# Supplementary material for: Determination of the instantaneous geostrophic flow within the three-dimensional magnetostrophic regime
Source: Proc Math Phys Eng Sci. 2018 Oct 3;474(2218):20180412. doi: 10.1098/rspa.2018.0412 (PMC6237501; doi:10.1098/rspa.2018.0412)
Supplement: ESM1 - 4 [file rspa20180412supp1.zip]

Archive with 4 entries (4 files):
- rspa20180412suppl4.mw
- rspa20180412suppl1.mw
- rspa20180412suppl2.mw
- rspa20180412suppl3.mw
