# Supplementary material for: Determination of the instantaneous geostrophic flow within the three-dimensional magnetostrophic regime
Source: Proc Math Phys Eng Sci. 2018 Oct 3;474(2218):20180412. doi: 10.1098/rspa.2018.0412 (PMC6237501; doi:10.1098/rspa.2018.0412)
Supplement: ESM1 - 4 [file rspa20180412supp1.zip › rspa20180412suppl4.mw]

<?xml version="1.0" encoding="UTF-8"?>
<Worksheet>
<Version major="2016" minor="2"/>
<Label-Scheme value="2" prefix=""/>
<View-Properties presentation="false" autoexpanding_sections="true" UserProfileName="Maple Default Profile" NumericFormat-ApplyInteger="true" NumericFormat-ApplyRational="true" NumericFormat-ApplyExponent="false">
</View-Properties>
<MapleNet-Properties prettyprint="3" warnlevel="3" preplot="" helpbrowser="standard" contextmenusize="automatic" displayprecision="-1" echo="1" unitattributes="&quot;fontweight&quot; = &quot;bold&quot;" imaginaryunit="I" longdelim="true" elisiontermsthreshold="10000" elisiondigitsafter="100" elisiondigitsbefore="100" plotdevice="inline" errorbreak="1" plotoptions="" plotdriver="opengl" quiet="false" elisiontermsbefore="100" elisiontermsafter="100" screenwidth="79" indentamount="4" plotoutput="terminal" screenpixelheight="1080" rtablesize="10" useclientjvm="true" labelwidth="20" postplot="" typesetting="standard" ansi="false" elisiondigitsthreshold="10000" showassumed="1" errorcursor="false" labelling="true" screenheight="25" prompt="&gt; " verboseproc="1" latexwidth="8.0" ShowLabels="true"/>
<Styles>
<Font name="Heading 1" background="[255,255,255]" bold="true" executable="false" family="Times New Roman" foreground="[0,0,0]" italic="false" opaque="false" readonly="false" size="18" subscript="false" superscript="false" underline="false" placeholder="false"/>
<Font name="Warning" background="[255,255,255]" bold="false" executable="false" family="Courier New" foreground="[0,0,255]" italic="false" opaque="false" readonly="true" size="12" subscript="false" superscript="false" underline="false" placeholder="false"/>
<Font name="2D Output" background="[255,255,255]" bold="false" executable="false" family="Times New Roman" foreground="[0,0,255]" italic="false" opaque="false" readonly="true" size="12" subscript="false" superscript="false" underline="false" placeholder="false"/>
<Font name="Heading 4" background="[255,255,255]" bold="false" executable="false" family="Times New Roman" foreground="[0,0,0]" italic="true" opaque="false" readonly="false" size="12" subscript="false" superscript="false" underline="false" placeholder="false"/>
<Font name="Line Printed Output" background="[255,255,255]" bold="false" executable="false" family="Courier New" foreground="[0,0,255]" italic="false" opaque="false" readonly="true" size="12" subscript="false" superscript="false" underline="false" placeholder="false"/>
<Font name="Heading 2" background="[255,255,255]" bold="true" executable="false" family="Times New Roman" foreground="[0,0,0]" italic="false" opaque="false" readonly="false" size="16" subscript="false" superscript="false" underline="false" placeholder="false"/>
<Font name="Maple Output" background="[255,255,255]" bold="false" executable="false" family="Times New Roman" foreground="[0,0,0]" italic="false" opaque="false" readonly="false" size="12" subscript="false" superscript="false" underline="false" placeholder="false"/>
<Font name="2D Inert Output" background="[255,255,255]" bold="false" executable="true" family="Times New Roman" foreground="[144,144,144]" italic="false" opaque="false" readonly="false" size="12" subscript="false" superscript="false" underline="false" placeholder="false"/>
<Font name="Heading 3" background="[255,255,255]" bold="true" executable="false" family="Times New Roman" foreground="[0,0,0]" italic="true" opaque="false" readonly="false" size="14" subscript="false" superscript="false" underline="false" placeholder="false"/>
<Font name="Diagnostic" background="[255,255,255]" bold="false" executable="false" family="Courier New" foreground="[40,120,40]" italic="false" opaque="false" readonly="true" size="12" subscript="false" superscript="false" underline="false" placeholder="false"/>
<Font name="Ordered List 1" background="[255,255,255]" bold="false" executable="false" family="Times New Roman" foreground="[0,0,0]" italic="false" opaque="false" readonly="false" size="12" subscript="false" superscript="false" underline="false" placeholder="false"/>
<Font name="Maple Input" background="[255,255,255]" bold="true" executable="true" family="Courier New" foreground="[120,0,14]" italic="false" opaque="false" readonly="false" size="12" subscript="false" superscript="false" underline="false" placeholder="false"/>
<Font name="Text Output" background="[255,255,255]" bold="false" executable="false" family="Courier New" foreground="[0,0,255]" italic="false" opaque="false" readonly="true" size="12" subscript="false" superscript="false" underline="false" placeholder="false"/>
<Font name="Ordered List 2" background="[255,255,255]" bold="false" executable="false" family="Times New Roman" foreground="[0,0,0]" italic="false" opaque="false" readonly="false" size="12" subscript="false" superscript="false" underline="false" placeholder="false"/>
<Font name="Ordered List 3" background="[255,255,255]" bold="false" executable="false" family="Times New Roman" foreground="[0,0,0]" italic="false" opaque="false" readonly="false" size="12" subscript="false" superscript="false" underline="false" placeholder="false"/>
<Font name="Ordered List 4" background="[255,255,255]" bold="false" executable="false" family="Times New Roman" foreground="[0,0,0]" italic="false" opaque="false" readonly="false" size="12" subscript="false" superscript="false" underline="false" placeholder="false"/>
<Font name="Ordered List 5" background="[255,255,255]" bold="false" executable="false" family="Times New Roman" foreground="[0,0,0]" italic="false" opaque="false" readonly="false" size="12" subscript="false" superscript="false" underline="false" placeholder="false"/>
<Font name="Annotation Title" background="[255,255,255]" bold="true" executable="false" family="Times New Roman" foreground="[0,0,0]" italic="false" opaque="false" readonly="false" size="18" subscript="false" superscript="false" underline="false" placeholder="false"/>
<Font name="Header and Footer" background="[255,255,255]" bold="false" executable="false" family="Times New Roman" foreground="[0,0,0]" italic="false" opaque="false" readonly="false" size="10" subscript="false" superscript="false" underline="false" placeholder="false"/>
<Font name="HyperlinkError" background="[255,255,255]" bold="false" executable="false" family="Courier New" foreground="[255,0,255]" italic="false" opaque="false" readonly="true" size="12" subscript="false" superscript="false" underline="true" placeholder="false"/>
<Font name="Atomic Variable" background="[255,255,255]" bold="false" executable="false" family="Times New Roman" foreground="[175,0,175]" italic="true" opaque="false" readonly="false" size="12" subscript="false" superscript="false" underline="false" placeholder="false"/>
<Font name="HyperlinkWarning" background="[255,255,255]" bold="false" executable="false" family="Courier New" foreground="[0,0,255]" italic="false" opaque="false" readonly="true" size="12" subscript="false" superscript="false" underline="true" placeholder="false"/>
<Font name="Dictionary Hyperlink" background="[255,255,255]" bold="false" executable="false" family="Times New Roman" foreground="[147,0,15]" italic="false" opaque="false" readonly="false" size="12" subscript="false" superscript="false" underline="true" placeholder="false"/>
<Font name="2D Math" background="[255,255,255]" bold="false" executable="true" family="Times New Roman" foreground="[0,0,0]" italic="false" opaque="false" readonly="false" size="12" subscript="false" superscript="false" underline="false" placeholder="false"/>
<Font name="Bullet Item" background="[255,255,255]" bold="false" executable="false" family="Times New Roman" foreground="[0,0,0]" italic="false" opaque="false" readonly="false" size="12" subscript="false" superscript="false" underline="false" placeholder="false"/>
<Font name="Maple Plot" background="[255,255,255]" bold="false" executable="false" family="Times New Roman" foreground="[0,0,0]" italic="false" opaque="false" readonly="false" size="12" subscript="false" superscript="false" underline="false" placeholder="false"/>
<Font name="Annotation Text" background="[255,255,255]" bold="false" executable="false" family="Times New Roman" foreground="[0,0,0]" italic="false" opaque="false" readonly="false" size="12" subscript="false" superscript="false" underline="false" placeholder="false"/>
<Font name="List Item" background="[255,255,255]" bold="false" executable="false" family="Times New Roman" foreground="[0,0,0]" italic="false" opaque="false" readonly="false" size="12" subscript="false" superscript="false" underline="false" placeholder="false"/>
<Font name="Dash Item" background="[255,255,255]" bold="false" executable="false" family="Times New Roman" foreground="[0,0,0]" italic="false" opaque="false" readonly="false" size="12" subscript="false" superscript="false" underline="false" placeholder="false"/>
<Font name="2D Input" background="[255,255,255]" bold="false" executable="true" family="Times New Roman" foreground="[0,0,0]" italic="false" opaque="false" readonly="false" size="12" subscript="false" superscript="false" underline="false" placeholder="false"/>
<Font name="Error" background="[255,255,255]" bold="false" executable="false" family="Courier New" foreground="[255,0,255]" italic="false" opaque="false" readonly="true" size="12" subscript="false" superscript="false" underline="false" placeholder="false"/>
<Font name="Title" background="[255,255,255]" bold="true" executable="false" family="Times New Roman" foreground="[0,0,0]" italic="false" opaque="false" readonly="false" size="18" subscript="false" superscript="false" underline="false" placeholder="false"/>
<Font name="Text" background="[255,255,255]" bold="false" executable="false" family="Times New Roman" foreground="[0,0,0]" italic="false" opaque="false" readonly="false" size="12" subscript="false" superscript="false" underline="false" placeholder="false"/>
<Font name="Normal" background="[255,255,255]" bold="false" executable="false" family="Times New Roman" foreground="[0,0,0]" italic="false" opaque="false" readonly="false" size="12" subscript="false" superscript="false" underline="false" placeholder="false"/>
<Font name="Caption Reference" background="[255,255,255]" bold="true" executable="false" family="Times New Roman" foreground="[0,0,0]" italic="false" opaque="false" readonly="false" size="12" subscript="false" superscript="false" underline="false" placeholder="false"/>
<Font name="Code" background="[255,255,255]" bold="false" executable="false" family="Courier New" foreground="[255,0,0]" italic="false" opaque="false" readonly="false" size="12" subscript="false" superscript="false" underline="false" placeholder="false"/>
<Font name="Maple Input Placeholder" background="[255,255,255]" bold="true" executable="true" family="Courier New" foreground="[200,0,200]" italic="false" opaque="false" readonly="false" size="12" subscript="false" superscript="false" underline="false" placeholder="true"/>
<Font name="Equation Label" background="[255,255,255]" bold="true" executable="false" family="Times New Roman" foreground="[0,0,0]" italic="false" opaque="false" readonly="false" size="12" subscript="false" superscript="false" underline="false" placeholder="false"/>
<Font name="Author" background="[255,255,255]" bold="false" executable="false" family="Times New Roman" foreground="[0,0,0]" italic="false" opaque="false" readonly="false" size="12" subscript="false" superscript="false" underline="false" placeholder="false"/>
<Font name="Hyperlink" background="[255,255,255]" bold="false" executable="false" family="Times New Roman" foreground="[0,128,128]" italic="false" opaque="false" readonly="false" size="12" subscript="false" superscript="false" underline="true" placeholder="false"/>
<Font name="Caption Text" background="[255,255,255]" bold="true" executable="false" family="Times New Roman" foreground="[0,0,0]" italic="false" opaque="false" readonly="false" size="12" subscript="false" superscript="false" underline="false" placeholder="false"/>
<Layout name="Heading 1" alignment="left" bullet="none" firstindent="0" leftmargin="0" rightmargin="0" linespacing="0.0" spaceabove="8" spacebelow="4" linebreak="space" pagebreak-before="false" initial="0" bulletsuffix=""/>
<Layout name="Warning" alignment="left" bullet="none" firstindent="0" leftmargin="0" rightmargin="0" linespacing="0.0" spaceabove="0" spacebelow="0" linebreak="space" pagebreak-before="false" initial="0" bulletsuffix=""/>
<Layout name="Heading 4" alignment="left" bullet="none" firstindent="0" leftmargin="0" rightmargin="0" linespacing="0.0" spaceabove="0" spacebelow="0" linebreak="space" pagebreak-before="false" initial="0" bulletsuffix=""/>
<Layout name="Line Printed Output" alignment="left" bullet="none" firstindent="0" leftmargin="0" rightmargin="0" linespacing="0.0" spaceabove="0" spacebelow="0" linebreak="any" pagebreak-before="false" initial="0" bulletsuffix=""/>
<Layout name="Heading 2" alignment="left" bullet="none" firstindent="0" leftmargin="0" rightmargin="0" linespacing="0.0" spaceabove="8" spacebelow="2" linebreak="space" pagebreak-before="false" initial="0" bulletsuffix=""/>
<Layout name="Maple Output" alignment="centred" bullet="none" firstindent="0" leftmargin="0" rightmargin="0" linespacing="0.3" spaceabove="0" spacebelow="0" linebreak="space" pagebreak-before="false" initial="0" bulletsuffix=""/>
<Layout name="Heading 3" alignment="left" bullet="none" firstindent="0" leftmargin="0" rightmargin="0" linespacing="0.0" spaceabove="0" spacebelow="0" linebreak="space" pagebreak-before="false" initial="0" bulletsuffix=""/>
<Layout name="Diagnostic" alignment="left" bullet="none" firstindent="0" leftmargin="0" rightmargin="0" linespacing="0.0" spaceabove="0" spacebelow="0" linebreak="any" pagebreak-before="false" initial="0" bulletsuffix=""/>
<Layout name="Ordered List 1" alignment="left" bullet="numeric" firstindent="0" leftmargin="0" rightmargin="0" linespacing="0.0" spaceabove="3" spacebelow="3" linebreak="space" pagebreak-before="false" initial="-1" bulletsuffix="."/>
<Layout name="Text Output" alignment="left" bullet="none" firstindent="0" leftmargin="0" rightmargin="0" linespacing="0.0" spaceabove="0" spacebelow="0" linebreak="newline" pagebreak-before="false" initial="0" bulletsuffix=""/>
<Layout name="Ordered List 2" alignment="left" bullet="alphabetic" firstindent="0" leftmargin="36" rightmargin="0" linespacing="0.0" spaceabove="3" spacebelow="3" linebreak="space" pagebreak-before="false" initial="-1" bulletsuffix="."/>
<Layout name="Ordered List 3" alignment="left" bullet="roman" firstindent="0" leftmargin="72" rightmargin="0" linespacing="0.0" spaceabove="3" spacebelow="3" linebreak="space" pagebreak-before="false" initial="-1" bulletsuffix="."/>
<Layout name="Ordered List 4" alignment="left" bullet="ALPHABETIC" firstindent="0" leftmargin="108" rightmargin="0" linespacing="0.0" spaceabove="3" spacebelow="3" linebreak="space" pagebreak-before="false" initial="-1" bulletsuffix="."/>
<Layout name="Ordered List 5" alignment="left" bullet="ROMAN" firstindent="0" leftmargin="144" rightmargin="0" linespacing="0.0" spaceabove="3" spacebelow="3" linebreak="space" pagebreak-before="false" initial="-1" bulletsuffix="."/>
<Layout name="Annotation Title" alignment="centred" bullet="none" firstindent="0" leftmargin="0" rightmargin="0" linespacing="0.0" spaceabove="12" spacebelow="12" linebreak="space" pagebreak-before="false" initial="0" bulletsuffix=""/>
<Layout name="HyperlinkError" alignment="left" bullet="none" firstindent="0" leftmargin="0" rightmargin="0" linespacing="0.0" spaceabove="0" spacebelow="0" linebreak="space" pagebreak-before="false" initial="0" bulletsuffix=""/>
<Layout name="HyperlinkWarning" alignment="left" bullet="none" firstindent="0" leftmargin="0" rightmargin="0" linespacing="0.0" spaceabove="0" spacebelow="0" linebreak="space" pagebreak-before="false" initial="0" bulletsuffix=""/>
<Layout name="Bullet Item" alignment="left" bullet="dot" firstindent="0" leftmargin="0" rightmargin="0" linespacing="0.0" spaceabove="3" spacebelow="3" linebreak="space" pagebreak-before="false" initial="0" bulletsuffix=""/>
<Layout name="Maple Plot" alignment="centred" bullet="none" firstindent="0" leftmargin="0" rightmargin="0" linespacing="0.0" spaceabove="0" spacebelow="0" linebreak="space" pagebreak-before="false" initial="0" bulletsuffix=""/>
<Layout name="List Item" alignment="left" bullet="indent" firstindent="0" leftmargin="0" rightmargin="0" linespacing="0.0" spaceabove="3" spacebelow="3" linebreak="space" pagebreak-before="false" initial="0" bulletsuffix=""/>
<Layout name="Dash Item" alignment="left" bullet="dash" firstindent="0" leftmargin="0" rightmargin="0" linespacing="0.0" spaceabove="3" spacebelow="3" linebreak="space" pagebreak-before="false" initial="0" bulletsuffix=""/>
<Layout name="Error" alignment="left" bullet="none" firstindent="0" leftmargin="0" rightmargin="0" linespacing="0.0" spaceabove="0" spacebelow="0" linebreak="space" pagebreak-before="false" initial="0" bulletsuffix=""/>
<Layout name="Title" alignment="centred" bullet="none" firstindent="0" leftmargin="0" rightmargin="0" linespacing="0.0" spaceabove="12" spacebelow="12" linebreak="space" pagebreak-before="false" initial="0" bulletsuffix=""/>
<Layout name="Normal" alignment="left" bullet="none" firstindent="0" leftmargin="0" rightmargin="0" linespacing="0.0" spaceabove="0" spacebelow="0" linebreak="space" pagebreak-before="false" initial="0" bulletsuffix=""/>
<Layout name="Author" alignment="centred" bullet="none" firstindent="0" leftmargin="0" rightmargin="0" linespacing="0.0" spaceabove="8" spacebelow="8" linebreak="space" pagebreak-before="false" initial="0" bulletsuffix=""/>
<Pencil-style name="Pencil 1" pen-color="[0,0,0]" pen-height="1.0" pen-width="1.0" pen-opacity="1.0"/>
<Pencil-style name="Pencil 2" pen-color="[0,0,255]" pen-height="1.0" pen-width="1.0" pen-opacity="1.0"/>
<Pencil-style name="Pencil 3" pen-color="[0,0,0]" pen-height="3.0" pen-width="3.0" pen-opacity="1.0"/>
<Pencil-style name="Pencil 4" pen-color="[0,0,255]" pen-height="3.0" pen-width="3.0" pen-opacity="1.0"/>
<Pencil-style name="Pencil 5" pen-color="[255,0,0]" pen-height="5.0" pen-width="5.0" pen-opacity="1.0"/>
<Highlighter-style name="Highlighter 5" pen-color="[255,255,0]" pen-height="48.0" pen-width="48.0" pen-opacity="0.8"/>
<Highlighter-style name="Highlighter 3" pen-color="[51,255,0]" pen-height="24.0" pen-width="24.0" pen-opacity="0.8"/>
<Highlighter-style name="Highlighter 4" pen-color="[0,255,255]" pen-height="32.0" pen-width="32.0" pen-opacity="0.8"/>
<Highlighter-style name="Highlighter 1" pen-color="[255,153,255]" pen-height="12.0" pen-width="8.0" pen-opacity="0.8"/>
<Highlighter-style name="Highlighter 2" pen-color="[255,204,0]" pen-height="14.0" pen-width="14.0" pen-opacity="0.8"/>
</Styles>
<Startup-Code startupcode=""/>
<Task-table>
    <Task-category name="&lt;default&gt;"/>
</Task-table>
<Task/><Presentation-Block>
<Group view="code" hide-output="false" labelreference="L6859" drawlabel="true">
<Input><Text-field style="Text" layout="Normal">This worksheet uses the implicit timestep method to determine the geostrophic flow for all initial magnetic fields including mixed states and non-axisymmetric fields. The method consists of discretising the induction equation and using a finite time step to evolve the magnetic field according to this. Choosing a very small timestep gives an approximate solution for the instantaneous geostrophic flow.</Text-field><Text-field style="Text" layout="Normal"></Text-field><Text-field prompt="&gt; " style="Maple Input" layout="Normal">restart: </Text-field>
</Input>
</Group>
<Group view="code" hide-output="false" labelreference="L6833" drawlabel="true" applyint="true" applyrational="true">
<Input><Text-field prompt="&gt; " style="Maple Input" layout="Normal">Digits := 10:</Text-field>
</Input>
</Group>
<Group view="code" hide-output="false" labelreference="L6841" drawlabel="true">
<Input><Text-field prompt="&gt; " style="Maple Input" layout="Normal">with(orthopoly, P): 
with(VectorCalculus): 
SetCoordinates(cartesian[x,y,z]):</Text-field>
</Input>
</Group>
<Group view="code" hide-output="false" labelreference="L6830" drawlabel="true">
<Input><Text-field prompt="&gt; " style="Heading 1" executable="true" layout="Heading 1"><Font executable="true"># Define some useful routines</Font></Text-field>
</Input>
</Group>
<Group view="code" hide-output="false" labelreference="L6846" drawlabel="true">
<Input><Text-field prompt="&gt; " style="Maple Input" layout="Normal"><Equation executable="true" style="Maple Input" input-equation="" display="LUklbXJvd0c2Iy9JK21vZHVsZW5hbWVHNiJJLFR5cGVzZXR0aW5nR0koX3N5c2xpYkdGJzYpLUkjbW9HRiQ2LlEiI0YnLyUsbWF0aHZhcmlhbnRHUSVib2xkRicvJStmb250d2VpZ2h0R0YxLyUmZmVuY2VHUSZmYWxzZUYnLyUqc2VwYXJhdG9yR0Y2LyUpc3RyZXRjaHlHRjYvJSpzeW1tZXRyaWNHRjYvJShsYXJnZW9wR0Y2LyUubW92YWJsZWxpbWl0c0dGNi8lJ2FjY2VudEdGNi8lJ2xzcGFjZUdRJjAuMGVtRicvJSdyc3BhY2VHRkUtSSNtaUdGJDYmUWdwfkwxfmlzfnRoZXRhLWZhY3Rvcn5pbn5zcGhlcmljYWx+aGFybW9uaWN+KG5vdGV+dGhhdH5QKGwseCl+aXN+dGhlfmwtdGh+TGVnZW5kcmV+cG9seW5vbWlhbClGJy8lJ2l0YWxpY0dGNkYvRjIvJSdmYW1pbHlHUTBUaW1lc35OZXd+Um9tYW5GJy8lK2ZvcmVncm91bmRHUShbMCwwLDBdRicvJStleGVjdXRhYmxlR0Y2Ri9GMg==">NiI=</Equation></Text-field>
</Input>
</Group>
<Group hide-input="false" hide-output="false" labelreference="L6863" drawlabel="true">
<Input><Text-field prompt="&gt; " style="Maple Input" layout="_pstyle1" linespacing="0.0" initial="0" firstindent="0" leftmargin="0" layout_style_name="_pstyle1" pagebreak-before="false" spaceabove="0" linebreak="space" rightmargin="0" bulletsuffix="" alignment="left" bullet="none" spacebelow="0">L1 := (l,m) -&gt; if type(m, numeric) then if m &lt;&gt; 0 then sin(theta)^abs(m) * subs(z=cos(theta), diff(P(l,z),z$abs(m))) else P(l, cos(theta)) end if else 'L1'(l,m) end if;</Text-field>
</Input>
<Output><Text-field style="2D Output" layout="Maple Output"><Equation executable="false" style="2D Output" display="LUklbXJvd0c2Iy9JK21vZHVsZW5hbWVHNiJJLFR5cGVzZXR0aW5nR0koX3N5c2xpYkdGJzYoLUkjbWlHRiQ2JVEjTDFGJy8lJ2l0YWxpY0dRJXRydWVGJy8lLG1hdGh2YXJpYW50R1EnaXRhbGljRictSSNtb0dGJDYtUSp+JiM4Nzg4O35GJy9GM1Enbm9ybWFsRicvJSZmZW5jZUdRJmZhbHNlRicvJSpzZXBhcmF0b3JHRj0vJSlzdHJldGNoeUdGPS8lKnN5bW1ldHJpY0dGPS8lKGxhcmdlb3BHRj0vJS5tb3ZhYmxlbGltaXRzR0Y9LyUnYWNjZW50R0Y9LyUnbHNwYWNlR1EmMC4wZW1GJy8lJ3JzcGFjZUdGTC1GIzYoLUkobWZlbmNlZEdGJDYkLUYjNigtRiw2JVEibEYnRi9GMi1GNjYtUSIsRidGOUY7L0Y/RjFGQEZCRkRGRkZIRkovRk5RLDAuMzMzMzMzM2VtRictRiw2JVEibUYnRi9GMi8lK2ZvcmVncm91bmRHUShbMCwwLDBdRicvJSlyZWFkb25seUdGPUY5RjktRjY2LVEoJiM4NTk0O0YnRjlGO0Y+RkBGQkZERkZGSEZKRk0tRiM2KC1GIzYtLUY2Ni9RI2lmRicvJSVib2xkR0YxL0YzUSVib2xkRicvJStmb250d2VpZ2h0R0ZecEY7Rj5GQEZCRkRGRkZIRkpGTS1JJ21zcGFjZUdGJDYmLyUnaGVpZ2h0R1EmMC4wZXhGJy8lJndpZHRoR1EmMC41ZW1GJy8lJmRlcHRoR0ZmcC8lKmxpbmVicmVha0dRJWF1dG9GJy1GIzYoLUYsNiVRJXR5cGVGJ0YvRjItRjY2LVEwJkFwcGx5RnVuY3Rpb247RidGOUY7Rj5GQEZCRkRGRkZIRkpGTS1GUjYkLUYjNihGaW5GWS1GLDYlUShudW1lcmljRidGL0YyRlxvRl9vRjlGOUZcb0Zfb0Y5RmFwLUY2Ni9RJXRoZW5GJ0ZbcEZdcEZfcEY7Rj5GQEZCRkRGRkZIRkpGTS1GYnA2JkZkcEZncEZqcC9GXXFRNmluY3JlYXNlaW5kZW50bmV3bGluZUYnLUYjNigtRiM2LUZob0ZhcC1GIzYoRmluLUY2Ni1RJSZuZTtGJ0Y5RjtGPkZARkJGREZGRkgvRktRLDAuMjc3Nzc3OGVtRicvRk5GX3MtSSNtbkdGJDYkUSIwRidGOUZcb0Zfb0Y5RmFwRl5yRmFyLUYjNiYtSSVtc3VwR0YkNiUtRiM2KC1GLDYlUSRzaW5GJy9GMEY9RjlGZHEtRlI2JC1GIzYmLUYsNiVRJyYjOTUyO0YnRl90RjlGXG9GX29GOUY5RlxvRl9vRjktRlI2KEZpbkY5L0krbXNlbWFudGljc0dGJFEkYWJzRicvJSVvcGVuR1EpJnZlcmJhcjtGJy8lJmNsb3NlR0ZedUZpdC8lMXN1cGVyc2NyaXB0c2hpZnRHRmRzLUY2Ni1RMSZJbnZpc2libGVUaW1lcztGJ0Y5RjtGPkZARkJGREZGRkhGSkZNLUYjNigtRiw2JVElc3Vic0YnRi9GMkZkcS1GUjYkLUYjNigtRiM2KC1GLDYlUSJ6RidGL0YyLUY2Ni1RIj1GJ0Y5RjtGPkZARkJGREZGRkhGXnNGYHMtRiM2KC1GLDYlUSRjb3NGJ0ZfdEY5RmRxRmB0RlxvRl9vRjlGXG9GX29GOUZZLUYjNigtSSZtZnJhY0dGJDYoLUYjNiYtRmhzNiUtRjY2LVErJlBhcnRpYWxEO0YnRjlGO0Y+RkBGQkZERkZGSEZKRk1GZ3RGYXVGXG9GX29GOS1GIzYmLUYjNidGZXctRmhzNiVGYXZGZ3RGYXVGXG9GX29GOUZcb0Zfb0Y5LyUubGluZXRoaWNrbmVzc0dRIjFGJy8lK2Rlbm9tYWxpZ25HUSdjZW50ZXJGJy8lKW51bWFsaWduR0ZjeC8lKWJldmVsbGVkR0Y9RmN1LUYjNigtRiw2JVEiUEYnRi9GMkZkcS1GUjYkLUYjNihGVkZZRmF2RlxvRl9vRjlGOUZcb0Zfb0Y5RlxvRl9vRjlGXG9GX29GOUY5RlxvRl9vRjlGOS1GYnA2JkZkcEZncEZqcC9GXXFRNmRlY3JlYXNlaW5kZW50bmV3bGluZUYnRlxvRl9vRjktRiM2KS1GNjYvUSVlbHNlRidGW3BGXXBGX3BGO0Y+RkBGQkZERkZGSEZKRk1GYXItRiM2KEZqeEZkcS1GUjYkLUYjNihGVkZZRmd2RlxvRl9vRjlGOUZcb0Zfb0Y5RmF5RlxvRl9vRjktRjY2L1EnZW5kfmlmRidGW3BGXXBGX3BGO0Y+RkBGQkZERkZGSEZKRk1GXG9GX29GOUZheUZcb0Zfb0Y5LUYjNilGZ3lGYXItRiM2KC1GIzYoLUY2Ni1RIidGJ0Y5RjtGPkZARkJGREZGRkgvRktRLDAuMTExMTExMWVtRidGTUYrRml6RlxvRl9vRjlGZHFGUUZcb0Zfb0Y5RmF5RlxvRl9vRjlGYHpGXG9GX29GOUZcb0Zfb0Y5RlxvRl9vRjk=">Zio2JEkibEc2IkkibUdGJUYlNiRJKW9wZXJhdG9yR0YlSSZhcnJvd0dGJUYlQCUtSSV0eXBlRyUqcHJvdGVjdGVkRzYkOSVJKG51bWVyaWNHRi1AJTBGLyIiIS1fSS9WZWN0b3JDYWxjdWx1c0c2JEYtSShfc3lzbGliR0YlSSIqR0YtNiQpLUkkc2luR0YlNiNJJnRoZXRhR0YlLUkkYWJzR0YtNiNGLy1JJXN1YnNHRi02JC9JInpHRiUtSSRjb3NHRiVGPi1fRjZJJWRpZmZHRi02JC1JIlBHRiU2JDkkRkctSSIkR0YtNiRGR0ZALUZPNiRGUUZILS5JI0wxR0YlNiRGUUYvRiVGJUYl</Equation></Text-field>
</Output>
</Group>
<Group view="code" hide-output="false" labelreference="L6822" drawlabel="true">
<Input><Text-field prompt="&gt; " style="Maple Input" layout="Normal"># Lp is phi-factor</Text-field>
</Input>
</Group>
<Group view="code" hide-input="false" hide-output="false" labelreference="L6839" drawlabel="true">
<Input><Text-field prompt="&gt; " style="Maple Input" layout="Normal">Lp := m -&gt; if type(m, numeric) then if m = 0 then 1 elif m &lt; 0 then sin(-m*phi) else cos(m*phi) end if else 'Lp'(m) end if;</Text-field>
</Input>
<Output><Text-field style="2D Output" layout="Maple Output"><Equation executable="false" style="2D Output" display="LUklbXJvd0c2Iy9JK21vZHVsZW5hbWVHNiJJLFR5cGVzZXR0aW5nR0koX3N5c2xpYkdGJzYoLUkjbWlHRiQ2JVEjTHBGJy8lJ2l0YWxpY0dRJXRydWVGJy8lLG1hdGh2YXJpYW50R1EnaXRhbGljRictSSNtb0dGJDYtUSp+JiM4Nzg4O35GJy9GM1Enbm9ybWFsRicvJSZmZW5jZUdRJmZhbHNlRicvJSpzZXBhcmF0b3JHRj0vJSlzdHJldGNoeUdGPS8lKnN5bW1ldHJpY0dGPS8lKGxhcmdlb3BHRj0vJS5tb3ZhYmxlbGltaXRzR0Y9LyUnYWNjZW50R0Y9LyUnbHNwYWNlR1EmMC4wZW1GJy8lJ3JzcGFjZUdGTC1GIzYoLUYsNiVRIm1GJ0YvRjItRjY2LVEoJiM4NTk0O0YnRjlGO0Y+RkBGQkZERkZGSEZKRk0tRiM2KC1GIzYtLUY2Ni9RI2lmRicvJSVib2xkR0YxL0YzUSVib2xkRicvJStmb250d2VpZ2h0R0Zbb0Y7Rj5GQEZCRkRGRkZIRkpGTS1JJ21zcGFjZUdGJDYmLyUnaGVpZ2h0R1EmMC4wZXhGJy8lJndpZHRoR1EmMC41ZW1GJy8lJmRlcHRoR0Zjby8lKmxpbmVicmVha0dRJWF1dG9GJy1GIzYoLUYsNiVRJXR5cGVGJ0YvRjItRjY2LVEwJkFwcGx5RnVuY3Rpb247RidGOUY7Rj5GQEZCRkRGRkZIRkpGTS1JKG1mZW5jZWRHRiQ2JC1GIzYoRlEtRjY2LVEiLEYnRjlGOy9GP0YxRkBGQkZERkZGSEZKL0ZOUSwwLjMzMzMzMzNlbUYnLUYsNiVRKG51bWVyaWNGJ0YvRjIvJStmb3JlZ3JvdW5kR1EoWzAsMCwwXUYnLyUpcmVhZG9ubHlHRj1GOUY5RmJxRmVxRjlGXm8tRjY2L1EldGhlbkYnRmhuRmpuRlxvRjtGPkZARkJGREZGRkhGSkZNLUZfbzYmRmFvRmRvRmdvL0Zqb1E2aW5jcmVhc2VpbmRlbnRuZXdsaW5lRictRiM2KS1GIzYtRmVuRl5vLUYjNihGUS1GNjYtUSI9RidGOUY7Rj5GQEZCRkRGRkZIL0ZLUSwwLjI3Nzc3NzhlbUYnL0ZORmhyLUkjbW5HRiQ2JFEiMEYnRjlGYnFGZXFGOUZeb0ZncUZqcS1GW3M2JFEiMUYnRjktRl9vNiZGYW9GZG9GZ28vRmpvUTZkZWNyZWFzZWluZGVudG5ld2xpbmVGJ0ZicUZlcUY5LUYjNi0tRjY2L1ElZWxpZkYnRmhuRmpuRlxvRjtGPkZARkJGREZGRkhGSkZNRl5vLUYjNihGUS1GNjYtUSI8RidGOUY7Rj5GQEZCRkRGRkZIRmdyRmlyRmpyRmJxRmVxRjlGXm9GZ3FGanEtRiM2KC1GLDYlUSRzaW5GJy9GMEY9RjlGYXAtRmVwNiQtRiM2Ji1GIzYoLUYjNigtRiw2JVEvVmVjdG9yQ2FsY3VsdXNGJ0YvRjItRjY2LVEjOi1GJ0Y5RjtGPkZARkJGREZGRkhGSkZNLUYsNiVRJGAtYEYnRi9GMkZicUZlcUY5RmFwLUZlcDYkLUYjNiYtRiM2JkZRLUY2Ni1RMSZJbnZpc2libGVUaW1lcztGJ0Y5RjtGPkZARkJGREZGRkhGSkZNLUYsNiVRJyYjOTY2O0YnRmR0RjlGOUZicUZlcUY5RjlGYnFGZXFGOUZicUZlcUY5RjlGYnFGZXFGOUZhc0ZicUZlcUY5LUYjNiktRjY2L1ElZWxzZUYnRmhuRmpuRlxvRjtGPkZARkJGREZGRkhGSkZNRmpxLUYjNigtRiw2JVEkY29zRidGZHRGOUZhcEZmdUZicUZlcUY5RmFzRmJxRmVxRjktRjY2L1EnZW5kfmlmRidGaG5Gam5GXG9GO0Y+RkBGQkZERkZGSEZKRk1GYnFGZXFGOUZhc0ZicUZlcUY5LUYjNilGZHZGanEtRiM2KC1GIzYoLUY2Ni1RIidGJ0Y5RjtGPkZARkJGREZGRkgvRktRLDAuMTExMTExMWVtRidGTUYrRmV3RmJxRmVxRjlGYXAtRmVwNiQtRiM2JkZRRmJxRmVxRjlGOUZicUZlcUY5RmFzRmJxRmVxRjlGXHdGYnFGZXFGOUZicUZlcUY5RmJxRmVxRjk=">Zio2I0kibUc2IkYlNiRJKW9wZXJhdG9yR0YlSSZhcnJvd0dGJUYlQCUtSSV0eXBlRyUqcHJvdGVjdGVkRzYkOSRJKG51bWVyaWNHRixAJy9GLiIiISIiIjJGLkYyLUkkc2luR0YlNiMtX0kvVmVjdG9yQ2FsY3VsdXNHNiRGLEkoX3N5c2xpYkdGJUkiLUdGJTYjLV9GOkkiKkdGLDYkRi5JJHBoaUdGJS1JJGNvc0dGJUY+LS5JI0xwR0YlNiNGLkYlRiVGJQ==</Equation></Text-field>
</Output>
</Group>
<Group view="code" hide-output="false" labelreference="L6853" drawlabel="true">
<Input><Text-field prompt="&gt; " style="Maple Input" layout="Normal"># norm of L1*Lp is integral of (L1*Lp)^2 over sphere is int((L1*Lp)^2 * sin(theta), theta=0..Pi, phi=0..2*Pi)</Text-field>
</Input>
</Group>
<Group view="code" hide-input="false" hide-output="false" labelreference="L6856" drawlabel="true">
<Input><Text-field prompt="&gt; " style="Maple Input" layout="Normal">L2norm_squared := (l,m) -&gt; int(L1(l,m)^2 * sin(theta), theta=0..Pi) * int(Lp(m)^2, phi=0..2*Pi) / (4*Pi);</Text-field>
</Input>
<Output><Text-field style="2D Output" layout="Maple Output"><Equation executable="false" style="2D Output" display="LUklbXJvd0c2Iy9JK21vZHVsZW5hbWVHNiJJLFR5cGVzZXR0aW5nR0koX3N5c2xpYkdGJzYoLUkjbWlHRiQ2JVEvTDJub3JtX3NxdWFyZWRGJy8lJ2l0YWxpY0dRJXRydWVGJy8lLG1hdGh2YXJpYW50R1EnaXRhbGljRictSSNtb0dGJDYtUSp+JiM4Nzg4O35GJy9GM1Enbm9ybWFsRicvJSZmZW5jZUdRJmZhbHNlRicvJSpzZXBhcmF0b3JHRj0vJSlzdHJldGNoeUdGPS8lKnN5bW1ldHJpY0dGPS8lKGxhcmdlb3BHRj0vJS5tb3ZhYmxlbGltaXRzR0Y9LyUnYWNjZW50R0Y9LyUnbHNwYWNlR1EmMC4wZW1GJy8lJ3JzcGFjZUdGTC1GIzYoLUkobWZlbmNlZEdGJDYkLUYjNigtRiw2JVEibEYnRi9GMi1GNjYtUSIsRidGOUY7L0Y/RjFGQEZCRkRGRkZIRkovRk5RLDAuMzMzMzMzM2VtRictRiw2JVEibUYnRi9GMi8lK2ZvcmVncm91bmRHUShbMCwwLDBdRicvJSlyZWFkb25seUdGPUY5RjktRjY2LVEoJiM4NTk0O0YnRjlGO0Y+RkBGQkZERkZGSEZKRk0tRiM2Ji1GIzYmLUYjNigtRiM2KC1GLDYlUS9WZWN0b3JDYWxjdWx1c0YnRi9GMi1GNjYtUSM6LUYnRjlGO0Y+RkBGQkZERkZGSEZKRk0tRiw2JVEkaW50RidGL0YyRlxvRl9vRjktRjY2LVEwJkFwcGx5RnVuY3Rpb247RidGOUY7Rj5GQEZCRkRGRkZIRkpGTS1GUjYkLUYjNigtRiM2Ji1GIzYkLUklbXN1cEdGJDYlLUYjNigtRiw2JVEjTDFGJ0YvRjJGZXBGUUZcb0Zfb0Y5LUkjbW5HRiQ2JFEiMkYnRjkvJTFzdXBlcnNjcmlwdHNoaWZ0R1EiMEYnRjktRjY2LVExJkludmlzaWJsZVRpbWVzO0YnRjlGO0Y+RkBGQkZERkZGSEZKRk0tRiM2KC1GLDYlUSRzaW5GJy9GMEY9RjlGZXAtRlI2JC1GIzYmLUYsNiVRJyYjOTUyO0YnRmdyRjlGXG9GX29GOUY5RlxvRl9vRjlGOUZZLUYjNihGXHMtRjY2LVEiPUYnRjlGO0Y+RkBGQkZERkZGSC9GS1EsMC4yNzc3Nzc4ZW1GJy9GTkZlcy1GIzYoLUZpcTYkRl5yRjktRjY2LVEjLi5GJ0Y5RjtGPkZARkJGREZGRkgvRktRLDAuMjIyMjIyMmVtRidGTS1GLDYlUScmIzk2MDtGJ0ZnckY5RlxvRl9vRjlGXG9GX29GOUZcb0Zfb0Y5RjlGXG9GX29GOUZfci1GIzYoRmpvRmVwLUZSNiQtRiM2KC1GIzYkLUZhcTYlLUYjNigtRiw2JVEjTHBGJ0YvRjJGZXAtRlI2JC1GIzYmRmluRlxvRl9vRjlGOUZcb0Zfb0Y5RmhxRlxyRjlGWS1GIzYoLUYsNiVRJyYjOTY2O0YnRmdyRjlGYXMtRiM2KEZpc0ZbdC1GIzYmRmhxRl9yRmB0RjlGXG9GX29GOUZcb0Zfb0Y5RlxvRl9vRjlGOUZcb0Zfb0Y5RjlGX3ItSSZtZnJhY0dGJDYoLUZpcTYkUSIxRidGOS1GIzYmLUYjNiYtRmlxNiRRIjRGJ0Y5Rl9yRmB0RjlGXG9GX29GOS8lLmxpbmV0aGlja25lc3NHRmR2LyUrZGVub21hbGlnbkdRJ2NlbnRlckYnLyUpbnVtYWxpZ25HRmB3LyUpYmV2ZWxsZWRHRj1GOUZcb0Zfb0Y5RlxvRl9vRjk=">Zio2JEkibEc2IkkibUdGJUYlNiRJKW9wZXJhdG9yR0YlSSZhcnJvd0dGJUYlLV9JL1ZlY3RvckNhbGN1bHVzRzYkJSpwcm90ZWN0ZWRHSShfc3lzbGliR0YlSSIqR0YuNiQtRis2JC1fRixJJGludEdGJTYkLUYrNiQqJC1JI0wxR0YlNiQ5JDklIiIjLUkkc2luR0YlNiNJJnRoZXRhR0YlL0ZEOyIiIUkjUGlHRi4tRjU2JCokLUkjTHBHRiU2I0Y/RkAvSSRwaGlHRiU7RkcqJkZAIiIiRkhGUyokKiYiIiVGU0ZIRlMhIiJGJUYlRiU=</Equation></Text-field>
</Output>
</Group>
<Group view="code" hide-output="false" labelreference="L6849" drawlabel="true">
<Input><Text-field prompt="&gt; " style="Maple Input" layout="Normal"># L2 is Schmidt quasi-normalised spherical harmonic</Text-field>
</Input>
</Group>
<Group view="code" hide-input="false" hide-output="false" labelreference="L6831" drawlabel="true">
<Input><Text-field prompt="&gt; " style="Maple Input" layout="Normal">L2 := (l,m) -&gt; if type(l,numeric) and type(m,numeric) then L1(l,m) * Lp(m) / sqrt(L2norm_squared(l,m)) / sqrt(2*l+1) else 'L2'(l,m) end if; </Text-field>
</Input>
<Output><Text-field style="2D Output" layout="Maple Output"><Equation executable="false" style="2D Output" display="LUklbXJvd0c2Iy9JK21vZHVsZW5hbWVHNiJJLFR5cGVzZXR0aW5nR0koX3N5c2xpYkdGJzYoLUkjbWlHRiQ2JVEjTDJGJy8lJ2l0YWxpY0dRJXRydWVGJy8lLG1hdGh2YXJpYW50R1EnaXRhbGljRictSSNtb0dGJDYtUSp+JiM4Nzg4O35GJy9GM1Enbm9ybWFsRicvJSZmZW5jZUdRJmZhbHNlRicvJSpzZXBhcmF0b3JHRj0vJSlzdHJldGNoeUdGPS8lKnN5bW1ldHJpY0dGPS8lKGxhcmdlb3BHRj0vJS5tb3ZhYmxlbGltaXRzR0Y9LyUnYWNjZW50R0Y9LyUnbHNwYWNlR1EmMC4wZW1GJy8lJ3JzcGFjZUdGTC1GIzYoLUkobWZlbmNlZEdGJDYkLUYjNigtRiw2JVEibEYnRi9GMi1GNjYtUSIsRidGOUY7L0Y/RjFGQEZCRkRGRkZIRkovRk5RLDAuMzMzMzMzM2VtRictRiw2JVEibUYnRi9GMi8lK2ZvcmVncm91bmRHUShbMCwwLDBdRicvJSlyZWFkb25seUdGPUY5RjktRjY2LVEoJiM4NTk0O0YnRjlGO0Y+RkBGQkZERkZGSEZKRk0tRiM2KC1GIzYtLUY2Ni9RI2lmRicvJSVib2xkR0YxL0YzUSVib2xkRicvJStmb250d2VpZ2h0R0ZecEY7Rj5GQEZCRkRGRkZIRkpGTS1JJ21zcGFjZUdGJDYmLyUnaGVpZ2h0R1EmMC4wZXhGJy8lJndpZHRoR1EmMC41ZW1GJy8lJmRlcHRoR0ZmcC8lKmxpbmVicmVha0dRJWF1dG9GJy1GIzYqLUYjNigtRiw2JVEldHlwZUYnRi9GMi1GNjYtUTAmQXBwbHlGdW5jdGlvbjtGJ0Y5RjtGPkZARkJGREZGRkhGSkZNLUZSNiQtRiM2KEZWRlktRiw2JVEobnVtZXJpY0YnRi9GMkZcb0Zfb0Y5RjlGXG9GX29GOUZhcC1GNjYvUSRhbmRGJ0ZbcEZdcEZfcEY7Rj5GQEZCRkRGRkZIRkpGTUZhcC1GIzYoRmNxRmZxLUZSNiQtRiM2KEZpbkZZRl1yRlxvRl9vRjlGOUZcb0Zfb0Y5RlxvRl9vRjlGYXAtRjY2L1EldGhlbkYnRltwRl1wRl9wRjtGPkZARkJGREZGRkhGSkZNLUZicDYmRmRwRmdwRmpwL0ZdcVE2aW5jcmVhc2VpbmRlbnRuZXdsaW5lRictRiM2Ji1GIzYmLUYjNiYtRiM2KC1GLDYlUSNMMUYnRi9GMkZmcUZRRlxvRl9vRjktRjY2LVExJkludmlzaWJsZVRpbWVzO0YnRjlGO0Y+RkBGQkZERkZGSEZKRk0tRiM2KC1GLDYlUSNMcEYnRi9GMkZmcS1GUjYkLUYjNiZGaW5GXG9GX29GOUY5RlxvRl9vRjlGOUZbdC1JJm1mcmFjR0YkNigtSSNtbkdGJDYkUSIxRidGOS1GIzYmLUkmbXNxcnRHRiQ2Iy1GIzYoLUYsNiVRL0wybm9ybV9zcXVhcmVkRidGL0YyRmZxRlFGXG9GX29GOUZcb0Zfb0Y5LyUubGluZXRoaWNrbmVzc0dGXXUvJStkZW5vbWFsaWduR1EnY2VudGVyRicvJSludW1hbGlnbkdGXHYvJSliZXZlbGxlZEdGPUY5Rlt0LUZodDYoRmp0LUYjNiYtRmF1NiMtRiM2Ji1GIzYmLUZbdTYkUSIyRidGOUZbdEZWRjktRjY2LVEiK0YnRjlGO0Y+RkBGQkZERkZGSC9GS1EsMC4yMjIyMjIyZW1GJy9GTkZid0ZqdEY5RlxvRl9vRjlGaHVGanVGXXZGX3ZGOS1GYnA2JkZkcEZncEZqcC9GXXFRNmRlY3JlYXNlaW5kZW50bmV3bGluZUYnRlxvRl9vRjktRiM2KS1GNjYvUSVlbHNlRidGW3BGXXBGX3BGO0Y+RkBGQkZERkZGSEZKRk1GXHMtRiM2KC1GIzYoLUY2Ni1RIidGJ0Y5RjtGPkZARkJGREZGRkgvRktRLDAuMTExMTExMWVtRidGTUYrRmF4RlxvRl9vRjlGZnFGUUZcb0Zfb0Y5RmR3RlxvRl9vRjktRjY2L1EnZW5kfmlmRidGW3BGXXBGX3BGO0Y+RkBGQkZERkZGSEZKRk1GXG9GX29GOUZcb0Zfb0Y5RlxvRl9vRjk=">Zio2JEkibEc2IkkibUdGJUYlNiRJKW9wZXJhdG9yR0YlSSZhcnJvd0dGJUYlQCUzLUkldHlwZUclKnByb3RlY3RlZEc2JDkkSShudW1lcmljR0YuLUYtNiQ5JUYxLV9JL1ZlY3RvckNhbGN1bHVzRzYkRi5JKF9zeXNsaWJHRiVJIipHRi42JC1GNjYkLUY2NiQtSSNMMUdGJTYkRjBGNC1JI0xwR0YlNiNGNCokLUklc3FydEdGJTYjLUkvTDJub3JtX3NxdWFyZWRHRiVGQiEiIiokLUZINiMtX0Y3SSIrR0YuNiQtRjY2JCIiI0YwIiIiRkwtLkkjTDJHRiVGQkYlRiVGJQ==</Equation></Text-field>
</Output>
</Group>
<Group view="code" hide-input="false" hide-output="false" labelreference="L7585" drawlabel="true" applyint="true" applyrational="true" applyexponent="false">
<Input><Text-field prompt="&gt; " style="Maple Input" layout="Normal"><Equation executable="true" style="2D Input" input-equation="" display="LUklbXJvd0c2Iy9JK21vZHVsZW5hbWVHNiJJLFR5cGVzZXR0aW5nR0koX3N5c2xpYkdGJzYlLUkjbW9HRiQ2LlEhRicvJSVzaXplR1EjMTRGJy8lLG1hdGh2YXJpYW50R1Enbm9ybWFsRicvJSZmZW5jZUdRJmZhbHNlRicvJSpzZXBhcmF0b3JHRjcvJSlzdHJldGNoeUdGNy8lKnN5bW1ldHJpY0dGNy8lKGxhcmdlb3BHRjcvJS5tb3ZhYmxlbGltaXRzR0Y3LyUnYWNjZW50R0Y3LyUnbHNwYWNlR1EsMC4yMjIyMjIyZW1GJy8lJ3JzcGFjZUdGRi8lK2V4ZWN1dGFibGVHRjdGMg==">LUklbXJvd0c2Iy9JK21vZHVsZW5hbWVHNiJJLFR5cGVzZXR0aW5nR0koX3N5c2xpYkdGJzYjLUkjbW9HRiQ2LlEhRicvJSVzaXplR1EjMTRGJy8lLG1hdGh2YXJpYW50R1Enbm9ybWFsRicvJSZmZW5jZUdRJmZhbHNlRicvJSpzZXBhcmF0b3JHRjcvJSlzdHJldGNoeUdGNy8lKnN5bW1ldHJpY0dGNy8lKGxhcmdlb3BHRjcvJS5tb3ZhYmxlbGltaXRzR0Y3LyUnYWNjZW50R0Y3LyUnbHNwYWNlR1EsMC4yMjIyMjIyZW1GJy8lJ3JzcGFjZUdGRg==</Equation></Text-field>
</Input>
</Group>
<Group view="code" hide-output="false" labelreference="L6832" drawlabel="true">
<Input><Text-field prompt="&gt; " style="Maple Input" layout="Normal"># Convert an expression in spherical coordinates to Cartesian coordinates. </Text-field>
</Input>
</Group>
<Group view="code" hide-output="false" labelreference="L6821" drawlabel="true">
<Input><Text-field prompt="&gt; " style="Maple Input" layout="Normal">sph2cart := proc(expr)
   local res; 
   res := expand(expr, trig);
   res := subs(cos(phi) = x/(r*sin(theta)), sin(phi) = y/(r*sin(theta)), res);
   res := subs(cos(theta) = z/r, sin(theta) = sqrt(x^2+y^2)/r, res);
   res := subs(r = sqrt(x^2+y^2+z^2), res);
   return simplify(res)
end proc:</Text-field>
</Input>
</Group>
<Group view="code" hide-output="false" labelreference="L6843" drawlabel="true">
<Input><Text-field prompt="&gt; " style="Maple Input" layout="Normal"># Construct vector field from poloidal and toroidal scalars
scalars2vf := proc(tor_scalar, pol_scalar)
   return simplify(Curl(VectorField(sph2cart(tor_scalar/r) * &lt;x,y,z&gt;)) 
                   + Curl(Curl(VectorField(sph2cart(pol_scalar/r) * &lt;x,y,z&gt;))))
end proc:</Text-field>
</Input>
</Group></Presentation-Block><Presentation-Block>
<Group hide-input="false" hide-output="false" labelreference="L7603" drawlabel="true" applyint="true" applyrational="true" applyexponent="false">
<Input><Text-field prompt="&gt; " style="Maple Input" layout="Normal"><Equation executable="true" style="2D Input" input-equation="" display="LUklbXJvd0c2Iy9JK21vZHVsZW5hbWVHNiJJLFR5cGVzZXR0aW5nR0koX3N5c2xpYkdGJzYqLUkjbW9HRiQ2LVEiI0YnLyUsbWF0aHZhcmlhbnRHUSdub3JtYWxGJy8lJmZlbmNlR1EmZmFsc2VGJy8lKnNlcGFyYXRvckdGNC8lKXN0cmV0Y2h5R0Y0LyUqc3ltbWV0cmljR0Y0LyUobGFyZ2VvcEdGNC8lLm1vdmFibGVsaW1pdHNHRjQvJSdhY2NlbnRHRjQvJSdsc3BhY2VHUSYwLjBlbUYnLyUncnNwYWNlR0ZDLUkjbWlHRiQ2JVFecH5EZWZpbmV+YX5iYXNpc35mdW5jdGlvbn5mb3J+dGhlfnBvbG9pZGFsfm1hZ25ldGljfmZpZWxkfnNhdGlzZnlpbmd+aW5zdWxhdGluZ35CQ3M6RicvJSdpdGFsaWNHUSV0cnVlRicvRjBRJ2l0YWxpY0YnLUknbXNwYWNlR0YkNiYvJSdoZWlnaHRHUSYwLjBleEYnLyUmd2lkdGhHRkMvJSZkZXB0aEdGVC8lKmxpbmVicmVha0dRKG5ld2xpbmVGJy1GLDYtUSJ+RidGL0YyRjVGN0Y5RjtGPUY/RkFGREZPLUYsNi5GaG5GSkZNRjJGNUY3RjlGO0Y9Rj9GQUZELyUrZXhlY3V0YWJsZUdGNEYv">NiI=</Equation><Equation executable="true" style="2D Input" input-equation="" display="LUklbXJvd0c2Iy9JK21vZHVsZW5hbWVHNiJJLFR5cGVzZXR0aW5nR0koX3N5c2xpYkdGJzYlLUkjbW9HRiQ2LlEhRicvJSVzaXplR1EjMTRGJy8lLG1hdGh2YXJpYW50R1Enbm9ybWFsRicvJSZmZW5jZUdRJmZhbHNlRicvJSpzZXBhcmF0b3JHRjcvJSlzdHJldGNoeUdGNy8lKnN5bW1ldHJpY0dGNy8lKGxhcmdlb3BHRjcvJS5tb3ZhYmxlbGltaXRzR0Y3LyUnYWNjZW50R0Y3LyUnbHNwYWNlR1EsMC4yMjIyMjIyZW1GJy8lJ3JzcGFjZUdGRi8lK2V4ZWN1dGFibGVHRjdGMg==">JSFH</Equation></Text-field>
</Input>
</Group>
<Group hide-input="false" hide-output="false" labelreference="L7604" drawlabel="true" applyint="true" applyrational="true" applyexponent="false">
<Input><Text-field prompt="&gt; " style="Maple Input" layout="Normal"><Equation executable="true" style="2D Input" input-equation="Psi_n := proc (l, n) options operator, arrow; VectorCalculus:-`*`(r^VectorCalculus:-`+`(l, 1), VectorCalculus:-`+`(VectorCalculus:-`+`(VectorCalculus:-`*`(VectorCalculus:-`+`(VectorCalculus:-`+`(VectorCalculus:-`-`(VectorCalculus:-`*`(VectorCalculus:-`*`(2, n^2), VectorCalculus:-`+`(l, 1))), VectorCalculus:-`-`(VectorCalculus:-`*`(VectorCalculus:-`*`(n, VectorCalculus:-`+`(l, 1)), VectorCalculus:-`+`(VectorCalculus:-`*`(2, l), -1)))), VectorCalculus:-`-`(VectorCalculus:-`*`(l, VectorCalculus:-`+`(VectorCalculus:-`*`(2, l), 1)))), P(n, 0, VectorCalculus:-`+`(l, 1/2), VectorCalculus:-`+`(VectorCalculus:-`*`(2, r^2), -1))), VectorCalculus:-`*`(VectorCalculus:-`+`(VectorCalculus:-`+`(VectorCalculus:-`*`(VectorCalculus:-`*`(2, VectorCalculus:-`+`(l, 1)), n^2), VectorCalculus:-`*`(VectorCalculus:-`*`(VectorCalculus:-`+`(VectorCalculus:-`*`(2, l), 3), VectorCalculus:-`+`(l, 1)), n)), VectorCalculus:-`+`(VectorCalculus:-`*`(2, l), 1)^2), P(VectorCalculus:-`+`(n, -1), 0, VectorCalculus:-`+`(l, 1/2), VectorCalculus:-`+`(VectorCalculus:-`*`(2, r^2), -1)))), VectorCalculus:-`+`(VectorCalculus:-`*`(VectorCalculus:-`*`(4, n), l), VectorCalculus:-`*`(l, VectorCalculus:-`+`(VectorCalculus:-`*`(2, l), 1))))) end proc;" display="LUklbXJvd0c2Iy9JK21vZHVsZW5hbWVHNiJJLFR5cGVzZXR0aW5nR0koX3N5c2xpYkdGJzY0LUkjbWlHRiQ2JVEmUHNpX25GJy8lJ2l0YWxpY0dRJXRydWVGJy8lLG1hdGh2YXJpYW50R1EnaXRhbGljRictSSNtb0dGJDYtUSJ+RicvRjNRJ25vcm1hbEYnLyUmZmVuY2VHUSZmYWxzZUYnLyUqc2VwYXJhdG9yR0Y9LyUpc3RyZXRjaHlHRj0vJSpzeW1tZXRyaWNHRj0vJShsYXJnZW9wR0Y9LyUubW92YWJsZWxpbWl0c0dGPS8lJ2FjY2VudEdGPS8lJ2xzcGFjZUdRJjAuMGVtRicvJSdyc3BhY2VHRkwtRjY2LVEqJmNvbG9uZXE7RidGOUY7Rj5GQEZCRkRGRkZIL0ZLUSwwLjI3Nzc3NzhlbUYnL0ZORlNGNS1JKG1mZW5jZWRHRiQ2JC1GIzYnLUYsNiVRImxGJ0YvRjItRjY2LVEiLEYnRjlGOy9GP0YxRkBGQkZERkZGSEZKL0ZOUSwwLjMzMzMzMzNlbUYnLUYsNiVRIm5GJ0YvRjIvJStleGVjdXRhYmxlR0Y9RjlGOUY1LUY2Ni1RKCZzcmFycjtGJ0Y5RjtGPkZARkJGREZGRkhGUkZURjUtRiw2JVEickYnRi9GMi1GNjYtUSJeRidGOUY7Rj5GQEZCRkRGRkZIL0ZLUSwwLjExMTExMTFlbUYnL0ZORlxwLUZWNiQtRiM2J0ZaLUY2Ni1RIitGJ0Y5RjtGPkZARkJGREZGRkgvRktRLDAuMjIyMjIyMmVtRicvRk5GZnAtSSNtbkdGJDYkUSIxRidGOUZgb0Y5RjlGNS1GNjYtUSIqRidGOUY7Rj5GQEZCRkRGRkZIL0ZLUSwwLjE2NjY2NjdlbUYnL0ZORmBxRjUtRlY2JC1GIzY3RjUtRlY2JC1GIzY4LUY2Ni1RKiZ1bWludXMwO0YnRjlGO0Y+RkBGQkZERkZGSEZlcEZncC1GaXA2JFEiMkYnRjlGXHFGXW9GaG9GXXJGXHFGXnBGNUZqcUY1Rl1vRlxxRl5wRlxxLUZWNiQtRiM2KUZdckZccUZaRmpxRmhwRmBvRjlGOUZqcUZaRlxxLUZWNiQtRiM2KUZdckZccUZaRmJwRmhwRmBvRjlGOUZgb0Y5RjlGNUZccUY1LUYsNiVRIlBGJ0YvRjItRlY2JC1GIzY1Rl1vRmduLUZpcDYkUSIwRidGOUZnbkZaRmJwRmhwLUY2Ni1RIi9GJ0Y5RjtGPi9GQUYxRkJGREZGRkhGX3FGYXFGXXJGZ25GXXJGXHFGZW9GaG9GXXJGanFGaHBGYG9GOUY5RjVGYnBGNS1GVjYkLUYjNjlGXXJGXHFGXnBGXHFGXW9GaG9GXXJGNUZicEY1LUZWNiQtRiM2KUZdckZccUZaRmJwLUZpcDYkUSIzRidGOUZgb0Y5RjlGXHFGXnBGXHFGXW9GNUZicEY1RmRyRmhvRl1yRmBvRjlGOUZccUZoci1GVjYkLUYjNjdGXW9GanFGaHBGZ25GX3NGZ25GWkZicEZocEZic0ZdckZnbkZdckZccUZlb0Zob0ZdckZqcUZocEZgb0Y5RjlGNUZicEY1LUZWNiQtRiM2LS1GaXA2JFEiNEYnRjlGXHFGXW9GXHFGWkZicEZaRlxxRmRyRmBvRjlGOUY1RmBvRjlGOS1GNjYtUSI7RidGOUY7RmpuRkBGQkZERkZGSEZKRlRGYG9GOQ==">QyQ+SSZQc2lfbkc2ImYqNiRJImxHRiVJIm5HRiVGJTYkSSlvcGVyYXRvckdGJUkmYXJyb3dHRiVGJS1JIipHNiQlKnByb3RlY3RlZEcvSSttb2R1bGVuYW1lR0YlSS9WZWN0b3JDYWxjdWx1c0c2JEYwSShfc3lzbGliR0YlNiQpSSJyR0YlLUkiK0dGLzYkOSQiIiItRjo2JC1GOjYkLUYuNiQtRjo2JC1GOjYkLUkiLUdGLzYjLUYuNiQtRi42JCIiIyokOSVGT0Y5LUZJNiMtRi42JC1GLjYkRlFGOS1GOjYkLUYuNiRGT0Y8ISIiLUZJNiMtRi42JEY8LUY6NiRGWkY9LUkiUEdGJTYmRlEiIiEtRjo2JEY8I0Y9Rk8tRjo2JC1GLjYkRk8qJEY4Rk9GZm4tRi42JC1GOjYkLUY6NiQtRi42JC1GLjYkRk9GOUZQLUYuNiQtRi42JC1GOjYkRloiIiRGOUZRKiRGW29GTy1GXm82Ji1GOjYkRlFGZm5GYG9GYW9GZG8tRjo2JC1GLjYkLUYuNiQiIiVGUUY8RmluRiVGJUYlRj0=</Equation></Text-field>
</Input>
<Output><Text-field style="2D Output" layout="Maple Output"><Equation executable="false" style="2D Output" display="LUklbXJvd0c2Iy9JK21vZHVsZW5hbWVHNiJJLFR5cGVzZXR0aW5nR0koX3N5c2xpYkdGJzYoLUkjbWlHRiQ2JVEmUHNpX25GJy8lJ2l0YWxpY0dRJXRydWVGJy8lLG1hdGh2YXJpYW50R1EnaXRhbGljRictSSNtb0dGJDYtUSp+JiM4Nzg4O35GJy9GM1Enbm9ybWFsRicvJSZmZW5jZUdRJmZhbHNlRicvJSpzZXBhcmF0b3JHRj0vJSlzdHJldGNoeUdGPS8lKnN5bW1ldHJpY0dGPS8lKGxhcmdlb3BHRj0vJS5tb3ZhYmxlbGltaXRzR0Y9LyUnYWNjZW50R0Y9LyUnbHNwYWNlR1EmMC4wZW1GJy8lJ3JzcGFjZUdGTC1GIzYoLUkobWZlbmNlZEdGJDYkLUYjNigtRiw2JVEibEYnRi9GMi1GNjYtUSIsRidGOUY7L0Y/RjFGQEZCRkRGRkZIRkovRk5RLDAuMzMzMzMzM2VtRictRiw2JVEibkYnRi9GMi8lK2ZvcmVncm91bmRHUShbMCwwLDBdRicvJSlyZWFkb25seUdGPUY5RjktRjY2LVEoJiM4NTk0O0YnRjlGO0Y+RkBGQkZERkZGSEZKRk0tRiM2Ji1JJW1zdXBHRiQ2JS1GLDYlUSJyRidGL0YyLUYjNiZGVi1GNjYtUSIrRidGOUY7Rj5GQEZCRkRGRkZIL0ZLUSwwLjIyMjIyMjJlbUYnL0ZORmJwLUkjbW5HRiQ2JFEiMUYnRjlGOS8lMXN1cGVyc2NyaXB0c2hpZnRHUSIwRictRjY2LVExJkludmlzaWJsZVRpbWVzO0YnRjlGO0Y+RkBGQkZERkZGSEZKRk0tRlI2JC1GIzYmLUYjNiYtRiM2Ji1GUjYkLUYjNiYtRiM2Ji1GIzYoLUYjNigtRiw2JVEvVmVjdG9yQ2FsY3VsdXNGJ0YvRjItRjY2LVEjOi1GJ0Y5RjtGPkZARkJGREZGRkhGSkZNLUYsNiVRJGAtYEYnRi9GMkZcb0Zfb0Y5LUY2Ni1RMCZBcHBseUZ1bmN0aW9uO0YnRjlGO0Y+RkBGQkZERkZGSEZKRk0tRlI2JC1GIzYmLUYjNiYtRiM2Ji1GZXA2JFEiMkYnRjlGW3EtRiM2JC1GZ282JUZpbkZkc0ZocEY5RjlGW3EtRlI2JEZccEY5RjlGXG9GX29GOUY5RlxvRl9vRjlGXnAtRiM2KEZeckZpci1GUjYkLUYjNiYtRiM2Ji1GIzYmRmluRltxRlt0RjlGW3EtRlI2JC1GIzYmLUYjNiZGZHNGW3FGVkY5Rl5wLUZSNiQtRiM2JS1GNjYtUSomdW1pbnVzMDtGJ0Y5RjtGPkZARkJGREZGRkhGYXBGY3BGZHBGOUY5RjlGOUY5RlxvRl9vRjlGOUZcb0Zfb0Y5RjlGXnAtRiM2KEZeckZpci1GUjYkLUYjNiYtRiM2JkZWRltxLUZSNiQtRiM2JkZbdUZecEZkcEY5RjlGOUZcb0Zfb0Y5RjlGXG9GX29GOUY5RjlGW3EtRiM2KC1GLDYlUSJQRidGL0YyRmlyLUZSNiQtRiM2LEZpbkZZLUZlcDYkRmpwRjlGWS1GIzYmRlZGXnAtRiM2JkZkcEZbcS1JJm1mcmFjR0YkNihGZHBGZHMvJS5saW5ldGhpY2tuZXNzR0ZncC8lK2Rlbm9tYWxpZ25HUSdjZW50ZXJGJy8lKW51bWFsaWduR0Zmdy8lKWJldmVsbGVkR0Y9RjlGOUZZLUYjNiYtRiM2JkZkc0ZbcS1GIzYkLUZnbzYlRmlvRmRzRmhwRjlGOUZecEZddUY5RlxvRl9vRjlGOUZcb0Zfb0Y5RjlGXnAtRiM2Ji1GUjYkLUYjNiYtRiM2Ji1GIzYmLUYjNiZGZHNGW3FGW3RGOUZbcUZnc0Y5Rl5wLUYjNiYtRiM2Ji1GUjYkLUYjNiZGW3VGXnAtRmVwNiRRIjNGJ0Y5RjlGOUZbcUZbdEY5RltxRmluRjlGOUZecC1GIzYkLUZnbzYlRlx2RmRzRmhwRjlGOUY5RltxLUYjNihGYnZGaXItRlI2JC1GIzYsLUYjNiZGaW5GXnBGXXVGOUZZRml2RllGW3dGWUZbeEZcb0Zfb0Y5RjlGXG9GX29GOUY5RjlGXnAtRiM2Ji1GIzYmLUYjNiYtRmVwNiRRIjRGJ0Y5RltxRmluRjlGW3FGVkY5Rl5wRmp1RjlGOUY5RjlGXG9GX29GOUZcb0Zfb0Y5">Zio2JEkibEc2IkkibkdGJUYlNiRJKW9wZXJhdG9yR0YlSSZhcnJvd0dGJUYlLV9JL1ZlY3RvckNhbGN1bHVzRzYkJSpwcm90ZWN0ZWRHSShfc3lzbGliR0YlSSIqR0YuNiQpSSJyR0YlLV9GLEkiK0dGLjYkOSQiIiItRjU2JC1GNTYkLUYrNiQtRjU2JC1GNTYkLV9GLEkiLUdGLTYjLUYrNiQtRis2JCIiIyokOSVGTEY0LUZFNiMtRis2JC1GKzYkRk5GNC1GNTYkLUYrNiRGTEY4ISIiLUZFNiMtRis2JEY4LUY1NiRGV0Y5LUkiUEdGJTYmRk4iIiEtRjU2JEY4KiZGOUY5I0Y5RkxGOS1GNTYkLUYrNiRGTCokRjNGTEZZLUYrNiQtRjU2JC1GNTYkLUYrNiQtRis2JEZMRjRGTS1GKzYkLUYrNiQtRjU2JEZXIiIkRjRGTiokRmhuRkwtRltvNiYtRjU2JEZORllGXW9GXm9GYm8tRjU2JC1GKzYkLUYrNiQiIiVGTkY4RmZuRiVGJUYl</Equation></Text-field>
</Output>
</Group>
<Group view="code" hide-output="false" labelreference="L7602" drawlabel="true" applyint="true" applyrational="true" applyexponent="false">
<Input><Text-field prompt="&gt; " style="Maple Input" layout="Normal"><Equation executable="true" style="2D Input" input-equation="" display="LUklbXJvd0c2Iy9JK21vZHVsZW5hbWVHNiJJLFR5cGVzZXR0aW5nR0koX3N5c2xpYkdGJzYmLUkjbW9HRiQ2LVEiI0YnLyUsbWF0aHZhcmlhbnRHUSdub3JtYWxGJy8lJmZlbmNlR1EmZmFsc2VGJy8lKnNlcGFyYXRvckdGNC8lKXN0cmV0Y2h5R0Y0LyUqc3ltbWV0cmljR0Y0LyUobGFyZ2VvcEdGNC8lLm1vdmFibGVsaW1pdHNHRjQvJSdhY2NlbnRHRjQvJSdsc3BhY2VHUSYwLjBlbUYnLyUncnNwYWNlR0ZDLUkjbWlHRiQ2JVFdb35EZWZpbmV+YmFzaXN+ZnVuY3Rpb25zfmZvcn50aGV+cG9sb2lkYWx+Zmxvd353aGljaH52YW5pc2h+YXR+cj0xLkYnLyUnaXRhbGljR1EldHJ1ZUYnL0YwUSdpdGFsaWNGJy8lK2V4ZWN1dGFibGVHRjRGLw==">NiI=</Equation></Text-field>
</Input>
</Group>
<Group hide-input="false" hide-output="false" labelreference="L7270" drawlabel="true" applyint="true" applyrational="true" applyexponent="false">
<Input><Text-field prompt="&gt; " style="Maple Input" layout="Normal"><Equation executable="true" style="2D Input" input-equation="Chi_n := proc (l, n) options operator, arrow; VectorCalculus:-`*`(VectorCalculus:-`*`(r^VectorCalculus:-`+`(l, 1), VectorCalculus:-`+`(1, VectorCalculus:-`-`(r^2))), P(VectorCalculus:-`+`(n, -1), 2, VectorCalculus:-`+`(l, 1/2), VectorCalculus:-`+`(VectorCalculus:-`*`(2, r^2), -1))) end proc;" display="LUklbXJvd0c2Iy9JK21vZHVsZW5hbWVHNiJJLFR5cGVzZXR0aW5nR0koX3N5c2xpYkdGJzY5LUkjbWlHRiQ2JVEmQ2hpX25GJy8lJ2l0YWxpY0dRJXRydWVGJy8lLG1hdGh2YXJpYW50R1EnaXRhbGljRictSSNtb0dGJDYtUSJ+RicvRjNRJ25vcm1hbEYnLyUmZmVuY2VHUSZmYWxzZUYnLyUqc2VwYXJhdG9yR0Y9LyUpc3RyZXRjaHlHRj0vJSpzeW1tZXRyaWNHRj0vJShsYXJnZW9wR0Y9LyUubW92YWJsZWxpbWl0c0dGPS8lJ2FjY2VudEdGPS8lJ2xzcGFjZUdRJjAuMGVtRicvJSdyc3BhY2VHRkwtRjY2LVEqJmNvbG9uZXE7RidGOUY7Rj5GQEZCRkRGRkZIL0ZLUSwwLjI3Nzc3NzhlbUYnL0ZORlNGNS1JKG1mZW5jZWRHRiQ2JC1GIzYnLUYsNiVRImxGJ0YvRjItRjY2LVEiLEYnRjlGOy9GP0YxRkBGQkZERkZGSEZKL0ZOUSwwLjMzMzMzMzNlbUYnLUYsNiVRIm5GJ0YvRjIvJStleGVjdXRhYmxlR0Y9RjlGOUY1LUY2Ni1RKCZzcmFycjtGJ0Y5RjtGPkZARkJGREZGRkhGUkZURjUtRiw2JVEickYnRi9GMi1GNjYtUSJeRidGOUY7Rj5GQEZCRkRGRkZIL0ZLUSwwLjExMTExMTFlbUYnL0ZORlxwLUZWNiQtRiM2J0ZaLUY2Ni1RIitGJ0Y5RjtGPkZARkJGREZGRkgvRktRLDAuMjIyMjIyMmVtRicvRk5GZnAtSSNtbkdGJDYkUSIxRidGOUZgb0Y5RjlGNS1GNjYtUSIqRidGOUY7Rj5GQEZCRkRGRkZIL0ZLUSwwLjE2NjY2NjdlbUYnL0ZORmBxRjUtRlY2JC1GIzYpRmhwLUY2Ni1RKiZ1bWludXMwO0YnRjlGO0Y+RkBGQkZERkZGSEZlcEZncEZlb0Zoby1GaXA2JFEiMkYnRjlGYG9GOUY5RjVGXHFGNS1GLDYlUSJQRidGL0YyLUZWNiQtRiM2N0Zdb0ZmcUZocEZnbkZpcUZnbkZaRmJwRmhwLUY2Ni1RIi9GJ0Y5RjtGPi9GQUYxRkJGREZGRkhGX3FGYXFGaXFGZ25GaXFGXHFGZW9GaG9GaXFGZnFGaHBGYG9GOUY5LUY2Ni1RIjtGJ0Y5RjtGam5GQEZCRkRGRkZIRkpGVEZgb0Y5">QyQ+SSZDaGlfbkc2ImYqNiRJImxHRiVJIm5HRiVGJTYkSSlvcGVyYXRvckdGJUkmYXJyb3dHRiVGJS1JIipHNiQlKnByb3RlY3RlZEcvSSttb2R1bGVuYW1lR0YlSS9WZWN0b3JDYWxjdWx1c0c2JEYwSShfc3lzbGliR0YlNiQtRi42JClJInJHRiUtSSIrR0YvNiQ5JCIiIi1GPDYkRj8tSSItR0YvNiMqJEY6IiIjLUkiUEdGJTYmLUY8NiQ5JSEiIkZGLUY8NiRGPiNGP0ZGLUY8NiQtRi42JEZGRkVGTUYlRiVGJUY/</Equation></Text-field>
</Input>
<Output><Text-field style="2D Output" layout="Maple Output"><Equation executable="false" style="2D Output" display="LUklbXJvd0c2Iy9JK21vZHVsZW5hbWVHNiJJLFR5cGVzZXR0aW5nR0koX3N5c2xpYkdGJzYoLUkjbWlHRiQ2JVEmQ2hpX25GJy8lJ2l0YWxpY0dRJXRydWVGJy8lLG1hdGh2YXJpYW50R1EnaXRhbGljRictSSNtb0dGJDYtUSp+JiM4Nzg4O35GJy9GM1Enbm9ybWFsRicvJSZmZW5jZUdRJmZhbHNlRicvJSpzZXBhcmF0b3JHRj0vJSlzdHJldGNoeUdGPS8lKnN5bW1ldHJpY0dGPS8lKGxhcmdlb3BHRj0vJS5tb3ZhYmxlbGltaXRzR0Y9LyUnYWNjZW50R0Y9LyUnbHNwYWNlR1EmMC4wZW1GJy8lJ3JzcGFjZUdGTC1GIzYoLUkobWZlbmNlZEdGJDYkLUYjNigtRiw2JVEibEYnRi9GMi1GNjYtUSIsRidGOUY7L0Y/RjFGQEZCRkRGRkZIRkovRk5RLDAuMzMzMzMzM2VtRictRiw2JVEibkYnRi9GMi8lK2ZvcmVncm91bmRHUShbMCwwLDBdRicvJSlyZWFkb25seUdGPUY5RjktRjY2LVEoJiM4NTk0O0YnRjlGO0Y+RkBGQkZERkZGSEZKRk0tRiM2Ji1GIzYmLUklbXN1cEdGJDYlLUYsNiVRInJGJ0YvRjItRiM2JkZWLUY2Ni1RIitGJ0Y5RjtGPkZARkJGREZGRkgvRktRLDAuMjIyMjIyMmVtRicvRk5GZHAtSSNtbkdGJDYkUSIxRidGOUY5LyUxc3VwZXJzY3JpcHRzaGlmdEdRIjBGJy1GNjYtUTEmSW52aXNpYmxlVGltZXM7RidGOUY7Rj5GQEZCRkRGRkZIRkpGTS1GUjYkLUYjNiZGZnBGYHAtRiM2KC1GIzYoLUYsNiVRL1ZlY3RvckNhbGN1bHVzRidGL0YyLUY2Ni1RIzotRidGOUY7Rj5GQEZCRkRGRkZIRkpGTS1GLDYlUSRgLWBGJ0YvRjJGXG9GX29GOS1GNjYtUTAmQXBwbHlGdW5jdGlvbjtGJ0Y5RjtGPkZARkJGREZGRkhGSkZNLUZSNiQtRiM2Ji1GIzYkLUZpbzYlRltwLUZncDYkUSIyRidGOUZqcEY5RlxvRl9vRjlGOUZcb0Zfb0Y5RjlGOUY5Rl1xLUYjNigtRiw2JVEiUEYnRi9GMkZhci1GUjYkLUYjNiwtRiM2JkZpbkZgcC1GUjYkLUYjNiUtRjY2LVEqJnVtaW51czA7RidGOUY7Rj5GQEZCRkRGRkZIRmNwRmVwRmZwRjlGOUY5RllGXHNGWS1GIzYmRlZGYHAtRiM2JkZmcEZdcS1JJm1mcmFjR0YkNihGZnBGXHMvJS5saW5ldGhpY2tuZXNzR0ZpcC8lK2Rlbm9tYWxpZ25HUSdjZW50ZXJGJy8lKW51bWFsaWduR0ZcdS8lKWJldmVsbGVkR0Y9RjlGOUZZLUYjNiYtRiM2JkZcc0ZdcUZockY5RmBwRmpzRjlGXG9GX29GOUY5RlxvRl9vRjlGOUZcb0Zfb0Y5RlxvRl9vRjk=">Zio2JEkibEc2IkkibkdGJUYlNiRJKW9wZXJhdG9yR0YlSSZhcnJvd0dGJUYlLV9JL1ZlY3RvckNhbGN1bHVzRzYkJSpwcm90ZWN0ZWRHSShfc3lzbGliR0YlSSIqR0YuNiQtRis2JClJInJHRiUtX0YsSSIrR0YuNiQ5JCIiIi1GNzYkRjstX0YsSSItR0YtNiMqJEY1IiIjLUkiUEdGJTYmLUY3NiQ5JSEiIkZDLUY3NiRGOiomRjtGOyNGO0ZDRjstRjc2JC1GKzYkRkNGQkZKRiVGJUYl</Equation></Text-field>
</Output>
</Group>
<Group hide-output="false" labelreference="L7271" drawlabel="true" applyint="true" applyrational="true" applyexponent="false">
<Input><Text-field prompt="&gt; " style="Maple Input" layout="Normal"><Equation executable="true" style="2D Input" input-equation="W_n := proc (l, n) options operator, arrow; VectorCalculus:-`*`(r^VectorCalculus:-`+`(l, 1), P(n, 0, VectorCalculus:-`+`(l, 1/2), VectorCalculus:-`+`(VectorCalculus:-`*`(2, r^2), -1))) end proc:" display="LUklbXJvd0c2Iy9JK21vZHVsZW5hbWVHNiJJLFR5cGVzZXR0aW5nR0koX3N5c2xpYkdGJzY1LUkjbWlHRiQ2JVEkV19uRicvJSdpdGFsaWNHUSV0cnVlRicvJSxtYXRodmFyaWFudEdRJ2l0YWxpY0YnLUkjbW9HRiQ2LVEifkYnL0YzUSdub3JtYWxGJy8lJmZlbmNlR1EmZmFsc2VGJy8lKnNlcGFyYXRvckdGPS8lKXN0cmV0Y2h5R0Y9LyUqc3ltbWV0cmljR0Y9LyUobGFyZ2VvcEdGPS8lLm1vdmFibGVsaW1pdHNHRj0vJSdhY2NlbnRHRj0vJSdsc3BhY2VHUSYwLjBlbUYnLyUncnNwYWNlR0ZMLUY2Ni1RKiZjb2xvbmVxO0YnRjlGO0Y+RkBGQkZERkZGSC9GS1EsMC4yNzc3Nzc4ZW1GJy9GTkZTRjUtSShtZmVuY2VkR0YkNiQtRiM2Jy1GLDYlUSJsRidGL0YyLUY2Ni1RIixGJ0Y5RjsvRj9GMUZARkJGREZGRkhGSi9GTlEsMC4zMzMzMzMzZW1GJy1GLDYlUSJuRidGL0YyLyUrZXhlY3V0YWJsZUdGPUY5RjlGNS1GNjYtUSgmc3JhcnI7RidGOUY7Rj5GQEZCRkRGRkZIRlJGVEY1LUYsNiVRInJGJ0YvRjItRjY2LVEiXkYnRjlGO0Y+RkBGQkZERkZGSC9GS1EsMC4xMTExMTExZW1GJy9GTkZccC1GVjYkLUYjNidGWi1GNjYtUSIrRidGOUY7Rj5GQEZCRkRGRkZIL0ZLUSwwLjIyMjIyMjJlbUYnL0ZORmZwLUkjbW5HRiQ2JFEiMUYnRjlGYG9GOUY5RjUtRjY2LVEiKkYnRjlGO0Y+RkBGQkZERkZGSC9GS1EsMC4xNjY2NjY3ZW1GJy9GTkZgcUY1LUYsNiVRIlBGJ0YvRjItRlY2JC1GIzY1Rl1vRmduLUZpcDYkUSIwRidGOUZnbkZaRmJwRmhwLUY2Ni1RIi9GJ0Y5RjtGPi9GQUYxRkJGREZGRkhGX3FGYXEtRmlwNiRRIjJGJ0Y5RmduRmByRlxxRmVvRmhvRmByLUY2Ni1RKiZ1bWludXMwO0YnRjlGO0Y+RkBGQkZERkZGSEZlcEZncEZocEZgb0Y5RjktRjY2LVEiOkYnRjlGO0Y+RkBGQkZERkZGSEZSRlRGYG9GOQ==">QyQ+SSRXX25HNiJmKjYkSSJsR0YlSSJuR0YlRiU2JEkpb3BlcmF0b3JHRiVJJmFycm93R0YlRiUtSSIqRzYkJSpwcm90ZWN0ZWRHL0krbW9kdWxlbmFtZUdGJUkvVmVjdG9yQ2FsY3VsdXNHNiRGMEkoX3N5c2xpYkdGJTYkKUkickdGJS1JIitHRi82JDkkIiIiLUkiUEdGJTYmOSUiIiEtRjo2JEY8I0Y9IiIjLUY6NiQtRi42JEZGKiRGOEZGISIiRiVGJUYlRkw=</Equation></Text-field>
</Input>
</Group></Presentation-Block><Presentation-Block>
<Group view="code" hide-output="false" labelreference="L8627" drawlabel="true">
<Input><Text-field prompt="&gt; " style="Heading 1" executable="true" layout="Heading 1"><Font executable="true"># Define magnetic field</Font></Text-field>
</Input>
</Group></Presentation-Block><Presentation-Block>
<Group view="code" hide-output="false" labelreference="L8626" drawlabel="true">
<Input><Text-field prompt="&gt; " style="Maple Input" layout="Normal"># choose a number corresponding to the chosen magnetic field 1=axisymmetric poloidal, 2=nonaxisymmetric toroidal, 3=nonaxisymmetric poloidal, 4=nonaxisymmetric mixed state </Text-field>
</Input>
</Group>
<Group view="code" hide-input="false" hide-output="false" labelreference="L8631" drawlabel="true" applyint="true" applyrational="true" applyexponent="false">
<Input><Text-field prompt="&gt; " style="2D Input" layout="Normal"><Equation executable="true" style="2D Input" input-equation="k := 3;" display="LUklbXJvd0c2Iy9JK21vZHVsZW5hbWVHNiJJLFR5cGVzZXR0aW5nR0koX3N5c2xpYkdGJzYoLUkjbWlHRiQ2JVEia0YnLyUnaXRhbGljR1EldHJ1ZUYnLyUsbWF0aHZhcmlhbnRHUSdpdGFsaWNGJy1JI21vR0YkNi1RKiZjb2xvbmVxO0YnL0YzUSdub3JtYWxGJy8lJmZlbmNlR1EmZmFsc2VGJy8lKnNlcGFyYXRvckdGPS8lKXN0cmV0Y2h5R0Y9LyUqc3ltbWV0cmljR0Y9LyUobGFyZ2VvcEdGPS8lLm1vdmFibGVsaW1pdHNHRj0vJSdhY2NlbnRHRj0vJSdsc3BhY2VHUSwwLjI3Nzc3NzhlbUYnLyUncnNwYWNlR0ZMLUkjbW5HRiQ2JFEiM0YnRjktRjY2LVEiO0YnRjlGOy9GP0YxRkBGQkZERkZGSC9GS1EmMC4wZW1GJ0ZNLyUrZXhlY3V0YWJsZUdGPUY5">QyQ+SSJrRzYiIiIkIiIi</Equation></Text-field>
</Input>
<Output><Text-field style="2D Output" layout="Maple Output"><Equation executable="false" style="2D Output" display="LUklbXJvd0c2Iy9JK21vZHVsZW5hbWVHNiJJLFR5cGVzZXR0aW5nR0koX3N5c2xpYkdGJzYoLUkjbWlHRiQ2JVEia0YnLyUnaXRhbGljR1EldHJ1ZUYnLyUsbWF0aHZhcmlhbnRHUSdpdGFsaWNGJy1JI21vR0YkNi1RKn4mIzg3ODg7fkYnL0YzUSdub3JtYWxGJy8lJmZlbmNlR1EmZmFsc2VGJy8lKnNlcGFyYXRvckdGPS8lKXN0cmV0Y2h5R0Y9LyUqc3ltbWV0cmljR0Y9LyUobGFyZ2VvcEdGPS8lLm1vdmFibGVsaW1pdHNHRj0vJSdhY2NlbnRHRj0vJSdsc3BhY2VHUSYwLjBlbUYnLyUncnNwYWNlR0ZMLUkjbW5HRiQ2JFEiM0YnRjkvJStmb3JlZ3JvdW5kR1EoWzAsMCwwXUYnLyUpcmVhZG9ubHlHRj1GOQ==">IiIk</Equation></Text-field>
</Output>
</Group>
<Group view="code" hide-input="false" hide-output="false" labelreference="L8630" drawlabel="true" applyint="true" applyrational="true" applyexponent="false">
<Input><Text-field prompt="&gt; " style="2D Input" layout="Normal"><Equation executable="true" style="2D Input" input-equation="if k = 1 then B_scalar_tor := 0; B_scalar_pol := eval(VectorCalculus:-`*`(VectorCalculus:-`*`(r^2, VectorCalculus:-`+`(VectorCalculus:-`+`(VectorCalculus:-`*`(30, r^4), VectorCalculus:-`-`(VectorCalculus:-`*`(57, r^2))), 25)), L2(l, m)), {l = 1, m = 0, n = 1}) end if" display="LUklbXJvd0c2Iy9JK21vZHVsZW5hbWVHNiJJLFR5cGVzZXR0aW5nR0koX3N5c2xpYkdGJzY/LUkjbW9HRiQ2L1EjaWZGJy8lJWJvbGRHUSV0cnVlRicvJSxtYXRodmFyaWFudEdRJWJvbGRGJy8lK2ZvbnR3ZWlnaHRHRjQvJSZmZW5jZUdRJmZhbHNlRicvJSpzZXBhcmF0b3JHRjkvJSlzdHJldGNoeUdGOS8lKnN5bW1ldHJpY0dGOS8lKGxhcmdlb3BHRjkvJS5tb3ZhYmxlbGltaXRzR0Y5LyUnYWNjZW50R0Y5LyUnbHNwYWNlR1EmMC4wZW1GJy8lJ3JzcGFjZUdGSC1GLDYtUSJ+RicvRjNRJ25vcm1hbEYnRjdGOkY8Rj5GQEZCRkRGRkZJRkstSSNtaUdGJDYlUSJrRicvJSdpdGFsaWNHRjEvRjNRJ2l0YWxpY0YnLUYsNi1RIj1GJ0ZORjdGOkY8Rj5GQEZCRkQvRkdRLDAuMjc3Nzc3OGVtRicvRkpGZm4tSSNtbkdGJDYkUSIxRidGTkZLLUYsNi9RJXRoZW5GJ0YvRjJGNUY3RjpGPEY+RkBGQkZERkZGSS1GLDYvRk1GL0YyRjVGN0Y6RjxGPkZARkJGREZGRkktRlE2J1EtQl9zY2FsYXJfdG9yRidGLy9GVUY5RjJGNUZfby1GLDYvUSomY29sb25lcTtGJ0YvRjJGNUY3RjpGPEY+RkBGQkZERmVuRmduLUZpbjYmUSIwRidGL0YyRjVGX28tRiw2L1EiOkYnRi9GMkY1RjdGOkY8Rj5GQEZCRkRGZW5GZ25GX28tRlE2J1EtQl9zY2FsYXJfcG9sRidGL0Zkb0YyRjVGZW8tRiM2KC1GUTYnUSVldmFsRidGL0ZUL0YzUSxib2xkLWl0YWxpY0YnRjUtSShtZmVuY2VkR0YkNiQtRiM2NkZfby1GUTYnUSJyRidGL0Zkb0YyRjUtRiw2L1EiXkYnRi9GMkY1RjdGOkY8Rj5GQEZCRkQvRkdRLDAuMTExMTExMWVtRicvRkpGZHEtRmluNiZRIjJGJ0YvRjJGNUZfby1GLDYvUSIqRidGL0YyRjVGN0Y6RjxGPkZARkJGRC9GR1EsMC4xNjY2NjY3ZW1GJy9GSkZdckZfby1GaXA2JC1GIzYzLUZpbjYmUSMzMEYnRi9GMkY1RmlxRl1xRmBxLUZpbjYmUSI0RidGL0YyRjUtRiw2L1EoJm1pbnVzO0YnRi9GMkY1RjdGOkY8Rj5GQEZCRkQvRkdRLDAuMjIyMjIyMmVtRicvRkpGXXMtRmluNiZRIzU3RidGL0YyRjVGaXFGXXFGYHFGZnEtRiw2L1EiK0YnRi9GMkY1RjdGOkY8Rj5GQEZCRkRGXHNGXnMtRmluNiZRIzI1RidGL0YyRjVGLy8lK2V4ZWN1dGFibGVHRjlGMkY1Rk5GX29GaXFGX28tRlE2J1EjTDJGJ0YvRmRvRjJGNS1GaXA2JC1GIzYpLUZRNidRImxGJ0YvRmRvRjJGNS1GLDYvUSIsRidGL0YyRjVGNy9GO0YxRjxGPkZARkJGREZGL0ZKUSwwLjMzMzMzMzNlbUYnLUZRNidRIm1GJ0YvRmRvRjJGNUYvRmhzRjJGNUZORmR0Rl9vLUZpcDYmLUYjNjNGYXQtRiw2L0ZaRi9GMkY1RjdGOkY8Rj5GQEZCRkRGZW5GZ24tRmluNiZGW29GL0YyRjVGZHRGX29GanRGYXVGaG9GZHRGX28tRlE2J1EibkYnRi9GZG9GMkY1RmF1RmN1Ri9GaHNGMkY1Rk4vJSVvcGVuR1EifGZyRicvJSZjbG9zZUdRInxockYnRi9GaHNGMkY1Rk5GL0Zoc0YyRjUtRiw2LlEhRicvJSVzaXplR1EjMTRGJ0ZORjdGOkY8Rj5GQEZCRkRGXHNGXnMtSSdtc3BhY2VHRiQ2Ji8lJ2hlaWdodEdRJjAuMGV4RicvJSZ3aWR0aEdGSC8lJmRlcHRoR0Zpdi8lKmxpbmVicmVha0dRKG5ld2xpbmVGJy1GLDYvUSRlbmRGJ0YvRjJGNUY3RjpGPEY+RkBGQkZERkZGSUZLRitGZHYtRmV2NiZGZ3ZGanZGXHcvRl93USVhdXRvRidGXnZGaHNGTg==">QCQvSSJrRzYiIiIiQyQ+SS1CX3NjYWxhcl90b3JHRiUiIiE+SS1CX3NjYWxhcl9wb2xHRiUtSSVldmFsRyUqcHJvdGVjdGVkRzYkLUkiKkc2JEYvL0krbW9kdWxlbmFtZUdGJUkvVmVjdG9yQ2FsY3VsdXNHNiRGL0koX3N5c2xpYkdGJTYkLUYyNiQqJEkickdGJSIiIy1JIitHRjM2JC1GQDYkLUYyNiQiI0kqJEY9IiIlLUkiLUdGMzYjLUYyNiQiI2RGPCIjRC1JI0wyR0YlNiRJImxHRiVJIm1HRiU8JS9GU0YmL0ZURiovSSJuR0YlRiY=</Equation></Text-field>
</Input>
</Group>
<Group view="code" hide-input="false" hide-output="false" labelreference="L8635" drawlabel="true" applyint="true" applyrational="true" applyexponent="false">
<Input><Text-field prompt="&gt; " style="2D Input" layout="Normal"><Equation executable="true" style="2D Input" input-equation="if k = 2 then B_scalar_tor := simplify(eval(VectorCalculus:-`*`(Chi_n(l, n), L2(l, m)), {l = 1, m = 1, n = 1})); B_scalar_pol := 0 end if" display="LUklbXJvd0c2Iy9JK21vZHVsZW5hbWVHNiJJLFR5cGVzZXR0aW5nR0koX3N5c2xpYkdGJzY8LUkjbW9HRiQ2L1EjaWZGJy8lJWJvbGRHUSV0cnVlRicvJSxtYXRodmFyaWFudEdRJWJvbGRGJy8lK2ZvbnR3ZWlnaHRHRjQvJSZmZW5jZUdRJmZhbHNlRicvJSpzZXBhcmF0b3JHRjkvJSlzdHJldGNoeUdGOS8lKnN5bW1ldHJpY0dGOS8lKGxhcmdlb3BHRjkvJS5tb3ZhYmxlbGltaXRzR0Y5LyUnYWNjZW50R0Y5LyUnbHNwYWNlR1EmMC4wZW1GJy8lJ3JzcGFjZUdGSC1GLDYtUSJ+RicvRjNRJ25vcm1hbEYnRjdGOkY8Rj5GQEZCRkRGRkZJRkstSSNtaUdGJDYlUSJrRicvJSdpdGFsaWNHRjEvRjNRJ2l0YWxpY0YnLUYsNi1RIj1GJ0ZORjdGOkY8Rj5GQEZCRkQvRkdRLDAuMjc3Nzc3OGVtRicvRkpGZm4tSSNtbkdGJDYkUSIyRidGTkZLLUYsNi9RJXRoZW5GJ0YvRjJGNUY3RjpGPEY+RkBGQkZERkZGSS1GLDYvRk1GL0YyRjVGN0Y6RjxGPkZARkJGREZGRkktRlE2J1EtQl9zY2FsYXJfdG9yRidGLy9GVUY5RjJGNS1GLDYuUSFGJy8lJXNpemVHUSMxNEYnRk5GN0Y6RjxGPkZARkJGRC9GR1EsMC4yMjIyMjIyZW1GJy9GSkZccEZfby1GLDYvUSomY29sb25lcTtGJ0YvRjJGNUY3RjpGPEY+RkBGQkZERmVuRmduLUZRNidRKXNpbXBsaWZ5RidGL0ZUL0YzUSxib2xkLWl0YWxpY0YnRjUtSShtZmVuY2VkR0YkNiQtRiM2Ji1GUTYnUSVldmFsRidGL0ZURmRwRjUtRmdwNiQtRiM2LC1GUTYnUSZDaGlfbkYnRi9GVEZkcEY1LUZncDYkLUYjNictRlE2J1EibEYnRi9GVEZkcEY1LUYsNi9RIixGJ0YvRjJGNUY3L0Y7RjFGPEY+RkBGQkZERkYvRkpRLDAuMzMzMzMzM2VtRictRlE2J1EibkYnRi9GVEZkcEY1LyUrZXhlY3V0YWJsZUdGOUZORk4tRiw2LVEnJnNkb3Q7RidGTkY3RjpGPEY+RkBGQkZERkZGSS1GUTYlUSNMMkYnRlRGVi1GZ3A2JC1GIzYnLUZRNiVGW3JGVEZWLUYsNi1GXnJGTkY3Rl9yRjxGPkZARkJGREZGRmByLUZRNiVRIm1GJ0ZURlZGZXJGTkZORlxyRl9vLUZncDYmLUYjNjMtRlE2J0ZbckYvRmRvRjJGNS1GLDYvRlpGL0YyRjVGN0Y6RjxGPkZARkJGREZlbkZnbi1GaW42JlEiMUYnRi9GMkY1RlxyRl9vLUZRNidGZ3NGL0Zkb0YyRjVGXnRGYHRGXHJGX28tRlE2J0ZkckYvRmRvRjJGNUZYLUZpbjYkRmJ0Rk5GL0ZlckYyRjVGTi8lJW9wZW5HUSJ8ZnJGJy8lJmNsb3NlR1EifGhyRidGZXJGTkZORmVyRk5GTi1GLDYvUSI6RidGL0YyRjVGN0Y6RjxGPkZARkJGREZlbkZnbkZfby1GUTYnUS1CX3NjYWxhcl9wb2xGJ0YvRmRvRjJGNUZecC1GaW42JlEiMEYnRi9GMkY1LUknbXNwYWNlR0YkNiYvJSdoZWlnaHRHUSYwLjBleEYnLyUmd2lkdGhHRkgvJSZkZXB0aEdGXXYvJSpsaW5lYnJlYWtHUShuZXdsaW5lRictRiw2L1EkZW5kRidGL0YyRjVGN0Y6RjxGPkZARkJGREZGRklGS0YrRmVyRk4=">QCQvSSJrRzYiIiIjQyQ+SS1CX3NjYWxhcl90b3JHRiUtSSlzaW1wbGlmeUdGJTYjLUklZXZhbEclKnByb3RlY3RlZEc2JC1JIipHNiRGLy9JK21vZHVsZW5hbWVHRiVJL1ZlY3RvckNhbGN1bHVzRzYkRi9JKF9zeXNsaWJHRiU2JC1JJkNoaV9uR0YlNiRJImxHRiVJIm5HRiUtSSNMMkdGJTYkRj1JIm1HRiU8JS9GPSIiIi9GQkZFL0Y+RkU+SS1CX3NjYWxhcl9wb2xHRiUiIiE=</Equation></Text-field>
</Input>
</Group>
<Group view="code" hide-input="false" hide-output="false" labelreference="L8622" drawlabel="true" applyint="true" applyrational="true" applyexponent="false">
<Input><Text-field prompt="&gt; " style="2D Input" layout="Normal"><Equation executable="true" style="2D Input" input-equation="if k = 3 then B_scalar_tor := 0; B_scalar_pol := eval(VectorCalculus:-`*`(Psi_n(l, n), L2(l, m)), {l = 2, m = 2, n = 1}) end if" display="LUklbXJvd0c2Iy9JK21vZHVsZW5hbWVHNiJJLFR5cGVzZXR0aW5nR0koX3N5c2xpYkdGJzY7LUkjbW9HRiQ2L1EjaWZGJy8lJWJvbGRHUSV0cnVlRicvJSxtYXRodmFyaWFudEdRJWJvbGRGJy8lK2ZvbnR3ZWlnaHRHRjQvJSZmZW5jZUdRJmZhbHNlRicvJSpzZXBhcmF0b3JHRjkvJSlzdHJldGNoeUdGOS8lKnN5bW1ldHJpY0dGOS8lKGxhcmdlb3BHRjkvJS5tb3ZhYmxlbGltaXRzR0Y5LyUnYWNjZW50R0Y5LyUnbHNwYWNlR1EmMC4wZW1GJy8lJ3JzcGFjZUdGSC1GLDYvUSJ+RidGL0YyRjVGN0Y6RjxGPkZARkJGREZGRklGSy1JI21pR0YkNidRImtGJ0YvLyUnaXRhbGljR0Y5RjJGNS1GLDYvUSI9RidGL0YyRjVGN0Y6RjxGPkZARkJGRC9GR1EsMC4yNzc3Nzc4ZW1GJy9GSkZYLUkjbW5HRiQ2JlEiM0YnRi9GMkY1RkstRiw2L1EldGhlbkYnRi9GMkY1RjdGOkY8Rj5GQEZCRkRGRkZJRkstRk82J1EtQl9zY2FsYXJfdG9yRidGL0ZSRjJGNUZLLUYsNi9RKiZjb2xvbmVxO0YnRi9GMkY1RjdGOkY8Rj5GQEZCRkRGV0ZZLUZlbjYmUSIwRidGL0YyRjUtRiw2L1EiOkYnRi9GMkY1RjdGOkY8Rj5GQEZCRkRGV0ZZRkstRk82J1EtQl9zY2FsYXJfcG9sRidGL0ZSRjJGNUZeby1GTzYnUSVldmFsRidGLy9GU0YxL0YzUSxib2xkLWl0YWxpY0YnRjUtSShtZmVuY2VkR0YkNiQtRiM2LS1GTzYnUSZQc2lfbkYnRi9GXXBGXnBGNS1GYXA2JC1GIzYnLUZPNidRImxGJ0YvRl1wRl5wRjUtRiw2L1EiLEYnRi9GMkY1RjcvRjtGMUY8Rj5GQEZCRkRGRi9GSlEsMC4zMzMzMzMzZW1GJy1GTzYnUSJuRidGL0ZdcEZecEY1LyUrZXhlY3V0YWJsZUdGOS9GM1Enbm9ybWFsRidGanEtRiw2LVEnJnNkb3Q7RidGanFGN0Y6RjxGPkZARkJGREZGRkktRk82JVEjTDJGJ0ZdcC9GM1EnaXRhbGljRictRmFwNiQtRiM2Jy1GTzYlRl5xRl1wRmJyLUYsNi1GYXFGanFGN0ZicUY8Rj5GQEZCRkRGRkZjcS1GTzYlUSJtRidGXXBGYnJGaHFGanFGanEtRiw2LlEhRicvJSVzaXplR1EjMTRGJ0ZqcUY3RjpGPEY+RkBGQkZEL0ZHUSwwLjIyMjIyMjJlbUYnL0ZKRmZzRl9xRkstRmFwNiYtRiM2My1GTzYnRl5xRi9GUkYyRjVGVC1GZW42JlEiMkYnRi9GMkY1Rl9xRkstRk82J0Zec0YvRlJGMkY1RlRGXnRGX3FGSy1GTzYnRmdxRi9GUkYyRjUtRiw2LUZWRmpxRjdGOkY8Rj5GQEZCRkRGV0ZZLUZlbjYkUSIxRidGanFGL0ZocUYyRjVGanEvJSVvcGVuR1EifGZyRicvJSZjbG9zZUdRInxockYnRmhxRmpxRmpxRl9zLUknbXNwYWNlR0YkNiYvJSdoZWlnaHRHUSYwLjBleEYnLyUmd2lkdGhHRkgvJSZkZXB0aEdGZXUvJSpsaW5lYnJlYWtHUShuZXdsaW5lRictRiw2L1EkZW5kRidGL0YyRjVGN0Y6RjxGPkZARkJGREZGRklGS0ZocUZqcQ==">QCQvSSJrRzYiIiIkQyQ+SS1CX3NjYWxhcl90b3JHRiUiIiE+SS1CX3NjYWxhcl9wb2xHRiUtSSVldmFsRyUqcHJvdGVjdGVkRzYkLUkiKkc2JEYvL0krbW9kdWxlbmFtZUdGJUkvVmVjdG9yQ2FsY3VsdXNHNiRGL0koX3N5c2xpYkdGJTYkLUkmUHNpX25HRiU2JEkibEdGJUkibkdGJS1JI0wyR0YlNiRGPUkibUdGJTwlL0Y9IiIjL0ZCRkUvRj4iIiI=</Equation></Text-field>
</Input>
<Output><Text-field style="2D Output" layout="Maple Output"><Equation executable="false" style="2D Output" display="LUklbXJvd0c2Iy9JK21vZHVsZW5hbWVHNiJJLFR5cGVzZXR0aW5nR0koX3N5c2xpYkdGJzYoLUkjbWlHRiQ2JVEtQl9zY2FsYXJfdG9yRicvJSdpdGFsaWNHUSV0cnVlRicvJSxtYXRodmFyaWFudEdRJ2l0YWxpY0YnLUkjbW9HRiQ2LVEqfiYjODc4ODt+RicvRjNRJ25vcm1hbEYnLyUmZmVuY2VHUSZmYWxzZUYnLyUqc2VwYXJhdG9yR0Y9LyUpc3RyZXRjaHlHRj0vJSpzeW1tZXRyaWNHRj0vJShsYXJnZW9wR0Y9LyUubW92YWJsZWxpbWl0c0dGPS8lJ2FjY2VudEdGPS8lJ2xzcGFjZUdRJjAuMGVtRicvJSdyc3BhY2VHRkwtSSNtbkdGJDYkUSIwRidGOS8lK2ZvcmVncm91bmRHUShbMCwwLDBdRicvJSlyZWFkb25seUdGPUY5">IiIh</Equation></Text-field>
</Output>
<Output><Text-field style="2D Output" layout="Maple Output"><Equation executable="false" style="2D Output" display="LUklbXJvd0c2Iy9JK21vZHVsZW5hbWVHNiJJLFR5cGVzZXR0aW5nR0koX3N5c2xpYkdGJzYoLUkjbWlHRiQ2JVEtQl9zY2FsYXJfcG9sRicvJSdpdGFsaWNHUSV0cnVlRicvJSxtYXRodmFyaWFudEdRJ2l0YWxpY0YnLUkjbW9HRiQ2LVEqfiYjODc4ODt+RicvRjNRJ25vcm1hbEYnLyUmZmVuY2VHUSZmYWxzZUYnLyUqc2VwYXJhdG9yR0Y9LyUpc3RyZXRjaHlHRj0vJSpzeW1tZXRyaWNHRj0vJShsYXJnZW9wR0Y9LyUubW92YWJsZWxpbWl0c0dGPS8lJ2FjY2VudEdGPS8lJ2xzcGFjZUdRJjAuMGVtRicvJSdyc3BhY2VHRkwtRiM2KC1JJm1mcmFjR0YkNigtSSNtbkdGJDYkUSIxRidGOS1GVTYkUSMxMEYnRjkvJS5saW5ldGhpY2tuZXNzR0ZXLyUrZGVub21hbGlnbkdRJ2NlbnRlckYnLyUpbnVtYWxpZ25HRmluLyUpYmV2ZWxsZWRHRj0tRjY2LVExJkludmlzaWJsZVRpbWVzO0YnRjlGO0Y+RkBGQkZERkZGSEZKRk0tRiM2Li1JJW1zdXBHRiQ2JS1GLDYlUSJyRidGL0YyLUZVNiRRIjNGJ0Y5LyUxc3VwZXJzY3JpcHRzaGlmdEdRIjBGJ0Zeby1JKG1mZW5jZWRHRiQ2JC1GIzYmLUZSNigtRlU2JFEkMzE1RidGOS1GVTYkUSIyRidGOUZlbkZnbkZqbkZcby1GNjYtUSgmbWludXM7RidGOUY7Rj5GQEZCRkRGRkZIL0ZLUSwwLjIyMjIyMjJlbUYnL0ZORmBxLUYjNigtRlI2KC1GVTYkUSQyMjVGJ0Y5RmlwRmVuRmduRmpuRlxvRl5vLUYjNiQtRmRvNiVGZm9GaXBGXHBGOS8lK2ZvcmVncm91bmRHUShbMCwwLDBdRicvJSlyZWFkb25seUdGPUY5RjlGOUZeby1GZG82JS1GIzYoLUYsNiVRJHNpbkYnL0YwRj1GOS1GNjYtUTAmQXBwbHlGdW5jdGlvbjtGJ0Y5RjtGPkZARkJGREZGRkhGSkZNLUZgcDYkLUYjNiYtRiw2JVEnJiM5NTI7RidGaXJGOUZdckZgckY5RjlGXXJGYHJGOUZpcEZccEZeby1GIzYoLUYsNiVRJGNvc0YnRmlyRjlGanItRmBwNiQtRiM2Ji1GIzYmRmlwRl5vLUYsNiVRJyYjOTY2O0YnRmlyRjlGOUZdckZgckY5RjlGXXJGYHJGOUZeby1JJm1zcXJ0R0YkNiMtRlU2JFEjMTVGJ0Y5Rl5vLUZjdDYjLUZVNiRRIjVGJ0Y5RjlGXXJGYHJGOUZdckZgckY5">LCQqLkkickc2IiIiJCwmIyIkOiQiIiMiIiIqJEYkRiojISREI0YqRistSSRzaW5HNiQlKnByb3RlY3RlZEdJKF9zeXNsaWJHRiU2I0kmdGhldGFHRiVGKi1JJGNvc0dGMTYjLCRJJHBoaUdGJUYqRisiIzojRitGKiIiJkY8I0YrIiM1</Equation></Text-field>
</Output>
</Group>
<Group view="code" hide-input="false" hide-output="false" labelreference="L8628" drawlabel="true" applyint="true" applyrational="true">
<Input><Text-field prompt="&gt; " style="2D Input" layout="Normal"><Equation executable="true" style="2D Input" input-equation="if k = 4 then B_scalar_tor := simplify(eval(VectorCalculus:-`*`(Chi_n(l, n), L2(l, m)), {l = 2, m = 1, n = 1})); B_scalar_pol := eval(VectorCalculus:-`+`(VectorCalculus:-`*`(Psi_n(l, n), L2(l, m)), VectorCalculus:-`*`(Psi_n(VectorCalculus:-`+`(l, 2), n), L2(VectorCalculus:-`+`(l, 2), m))), {l = 2, m = 1, n = 1}) end if" display="LUklbXJvd0c2Iy9JK21vZHVsZW5hbWVHNiJJLFR5cGVzZXR0aW5nR0koX3N5c2xpYkdGJzZALUkjbW9HRiQ2L1EjaWZGJy8lJWJvbGRHUSV0cnVlRicvJSxtYXRodmFyaWFudEdRJWJvbGRGJy8lK2ZvbnR3ZWlnaHRHRjQvJSZmZW5jZUdRJmZhbHNlRicvJSpzZXBhcmF0b3JHRjkvJSlzdHJldGNoeUdGOS8lKnN5bW1ldHJpY0dGOS8lKGxhcmdlb3BHRjkvJS5tb3ZhYmxlbGltaXRzR0Y5LyUnYWNjZW50R0Y5LyUnbHNwYWNlR1EmMC4wZW1GJy8lJ3JzcGFjZUdGSC1GLDYtUSJ+RicvRjNRJ25vcm1hbEYnRjdGOkY8Rj5GQEZCRkRGRkZJRkstSSNtaUdGJDYlUSJrRicvJSdpdGFsaWNHRjEvRjNRJ2l0YWxpY0YnLUYsNi1RIj1GJ0ZORjdGOkY8Rj5GQEZCRkQvRkdRLDAuMjc3Nzc3OGVtRicvRkpGZm4tSSNtbkdGJDYkUSI0RidGTkZLLUYsNi9RJXRoZW5GJ0YvRjJGNUY3RjpGPEY+RkBGQkZERkZGSS1GLDYvRk1GL0YyRjVGN0Y6RjxGPkZARkJGREZGRkktRlE2J1EtQl9zY2FsYXJfdG9yRidGLy9GVUY5RjJGNUZfby1GLDYvUSomY29sb25lcTtGJ0YvRjJGNUY3RjpGPEY+RkBGQkZERmVuRmduLUZRNidRKXNpbXBsaWZ5RidGL0Zkb0YyRjUtSShtZmVuY2VkR0YkNiQtRiM2KS1GUTYnUSVldmFsRidGL0Zkb0YyRjUtRlxwNiQtRiM2MEZfby1GUTYnUSZDaGlfbkYnRi9GVC9GM1EsYm9sZC1pdGFsaWNGJ0Y1LUZccDYkLUYjNictRlE2J1EibEYnRi9GVEZqcEY1LUYsNi9RIixGJ0YvRjJGNUY3L0Y7RjFGPEY+RkBGQkZERkYvRkpRLDAuMzMzMzMzM2VtRictRlE2J1EibkYnRi9GVEZqcEY1LyUrZXhlY3V0YWJsZUdGOUZORk4tRiw2LVEnJnNkb3Q7RidGTkY3RjpGPEY+RkBGQkZERkZGSS1GUTYlUSNMMkYnRlRGVi1GXHA2JC1GIzYnLUZRNiVGYnFGVEZWLUYsNi1GZXFGTkY3RmZxRjxGPkZARkJGREZGRmdxLUZRNiVRIm1GJ0ZURlZGXHJGTkZORmNxRl9vLUZccDYmLUYjNjQtRlE2J0ZicUYvRmRvRjJGNS1GLDYvRlpGL0YyRjVGN0Y6RjxGPkZARkJGREZlbkZnbi1GaW42JlEiMkYnRi9GMkY1RmNxRl9vLUZRNidGXnNGL0Zkb0YyRjVGZXMtRmluNiZRIjFGJ0YvRjJGNUZjcUZfby1GUTYnRltyRi9GZG9GMkY1RlgtRmluNiRGXnRGTkYvRlxyLyUwZm9udF9zdHlsZV9uYW1lR1EsTWFwbGV+SW5wdXRGJ0YyRjVGTi8lJW9wZW5HUSJ8ZnJGJy8lJmNsb3NlR1EifGhyRidGL0ZcckZjdEYyRjVGTkYvRlxyRmN0RjJGNUZOLUYsNi1RIjpGJ0ZORjdGOkY8Rj5GQEZCRkRGZW5GZ25GX28tRlE2J1EtQl9zY2FsYXJfcG9sRidGL0Zkb0YyRjVGZW8tRlE2J0ZicEYvRlRGanBGNS1GXHA2JC1GIzYuLUZRNidRJlBzaV9uRidGL0ZURmpwRjVGXHFGXnJGYXJGZHItRiw2LVEiK0YnRk5GN0Y6RjxGPkZARkJGRC9GR1EsMC4yMjIyMjIyZW1GJy9GSkZfdi1GIzYpRmh1LUZccDYkLUYjNilGYHEtRiw2L0ZddkYvRjJGNUY3RjpGPEY+RkBGQkZERl52RmB2RmdzRmNxRmlxRlxyRk5GTkZeckZhci1GXHA2JC1GIzYpRmhyRlt2LUZpbjYkRmlzRk5GanJGXHNGXHJGTkZORlxyRk5GY3FGX28tRlxwNiYtRiM2M0Zjc0Zlc0Znc0ZjcUZfb0Zqc0Zlc0ZcdEZjcUZfb0ZfdEZYRmF0Ri9GXHJGMkY1Rk5GZnRGaXRGXHJGTkZOLUYsNi5RIUYnLyUlc2l6ZUdRIzE0RidGTkY3RjpGPEY+RkBGQkZERl52RmB2LUknbXNwYWNlR0YkNiYvJSdoZWlnaHRHUSYwLjBleEYnLyUmd2lkdGhHRkgvJSZkZXB0aEdGXngvJSpsaW5lYnJlYWtHUShuZXdsaW5lRictRiw2L1EkZW5kRidGL0YyRjVGN0Y6RjxGPkZARkJGREZGRklGS0YrRi9GXHJGY3RGMkY1">QCQvSSJrRzYiIiIlQyQ+SS1CX3NjYWxhcl90b3JHRiUtSSlzaW1wbGlmeUc2JCUqcHJvdGVjdGVkR0koX3N5c2xpYkdGJTYjLUklZXZhbEdGLTYkLUkiKkc2JEYtL0krbW9kdWxlbmFtZUdGJUkvVmVjdG9yQ2FsY3VsdXNHRiw2JC1JJkNoaV9uR0YlNiRJImxHRiVJIm5HRiUtSSNMMkdGJTYkRj1JIm1HRiU8JS9GPSIiIy9GQiIiIi9GPkZHPkktQl9zY2FsYXJfcG9sR0YlLUYxNiQtSSIrR0Y1NiQtRjQ2JC1JJlBzaV9uR0YlRjxGPy1GNDYkLUZTNiQtRk42JEY9RkVGPi1GQDYkRlhGQkZD</Equation></Text-field>
</Input>
</Group></Presentation-Block><Presentation-Block>
<Group view="code" hide-input="false" hide-output="false" labelreference="L8636" drawlabel="true">
<Input><Text-field prompt="&gt; " style="Maple Input" layout="Normal">#B_scalar_tor :=0;</Text-field>
</Input>
</Group>
<Group view="code" hide-output="false" labelreference="L8623" drawlabel="true" applyint="true" applyrational="true" applyexponent="false">
<Input><Text-field prompt="&gt; " style="Maple Input" layout="Normal"><Equation executable="true" style="2D Input" input-equation="" display="LUklbXJvd0c2Iy9JK21vZHVsZW5hbWVHNiJJLFR5cGVzZXR0aW5nR0koX3N5c2xpYkdGJzYlLUkjbW9HRiQ2LlEhRicvJSVzaXplR1EjMTRGJy8lLG1hdGh2YXJpYW50R1Enbm9ybWFsRicvJSZmZW5jZUdRJmZhbHNlRicvJSpzZXBhcmF0b3JHRjcvJSlzdHJldGNoeUdGNy8lKnN5bW1ldHJpY0dGNy8lKGxhcmdlb3BHRjcvJS5tb3ZhYmxlbGltaXRzR0Y3LyUnYWNjZW50R0Y3LyUnbHNwYWNlR1EsMC4yMjIyMjIyZW1GJy8lJ3JzcGFjZUdGRi8lK2V4ZWN1dGFibGVHRjdGMg==">JSFH</Equation></Text-field>
</Input>
</Group></Presentation-Block><Presentation-Block>
<Group view="code" hide-input="false" hide-output="false" labelreference="L8773" drawlabel="true" applyint="true" applyrational="true" applyexponent="false">
<Input><Text-field prompt="&gt; " style="Maple Input" layout="Normal"><Equation executable="true" style="2D Input" input-equation="B_cart_pol := scalars2vf(0, B_scalar_pol);" display="LUklbXJvd0c2Iy9JK21vZHVsZW5hbWVHNiJJLFR5cGVzZXR0aW5nR0koX3N5c2xpYkdGJzYsLUkjbWlHRiQ2JVErQl9jYXJ0X3BvbEYnLyUnaXRhbGljR1EldHJ1ZUYnLyUsbWF0aHZhcmlhbnRHUSdpdGFsaWNGJy1JI21vR0YkNi1RIn5GJy9GM1Enbm9ybWFsRicvJSZmZW5jZUdRJmZhbHNlRicvJSpzZXBhcmF0b3JHRj0vJSlzdHJldGNoeUdGPS8lKnN5bW1ldHJpY0dGPS8lKGxhcmdlb3BHRj0vJS5tb3ZhYmxlbGltaXRzR0Y9LyUnYWNjZW50R0Y9LyUnbHNwYWNlR1EmMC4wZW1GJy8lJ3JzcGFjZUdGTC1GNjYtUSomY29sb25lcTtGJ0Y5RjtGPkZARkJGREZGRkgvRktRLDAuMjc3Nzc3OGVtRicvRk5GU0Y1LUYsNiVRK3NjYWxhcnMydmZGJ0YvRjItSShtZmVuY2VkR0YkNiQtRiM2KC1JI21uR0YkNiRRIjBGJ0Y5LUY2Ni1RIixGJ0Y5RjsvRj9GMUZARkJGREZGRkhGSi9GTlEsMC4zMzMzMzMzZW1GJ0Y1LUYsNiVRLUJfc2NhbGFyX3BvbEYnRi9GMi8lK2V4ZWN1dGFibGVHRj1GOUY5LUY2Ni1RIjtGJ0Y5RjtGXm9GQEZCRkRGRkZIRkpGVEY1RmRvRjk=">QyQ+SStCX2NhcnRfcG9sRzYiLUkrc2NhbGFyczJ2ZkdGJTYkIiIhSS1CX3NjYWxhcl9wb2xHRiUiIiI=</Equation></Text-field>
</Input>
<Output><Text-field style="2D Output" layout="Maple Output"><Equation executable="false" style="2D Output" display="LUklbXJvd0c2Iy9JK21vZHVsZW5hbWVHNiJJLFR5cGVzZXR0aW5nR0koX3N5c2xpYkdGJzYoLUkjbWlHRiQ2JVErQl9jYXJ0X3BvbEYnLyUnaXRhbGljR1EldHJ1ZUYnLyUsbWF0aHZhcmlhbnRHUSdpdGFsaWNGJy1JI21vR0YkNi1RKn4mIzg3ODg7fkYnL0YzUSdub3JtYWxGJy8lJmZlbmNlR1EmZmFsc2VGJy8lKnNlcGFyYXRvckdGPS8lKXN0cmV0Y2h5R0Y9LyUqc3ltbWV0cmljR0Y9LyUobGFyZ2VvcEdGPS8lLm1vdmFibGVsaW1pdHNHRj0vJSdhY2NlbnRHRj0vJSdsc3BhY2VHUSYwLjBlbUYnLyUncnNwYWNlR0ZMLUkobWFjdGlvbkdGJDYlLUYjNistRiM2Jy1JKG1mZW5jZWRHRiQ2JC1GIzYqLUYjNigtSSZtZnJhY0dGJDYoLUkjbW5HRiQ2JFEkOTQ1RidGOS1GW282JFEiMkYnRjkvJS5saW5ldGhpY2tuZXNzR1EiMUYnLyUrZGVub21hbGlnbkdRJ2NlbnRlckYnLyUpbnVtYWxpZ25HRmZvLyUpYmV2ZWxsZWRHRj0tRjY2LVExJkludmlzaWJsZVRpbWVzO0YnRjlGO0Y+RkBGQkZERkZGSEZKRk0tRiM2Ji1JJm1zcXJ0R0YkNiMtRltvNiRRIjNGJ0Y5RltwLUYsNiVRInhGJ0YvRjJGOS8lK2ZvcmVncm91bmRHUShbMCwwLDBdRicvJSlyZWFkb25seUdGPUY5LUY2Ni1RKCZtaW51cztGJ0Y5RjtGPkZARkJGREZGRkgvRktRLDAuMjIyMjIyMmVtRicvRk5GYnEtRiM2KC1GaG42KC1GW282JFEkNjc1RidGOUZeb0Zhb0Zkb0Znb0Zpb0ZbcC1GIzYmRmBwRltwLUklbXN1cEdGJDYlRmZwRmNwLyUxc3VwZXJzY3JpcHRzaGlmdEdRIjBGJ0Y5RmlwRlxxRjlGXnEtRiM2KC1GaG42KC1GW282JFElMTEyNUYnRjlGXm9GYW9GZG9GZ29GaW9GW3AtRiM2KEZgcEZbcEZmcEZbcC1GXnI2JS1GLDYlUSJ6RidGL0YyRl5vRmByRjlGaXBGXHFGOUZecS1GIzYoLUZobjYoLUZbbzYkUSUxNTc1RidGOUZeb0Zhb0Zkb0Znb0Zpb0ZbcC1GIzYoRmZwRltwRmBwRltwLUZecjYlLUYsNiVRInlGJ0YvRjJGXm9GYHJGOUZpcEZccUY5RjlGOS1JJW1zdWJHRiQ2JS1JJm1vdmVyR0YkNiUtRiw2JVEiZUYnRi9GMi1GNjYtUSJfRidGOUY7Rj5GQEZCRkRGRkZIL0ZLUSwwLjExMTExMTFlbUYnL0ZORlx1RkhGZnAvJS9zdWJzY3JpcHRzaGlmdEdGYnJGaXBGXHFGOS1GNjYtUSIrRidGOUY7Rj5GQEZCRkRGRkZIRmFxRmNxLUYjNictRlc2JC1GIzYqLUYjNihGZXJGW3AtRiM2KEZgcEZbcEZcdEZbcEZcc0Y5RmlwRlxxRjlGXnEtRiM2KEZnbkZbcC1GIzYmRmBwRltwRlx0RjlGaXBGXHFGOUZgdS1GIzYoRmZxRltwLUYjNiZGYHBGW3AtRl5yNiVGXHRGY3BGYHJGOUZpcEZccUY5RmB1LUYjNihGY3NGW3AtRiM2KEZcdEZbcEZgcEZbcC1GXnI2JUZmcEZeb0ZgckY5RmlwRlxxRjlGOUY5LUZgdDYlRmJ0Rlx0Rl51RmlwRlxxRjlGYHUtRiM2Jy1GVzYkLUYjNiYtRiM2Ki1GW282JFEkMjI1RidGOUZbcEZgcEZbcEZbd0ZbcEZec0Y5Rl5xLUYjNipGZ3dGW3BGYHBGW3BGanNGW3BGXnNGOUY5RjktRmB0NiVGYnRGXnNGXnVGaXBGXHFGOUZpcEZccUY5L0krbXNlbWFudGljc0dGJFEqQ29sVmVjdG9yRicvJSthY3Rpb250eXBlR1EucnRhYmxlYWRkcmVzc0YnLyUpcnRhYmxlaWRHUTUxODQ0Njg4NDQ2Nzg2NDk4MjU4MkYnRmlwRlxxRjk=">LSZJJ1ZlY3Rvckc2JCUqcHJvdGVjdGVkR0koX3N5c2xpYkc2IjYjSSdjb2x1bW5HRig2Iy9JJCVpZEdGKCI1I2UjKVwneVklKW9XPQ==</Equation></Text-field>
</Output>
</Group>
<Group view="code" hide-input="false" hide-output="false" labelreference="L8777" drawlabel="true" applyint="true" applyrational="true" applyexponent="false">
<Input><Text-field prompt="&gt; " style="Maple Input" layout="Normal"><Equation executable="true" style="2D Input" input-equation="B_cart_tor := scalars2vf(B_scalar_tor, 0);" display="LUklbXJvd0c2Iy9JK21vZHVsZW5hbWVHNiJJLFR5cGVzZXR0aW5nR0koX3N5c2xpYkdGJzYsLUkjbWlHRiQ2JVErQl9jYXJ0X3RvckYnLyUnaXRhbGljR1EldHJ1ZUYnLyUsbWF0aHZhcmlhbnRHUSdpdGFsaWNGJy1JI21vR0YkNi1RIn5GJy9GM1Enbm9ybWFsRicvJSZmZW5jZUdRJmZhbHNlRicvJSpzZXBhcmF0b3JHRj0vJSlzdHJldGNoeUdGPS8lKnN5bW1ldHJpY0dGPS8lKGxhcmdlb3BHRj0vJS5tb3ZhYmxlbGltaXRzR0Y9LyUnYWNjZW50R0Y9LyUnbHNwYWNlR1EmMC4wZW1GJy8lJ3JzcGFjZUdGTC1GNjYtUSomY29sb25lcTtGJ0Y5RjtGPkZARkJGREZGRkgvRktRLDAuMjc3Nzc3OGVtRicvRk5GU0Y1LUYsNiVRK3NjYWxhcnMydmZGJ0YvRjItSShtZmVuY2VkR0YkNiQtRiM2KC1GLDYlUS1CX3NjYWxhcl90b3JGJ0YvRjItRjY2LVEiLEYnRjlGOy9GP0YxRkBGQkZERkZGSEZKL0ZOUSwwLjMzMzMzMzNlbUYnRjUtSSNtbkdGJDYkUSIwRidGOS8lK2V4ZWN1dGFibGVHRj1GOUY5LUY2Ni1RIjtGJ0Y5RjtGXW9GQEZCRkRGRkZIRkpGVEY1RmRvRjk=">QyQ+SStCX2NhcnRfdG9yRzYiLUkrc2NhbGFyczJ2ZkdGJTYkSS1CX3NjYWxhcl90b3JHRiUiIiEiIiI=</Equation></Text-field>
</Input>
<Output><Text-field style="2D Output" layout="Maple Output"><Equation executable="false" style="2D Output" display="LUklbXJvd0c2Iy9JK21vZHVsZW5hbWVHNiJJLFR5cGVzZXR0aW5nR0koX3N5c2xpYkdGJzYoLUkjbWlHRiQ2JVErQl9jYXJ0X3RvckYnLyUnaXRhbGljR1EldHJ1ZUYnLyUsbWF0aHZhcmlhbnRHUSdpdGFsaWNGJy1JI21vR0YkNi1RKn4mIzg3ODg7fkYnL0YzUSdub3JtYWxGJy8lJmZlbmNlR1EmZmFsc2VGJy8lKnNlcGFyYXRvckdGPS8lKXN0cmV0Y2h5R0Y9LyUqc3ltbWV0cmljR0Y9LyUobGFyZ2VvcEdGPS8lLm1vdmFibGVsaW1pdHNHRj0vJSdhY2NlbnRHRj0vJSdsc3BhY2VHUSYwLjBlbUYnLyUncnNwYWNlR0ZMLUkobWFjdGlvbkdGJDYlLUYjNictRiM2Jy1JI21uR0YkNiRRIjBGJ0Y5LUklbXN1YkdGJDYlLUkmbW92ZXJHRiQ2JS1GLDYlUSJlRidGL0YyLUY2Ni1RIl9GJ0Y5RjtGPkZARkJGREZGRkgvRktRLDAuMTExMTExMWVtRicvRk5GYW9GSC1GLDYlUSJ4RidGL0YyLyUvc3Vic2NyaXB0c2hpZnRHRlkvJStmb3JlZ3JvdW5kR1EoWzAsMCwwXUYnLyUpcmVhZG9ubHlHRj1GOUZob0ZbcEY5L0krbXNlbWFudGljc0dGJFEqQ29sVmVjdG9yRicvJSthY3Rpb250eXBlR1EucnRhYmxlYWRkcmVzc0YnLyUpcnRhYmxlaWRHUTUxODQ0Njg4NDQ2Nzg2NDk3ODg0NkYnRmhvRltwRjk=">LSZJJ1ZlY3Rvckc2JCUqcHJvdGVjdGVkR0koX3N5c2xpYkc2IjYjSSdjb2x1bW5HRig2Iy9JJCVpZEdGKCI1WSl5XCd5WSUpb1c9</Equation></Text-field>
</Output>
</Group>
<Group view="code" hide-input="false" hide-output="false" labelreference="L8779" drawlabel="true" applyint="true" applyrational="true" applyexponent="false">
<Input><Text-field prompt="&gt; " style="Maple Input" layout="Normal"><Equation executable="true" style="2D Input" input-equation="B_sph_pol := simplify(VectorCalculus:-MapToBasis(B_cart_pol, spherical[r, theta, phi]));" display="LUklbXJvd0c2Iy9JK21vZHVsZW5hbWVHNiJJLFR5cGVzZXR0aW5nR0koX3N5c2xpYkdGJzYrLUkjbWlHRiQ2JVEqQl9zcGhfcG9sRicvJSdpdGFsaWNHUSV0cnVlRicvJSxtYXRodmFyaWFudEdRJ2l0YWxpY0YnLUkjbW9HRiQ2LVEifkYnL0YzUSdub3JtYWxGJy8lJmZlbmNlR1EmZmFsc2VGJy8lKnNlcGFyYXRvckdGPS8lKXN0cmV0Y2h5R0Y9LyUqc3ltbWV0cmljR0Y9LyUobGFyZ2VvcEdGPS8lLm1vdmFibGVsaW1pdHNHRj0vJSdhY2NlbnRHRj0vJSdsc3BhY2VHUSYwLjBlbUYnLyUncnNwYWNlR0ZMLUY2Ni1RKiZjb2xvbmVxO0YnRjlGO0Y+RkBGQkZERkZGSC9GS1EsMC4yNzc3Nzc4ZW1GJy9GTkZTRjUtRiw2JVEpc2ltcGxpZnlGJ0YvRjItSShtZmVuY2VkR0YkNiQtRiM2Ji1GLDYlUStNYXBUb0Jhc2lzRidGL0YyLUZZNiQtRiM2KS1GLDYlUStCX2NhcnRfcG9sRidGL0YyLUY2Ni1RIixGJ0Y5RjsvRj9GMUZARkJGREZGRkhGSi9GTlEsMC4zMzMzMzMzZW1GJ0Y1LUYsNiVRKnNwaGVyaWNhbEYnRi9GMi1GWTYmLUYjNiktRiw2JVEickYnRi9GMkZhby1GLDYlUSZ0aGV0YUYnL0YwRj1GOUZhby1GLDYlUSRwaGlGJ0ZkcEY5LyUrZXhlY3V0YWJsZUdGPUY5RjkvJSVvcGVuR1EiW0YnLyUmY2xvc2VHUSJdRidGaHBGOUY5RmhwRjlGOS1GNjYtUSI7RidGOUY7RmRvRkBGQkZERkZGSEZKRlRGaHBGOQ==">QyQ+SSpCX3NwaF9wb2xHNiItSSlzaW1wbGlmeUc2JCUqcHJvdGVjdGVkR0koX3N5c2xpYkdGJTYjLUkrTWFwVG9CYXNpc0c2JEYpL0krbW9kdWxlbmFtZUdGJUkvVmVjdG9yQ2FsY3VsdXNHRig2JEkrQl9jYXJ0X3BvbEdGJSZJKnNwaGVyaWNhbEdGJTYlSSJyR0YlSSZ0aGV0YUdGJUkkcGhpR0YlIiIi</Equation></Text-field>
</Input>
<Output><Text-field style="2D Output" layout="Maple Output"><Equation executable="false" style="2D Output" display="LUklbXJvd0c2Iy9JK21vZHVsZW5hbWVHNiJJLFR5cGVzZXR0aW5nR0koX3N5c2xpYkdGJzYoLUkjbWlHRiQ2JVEqQl9zcGhfcG9sRicvJSdpdGFsaWNHUSV0cnVlRicvJSxtYXRodmFyaWFudEdRJ2l0YWxpY0YnLUkjbW9HRiQ2LVEqfiYjODc4ODt+RicvRjNRJ25vcm1hbEYnLyUmZmVuY2VHUSZmYWxzZUYnLyUqc2VwYXJhdG9yR0Y9LyUpc3RyZXRjaHlHRj0vJSpzeW1tZXRyaWNHRj0vJShsYXJnZW9wR0Y9LyUubW92YWJsZWxpbWl0c0dGPS8lJ2FjY2VudEdGPS8lJ2xzcGFjZUdRJjAuMGVtRicvJSdyc3BhY2VHRkwtSShtYWN0aW9uR0YkNiUtRiM2LC1GNjYtUSomdW1pbnVzMDtGJ0Y5RjtGPkZARkJGREZGRkgvRktRLDAuMjIyMjIyMmVtRicvRk5GWC1GIzYnLUYjNigtSSZtZnJhY0dGJDYoLUkjbW5HRiQ2JFEkMTM1RidGOS1GXG82JFEiMkYnRjkvJS5saW5ldGhpY2tuZXNzR1EiMUYnLyUrZGVub21hbGlnbkdRJ2NlbnRlckYnLyUpbnVtYWxpZ25HRmdvLyUpYmV2ZWxsZWRHRj0tRjY2LVExJkludmlzaWJsZVRpbWVzO0YnRjlGO0Y+RkBGQkZERkZGSEZKRk0tRiM2LC1JJW1zdXBHRiQ2JS1GIzYoLUYsNiVRJHNpbkYnL0YwRj1GOS1GNjYtUTAmQXBwbHlGdW5jdGlvbjtGJ0Y5RjtGPkZARkJGREZGRkhGSkZNLUkobWZlbmNlZEdGJDYkLUYjNiYtRiw2JVEnJiM5NTI7RidGaXBGOS8lK2ZvcmVncm91bmRHUShbMCwwLDBdRicvJSlyZWFkb25seUdGPUY5RjlGZXFGaHFGOUZfby8lMXN1cGVyc2NyaXB0c2hpZnRHUSIwRidGXHAtRl5xNiQtRiM2Ji1GIzYmLUZcbzYkUSI1RidGOUZccC1GYnA2JS1GLDYlUSJyRidGL0YyRl9vRmpxRjktRjY2LVEoJm1pbnVzO0YnRjlGO0Y+RkBGQkZERkZGSEZXRlktRlxvNiRRIjdGJ0Y5RjlGOUZccC1GXnE2JC1GIzYmLUYjNiZGX29GXHAtRmJwNiUtRiM2KC1GLDYlUSRjb3NGJ0ZpcEY5RmpwLUZecTYkLUYjNiYtRiw2JVEnJiM5NjY7RidGaXBGOUZlcUZocUY5RjlGZXFGaHFGOUZfb0ZqcUY5RltzLUZcbzYkRmRvRjlGOUY5RlxwLUkmbXNxcnRHRiQ2Iy1GXG82JFEiM0YnRjlGXHBGaHJGOUZlcUZocUY5LUklbXN1YkdGJDYlLUkmbW92ZXJHRiQ2JS1GLDYlUSJlRidGL0YyLUY2Ni1RIl9GJ0Y5RjtGPkZARkJGREZGRkgvRktRLDAuMTExMTExMWVtRicvRk5GanVGSEZoci8lL3N1YnNjcmlwdHNoaWZ0R0ZcckZlcUZocUY5RltzLUYjNictRiM2KC1GaW42KC1GXG82JFEjNDVGJ0Y5Rl9vRmJvRmVvRmhvRmpvRlxwLUYjNi4tRiM2KEZbdEZqcEZdcUZlcUZocUY5RlxwRmd0RlxwRmhyRlxwRmRwRlxwLUZecTYkLUYjNiYtRiM2Ji1GXG82JFEjMjVGJ0Y5RlxwRmZyRjlGW3MtRlxvNiRRIzIxRidGOUY5RjlGXHBGYXNGOUZlcUZocUY5LUZedTYlRmB1RmJxRlx2RmVxRmhxRjktRjY2LVEiK0YnRjlGO0Y+RkBGQkZERkZGSEZXRlktRiM2Jy1GXnE2JC1GIzYsLUZecTYkLUYjNiYtRiM2Ji1GXG82JFElMTEyNUYnRjlGXHAtRmJwNiVGaHJGanRGanFGOUZbcy1GIzYmLUZcbzYkUSQ5NDVGJ0Y5RlxwRmhyRjlGOUY5RlxwLUYjNihGZnBGanBGXnRGZXFGaHFGOUZccEZpc0ZccEZkcEZccEZndEY5RjktRl51NiVGYHVGYnRGXHZGZXFGaHFGOUZlcUZocUY5L0krbXNlbWFudGljc0dGJFEqQ29sVmVjdG9yRicvJSthY3Rpb250eXBlR1EucnRhYmxlYWRkcmVzc0YnLyUpcnRhYmxlaWRHUTUxODQ0Njg4NDQ2Nzg2NDk2NjA3OEYnRmVxRmhxRjk=">LSZJJ1ZlY3Rvckc2JCUqcHJvdGVjdGVkR0koX3N5c2xpYkc2IjYjSSdjb2x1bW5HRig2Iy9JJCVpZEdGKCI1eWcnXCd5WSUpb1c9</Equation></Text-field>
</Output>
</Group>
<Group view="code" hide-input="false" hide-output="false" labelreference="L8782" drawlabel="true" applyint="true" applyrational="true" applyexponent="false">
<Input><Text-field prompt="&gt; " style="Maple Input" layout="Normal"><Equation executable="true" style="2D Input" input-equation="B_sph_tor := simplify(VectorCalculus:-MapToBasis(B_cart_tor, spherical[r, theta, phi]));" display="LUklbXJvd0c2Iy9JK21vZHVsZW5hbWVHNiJJLFR5cGVzZXR0aW5nR0koX3N5c2xpYkdGJzYrLUkjbWlHRiQ2JVEqQl9zcGhfdG9yRicvJSdpdGFsaWNHUSV0cnVlRicvJSxtYXRodmFyaWFudEdRJ2l0YWxpY0YnLUkjbW9HRiQ2LVEifkYnL0YzUSdub3JtYWxGJy8lJmZlbmNlR1EmZmFsc2VGJy8lKnNlcGFyYXRvckdGPS8lKXN0cmV0Y2h5R0Y9LyUqc3ltbWV0cmljR0Y9LyUobGFyZ2VvcEdGPS8lLm1vdmFibGVsaW1pdHNHRj0vJSdhY2NlbnRHRj0vJSdsc3BhY2VHUSYwLjBlbUYnLyUncnNwYWNlR0ZMLUY2Ni1RKiZjb2xvbmVxO0YnRjlGO0Y+RkBGQkZERkZGSC9GS1EsMC4yNzc3Nzc4ZW1GJy9GTkZTRjUtRiw2JVEpc2ltcGxpZnlGJ0YvRjItSShtZmVuY2VkR0YkNiQtRiM2Ji1GLDYlUStNYXBUb0Jhc2lzRidGL0YyLUZZNiQtRiM2KS1GLDYlUStCX2NhcnRfdG9yRidGL0YyLUY2Ni1RIixGJ0Y5RjsvRj9GMUZARkJGREZGRkhGSi9GTlEsMC4zMzMzMzMzZW1GJ0Y1LUYsNiVRKnNwaGVyaWNhbEYnRi9GMi1GWTYmLUYjNiktRiw2JVEickYnRi9GMkZhby1GLDYlUSZ0aGV0YUYnL0YwRj1GOUZhby1GLDYlUSRwaGlGJ0ZkcEY5LyUrZXhlY3V0YWJsZUdGPUY5RjkvJSVvcGVuR1EiW0YnLyUmY2xvc2VHUSJdRidGaHBGOUY5RmhwRjlGOS1GNjYtUSI7RidGOUY7RmRvRkBGQkZERkZGSEZKRlRGaHBGOQ==">QyQ+SSpCX3NwaF90b3JHNiItSSlzaW1wbGlmeUc2JCUqcHJvdGVjdGVkR0koX3N5c2xpYkdGJTYjLUkrTWFwVG9CYXNpc0c2JEYpL0krbW9kdWxlbmFtZUdGJUkvVmVjdG9yQ2FsY3VsdXNHRig2JEkrQl9jYXJ0X3RvckdGJSZJKnNwaGVyaWNhbEdGJTYlSSJyR0YlSSZ0aGV0YUdGJUkkcGhpR0YlIiIi</Equation></Text-field>
</Input>
<Output><Text-field style="2D Output" layout="Maple Output"><Equation executable="false" style="2D Output" display="LUklbXJvd0c2Iy9JK21vZHVsZW5hbWVHNiJJLFR5cGVzZXR0aW5nR0koX3N5c2xpYkdGJzYoLUkjbWlHRiQ2JVEqQl9zcGhfdG9yRicvJSdpdGFsaWNHUSV0cnVlRicvJSxtYXRodmFyaWFudEdRJ2l0YWxpY0YnLUkjbW9HRiQ2LVEqfiYjODc4ODt+RicvRjNRJ25vcm1hbEYnLyUmZmVuY2VHUSZmYWxzZUYnLyUqc2VwYXJhdG9yR0Y9LyUpc3RyZXRjaHlHRj0vJSpzeW1tZXRyaWNHRj0vJShsYXJnZW9wR0Y9LyUubW92YWJsZWxpbWl0c0dGPS8lJ2FjY2VudEdGPS8lJ2xzcGFjZUdRJjAuMGVtRicvJSdyc3BhY2VHRkwtSShtYWN0aW9uR0YkNiUtRiM2Jy1GIzYnLUkjbW5HRiQ2JFEiMEYnRjktSSVtc3ViR0YkNiUtSSZtb3ZlckdGJDYlLUYsNiVRImVGJ0YvRjItRjY2LVEiX0YnRjlGO0Y+RkBGQkZERkZGSC9GS1EsMC4xMTExMTExZW1GJy9GTkZhb0ZILUYsNiVRInJGJ0YvRjIvJS9zdWJzY3JpcHRzaGlmdEdGWS8lK2ZvcmVncm91bmRHUShbMCwwLDBdRicvJSlyZWFkb25seUdGPUY5RmhvRltwRjkvSSttc2VtYW50aWNzR0YkUSpDb2xWZWN0b3JGJy8lK2FjdGlvbnR5cGVHUS5ydGFibGVhZGRyZXNzRicvJSlydGFibGVpZEdRNTE4NDQ2ODg0NDY3ODI4MjYzNjIyRidGaG9GW3BGOQ==">LSZJJ1ZlY3Rvckc2JCUqcHJvdGVjdGVkR0koX3N5c2xpYkc2IjYjSSdjb2x1bW5HRig2Iy9JJCVpZEdGKCI1QU9FR3lZJSlvVz0=</Equation></Text-field>
</Output>
</Group>
<Group view="code" hide-input="false" hide-output="false" labelreference="L8784" drawlabel="true">
<Input><Text-field prompt="&gt; " style="Maple Input" layout="Normal"></Text-field>
</Input>
</Group></Presentation-Block><Presentation-Block>
<Group view="code" hide-input="false" hide-output="false" labelreference="L8780" drawlabel="true" applyint="true" applyrational="true" applyexponent="false">
<Input><Text-field prompt="&gt; " style="Maple Input" layout="Normal"><Equation executable="true" style="2D Input" input-equation="VectorCalculus:-SetCoordinates(spherical[r, theta, phi]);" display="LUklbXJvd0c2Iy9JK21vZHVsZW5hbWVHNiJJLFR5cGVzZXR0aW5nR0koX3N5c2xpYkdGJzYnLUkjbWlHRiQ2JVEvU2V0Q29vcmRpbmF0ZXNGJy8lJ2l0YWxpY0dRJXRydWVGJy8lLG1hdGh2YXJpYW50R1EnaXRhbGljRictSShtZmVuY2VkR0YkNiQtRiM2Ji1GLDYlUSpzcGhlcmljYWxGJ0YvRjItRjY2Ji1GIzYpLUYsNiVRInJGJ0YvRjItSSNtb0dGJDYtUSIsRicvRjNRJ25vcm1hbEYnLyUmZmVuY2VHUSZmYWxzZUYnLyUqc2VwYXJhdG9yR0YxLyUpc3RyZXRjaHlHRkwvJSpzeW1tZXRyaWNHRkwvJShsYXJnZW9wR0ZMLyUubW92YWJsZWxpbWl0c0dGTC8lJ2FjY2VudEdGTC8lJ2xzcGFjZUdRJjAuMGVtRicvJSdyc3BhY2VHUSwwLjMzMzMzMzNlbUYnLUYsNiVRJnRoZXRhRicvRjBGTEZIRkQtRiw2JVEkcGhpRidGXG9GSC8lK2V4ZWN1dGFibGVHRkxGSEZILyUlb3BlbkdRIltGJy8lJmNsb3NlR1EiXUYnRmBvRkhGSC1GRTYtUSI7RidGSEZKRk1GT0ZRRlNGVUZXRlkvRmduUSwwLjI3Nzc3NzhlbUYnRmBvRkg=">QyQtSS9TZXRDb29yZGluYXRlc0c2JCUqcHJvdGVjdGVkRy9JK21vZHVsZW5hbWVHNiJJL1ZlY3RvckNhbGN1bHVzRzYkRiZJKF9zeXNsaWJHRik2IyZJKnNwaGVyaWNhbEdGKTYlSSJyR0YpSSZ0aGV0YUdGKUkkcGhpR0YpIiIi</Equation></Text-field>
</Input>
<Output><Text-field style="2D Output" layout="Maple Output"><Equation executable="false" style="2D Output" display="LUklbXN1Ykc2Iy9JK21vZHVsZW5hbWVHNiJJLFR5cGVzZXR0aW5nR0koX3N5c2xpYkdGJzYlLUkjbWlHRiQ2JVEqc3BoZXJpY2FsRicvJSdpdGFsaWNHUSV0cnVlRicvJSxtYXRodmFyaWFudEdRJ2l0YWxpY0YnLUklbXJvd0dGJDYqLUYsNiVRInJGJ0YvRjItSSNtb0dGJDYtUSIsRicvRjNRJ25vcm1hbEYnLyUmZmVuY2VHUSZmYWxzZUYnLyUqc2VwYXJhdG9yR0YxLyUpc3RyZXRjaHlHRkMvJSpzeW1tZXRyaWNHRkMvJShsYXJnZW9wR0ZDLyUubW92YWJsZWxpbWl0c0dGQy8lJ2FjY2VudEdGQy8lJ2xzcGFjZUdRJjAuMGVtRicvJSdyc3BhY2VHUSwwLjMzMzMzMzNlbUYnLUYsNiVRJyYjOTUyO0YnL0YwRkNGP0Y7LUYsNiVRJyYjOTY2O0YnRllGPy8lK2ZvcmVncm91bmRHUShbMCwwLDBdRicvJSlyZWFkb25seUdGQ0Y/LyUvc3Vic2NyaXB0c2hpZnRHUSIwRic=">Jkkqc3BoZXJpY2FsRzYiNiVJInJHRiRJJnRoZXRhR0YkSSRwaGlHRiQ=</Equation></Text-field>
</Output>
</Group>
<Group view="code" hide-input="false" hide-output="false" labelreference="L8769" drawlabel="true" applyint="true" applyrational="true" applyexponent="false">
<Input><Text-field prompt="&gt; " style="Maple Input" layout="Normal"><Equation executable="true" style="2D Input" input-equation="" display="LUklbXJvd0c2Iy9JK21vZHVsZW5hbWVHNiJJLFR5cGVzZXR0aW5nR0koX3N5c2xpYkdGJzYnLUkjbW9HRiQ2LlEiI0YnLyUlc2l6ZUdRIzE2RicvJSxtYXRodmFyaWFudEdRJ25vcm1hbEYnLyUmZmVuY2VHUSZmYWxzZUYnLyUqc2VwYXJhdG9yR0Y3LyUpc3RyZXRjaHlHRjcvJSpzeW1tZXRyaWNHRjcvJShsYXJnZW9wR0Y3LyUubW92YWJsZWxpbWl0c0dGNy8lJ2FjY2VudEdGNy8lJ2xzcGFjZUdRJjAuMGVtRicvJSdyc3BhY2VHRkYtSSNtaUdGJDYmUTpTY2FsZX50aGV+bWFnbmV0aWN+ZmllbGR+RidGLy8lJ2l0YWxpY0dRJXRydWVGJy9GM1EnaXRhbGljRidGLy8lK2V4ZWN1dGFibGVHRjdGMg==">NiI=</Equation></Text-field>
</Input>
</Group>
<Group view="code" hide-input="false" hide-output="false" labelreference="L8788" drawlabel="true" applyint="true" applyrational="true" applyexponent="false">
<Input><Text-field prompt="&gt; " style="Maple Input" layout="Normal"><Equation executable="true" style="2D Input" input-equation="" display="LUklbXJvd0c2Iy9JK21vZHVsZW5hbWVHNiJJLFR5cGVzZXR0aW5nR0koX3N5c2xpYkdGJzYqLUkjbWlHRiQ2JVEqU2NhbGVfcG9sRicvJSdpdGFsaWNHUSV0cnVlRicvJSxtYXRodmFyaWFudEdRJ2l0YWxpY0YnLUkjbW9HRiQ2LVEqJmNvbG9uZXE7RicvRjNRJ25vcm1hbEYnLyUmZmVuY2VHUSZmYWxzZUYnLyUqc2VwYXJhdG9yR0Y9LyUpc3RyZXRjaHlHRj0vJSpzeW1tZXRyaWNHRj0vJShsYXJnZW9wR0Y9LyUubW92YWJsZWxpbWl0c0dGPS8lJ2FjY2VudEdGPS8lJ2xzcGFjZUdRLDAuMjc3Nzc3OGVtRicvJSdyc3BhY2VHRkwtRjY2LVEifkYnRjlGO0Y+RkBGQkZERkZGSC9GS1EmMC4wZW1GJy9GTkZTLUYsNiVRJXNxcnRGJy9GMEY9RjktSShtZmVuY2VkR0YkNiQtRiM2KS1JJm1mcmFjR0YkNigtRiM2JS1JI21uR0YkNiRRIjFGJ0Y5Ri9GMi1GIzYnLUZebzYkUSI0RidGOS1GNjYtUScmc2RvdDtGJ0Y5RjtGPkZARkJGREZGRkhGUkZULUYsNiVRI1BpRidGWEY5Ri9GMi8lLmxpbmV0aGlja25lc3NHRmBvLyUrZGVub21hbGlnbkdRJ2NlbnRlckYnLyUpbnVtYWxpZ25HRmBwLyUpYmV2ZWxsZWRHRj1GZm9GTy1GLDYlUSRpbnRGJ0YvRjItRlo2JC1GIzYsRmVwLUZaNiQtRiM2LUZlcC1GWjYkLUYjNjYtRiw2JVEmQV9wb2xGJ0YvRjJGZm8tRiw2JVEqQl9zcGhfcG9sRidGL0YyLUY2Ni1RIi5GJ0Y5RjtGPkZARkJGREZGRkhGUkZURmdxLUYjNictRjY2LlEhRicvJSVzaXplR1EjMTRGJ0Y5RjtGPkZARkJGREZGRkgvRktRLDAuMjIyMjIyMmVtRicvRk5GZnJGZm8tSSVtc3VwR0YkNiUtRiw2JVEickYnRi9GMi1GIzYlLUZebzYkUSIyRidGOUYvRjIvJTFzdXBlcnNjcmlwdHNoaWZ0R1EiMEYnLyUrZXhlY3V0YWJsZUdGPUY5RmZvLUYsNiVRJHNpbkYnRlhGOS1GWjYkLUYjNiUtRiw2JVEmdGhldGFGJ0ZYRjlGZnNGOUY5LUY2Ni1RIixGJ0Y5RjsvRj9GMUZARkJGREZGRkhGUi9GTlEsMC4zMzMzMzMzZW1GJy1GLDYlUSRwaGlGJ0ZYRjktRjY2LVEiPUYnRjlGO0Y+RkBGQkZERkZGSEZKRk0tRl5vNiRGZXNGOS1GNjYtUSMuLkYnRjlGO0Y+RkBGQkZERkZGSEZlckZURmBzRmZvRk9GaW9GZnNGOUY5RmJ0Rl90Rlt1Rl51RmB1Rk9GaW9GZnNGOUY5RmJ0RltzRlt1Rl51RmB1Rl1vRmZzRjlGOUZmc0Y5RjktRjY2LVEiO0YnRjlGO0ZldEZARkJGREZGRkhGUkZNRmZzRjk=">QyQ+SSpTY2FsZV9wb2xHNiItSSVzcXJ0RzYkJSpwcm90ZWN0ZWRHSShfc3lzbGliR0YlNiMtSSIqRzYkRikvSSttb2R1bGVuYW1lR0YlSS9WZWN0b3JDYWxjdWx1c0dGKDYkKiQtRi02JCIiJUkjUGlHRikhIiItSSRpbnRHRig2JC1GOjYkLUY6NiQtRi02JC1GLTYkLUkwZGVsYXlEb3RQcm9kdWN0RzYkRikvRjBJLFR5cGVzZXR0aW5nR0YoNiQtRi02JEkmQV9wb2xHRiVJKkJfc3BoX3BvbEdGJUZNKiRJInJHRiUiIiMtSSRzaW5HRig2I0kmdGhldGFHRiUvSSRwaGlHRiU7IiIhLUYtNiRGUEY3L0ZUO0ZYRjcvRk87RlgiIiJGaW4=</Equation></Text-field>
</Input>
<Output><Text-field style="2D Output" layout="Maple Output"><Equation executable="false" style="2D Output" display="LUklbXJvd0c2Iy9JK21vZHVsZW5hbWVHNiJJLFR5cGVzZXR0aW5nR0koX3N5c2xpYkdGJzYoLUkjbWlHRiQ2JVEqU2NhbGVfcG9sRicvJSdpdGFsaWNHUSV0cnVlRicvJSxtYXRodmFyaWFudEdRJ2l0YWxpY0YnLUkjbW9HRiQ2LVEqfiYjODc4ODt+RicvRjNRJ25vcm1hbEYnLyUmZmVuY2VHUSZmYWxzZUYnLyUqc2VwYXJhdG9yR0Y9LyUpc3RyZXRjaHlHRj0vJSpzeW1tZXRyaWNHRj0vJShsYXJnZW9wR0Y9LyUubW92YWJsZWxpbWl0c0dGPS8lJ2FjY2VudEdGPS8lJ2xzcGFjZUdRJjAuMGVtRicvJSdyc3BhY2VHRkwtRiM2KC1JI21uR0YkNiRRIjZGJ0Y5LUY2Ni1RMSZJbnZpc2libGVUaW1lcztGJ0Y5RjtGPkZARkJGREZGRkhGSkZNLUkmbXNxcnRHRiQ2Iy1GUjYkUSQzOTBGJ0Y5RlUtRlk2Iy1GLDYlUSZBX3BvbEYnRi9GMkY5LyUrZm9yZWdyb3VuZEdRKFswLDAsMF1GJy8lKXJlYWRvbmx5R0Y9Rjk=">LCQqJiIkIVIjIiIiIiIjSSZBX3BvbEc2IkYlIiIn</Equation></Text-field>
</Output>
</Group>
<Group view="code" hide-output="false" labelreference="L8781" drawlabel="true" applyint="true" applyrational="true" applyexponent="false">
<Input><Text-field prompt="&gt; " style="Maple Input" layout="Normal"><Equation executable="true" style="2D Input" input-equation="" display="LUklbXJvd0c2Iy9JK21vZHVsZW5hbWVHNiJJLFR5cGVzZXR0aW5nR0koX3N5c2xpYkdGJzYlLUkjbW9HRiQ2LlEhRicvJSVzaXplR1EjMTRGJy8lLG1hdGh2YXJpYW50R1Enbm9ybWFsRicvJSZmZW5jZUdRJmZhbHNlRicvJSpzZXBhcmF0b3JHRjcvJSlzdHJldGNoeUdGNy8lKnN5bW1ldHJpY0dGNy8lKGxhcmdlb3BHRjcvJS5tb3ZhYmxlbGltaXRzR0Y3LyUnYWNjZW50R0Y3LyUnbHNwYWNlR1EsMC4yMjIyMjIyZW1GJy8lJ3JzcGFjZUdGRi8lK2V4ZWN1dGFibGVHRjdGMg==">JSFH</Equation></Text-field>
</Input>
</Group></Presentation-Block><Presentation-Block>
<Group view="code" hide-input="false" hide-output="false" labelreference="L8790" drawlabel="true" applyint="true" applyrational="true" applyexponent="false">
<Input><Text-field prompt="&gt; " style="Maple Input" layout="Normal"><Equation executable="true" style="2D Input" input-equation="if Scale_pol = 0 then A_pol = 0 else A_pol := simplify(solve(Scale_pol = 1, A_pol)) end if;" display="LUklbXJvd0c2Iy9JK21vZHVsZW5hbWVHNiJJLFR5cGVzZXR0aW5nR0koX3N5c2xpYkdGJzZALUkjbW9HRiQ2L1EjaWZGJy8lJWJvbGRHUSV0cnVlRicvJSxtYXRodmFyaWFudEdRJWJvbGRGJy8lK2ZvbnR3ZWlnaHRHRjQvJSZmZW5jZUdRJmZhbHNlRicvJSpzZXBhcmF0b3JHRjkvJSlzdHJldGNoeUdGOS8lKnN5bW1ldHJpY0dGOS8lKGxhcmdlb3BHRjkvJS5tb3ZhYmxlbGltaXRzR0Y5LyUnYWNjZW50R0Y5LyUnbHNwYWNlR1EmMC4wZW1GJy8lJ3JzcGFjZUdGSC1GLDYtUSJ+RicvRjNRJ25vcm1hbEYnRjdGOkY8Rj5GQEZCRkRGRkZJLUkjbWlHRiQ2JVEqU2NhbGVfcG9sRicvJSdpdGFsaWNHRjEvRjNRJ2l0YWxpY0YnRkstRiw2LVEiPUYnRk5GN0Y6RjxGPkZARkJGRC9GR1EsMC4yNzc3Nzc4ZW1GJy9GSkZmbi1JI21uR0YkNiRRIjBGJ0ZORkstRiw2L1EldGhlbkYnRi9GMkY1RjdGOkY8Rj5GQEZCRkRGRkZJRkstRlE2JVEmQV9wb2xGJ0ZURlZGWEZobkZLRkstSSdtc3BhY2VHRiQ2Ji8lJ2hlaWdodEdRJjAuMGV4RicvJSZ3aWR0aEdGSC8lJmRlcHRoR0Znby8lKmxpbmVicmVha0dRKG5ld2xpbmVGJ0ZLLUYsNi9RJWVsc2VGJ0YvRjJGNUY3RjpGPEY+RkBGQkZERkZGSUZLRl9vLUYsNi1RKiZjb2xvbmVxO0YnRk5GN0Y6RjxGPkZARkJGREZlbkZnbi1GUTYlUSlzaW1wbGlmeUYnRlRGVi1JKG1mZW5jZWRHRiQ2JC1GIzYmLUZRNiVRJnNvbHZlRidGVEZWLUZpcDYkLUYjNilGUEZYLUZpbjYkUSIxRidGTi1GLDYtUSIsRidGTkY3L0Y7RjFGPEY+RkBGQkZERkYvRkpRLDAuMzMzMzMzM2VtRidGX28vJStleGVjdXRhYmxlR0Y5Rk5GTkZdckZORk4tRiw2LVEiO0YnRk5GN0ZqcUY8Rj5GQEZCRkRGRkZnbkZLLUYsNi9RJGVuZEYnRi9GMkY1RjdGOkY8Rj5GQEZCRkRGRkZJRktGK0ZfckZdckZO">QyRAJS9JKlNjYWxlX3BvbEc2IiIiIS9JJkFfcG9sR0YmRic+RiktSSlzaW1wbGlmeUc2JCUqcHJvdGVjdGVkR0koX3N5c2xpYkdGJjYjLUkmc29sdmVHRiY2JC9GJSIiIkYpRjU=</Equation></Text-field>
</Input>
<Output><Text-field style="2D Output" layout="Maple Output"><Equation executable="false" style="2D Output" display="LUklbXJvd0c2Iy9JK21vZHVsZW5hbWVHNiJJLFR5cGVzZXR0aW5nR0koX3N5c2xpYkdGJzYoLUkjbWlHRiQ2JVEmQV9wb2xGJy8lJ2l0YWxpY0dRJXRydWVGJy8lLG1hdGh2YXJpYW50R1EnaXRhbGljRictSSNtb0dGJDYtUSp+JiM4Nzg4O35GJy9GM1Enbm9ybWFsRicvJSZmZW5jZUdRJmZhbHNlRicvJSpzZXBhcmF0b3JHRj0vJSlzdHJldGNoeUdGPS8lKnN5bW1ldHJpY0dGPS8lKGxhcmdlb3BHRj0vJS5tb3ZhYmxlbGltaXRzR0Y9LyUnYWNjZW50R0Y9LyUnbHNwYWNlR1EmMC4wZW1GJy8lJ3JzcGFjZUdGTC1JJm1mcmFjR0YkNigtSSNtbkdGJDYkUSIxRidGOS1GUzYkUSYxNDA0MEYnRjkvJS5saW5ldGhpY2tuZXNzR0ZVLyUrZGVub21hbGlnbkdRJ2NlbnRlckYnLyUpbnVtYWxpZ25HRmduLyUpYmV2ZWxsZWRHRj0vJStmb3JlZ3JvdW5kR1EoWzAsMCwwXUYnLyUpcmVhZG9ubHlHRj1GOQ==">IyIiIiImU1Mi</Equation></Text-field>
</Output>
</Group>
<Group view="code" hide-input="false" hide-output="false" labelreference="L8791" drawlabel="true" applyint="true" applyrational="true" applyexponent="false">
<Input><Text-field prompt="&gt; " style="Maple Input" layout="Normal"><Equation executable="true" style="2D Input" input-equation="" display="LUklbXJvd0c2Iy9JK21vZHVsZW5hbWVHNiJJLFR5cGVzZXR0aW5nR0koX3N5c2xpYkdGJzYlLUkjbW9HRiQ2LlEhRicvJSVzaXplR1EjMTRGJy8lLG1hdGh2YXJpYW50R1Enbm9ybWFsRicvJSZmZW5jZUdRJmZhbHNlRicvJSpzZXBhcmF0b3JHRjcvJSlzdHJldGNoeUdGNy8lKnN5bW1ldHJpY0dGNy8lKGxhcmdlb3BHRjcvJS5tb3ZhYmxlbGltaXRzR0Y3LyUnYWNjZW50R0Y3LyUnbHNwYWNlR1EsMC4yMjIyMjIyZW1GJy8lJ3JzcGFjZUdGRi8lK2V4ZWN1dGFibGVHRjdGMg==">JSFH</Equation></Text-field>
</Input>
</Group></Presentation-Block><Presentation-Block>
<Group view="code" hide-input="false" hide-output="false" labelreference="L8789" drawlabel="true" applyint="true" applyrational="true" applyexponent="false">
<Input><Text-field prompt="&gt; " style="Maple Input" layout="Normal"><Equation executable="true" style="2D Input" input-equation="" display="LUklbXJvd0c2Iy9JK21vZHVsZW5hbWVHNiJJLFR5cGVzZXR0aW5nR0koX3N5c2xpYkdGJzYqLUkjbWlHRiQ2JVEqU2NhbGVfdG9yRicvJSdpdGFsaWNHUSV0cnVlRicvJSxtYXRodmFyaWFudEdRJ2l0YWxpY0YnLUkjbW9HRiQ2LVEqJmNvbG9uZXE7RicvRjNRJ25vcm1hbEYnLyUmZmVuY2VHUSZmYWxzZUYnLyUqc2VwYXJhdG9yR0Y9LyUpc3RyZXRjaHlHRj0vJSpzeW1tZXRyaWNHRj0vJShsYXJnZW9wR0Y9LyUubW92YWJsZWxpbWl0c0dGPS8lJ2FjY2VudEdGPS8lJ2xzcGFjZUdRLDAuMjc3Nzc3OGVtRicvJSdyc3BhY2VHRkwtRjY2LVEifkYnRjlGO0Y+RkBGQkZERkZGSC9GS1EmMC4wZW1GJy9GTkZTLUYsNiVRJXNxcnRGJy9GMEY9RjktSShtZmVuY2VkR0YkNiQtRiM2KS1JJm1mcmFjR0YkNigtRiM2JS1JI21uR0YkNiRRIjFGJ0Y5Ri9GMi1GIzYnLUZebzYkUSI0RidGOS1GNjYtUScmc2RvdDtGJ0Y5RjtGPkZARkJGREZGRkhGUkZULUYsNiVRI1BpRidGWEY5Ri9GMi8lLmxpbmV0aGlja25lc3NHRmBvLyUrZGVub21hbGlnbkdRJ2NlbnRlckYnLyUpbnVtYWxpZ25HRmBwLyUpYmV2ZWxsZWRHRj1GZm9GTy1GLDYlUSRpbnRGJ0YvRjItRlo2JC1GIzYsRmVwLUZaNiQtRiM2LUZlcC1GWjYkLUYjNjUtRiw2JVEmQV90b3JGJ0YvRjJGZm8tRiw2JVEqQl9zcGhfdG9yRidGL0YyLUY2Ni1RIi5GJ0Y5RjtGPkZARkJGREZGRkhGUkZURmdxRmZvLUYsNiVRJHNpbkYnRlhGOS1GWjYkLUYjNiUtRiw2JVEmdGhldGFGJ0ZYRjkvJStleGVjdXRhYmxlR0Y9RjlGOS1GNjYtUSIsRidGOUY7L0Y/RjFGQEZCRkRGRkZIRlIvRk5RLDAuMzMzMzMzM2VtRictRiw2JVEkcGhpRidGWEY5LUY2Ni1RIj1GJ0Y5RjtGPkZARkJGREZGRkhGSkZNLUZebzYkUSIwRidGOS1GNjYtUSMuLkYnRjlGO0Y+RkBGQkZERkZGSC9GS1EsMC4yMjIyMjIyZW1GJ0ZULUZebzYkUSIyRidGOUZmb0ZPRmlvRmdyRjlGOUZpckZkckZic0Zlc0Zoc0ZPRmlvRmdyRjlGOUZpci1GLDYlUSJyRidGL0YyRmJzRmVzRmhzRl1vRmdyRjlGOUZnckY5RjktRjY2LVEiO0YnRjlGO0Zcc0ZARkJGREZGRkhGUkZNRmdyRjk=">QyQ+SSpTY2FsZV90b3JHNiItSSVzcXJ0RzYkJSpwcm90ZWN0ZWRHSShfc3lzbGliR0YlNiMtSSIqRzYkRikvSSttb2R1bGVuYW1lR0YlSS9WZWN0b3JDYWxjdWx1c0dGKDYkKiQtRi02JCIiJUkjUGlHRikhIiItSSRpbnRHRig2JC1GOjYkLUY6NiQtRi02JC1JMGRlbGF5RG90UHJvZHVjdEc2JEYpL0YwSSxUeXBlc2V0dGluZ0dGKDYkLUYtNiRJJkFfdG9yR0YlSSpCX3NwaF90b3JHRiVGSy1JJHNpbkdGKDYjSSZ0aGV0YUdGJS9JJHBoaUdGJTsiIiEtRi02JCIiI0Y3L0ZPO0ZTRjcvSSJyR0YlO0ZTIiIiRmZu</Equation></Text-field>
</Input>
<Output><Text-field style="2D Output" layout="Maple Output"><Equation executable="false" style="2D Output" display="LUklbXJvd0c2Iy9JK21vZHVsZW5hbWVHNiJJLFR5cGVzZXR0aW5nR0koX3N5c2xpYkdGJzYoLUkjbWlHRiQ2JVEqU2NhbGVfdG9yRicvJSdpdGFsaWNHUSV0cnVlRicvJSxtYXRodmFyaWFudEdRJ2l0YWxpY0YnLUkjbW9HRiQ2LVEqfiYjODc4ODt+RicvRjNRJ25vcm1hbEYnLyUmZmVuY2VHUSZmYWxzZUYnLyUqc2VwYXJhdG9yR0Y9LyUpc3RyZXRjaHlHRj0vJSpzeW1tZXRyaWNHRj0vJShsYXJnZW9wR0Y9LyUubW92YWJsZWxpbWl0c0dGPS8lJ2FjY2VudEdGPS8lJ2xzcGFjZUdRJjAuMGVtRicvJSdyc3BhY2VHRkwtSSNtbkdGJDYkUSIwRidGOS8lK2ZvcmVncm91bmRHUShbMCwwLDBdRicvJSlyZWFkb25seUdGPUY5">IiIh</Equation></Text-field>
</Output>
</Group>
<Group view="code" hide-input="false" hide-output="false" labelreference="L8792" drawlabel="true" applyint="true" applyrational="true" applyexponent="false">
<Input><Text-field prompt="&gt; " style="Maple Input" layout="Normal"><Equation executable="true" style="2D Input" input-equation="if Scale_tor = 0 then A_tor = 0 else A_tor := simplify(solve(Scale_tor = 1, A_tor)) end if;" display="LUklbXJvd0c2Iy9JK21vZHVsZW5hbWVHNiJJLFR5cGVzZXR0aW5nR0koX3N5c2xpYkdGJzY/LUkjbW9HRiQ2L1EjaWZGJy8lJWJvbGRHUSV0cnVlRicvJSxtYXRodmFyaWFudEdRJWJvbGRGJy8lK2ZvbnR3ZWlnaHRHRjQvJSZmZW5jZUdRJmZhbHNlRicvJSpzZXBhcmF0b3JHRjkvJSlzdHJldGNoeUdGOS8lKnN5bW1ldHJpY0dGOS8lKGxhcmdlb3BHRjkvJS5tb3ZhYmxlbGltaXRzR0Y5LyUnYWNjZW50R0Y5LyUnbHNwYWNlR1EmMC4wZW1GJy8lJ3JzcGFjZUdGSC1GLDYtUSJ+RicvRjNRJ25vcm1hbEYnRjdGOkY8Rj5GQEZCRkRGRkZJLUkjbWlHRiQ2JVEqU2NhbGVfdG9yRicvJSdpdGFsaWNHRjEvRjNRJ2l0YWxpY0YnRkstRiw2LVEiPUYnRk5GN0Y6RjxGPkZARkJGRC9GR1EsMC4yNzc3Nzc4ZW1GJy9GSkZmbi1JI21uR0YkNiRRIjBGJ0ZORkstRiw2L1EldGhlbkYnRi9GMkY1RjdGOkY8Rj5GQEZCRkRGRkZJRkstRlE2JVEmQV90b3JGJ0ZURlZGWEZobkZLRkstSSdtc3BhY2VHRiQ2Ji8lJ2hlaWdodEdRJjAuMGV4RicvJSZ3aWR0aEdGSC8lJmRlcHRoR0Znby8lKmxpbmVicmVha0dRKG5ld2xpbmVGJ0ZLLUYsNi9RJWVsc2VGJ0YvRjJGNUY3RjpGPEY+RkBGQkZERkZGSUZLRl9vLUYsNi1RKiZjb2xvbmVxO0YnRk5GN0Y6RjxGPkZARkJGREZlbkZnbi1GUTYlUSlzaW1wbGlmeUYnRlRGVi1JKG1mZW5jZWRHRiQ2JC1GIzYmLUZRNiVRJnNvbHZlRidGVEZWLUZpcDYkLUYjNilGUEZYLUZpbjYkUSIxRidGTi1GLDYtUSIsRidGTkY3L0Y7RjFGPEY+RkBGQkZERkYvRkpRLDAuMzMzMzMzM2VtRidGX28vJStleGVjdXRhYmxlR0Y5Rk5GTkZdckZORk5GSy1GLDYvUSRlbmRGJ0YvRjJGNUY3RjpGPEY+RkBGQkZERkZGSUZLRistRiw2LVEiO0YnRk5GN0ZqcUY8Rj5GQEZCRkRGRkZnbkZdckZO">QyRAJS9JKlNjYWxlX3Rvckc2IiIiIS9JJkFfdG9yR0YmRic+RiktSSlzaW1wbGlmeUc2JCUqcHJvdGVjdGVkR0koX3N5c2xpYkdGJjYjLUkmc29sdmVHRi02JC9GJSIiIkYpRjU=</Equation></Text-field>
</Input>
<Output><Text-field style="2D Output" layout="Maple Output"><Equation executable="false" style="2D Output" display="LUklbXJvd0c2Iy9JK21vZHVsZW5hbWVHNiJJLFR5cGVzZXR0aW5nR0koX3N5c2xpYkdGJzYoLUkjbWlHRiQ2JVEmQV90b3JGJy8lJ2l0YWxpY0dRJXRydWVGJy8lLG1hdGh2YXJpYW50R1EnaXRhbGljRictSSNtb0dGJDYtUSI9RicvRjNRJ25vcm1hbEYnLyUmZmVuY2VHUSZmYWxzZUYnLyUqc2VwYXJhdG9yR0Y9LyUpc3RyZXRjaHlHRj0vJSpzeW1tZXRyaWNHRj0vJShsYXJnZW9wR0Y9LyUubW92YWJsZWxpbWl0c0dGPS8lJ2FjY2VudEdGPS8lJ2xzcGFjZUdRLDAuMjc3Nzc3OGVtRicvJSdyc3BhY2VHRkwtSSNtbkdGJDYkUSIwRidGOS8lK2ZvcmVncm91bmRHUShbMCwwLDBdRicvJSlyZWFkb25seUdGPUY5">L0kmQV90b3JHNiIiIiE=</Equation></Text-field>
</Output>
</Group></Presentation-Block><Presentation-Block>
<Group view="code" hide-input="false" hide-output="false" labelreference="L8770" drawlabel="true" applyint="true" applyrational="true" applyexponent="false">
<Input><Text-field prompt="&gt; " style="Maple Input" layout="Normal"><Equation executable="true" style="2D Input" input-equation="" display="LUklbXJvd0c2Iy9JK21vZHVsZW5hbWVHNiJJLFR5cGVzZXR0aW5nR0koX3N5c2xpYkdGJzYlLUkjbW9HRiQ2LlEhRicvJSVzaXplR1EjMTRGJy8lLG1hdGh2YXJpYW50R1Enbm9ybWFsRicvJSZmZW5jZUdRJmZhbHNlRicvJSpzZXBhcmF0b3JHRjcvJSlzdHJldGNoeUdGNy8lKnN5bW1ldHJpY0dGNy8lKGxhcmdlb3BHRjcvJS5tb3ZhYmxlbGltaXRzR0Y3LyUnYWNjZW50R0Y3LyUnbHNwYWNlR1EsMC4yMjIyMjIyZW1GJy8lJ3JzcGFjZUdGRi8lK2V4ZWN1dGFibGVHRjdGMg==">JSFH</Equation></Text-field>
</Input>
</Group></Presentation-Block><Presentation-Block>
<Group view="presentation" hide-output="false" inline-output="false" labelreference="L8902" drawlabel="true" applyint="true" applyrational="true" applyexponent="false">
<Input><Text-field style="Text" layout="Normal"><Equation executable="true" style="2D Math" input-equation="" display="LUklbXJvd0c2Iy9JK21vZHVsZW5hbWVHNiJJLFR5cGVzZXR0aW5nR0koX3N5c2xpYkdGJzYlLUkjbW9HRiQ2LlEhRicvJSVzaXplR1EjMTRGJy8lLG1hdGh2YXJpYW50R1Enbm9ybWFsRicvJSZmZW5jZUdRJmZhbHNlRicvJSpzZXBhcmF0b3JHRjcvJSlzdHJldGNoeUdGNy8lKnN5bW1ldHJpY0dGNy8lKGxhcmdlb3BHRjcvJS5tb3ZhYmxlbGltaXRzR0Y3LyUnYWNjZW50R0Y3LyUnbHNwYWNlR1EsMC4yMjIyMjIyZW1GJy8lJ3JzcGFjZUdGRi8lK2V4ZWN1dGFibGVHRjdGMg==">LUklbXJvd0c2Iy9JK21vZHVsZW5hbWVHNiJJLFR5cGVzZXR0aW5nR0koX3N5c2xpYkdGJzYjLUkjbW9HRiQ2LlEhRicvJSVzaXplR1EjMTRGJy8lLG1hdGh2YXJpYW50R1Enbm9ybWFsRicvJSZmZW5jZUdRJmZhbHNlRicvJSpzZXBhcmF0b3JHRjcvJSlzdHJldGNoeUdGNy8lKnN5bW1ldHJpY0dGNy8lKGxhcmdlb3BHRjcvJS5tb3ZhYmxlbGltaXRzR0Y3LyUnYWNjZW50R0Y3LyUnbHNwYWNlR1EsMC4yMjIyMjIyZW1GJy8lJ3JzcGFjZUdGRg==</Equation></Text-field>
</Input>
</Group></Presentation-Block><Presentation-Block>
<Group view="code" hide-output="false" labelreference="L8785" drawlabel="true" applyint="true" applyrational="true" applyexponent="false">
<Input><Text-field prompt="&gt; " style="Maple Input" layout="Normal"><Equation executable="true" style="2D Input" input-equation="" display="LUklbXJvd0c2Iy9JK21vZHVsZW5hbWVHNiJJLFR5cGVzZXR0aW5nR0koX3N5c2xpYkdGJzYlLUkjbW9HRiQ2LlEhRicvJSVzaXplR1EjMTRGJy8lLG1hdGh2YXJpYW50R1Enbm9ybWFsRicvJSZmZW5jZUdRJmZhbHNlRicvJSpzZXBhcmF0b3JHRjcvJSlzdHJldGNoeUdGNy8lKnN5bW1ldHJpY0dGNy8lKGxhcmdlb3BHRjcvJS5tb3ZhYmxlbGltaXRzR0Y3LyUnYWNjZW50R0Y3LyUnbHNwYWNlR1EsMC4yMjIyMjIyZW1GJy8lJ3JzcGFjZUdGRi8lK2V4ZWN1dGFibGVHRjdGMg==">JSFH</Equation></Text-field>
</Input>
</Group>
<Group view="code" hide-output="false" labelreference="L8786" drawlabel="true" applyint="true" applyrational="true" applyexponent="false">
<Input><Text-field prompt="&gt; " style="Maple Input" layout="Normal"><Equation executable="true" style="2D Input" input-equation="" display="LUklbXJvd0c2Iy9JK21vZHVsZW5hbWVHNiJJLFR5cGVzZXR0aW5nR0koX3N5c2xpYkdGJzYlLUkjbW9HRiQ2LlEhRicvJSVzaXplR1EjMTRGJy8lLG1hdGh2YXJpYW50R1Enbm9ybWFsRicvJSZmZW5jZUdRJmZhbHNlRicvJSpzZXBhcmF0b3JHRjcvJSlzdHJldGNoeUdGNy8lKnN5bW1ldHJpY0dGNy8lKGxhcmdlb3BHRjcvJS5tb3ZhYmxlbGltaXRzR0Y3LyUnYWNjZW50R0Y3LyUnbHNwYWNlR1EsMC4yMjIyMjIyZW1GJy8lJ3JzcGFjZUdGRi8lK2V4ZWN1dGFibGVHRjdGMg==">JSFH</Equation></Text-field>
</Input>
</Group>
<Group view="code" hide-input="false" hide-output="false" labelreference="L8787" drawlabel="true" applyint="true" applyrational="true" applyexponent="false">
<Input><Text-field prompt="&gt; " style="Maple Input" layout="Normal"><Equation executable="true" style="2D Input" input-equation="" display="LUklbXJvd0c2Iy9JK21vZHVsZW5hbWVHNiJJLFR5cGVzZXR0aW5nR0koX3N5c2xpYkdGJzYlLUkjbW9HRiQ2LlEhRicvJSVzaXplR1EjMTRGJy8lLG1hdGh2YXJpYW50R1Enbm9ybWFsRicvJSZmZW5jZUdRJmZhbHNlRicvJSpzZXBhcmF0b3JHRjcvJSlzdHJldGNoeUdGNy8lKnN5bW1ldHJpY0dGNy8lKGxhcmdlb3BHRjcvJS5tb3ZhYmxlbGltaXRzR0Y3LyUnYWNjZW50R0Y3LyUnbHNwYWNlR1EsMC4yMjIyMjIyZW1GJy8lJ3JzcGFjZUdGRi8lK2V4ZWN1dGFibGVHRjdGMg==">JSFH</Equation></Text-field>
</Input>
</Group>
<Group view="code" hide-output="false" labelreference="L8778" drawlabel="true" applyint="true" applyrational="true" applyexponent="false">
<Input><Text-field prompt="&gt; " style="Maple Input" layout="Normal"><Equation executable="true" style="2D Input" input-equation="VectorCalculus:-SetCoordinates(cartesian[x, y, z]):" display="LUklbXJvd0c2Iy9JK21vZHVsZW5hbWVHNiJJLFR5cGVzZXR0aW5nR0koX3N5c2xpYkdGJzYnLUkjbWlHRiQ2JVEvU2V0Q29vcmRpbmF0ZXNGJy8lJ2l0YWxpY0dRJXRydWVGJy8lLG1hdGh2YXJpYW50R1EnaXRhbGljRictSShtZmVuY2VkR0YkNiQtRiM2Ji1GLDYlUSpjYXJ0ZXNpYW5GJ0YvRjItRjY2Ji1GIzYpLUYsNiVRInhGJ0YvRjItSSNtb0dGJDYtUSIsRicvRjNRJ25vcm1hbEYnLyUmZmVuY2VHUSZmYWxzZUYnLyUqc2VwYXJhdG9yR0YxLyUpc3RyZXRjaHlHRkwvJSpzeW1tZXRyaWNHRkwvJShsYXJnZW9wR0ZMLyUubW92YWJsZWxpbWl0c0dGTC8lJ2FjY2VudEdGTC8lJ2xzcGFjZUdRJjAuMGVtRicvJSdyc3BhY2VHUSwwLjMzMzMzMzNlbUYnLUYsNiVRInlGJ0YvRjJGRC1GLDYlUSJ6RidGL0YyLyUrZXhlY3V0YWJsZUdGTEZIRkgvJSVvcGVuR1EiW0YnLyUmY2xvc2VHUSJdRidGX29GSEZILUZFNi1RIjpGJ0ZIRkovRk5GTEZPRlFGU0ZVRlcvRlpRLDAuMjc3Nzc3OGVtRicvRmduRlxwRl9vRkg=">QyQtSS9TZXRDb29yZGluYXRlc0c2JCUqcHJvdGVjdGVkRy9JK21vZHVsZW5hbWVHNiJJL1ZlY3RvckNhbGN1bHVzRzYkRiZJKF9zeXNsaWJHRik2IyZJKmNhcnRlc2lhbkdGKTYlSSJ4R0YpSSJ5R0YpSSJ6R0YpISIi</Equation></Text-field>
</Input>
</Group>
<Group view="code" hide-input="false" hide-output="false" labelreference="L8774" drawlabel="true" applyint="true" applyrational="true" applyexponent="false">
<Input><Text-field prompt="&gt; " style="Maple Input" layout="Normal"><Equation executable="true" style="2D Input" input-equation="B_cart := scalars2vf(VectorCalculus:-`*`(sqrt(A_tor), B_scalar_tor), VectorCalculus:-`*`(sqrt(A_pol), B_scalar_pol));" display="LUklbXJvd0c2Iy9JK21vZHVsZW5hbWVHNiJJLFR5cGVzZXR0aW5nR0koX3N5c2xpYkdGJzYsLUkjbWlHRiQ2JVEnQl9jYXJ0RicvJSdpdGFsaWNHUSV0cnVlRicvJSxtYXRodmFyaWFudEdRJ2l0YWxpY0YnLUkjbW9HRiQ2LVEifkYnL0YzUSdub3JtYWxGJy8lJmZlbmNlR1EmZmFsc2VGJy8lKnNlcGFyYXRvckdGPS8lKXN0cmV0Y2h5R0Y9LyUqc3ltbWV0cmljR0Y9LyUobGFyZ2VvcEdGPS8lLm1vdmFibGVsaW1pdHNHRj0vJSdhY2NlbnRHRj0vJSdsc3BhY2VHUSYwLjBlbUYnLyUncnNwYWNlR0ZMLUY2Ni1RKiZjb2xvbmVxO0YnRjlGO0Y+RkBGQkZERkZGSC9GS1EsMC4yNzc3Nzc4ZW1GJy9GTkZTRjUtRiw2JVErc2NhbGFyczJ2ZkYnRi9GMi1JKG1mZW5jZWRHRiQ2JC1GIzYuLUYsNiVRJXNxcnRGJy9GMEY9RjktRlk2JC1GIzYlLUYsNiVRJkFfdG9yRidGL0YyLyUrZXhlY3V0YWJsZUdGPUY5RjktRjY2LVEnJnNkb3Q7RidGOUY7Rj5GQEZCRkRGRkZIRkpGTS1GLDYlUS1CX3NjYWxhcl90b3JGJ0YvRjItRjY2LVEiLEYnRjlGOy9GP0YxRkBGQkZERkZGSEZKL0ZOUSwwLjMzMzMzMzNlbUYnRjVGZ24tRlk2JC1GIzYlLUYsNiVRJkFfcG9sRidGL0YyRmJvRjlGOUZkby1GLDYlUS1CX3NjYWxhcl9wb2xGJ0YvRjJGYm9GOUY5LUY2Ni1RIjtGJ0Y5RjtGXXBGQEZCRkRGRkZIRkpGVEY1RmJvRjk=">QyQ+SSdCX2NhcnRHNiItSStzY2FsYXJzMnZmR0YlNiQtSSIqRzYkJSpwcm90ZWN0ZWRHL0krbW9kdWxlbmFtZUdGJUkvVmVjdG9yQ2FsY3VsdXNHNiRGLEkoX3N5c2xpYkdGJTYkLUklc3FydEdGMDYjSSZBX3RvckdGJUktQl9zY2FsYXJfdG9yR0YlLUYqNiQtRjQ2I0kmQV9wb2xHRiVJLUJfc2NhbGFyX3BvbEdGJSIiIg==</Equation></Text-field>
</Input>
<Output><Text-field style="2D Output" layout="Maple Output"><Equation executable="false" style="2D Output" display="LUklbXJvd0c2Iy9JK21vZHVsZW5hbWVHNiJJLFR5cGVzZXR0aW5nR0koX3N5c2xpYkdGJzYoLUkjbWlHRiQ2JVEnQl9jYXJ0RicvJSdpdGFsaWNHUSV0cnVlRicvJSxtYXRodmFyaWFudEdRJ2l0YWxpY0YnLUkjbW9HRiQ2LVEqfiYjODc4ODt+RicvRjNRJ25vcm1hbEYnLyUmZmVuY2VHUSZmYWxzZUYnLyUqc2VwYXJhdG9yR0Y9LyUpc3RyZXRjaHlHRj0vJSpzeW1tZXRyaWNHRj0vJShsYXJnZW9wR0Y9LyUubW92YWJsZWxpbWl0c0dGPS8lJ2FjY2VudEdGPS8lJ2xzcGFjZUdRJjAuMGVtRicvJSdyc3BhY2VHRkwtSShtYWN0aW9uR0YkNiUtRiM2Ky1GIzYnLUkobWZlbmNlZEdGJDYkLUYjNiotRiM2KC1JJm1mcmFjR0YkNigtSSNtbkdGJDYkUSM2M0YnRjktRltvNiRRJDEwNEYnRjkvJS5saW5ldGhpY2tuZXNzR1EiMUYnLyUrZGVub21hbGlnbkdRJ2NlbnRlckYnLyUpbnVtYWxpZ25HRmZvLyUpYmV2ZWxsZWRHRj0tRjY2LVExJkludmlzaWJsZVRpbWVzO0YnRjlGO0Y+RkBGQkZERkZGSEZKRk0tRiM2KC1JJm1zcXJ0R0YkNiMtRltvNiRRIjVGJ0Y5RltwLUZhcDYjLUZbbzYkUSMyNkYnRjlGW3AtRiw2JVEieEYnRi9GMkY5LyUrZm9yZWdyb3VuZEdRKFswLDAsMF1GJy8lKXJlYWRvbmx5R0Y9RjktRjY2LVEoJm1pbnVzO0YnRjlGO0Y+RkBGQkZERkZGSC9GS1EsMC4yMjIyMjIyZW1GJy9GTkZncS1GIzYoLUZobjYoLUZbbzYkUSM0NUYnRjlGXm9GYW9GZG9GZ29GaW9GW3AtRiM2KEZgcEZbcEZmcEZbcC1JJW1zdXBHRiQ2JUZbcS1GW282JFEiM0YnRjkvJTFzdXBlcnNjcmlwdHNoaWZ0R1EiMEYnRjlGXnFGYXFGOUZjcS1GIzYoLUZobjYoLUZbbzYkUSM3NUYnRjlGXm9GYW9GZG9GZ29GaW9GW3AtRiM2KkZgcEZbcEZmcEZbcEZbcUZbcC1GY3I2JS1GLDYlUSJ6RidGL0YyLUZbbzYkUSIyRidGOUZockY5Rl5xRmFxRjlGY3EtRiM2KC1GaG42KC1GW282JFEkMTA1RidGOUZeb0Zhb0Zkb0Znb0Zpb0ZbcC1GIzYqRltxRltwRmBwRltwRmZwRltwLUZjcjYlLUYsNiVRInlGJ0YvRjJGaXNGaHJGOUZecUZhcUY5RjlGOS1JJW1zdWJHRiQ2JS1JJm1vdmVyR0YkNiUtRiw2JVEiZUYnRi9GMi1GNjYtUSJfRidGOUY7Rj5GQEZCRkRGRkZIL0ZLUSwwLjExMTExMTFlbUYnL0ZORmd1RkhGW3EvJS9zdWJzY3JpcHRzaGlmdEdGanJGXnFGYXFGOS1GNjYtUSIrRidGOUY7Rj5GQEZCRkRGRkZIRmZxRmhxLUYjNictRlc2JC1GIzYqLUYjNihGXXNGW3AtRiM2KkZgcEZbcEZmcEZbcEZndEZbcEZkc0Y5Rl5xRmFxRjlGY3EtRiM2KEZnbkZbcC1GIzYoRmBwRltwRmZwRltwRmd0RjlGXnFGYXFGOUZbdi1GIzYoRltyRltwLUYjNihGYHBGW3BGZnBGW3AtRmNyNiVGZ3RGZXJGaHJGOUZecUZhcUY5Rlt2LUYjNihGXnRGW3AtRiM2KkZndEZbcEZgcEZbcEZmcEZbcC1GY3I2JUZbcUZpc0ZockY5Rl5xRmFxRjlGOUY5LUZbdTYlRl11Rmd0Rml1Rl5xRmFxRjlGW3YtRiM2Jy1GVzYkLUYjNiYtRiM2KC1GaG42KC1GW282JFEjMTVGJ0Y5LUZbbzYkUSM1MkYnRjlGYW9GZG9GZ29GaW9GW3AtRiM2KkZgcEZbcEZmcEZbcEZmd0ZbcEZmc0Y5Rl5xRmFxRjlGY3EtRiM2KEZieEZbcC1GIzYqRmBwRltwRmZwRltwRmV0RltwRmZzRjlGXnFGYXFGOUY5RjktRlt1NiVGXXVGZnNGaXVGXnFGYXFGOUZecUZhcUY5L0krbXNlbWFudGljc0dGJFEqQ29sVmVjdG9yRicvJSthY3Rpb250eXBlR1EucnRhYmxlYWRkcmVzc0YnLyUpcnRhYmxlaWRHUTUxODQ0Njg4NDQ2NzgyODIxNTU1MEYnRl5xRmFxRjk=">LSZJJ1ZlY3Rvckc2JCUqcHJvdGVjdGVkR0koX3N5c2xpYkc2IjYjSSdjb2x1bW5HRig2Iy9JJCVpZEdGKCI1XWJAR3lZJSlvVz0=</Equation></Text-field>
</Output>
</Group></Presentation-Block><Presentation-Block>
<Group view="code" hide-input="false" hide-output="false" labelreference="L8775" drawlabel="true">
<Input><Text-field prompt="&gt; " style="Maple Input" layout="Normal">B_sph := simplify(MapToBasis(B_cart, spherical[r,theta,phi]));  </Text-field>
</Input>
<Output><Text-field style="2D Output" layout="Maple Output"><Equation executable="false" style="2D Output" display="LUklbXJvd0c2Iy9JK21vZHVsZW5hbWVHNiJJLFR5cGVzZXR0aW5nR0koX3N5c2xpYkdGJzYoLUkjbWlHRiQ2JVEmQl9zcGhGJy8lJ2l0YWxpY0dRJXRydWVGJy8lLG1hdGh2YXJpYW50R1EnaXRhbGljRictSSNtb0dGJDYtUSp+JiM4Nzg4O35GJy9GM1Enbm9ybWFsRicvJSZmZW5jZUdRJmZhbHNlRicvJSpzZXBhcmF0b3JHRj0vJSlzdHJldGNoeUdGPS8lKnN5bW1ldHJpY0dGPS8lKGxhcmdlb3BHRj0vJS5tb3ZhYmxlbGltaXRzR0Y9LyUnYWNjZW50R0Y9LyUnbHNwYWNlR1EmMC4wZW1GJy8lJ3JzcGFjZUdGTC1JKG1hY3Rpb25HRiQ2JS1GIzYsLUY2Ni1RKiZ1bWludXMwO0YnRjlGO0Y+RkBGQkZERkZGSC9GS1EsMC4yMjIyMjIyZW1GJy9GTkZYLUYjNictRiM2KC1JJm1mcmFjR0YkNigtSSNtbkdGJDYkUSI5RidGOS1GXG82JFEkMTA0RidGOS8lLmxpbmV0aGlja25lc3NHUSIxRicvJStkZW5vbWFsaWduR1EnY2VudGVyRicvJSludW1hbGlnbkdGZ28vJSliZXZlbGxlZEdGPS1GNjYtUTEmSW52aXNpYmxlVGltZXM7RidGOUY7Rj5GQEZCRkRGRkZIRkpGTS1GIzYuLUklbXN1cEdGJDYlLUYjNigtRiw2JVEkc2luRicvRjBGPUY5LUY2Ni1RMCZBcHBseUZ1bmN0aW9uO0YnRjlGO0Y+RkBGQkZERkZGSEZKRk0tSShtZmVuY2VkR0YkNiQtRiM2Ji1GLDYlUScmIzk1MjtGJ0ZpcEY5LyUrZm9yZWdyb3VuZEdRKFswLDAsMF1GJy8lKXJlYWRvbmx5R0Y9RjlGOUZlcUZocUY5LUZcbzYkUSIyRidGOS8lMXN1cGVyc2NyaXB0c2hpZnRHUSIwRidGXHAtRl5xNiQtRiM2Ji1GIzYmLUZcbzYkUSI1RidGOUZccC1GYnA2JS1GLDYlUSJyRidGL0YyRmpxRl1yRjktRjY2LVEoJm1pbnVzO0YnRjlGO0Y+RkBGQkZERkZGSEZXRlktRlxvNiRRIjdGJ0Y5RjlGOUZccC1GXnE2JC1GIzYmLUYjNiZGanFGXHAtRmJwNiUtRiM2KC1GLDYlUSRjb3NGJ0ZpcEY5RmpwLUZecTYkLUYjNiYtRiw2JVEnJiM5NjY7RidGaXBGOUZlcUZocUY5RjlGZXFGaHFGOUZqcUZdckY5Rl5zLUZcbzYkRmRvRjlGOUY5RlxwLUkmbXNxcnRHRiQ2I0ZmckZccC1GW3U2Iy1GXG82JFEjMjZGJ0Y5RlxwRltzRjlGZXFGaHFGOS1JJW1zdWJHRiQ2JS1JJm1vdmVyR0YkNiUtRiw2JVEiZUYnRi9GMi1GNjYtUSJfRidGOUY7Rj5GQEZCRkRGRkZIL0ZLUSwwLjExMTExMTFlbUYnL0ZORl92RkhGW3MvJS9zdWJzY3JpcHRzaGlmdEdGX3JGZXFGaHFGOUZecy1GIzYnLUYjNigtRmluNigtRlxvNiRRIjNGJ0Y5Rl9vRmJvRmVvRmhvRmpvRlxwLUYjNjAtRiM2KEZedEZqcEZdcUZlcUZocUY5RlxwRmp0RlxwRl11RlxwRltzRlxwRmRwRlxwLUZecTYkLUYjNiYtRiM2Ji1GXG82JFEjMjVGJ0Y5RlxwRmlyRjlGXnMtRlxvNiRRIzIxRidGOUY5RjlGXHBGZHNGOUZlcUZocUY5LUZjdTYlRmV1RmJxRmF2RmVxRmhxRjktRjY2LVEiK0YnRjlGO0Y+RkBGQkZERkZGSEZXRlktRiM2Jy1GIzYoLUZpbjYoLUZcbzYkUSM3NUYnRjktRlxvNiRRIzUyRidGOUZib0Zlb0Zob0Zqb0ZccC1GIzYwRltzRlxwRmRwRlxwRlx0RlxwRl11RlxwLUZecTYkLUYjNiYtRiM2JEZpckY5Rl5zLUZpbjYoRml3RmZ3RmJvRmVvRmhvRmpvRjlGOUZccC1GIzYoRmZwRmpwRmF0RmVxRmhxRjlGXHBGanRGOUZlcUZocUY5LUZjdTYlRmV1RmV0RmF2RmVxRmhxRjlGZXFGaHFGOS9JK21zZW1hbnRpY3NHRiRRKkNvbFZlY3RvckYnLyUrYWN0aW9udHlwZUdRLnJ0YWJsZWFkZHJlc3NGJy8lKXJ0YWJsZWlkR1E1MTg0NDY4ODQ0Njc4MjgyMTAzNzRGJ0ZlcUZocUY5">LSZJJ1ZlY3Rvckc2JCUqcHJvdGVjdGVkR0koX3N5c2xpYkc2IjYjSSdjb2x1bW5HRig2Iy9JJCVpZEdGKCI1dS5AR3lZJSlvVz0=</Equation></Text-field>
</Output>
</Group></Presentation-Block><Presentation-Block>
<Group view="code" hide-output="false" labelreference="L8776" drawlabel="true" applyint="true" applyrational="true" applyexponent="false">
<Input><Text-field prompt="&gt; " style="Maple Input" layout="Normal"><Equation executable="true" style="2D Input" input-equation="" display="LUklbXJvd0c2Iy9JK21vZHVsZW5hbWVHNiJJLFR5cGVzZXR0aW5nR0koX3N5c2xpYkdGJzYoLUkjbW9HRiQ2LlEhRicvJSVzaXplR1EjMTRGJy8lLG1hdGh2YXJpYW50R1Enbm9ybWFsRicvJSZmZW5jZUdRJmZhbHNlRicvJSpzZXBhcmF0b3JHRjcvJSlzdHJldGNoeUdGNy8lKnN5bW1ldHJpY0dGNy8lKGxhcmdlb3BHRjcvJS5tb3ZhYmxlbGltaXRzR0Y3LyUnYWNjZW50R0Y3LyUnbHNwYWNlR1EsMC4yMjIyMjIyZW1GJy8lJ3JzcGFjZUdGRi1JJ21zcGFjZUdGJDYmLyUnaGVpZ2h0R1EmMC4wZXhGJy8lJndpZHRoR1EmMC4wZW1GJy8lJmRlcHRoR0ZOLyUqbGluZWJyZWFrR1EobmV3bGluZUYnLUZKNiZGTEZPRlIvRlVRJWF1dG9GJ0YrLyUrZXhlY3V0YWJsZUdGN0Yy">NiI=</Equation></Text-field>
</Input>
</Group></Presentation-Block><Presentation-Block>
<Group view="code" hide-input="false" hide-output="false" labelreference="L8624" drawlabel="true">
<Input><Text-field prompt="&gt; " style="Maple Input" layout="Normal"></Text-field>
</Input>
</Group></Presentation-Block><Presentation-Block>
<Group view="code" hide-input="false" hide-output="false" labelreference="L7269" drawlabel="true" applyint="true" applyrational="true" applyexponent="false">
<Input><Text-field prompt="&gt; " style="Maple Input" layout="Normal"><Equation executable="true" style="2D Input" input-equation="" display="LUklbXJvd0c2Iy9JK21vZHVsZW5hbWVHNiJJLFR5cGVzZXR0aW5nR0koX3N5c2xpYkdGJzYlLUkjbW9HRiQ2LlEhRicvJSVzaXplR1EjMTRGJy8lLG1hdGh2YXJpYW50R1Enbm9ybWFsRicvJSZmZW5jZUdRJmZhbHNlRicvJSpzZXBhcmF0b3JHRjcvJSlzdHJldGNoeUdGNy8lKnN5bW1ldHJpY0dGNy8lKGxhcmdlb3BHRjcvJS5tb3ZhYmxlbGltaXRzR0Y3LyUnYWNjZW50R0Y3LyUnbHNwYWNlR1EsMC4yMjIyMjIyZW1GJy8lJ3JzcGFjZUdGRi8lK2V4ZWN1dGFibGVHRjdGMg==">JSFH</Equation></Text-field>
</Input>
</Group></Presentation-Block><Presentation-Block>
<Group view="code" hide-output="false" labelreference="L7605" drawlabel="true" applyint="true" applyrational="true" applyexponent="false">
<Input><Text-field prompt="&gt; " style="Maple Input" layout="Normal"><Equation executable="true" style="2D Input" input-equation="" display="LUklbXJvd0c2Iy9JK21vZHVsZW5hbWVHNiJJLFR5cGVzZXR0aW5nR0koX3N5c2xpYkdGJzYlLUkjbW9HRiQ2LlEhRicvJSVzaXplR1EjMTRGJy8lLG1hdGh2YXJpYW50R1Enbm9ybWFsRicvJSZmZW5jZUdRJmZhbHNlRicvJSpzZXBhcmF0b3JHRjcvJSlzdHJldGNoeUdGNy8lKnN5bW1ldHJpY0dGNy8lKGxhcmdlb3BHRjcvJS5tb3ZhYmxlbGltaXRzR0Y3LyUnYWNjZW50R0Y3LyUnbHNwYWNlR1EsMC4yMjIyMjIyZW1GJy8lJ3JzcGFjZUdGRi8lK2V4ZWN1dGFibGVHRjdGMg==">JSFH</Equation></Text-field>
</Input>
</Group>
<Group view="code" hide-input="false" hide-output="false" labelreference="L6825" drawlabel="true">
<Input><Text-field prompt="&gt; " style="Maple Input" layout="Normal"></Text-field>
</Input>
</Group></Presentation-Block>
<Group hide-input="false" hide-output="false" labelreference="L7205" drawlabel="true" applyint="true" applyrational="true" applyexponent="false">
<Input><Text-field prompt="&gt; " style="Maple Input" layout="Normal"><Equation executable="true" style="2D Input" input-equation="" display="LUklbXJvd0c2Iy9JK21vZHVsZW5hbWVHNiJJLFR5cGVzZXR0aW5nR0koX3N5c2xpYkdGJzYlLUkjbW9HRiQ2LlEhRicvJSVzaXplR1EjMTRGJy8lLG1hdGh2YXJpYW50R1Enbm9ybWFsRicvJSZmZW5jZUdRJmZhbHNlRicvJSpzZXBhcmF0b3JHRjcvJSlzdHJldGNoeUdGNy8lKnN5bW1ldHJpY0dGNy8lKGxhcmdlb3BHRjcvJS5tb3ZhYmxlbGltaXRzR0Y3LyUnYWNjZW50R0Y3LyUnbHNwYWNlR1EsMC4yMjIyMjIyZW1GJy8lJ3JzcGFjZUdGRi8lK2V4ZWN1dGFibGVHRjdGMg==">JSFH</Equation></Text-field>
</Input>
</Group>
<Group hide-input="false" hide-output="false" labelreference="L6877" drawlabel="true" applyint="true" applyrational="true" applyexponent="false">
<Input><Text-field prompt="&gt; " style="Maple Input" layout="Normal"><Equation executable="true" style="2D Input" input-equation="" display="LUklbXJvd0c2Iy9JK21vZHVsZW5hbWVHNiJJLFR5cGVzZXR0aW5nR0koX3N5c2xpYkdGJzYlLUkjbW9HRiQ2LlEhRicvJSVzaXplR1EjMTRGJy8lLG1hdGh2YXJpYW50R1Enbm9ybWFsRicvJSZmZW5jZUdRJmZhbHNlRicvJSpzZXBhcmF0b3JHRjcvJSlzdHJldGNoeUdGNy8lKnN5bW1ldHJpY0dGNy8lKGxhcmdlb3BHRjcvJS5tb3ZhYmxlbGltaXRzR0Y3LyUnYWNjZW50R0Y3LyUnbHNwYWNlR1EsMC4yMjIyMjIyZW1GJy8lJ3JzcGFjZUdGRi8lK2V4ZWN1dGFibGVHRjdGMg==">LUklbXJvd0c2Iy9JK21vZHVsZW5hbWVHNiJJLFR5cGVzZXR0aW5nR0koX3N5c2xpYkdGJzYjLUkjbW9HRiQ2LlEhRicvJSVzaXplR1EjMTRGJy8lLG1hdGh2YXJpYW50R1Enbm9ybWFsRicvJSZmZW5jZUdRJmZhbHNlRicvJSpzZXBhcmF0b3JHRjcvJSlzdHJldGNoeUdGNy8lKnN5bW1ldHJpY0dGNy8lKGxhcmdlb3BHRjcvJS5tb3ZhYmxlbGltaXRzR0Y3LyUnYWNjZW50R0Y3LyUnbHNwYWNlR1EsMC4yMjIyMjIyZW1GJy8lJ3JzcGFjZUdGRg==</Equation></Text-field>
</Input>
</Group><Presentation-Block>
<Group view="code" hide-output="false" labelreference="L7208" drawlabel="true">
<Input><Text-field prompt="&gt; " style="Heading 1" executable="true" layout="Heading 1"><Font executable="true"># Compute rhs of magnetostrophic equation</Font></Text-field>
</Input>
</Group>
<Group view="code" hide-output="false" labelreference="L7262" drawlabel="true">
<Input><Text-field prompt="&gt; " style="Maple Input" layout="Normal"># slaved equation is Omega cross u = -div(p) + curl(B) cross B, we ignore the pressure</Text-field>
</Input>
</Group>
<Group view="code" hide-input="false" hide-output="false" labelreference="L7267" drawlabel="true">
<Input><Text-field prompt="&gt; " style="Maple Input" layout="Normal">RHS := CrossProduct(Curl(B_cart), B_cart): simplify(RHS);</Text-field>
</Input>
<Output><Text-field style="2D Output" layout="Maple Output"><Equation executable="false" style="2D Output" display="LUkobWFjdGlvbkc2Iy9JK21vZHVsZW5hbWVHNiJJLFR5cGVzZXR0aW5nR0koX3N5c2xpYkdGJzYlLUklbXJvd0dGJDYsLUkjbW9HRiQ2LVEqJnVtaW51czA7RicvJSxtYXRodmFyaWFudEdRJ25vcm1hbEYnLyUmZmVuY2VHUSZmYWxzZUYnLyUqc2VwYXJhdG9yR0Y3LyUpc3RyZXRjaHlHRjcvJSpzeW1tZXRyaWNHRjcvJShsYXJnZW9wR0Y3LyUubW92YWJsZWxpbWl0c0dGNy8lJ2FjY2VudEdGNy8lJ2xzcGFjZUdRLDAuMjIyMjIyMmVtRicvJSdyc3BhY2VHRkYtRiw2Jy1GLDYoLUkmbWZyYWNHRiQ2KC1JI21uR0YkNiRRJTE1NzVGJ0YyLUZRNiRRJDEwNEYnRjIvJS5saW5ldGhpY2tuZXNzR1EiMUYnLyUrZGVub21hbGlnbkdRJ2NlbnRlckYnLyUpbnVtYWxpZ25HRmZuLyUpYmV2ZWxsZWRHRjctRi82LVExJkludmlzaWJsZVRpbWVzO0YnRjJGNUY4RjpGPEY+RkBGQi9GRVEmMC4wZW1GJy9GSEZfby1GLDYmLUkjbWlHRiQ2JVEieEYnLyUnaXRhbGljR1EldHJ1ZUYnL0YzUSdpdGFsaWNGJ0Zbby1JKG1mZW5jZWRHRiQ2JC1GLDYsLUYsNigtRlE2JFEjMzVGJ0YyRltvLUklbXN1cEdGJDYlRmNvLUZRNiRRIjJGJ0YyLyUxc3VwZXJzY3JpcHRzaGlmdEdRIjBGJ0Zbby1GZ3A2JS1GZG82JVEieUYnRmdvRmpvRmlwRlxxRjItRi82LVEiK0YnRjJGNUY4RjpGPEY+RkBGQkZERkctRiw2KC1GUTYkUSI1RidGMkZbb0ZmcEZbby1GZ3A2JS1GZG82JVEiekYnRmdvRmpvRmlwRlxxRjJGZHEtRiw2Ji1GUTYkUSMxNUYnRjJGW28tRmdwNiVGYXEtRlE2JFEiNEYnRjJGXHFGMkZkcS1GLDYoLUZRNiRRIzIwRidGMkZbb0ZfcUZbb0ZcckYyLUYvNi1RKCZtaW51cztGJ0YyRjVGOEY6RjxGPkZARkJGREZHLUYsNiYtRlE2JFEjMjFGJ0YyRltvRl9xRjJGMkYyRjIvJStmb3JlZ3JvdW5kR1EoWzAsMCwwXUYnLyUpcmVhZG9ubHlHRjdGMi1JJW1zdWJHRiQ2JS1JJm1vdmVyR0YkNiUtRmRvNiVRImVGJ0Znb0Zqby1GLzYtUSJfRidGMkY1RjhGOkY8Rj5GQEZCL0ZFUSwwLjExMTExMTFlbUYnL0ZIRmp0RkJGY28vJS9zdWJzY3JpcHRzaGlmdEdGXnFGaHNGW3RGMkZgcy1GLDYnLUYsNihGTUZbby1GLDYmRmFxRltvLUZdcDYkLUYsNiwtRiw2JkZjckZbby1GZ3A2JUZjb0ZockZccUYyRmRxRmFwRmRxLUYsNihGXXNGW29GZnBGW29GXHJGMkZkcS1GLDYoRmlxRltvRl9xRltvRlxyRjJGYHMtRiw2JkZlc0Zbb0ZmcEYyRjJGMkYyRmhzRlt0RjItRl50NiVGYHRGYXFGXHVGaHNGW3RGMkZgcy1GLDYnLUYsNigtRk42KEZQLUZRNiRRJDIwOEYnRjJGV0ZaRmduRmluRltvLUYsNiZGXnJGW28tRl1wNiQtRiw2MEZodUZkcS1GLDYoLUZRNiRRIzcwRidGMkZbb0ZmcEZbb0ZfcUYyRmRxLUYsNigtRlE2JFEjMjVGJ0YyRltvRmZwRltvRlxyRjJGZHFGYXJGZHEtRiw2KEZqd0Zbb0ZfcUZbb0ZcckYyRmBzRmB2RmBzRmNzRjJGMkYyRmhzRlt0RjItRl50NiVGYHRGXnJGXHVGaHNGW3RGMkZoc0ZbdEYyL0krbXNlbWFudGljc0dGJFEqQ29sVmVjdG9yRicvJSthY3Rpb250eXBlR1EucnRhYmxlYWRkcmVzc0YnLyUpcnRhYmxlaWRHUTUxODQ0Njg4NDQ2NzcxNDY5MzgzMEYn">LSZJJ1ZlY3Rvckc2JCUqcHJvdGVjdGVkR0koX3N5c2xpYkc2IjYjSSdjb2x1bW5HRig2Iy9JJCVpZEdGKCI1SVFwOXhZJSlvVz0=</Equation></Text-field>
</Output>
</Group>
<Group view="code" hide-input="false" hide-output="false" labelreference="L7238" drawlabel="true">
<Input><Text-field prompt="&gt; " style="Maple Input" layout="Normal">map(factor, simplify(MapToBasis(RHS, spherical[r,theta,phi])));  # for comparison</Text-field>
</Input>
<Output><Text-field style="2D Output" layout="Maple Output"><Equation executable="false" style="2D Output" display="LUkobWFjdGlvbkc2Iy9JK21vZHVsZW5hbWVHNiJJLFR5cGVzZXR0aW5nR0koX3N5c2xpYkdGJzYlLUklbXJvd0dGJDYsLUkjbW9HRiQ2LVEqJnVtaW51czA7RicvJSxtYXRodmFyaWFudEdRJ25vcm1hbEYnLyUmZmVuY2VHUSZmYWxzZUYnLyUqc2VwYXJhdG9yR0Y3LyUpc3RyZXRjaHlHRjcvJSpzeW1tZXRyaWNHRjcvJShsYXJnZW9wR0Y3LyUubW92YWJsZWxpbWl0c0dGNy8lJ2FjY2VudEdGNy8lJ2xzcGFjZUdRLDAuMjIyMjIyMmVtRicvJSdyc3BhY2VHRkYtRiw2Jy1GLDYoLUkmbWZyYWNHRiQ2KC1JI21uR0YkNiRRJTE1NzVGJ0YyLUZRNiRRJDIwOEYnRjIvJS5saW5ldGhpY2tuZXNzR1EiMUYnLyUrZGVub21hbGlnbkdRJ2NlbnRlckYnLyUpbnVtYWxpZ25HRmZuLyUpYmV2ZWxsZWRHRjctRi82LVExJkludmlzaWJsZVRpbWVzO0YnRjJGNUY4RjpGPEY+RkBGQi9GRVEmMC4wZW1GJy9GSEZfby1GLDYqLUklbXN1cEdGJDYlLUYsNigtSSNtaUdGJDYlUSRzaW5GJy8lJ2l0YWxpY0dGN0YyLUYvNi1RMCZBcHBseUZ1bmN0aW9uO0YnRjJGNUY4RjpGPEY+RkBGQkZeb0Zgby1JKG1mZW5jZWRHRiQ2JC1GLDYmLUZpbzYlUScmIzk1MjtGJ0ZccEYyLyUrZm9yZWdyb3VuZEdRKFswLDAsMF1GJy8lKXJlYWRvbmx5R0Y3RjJGMkZpcEZccUYyLUZRNiRRIjJGJ0YyLyUxc3VwZXJzY3JpcHRzaGlmdEdRIjBGJ0Zbby1GYnA2JC1GLDYmLUYsNiYtRlE2JFEjMjVGJ0YyRltvLUZkbzYlLUZpbzYlUSJyRicvRl1wUSV0cnVlRicvRjNRJ2l0YWxpY0YnRl5xRmFxRjItRi82LVEoJm1pbnVzO0YnRjJGNUY4RjpGPEY+RkBGQkZERkctRlE2JFEjMjFGJ0YyRjJGMkZbby1GYnA2JC1GLDYsLUYsNigtRlE2JFEiNEYnRjJGW28tRmRvNiUtRiw2KC1GaW82JVEkY29zRidGXHBGMkZecC1GYnA2JC1GLDYmLUZpbzYlUScmIzk2NjtGJ0ZccEYyRmlwRlxxRjJGMkZpcEZccUYyRmJzRmFxRltvLUZkbzYlLUYsNihGaXNGXnBGYXBGaXBGXHFGMkZecUZhcUYyRmZyLUYsNiZGYnNGW29GZXNGMkZmci1GLDYoRmJzRltvLUZkbzYlRmdzRl5xRmFxRltvRmN0RjItRi82LVEiK0YnRjJGNUY4RjpGPEY+RkBGQkZERkctRiw2JkZic0Zbb0ZbdUYyRl11LUYsNiRGY3RGMkYyRjJGW28tRmRvNiVGX3ItRlE2JFEiM0YnRjJGYXFGMkZpcEZccUYyLUklbXN1YkdGJDYlLUkmbW92ZXJHRiQ2JS1GaW82JVEiZUYnRmJyRmRyLUYvNi1RIl9GJ0YyRjVGOEY6RjxGPkZARkIvRkVRLDAuMTExMTExMWVtRicvRkhGZnZGQkZfci8lL3N1YnNjcmlwdHNoaWZ0R0ZjcUZpcEZccUYyRl11LUYsNictRiw2KC1GTjYoLUZRNiRRJTQ3MjVGJ0YyRlRGV0ZaRmduRmluRltvLUYsNixGZXRGW28tRmRvNiVGZm9GZnVGYXFGW28tRmJwNiQtRiw2Ji1GLDYmLUZRNiRRIjVGJ0YyRltvRl1yRjJGZnItRlE2JFEiN0YnRjJGMkYyRltvLUZkbzYlLUZicDYkLUYsNiYtRiw2JkZecUZbb0ZbdUYyRmZyLUZRNiRGWUYyRjJGMkZecUZhcUZbb0ZkdUYyRmlwRlxxRjItRmp1NiVGXHZGZnBGaHZGaXBGXHFGMkZmci1GLDYnLUYsNigtRk42KEZgdy1GUTYkUSQxMDRGJ0YyRldGWkZnbkZpbkZbby1GLDYuLUYsNihGaG9GXnBGXHRGaXBGXHFGMkZbb0Zld0Zbb0Znc0Zbb0Znd0Zbb0ZleEZbb0ZkdUYyRmlwRlxxRjItRmp1NiVGXHZGYHRGaHZGaXBGXHFGMkZpcEZccUYyL0krbXNlbWFudGljc0dGJFEqQ29sVmVjdG9yRicvJSthY3Rpb250eXBlR1EucnRhYmxlYWRkcmVzc0YnLyUpcnRhYmxlaWRHUTUxODQ0Njg4NDQ2NzcwOTE0MTcxMEYn">LSZJJ1ZlY3Rvckc2JCUqcHJvdGVjdGVkR0koX3N5c2xpYkc2IjYjSSdjb2x1bW5HRig2Iy9JJCVpZEdGKCI1NTw5NHhZJSlvVz0=</Equation></Text-field>
</Output>
</Group></Presentation-Block><Presentation-Block>
<Group view="code" hide-output="false" labelreference="L7214" drawlabel="true">
<Input><Text-field prompt="&gt; " style="Heading 1" executable="true" layout="Heading 1"><Font executable="true"># Construct basis for u</Font></Text-field>
</Input>
</Group>
<Group view="code" hide-output="false" labelreference="L7243" drawlabel="true">
<Input><Text-field prompt="&gt; " style="Maple Input" layout="Normal"># Let N be the degree of B. Then the degree of curl(B) cross B is (N-1) + N = 2N-1. Thus the degree of u is also 2N-1. Thus, the poloidal scalar has degree 2N+1 (we have to undo two curls) and the toroidal scalar has degree 2N. Furthermore, the m-degree of curl(B) cross B is twice the m-degree of B.</Text-field>
</Input>
</Group>
<Group view="code" hide-input="false" hide-output="false" labelreference="L7237" drawlabel="true">
<Input><Text-field prompt="&gt; " style="Maple Input" layout="Normal">B_degree := max(seq(degree(B_cart[idx], {x,y,z}), idx = 1 .. 3));</Text-field>
</Input>
<Output><Text-field style="2D Output" layout="Maple Output"><Equation executable="false" style="2D Output" display="LUklbXJvd0c2Iy9JK21vZHVsZW5hbWVHNiJJLFR5cGVzZXR0aW5nR0koX3N5c2xpYkdGJzYoLUkjbWlHRiQ2JVEpQl9kZWdyZWVGJy8lJ2l0YWxpY0dRJXRydWVGJy8lLG1hdGh2YXJpYW50R1EnaXRhbGljRictSSNtb0dGJDYtUSp+JiM4Nzg4O35GJy9GM1Enbm9ybWFsRicvJSZmZW5jZUdRJmZhbHNlRicvJSpzZXBhcmF0b3JHRj0vJSlzdHJldGNoeUdGPS8lKnN5bW1ldHJpY0dGPS8lKGxhcmdlb3BHRj0vJS5tb3ZhYmxlbGltaXRzR0Y9LyUnYWNjZW50R0Y9LyUnbHNwYWNlR1EmMC4wZW1GJy8lJ3JzcGFjZUdGTC1JI21uR0YkNiRRIjNGJ0Y5LyUrZm9yZWdyb3VuZEdRKFswLDAsMF1GJy8lKXJlYWRvbmx5R0Y9Rjk=">IiIk</Equation></Text-field>
</Output>
</Group>
<Group view="code" hide-input="false" hide-output="false" labelreference="L7263" drawlabel="true">
<Input><Text-field prompt="&gt; " style="Maple Input" layout="Normal">Max_pol_degree := 2 * B_degree + 1; Max_tor_degree := 2 * B_degree;</Text-field>
</Input>
<Output><Text-field style="2D Output" layout="Maple Output"><Equation executable="false" style="2D Output" display="LUklbXJvd0c2Iy9JK21vZHVsZW5hbWVHNiJJLFR5cGVzZXR0aW5nR0koX3N5c2xpYkdGJzYoLUkjbWlHRiQ2JVEvTWF4X3BvbF9kZWdyZWVGJy8lJ2l0YWxpY0dRJXRydWVGJy8lLG1hdGh2YXJpYW50R1EnaXRhbGljRictSSNtb0dGJDYtUSp+JiM4Nzg4O35GJy9GM1Enbm9ybWFsRicvJSZmZW5jZUdRJmZhbHNlRicvJSpzZXBhcmF0b3JHRj0vJSlzdHJldGNoeUdGPS8lKnN5bW1ldHJpY0dGPS8lKGxhcmdlb3BHRj0vJS5tb3ZhYmxlbGltaXRzR0Y9LyUnYWNjZW50R0Y9LyUnbHNwYWNlR1EmMC4wZW1GJy8lJ3JzcGFjZUdGTC1JI21uR0YkNiRRIjdGJ0Y5LyUrZm9yZWdyb3VuZEdRKFswLDAsMF1GJy8lKXJlYWRvbmx5R0Y9Rjk=">IiIo</Equation></Text-field>
</Output>
<Output><Text-field style="2D Output" layout="Maple Output"><Equation executable="false" style="2D Output" display="LUklbXJvd0c2Iy9JK21vZHVsZW5hbWVHNiJJLFR5cGVzZXR0aW5nR0koX3N5c2xpYkdGJzYoLUkjbWlHRiQ2JVEvTWF4X3Rvcl9kZWdyZWVGJy8lJ2l0YWxpY0dRJXRydWVGJy8lLG1hdGh2YXJpYW50R1EnaXRhbGljRictSSNtb0dGJDYtUSp+JiM4Nzg4O35GJy9GM1Enbm9ybWFsRicvJSZmZW5jZUdRJmZhbHNlRicvJSpzZXBhcmF0b3JHRj0vJSlzdHJldGNoeUdGPS8lKnN5bW1ldHJpY0dGPS8lKGxhcmdlb3BHRj0vJS5tb3ZhYmxlbGltaXRzR0Y9LyUnYWNjZW50R0Y9LyUnbHNwYWNlR1EmMC4wZW1GJy8lJ3JzcGFjZUdGTC1JI21uR0YkNiRRIjZGJ0Y5LyUrZm9yZWdyb3VuZEdRKFswLDAsMF1GJy8lKXJlYWRvbmx5R0Y9Rjk=">IiIn</Equation></Text-field>
</Output>
</Group></Presentation-Block><Presentation-Block>
<Group view="code" hide-input="false" hide-output="false" labelreference="L7221" drawlabel="true">
<Input><Text-field prompt="&gt; " style="Maple Input" layout="Normal">Max_m_degree := 2 * max(seq(degree(expand(B_sph[idx], trig), {cos(phi), sin(phi)}), idx = 1 .. 3));</Text-field>
</Input>
<Output><Text-field style="2D Output" layout="Maple Output"><Equation executable="false" style="2D Output" display="LUklbXJvd0c2Iy9JK21vZHVsZW5hbWVHNiJJLFR5cGVzZXR0aW5nR0koX3N5c2xpYkdGJzYoLUkjbWlHRiQ2JVEtTWF4X21fZGVncmVlRicvJSdpdGFsaWNHUSV0cnVlRicvJSxtYXRodmFyaWFudEdRJ2l0YWxpY0YnLUkjbW9HRiQ2LVEqfiYjODc4ODt+RicvRjNRJ25vcm1hbEYnLyUmZmVuY2VHUSZmYWxzZUYnLyUqc2VwYXJhdG9yR0Y9LyUpc3RyZXRjaHlHRj0vJSpzeW1tZXRyaWNHRj0vJShsYXJnZW9wR0Y9LyUubW92YWJsZWxpbWl0c0dGPS8lJ2FjY2VudEdGPS8lJ2xzcGFjZUdRJjAuMGVtRicvJSdyc3BhY2VHRkwtSSNtbkdGJDYkUSI0RidGOS8lK2ZvcmVncm91bmRHUShbMCwwLDBdRicvJSlyZWFkb25seUdGPUY5">IiIl</Equation></Text-field>
</Output>
</Group>
<Group view="code" hide-output="false" labelreference="L7253" drawlabel="true">
<Input><Text-field prompt="&gt; " style="Maple Input" layout="Normal"># For the particular example here, certain modes are zero, but we will not exploit this knowledge.</Text-field>
</Input>
</Group>
<Group view="code" hide-output="false" labelreference="L7254" drawlabel="true">
<Input><Text-field prompt="&gt; " style="Maple Input" layout="Normal"># Also note that unless B is a Taylor state, there will be no solution to the magnetostrophic equation.</Text-field>
</Input>
</Group>
<Group view="code" hide-output="false" labelreference="L7256" drawlabel="true">
<Input><Text-field prompt="&gt; " style="Maple Input" layout="Normal"></Text-field>
</Input>
</Group>
<Group view="code" hide-output="false" labelreference="L7216" drawlabel="true">
<Input><Text-field prompt="&gt; " style="Maple Input" layout="Normal">u_scalar_pol := add(add(add(S[l,m,n] * L2(l,m) * Chi_n(l,n), 
                            m = -min(l, Max_m_degree) .. min(l, Max_m_degree)), 
                            n = 1 .. (Max_pol_degree - l + 1) / 2),
                            l = 1 .. Max_pol_degree):</Text-field>
</Input>
</Group>
<Group view="code" hide-output="false" labelreference="L7220" drawlabel="true">
<Input><Text-field prompt="&gt; " style="Maple Input" layout="Normal">u_scalar_tor := add(add(add(T[l,m,n] * L2(l,m) * W_n(l,n), 
                            m = -min(l, Max_m_degree) .. min(l, Max_m_degree)), 
                            n = 0 .. floor((Max_tor_degree - l + 1)/2)), 
                            l = 1 .. Max_tor_degree):</Text-field>
</Input>
</Group>
<Group view="code" hide-input="false" hide-output="false" labelreference="L7207" drawlabel="true">
<Input><Text-field prompt="&gt; " style="Maple Input" layout="Normal">coeff(u_scalar_pol, S[2,-2,2]);</Text-field>
</Input>
<Output><Text-field style="2D Output" layout="Maple Output"><Equation executable="false" style="2D Output" display="LUklbXJvd0c2Iy9JK21vZHVsZW5hbWVHNiJJLFR5cGVzZXR0aW5nR0koX3N5c2xpYkdGJzYoLUkmbWZyYWNHRiQ2KC1JI21uR0YkNiRRIjFGJy8lLG1hdGh2YXJpYW50R1Enbm9ybWFsRictRi82JFEjMTBGJ0YyLyUubGluZXRoaWNrbmVzc0dGMS8lK2Rlbm9tYWxpZ25HUSdjZW50ZXJGJy8lKW51bWFsaWduR0Y8LyUpYmV2ZWxsZWRHUSZmYWxzZUYnLUkjbW9HRiQ2LVExJkludmlzaWJsZVRpbWVzO0YnRjIvJSZmZW5jZUdGQS8lKnNlcGFyYXRvckdGQS8lKXN0cmV0Y2h5R0ZBLyUqc3ltbWV0cmljR0ZBLyUobGFyZ2VvcEdGQS8lLm1vdmFibGVsaW1pdHNHRkEvJSdhY2NlbnRHRkEvJSdsc3BhY2VHUSYwLjBlbUYnLyUncnNwYWNlR0ZWLUYjNjAtSSVtc3VwR0YkNiUtRiM2KC1JI21pR0YkNiVRJHNpbkYnLyUnaXRhbGljR0ZBRjItRkM2LVEwJkFwcGx5RnVuY3Rpb247RidGMkZGRkhGSkZMRk5GUEZSRlRGVy1JKG1mZW5jZWRHRiQ2JC1GIzYmLUZbbzYlUScmIzk1MjtGJ0Zeb0YyLyUrZm9yZWdyb3VuZEdRKFswLDAsMF1GJy8lKXJlYWRvbmx5R0ZBRjJGMkZbcEZecEYyLUYvNiRRIjJGJ0YyLyUxc3VwZXJzY3JpcHRzaGlmdEdRIjBGJ0ZCLUYjNihGam5GYG8tRmRvNiQtRiM2Ji1GIzYmRmBwRkItRltvNiVRJyYjOTY2O0YnRl5vRjJGMkZbcEZecEYyRjJGW3BGXnBGMkZCLUkmbXNxcnRHRiQ2Iy1GLzYkUSMxNUYnRjJGQi1GYnE2Iy1GLzYkUSI1RidGMkZCLUZmbjYlLUZbbzYlUSJyRicvRl9vUSV0cnVlRicvRjNRJ2l0YWxpY0YnLUYvNiRRIjNGJ0YyRmNwRkItRmRvNiQtRiM2Jy1GQzYtUSomdW1pbnVzMDtGJ0YyRkZGSEZKRkxGTkZQRlIvRlVRLDAuMjIyMjIyMmVtRicvRlhGYHMtRiM2JC1GZm42JUZeckZgcEZjcEYyLUZDNi1RIitGJ0YyRkZGSEZKRkxGTkZQRlJGX3NGYXNGLkYyRjJGQi1GZG82JC1GIzYnRlxzLUYsNigtRi82JFEiN0YnRjJGYHBGOEY6Rj1GP0Zmcy1GIzYoLUYsNigtRi82JFEjMTNGJ0YyRmBwRjhGOkY9Rj9GQkZic0ZbcEZecEYyRjJGMkYyRltwRl5wRjI=">LCQqMC1JJHNpbkc2JCUqcHJvdGVjdGVkR0koX3N5c2xpYkc2IjYjSSZ0aGV0YUdGKSIiIy1GJTYjLCRJJHBoaUdGKUYsIiIiIiM6I0YxRiwiIiZGM0kickdGKSIiJCwmKiRGNUYsISIiRjFGMUYxLCYjISIoRixGMUY4IyIjOEYsRjEjRjEiIzU=</Equation></Text-field>
</Output>
</Group>
<Group view="code" hide-output="false" labelreference="L7225" drawlabel="true">
<Input><Text-field prompt="&gt; " style="Maple Input" layout="Normal"># u is poloidal part (curl^2 of scalar times hat r) + toroidal part (curl of scalar times hat r)</Text-field>
</Input>
</Group>
<Group view="code" hide-output="false" labelreference="L7249" drawlabel="true">
<Input><Text-field prompt="&gt; " style="Maple Input" layout="Normal">u_cart := scalars2vf(u_scalar_tor, u_scalar_pol):</Text-field>
</Input>
</Group>
<Group view="code" hide-input="false" hide-output="false" labelreference="L7261" drawlabel="true">
<Input><Text-field prompt="&gt; " style="Maple Input" layout="Normal">variables := indets(u_cart, indexed);</Text-field>
</Input>
<Output><Text-field style="2D Output" layout="Maple Output"><Equation executable="false" style="2D Output" display="LUklbXJvd0c2Iy9JK21vZHVsZW5hbWVHNiJJLFR5cGVzZXR0aW5nR0koX3N5c2xpYkdGJzYoLUkjbWlHRiQ2JVEqdmFyaWFibGVzRicvJSdpdGFsaWNHUSV0cnVlRicvJSxtYXRodmFyaWFudEdRJ2l0YWxpY0YnLUkjbW9HRiQ2LVEqfiYjODc4ODt+RicvRjNRJ25vcm1hbEYnLyUmZmVuY2VHUSZmYWxzZUYnLyUqc2VwYXJhdG9yR0Y9LyUpc3RyZXRjaHlHRj0vJSpzeW1tZXRyaWNHRj0vJShsYXJnZW9wR0Y9LyUubW92YWJsZWxpbWl0c0dGPS8lJ2FjY2VudEdGPS8lJ2xzcGFjZUdRJjAuMGVtRicvJSdyc3BhY2VHRkwtSShtZmVuY2VkR0YkNiYtRiM2XGBsLUklbXN1YkdGJDYlLUYsNiVRIlNGJ0YvRjItRiM2Ki1JI21uR0YkNiRRIjFGJ0Y5LUY2Ni1RIixGJ0Y5RjsvRj9GMUZARkJGREZGRkhGSi9GTlEsMC4zMzMzMzMzZW1GJy1GIzYlLUY2Ni1RKiZ1bWludXMwO0YnRjlGO0Y+RkBGQkZERkZGSC9GS1EsMC4yMjIyMjIyZW1GJy9GTkZmb0ZmbkY5RmpuRmZuLyUrZm9yZWdyb3VuZEdRKFswLDAsMF1GJy8lKXJlYWRvbmx5R0Y9RjkvJS9zdWJzY3JpcHRzaGlmdEdRIjBGJ0Zqbi1GVTYlRlctRiM2KkZmbkZqbkZgb0Zqbi1GZ242JFEiMkYnRjlGaG9GW3BGOUZdcEZqbi1GVTYlRlctRiM2KkZmbkZqbkZgb0Zqbi1GZ242JFEiM0YnRjlGaG9GW3BGOUZdcEZqbi1GVTYlRlctRiM2KkZmbkZqbi1GZ242JEZfcEY5RmpuRmZuRmhvRltwRjlGXXBGam4tRlU2JUZXLUYjNipGZm5Gam5GYnFGam5GZHBGaG9GW3BGOUZdcEZqbi1GVTYlRlctRiM2KkZmbkZqbkZicUZqbkZbcUZob0ZbcEY5Rl1wRmpuLUZVNiVGVy1GIzYqRmZuRmpuRmZuRmpuRmZuRmhvRltwRjlGXXBGam4tRlU2JUZXLUYjNipGZm5Gam5GZm5Gam5GZHBGaG9GW3BGOUZdcEZqbi1GVTYlRlctRiM2KkZmbkZqbkZmbkZqbkZbcUZob0ZbcEY5Rl1wRmpuLUZVNiVGVy1GIzYqRmRwRmpuLUYjNiVGYm9GZHBGOUZqbkZmbkZob0ZbcEY5Rl1wRmpuLUZVNiVGVy1GIzYqRmRwRmpuRlxzRmpuRmRwRmhvRltwRjlGXXBGam4tRlU2JUZXLUYjNipGZHBGam5GXHNGam5GW3FGaG9GW3BGOUZdcEZqbi1GVTYlRlctRiM2KkZkcEZqbkZgb0ZqbkZmbkZob0ZbcEY5Rl1wRmpuLUZVNiVGVy1GIzYqRmRwRmpuRmBvRmpuRmRwRmhvRltwRjlGXXBGam4tRlU2JUZXLUYjNipGZHBGam5GYG9Gam5GW3FGaG9GW3BGOUZdcEZqbi1GVTYlRlctRiM2KkZkcEZqbkZicUZqbkZmbkZob0ZbcEY5Rl1wRmpuLUZVNiVGVy1GIzYqRmRwRmpuRmJxRmpuRmRwRmhvRltwRjlGXXBGam4tRlU2JUZXLUYjNipGZHBGam5GYnFGam5GW3FGaG9GW3BGOUZdcEZqbi1GVTYlRlctRiM2KkZkcEZqbkZmbkZqbkZmbkZob0ZbcEY5Rl1wRmpuLUZVNiVGVy1GIzYqRmRwRmpuRmZuRmpuRmRwRmhvRltwRjlGXXBGam4tRlU2JUZXLUYjNipGZHBGam5GZm5Gam5GW3FGaG9GW3BGOUZdcEZqbi1GVTYlRlctRiM2KkZkcEZqbkZkcEZqbkZmbkZob0ZbcEY5Rl1wRmpuLUZVNiVGVy1GIzYqRmRwRmpuRmRwRmpuRmRwRmhvRltwRjlGXXBGam4tRlU2JUZXLUYjNipGZHBGam5GZHBGam5GW3FGaG9GW3BGOUZdcEZqbi1GVTYlRlctRiM2KkZbcUZqbi1GIzYlRmJvRltxRjlGam5GZm5GaG9GW3BGOUZdcEZqbi1GVTYlRlctRiM2KkZbcUZqbkZqdkZqbkZkcEZob0ZbcEY5Rl1wRmpuLUZVNiVGVy1GIzYqRltxRmpuRlxzRmpuRmZuRmhvRltwRjlGXXBGam4tRlU2JUZXLUYjNipGW3FGam5GXHNGam5GZHBGaG9GW3BGOUZdcEZqbi1GVTYlRlctRiM2KkZbcUZqbkZgb0ZqbkZmbkZob0ZbcEY5Rl1wRmpuLUZVNiVGVy1GIzYqRltxRmpuRmBvRmpuRmRwRmhvRltwRjlGXXBGam4tRlU2JUZXLUYjNipGW3FGam5GYnFGam5GZm5GaG9GW3BGOUZdcEZqbi1GVTYlRlctRiM2KkZbcUZqbkZicUZqbkZkcEZob0ZbcEY5Rl1wRmpuLUZVNiVGVy1GIzYqRltxRmpuRmZuRmpuRmZuRmhvRltwRjlGXXBGam4tRlU2JUZXLUYjNipGW3FGam5GZm5Gam5GZHBGaG9GW3BGOUZdcEZqbi1GVTYlRlctRiM2KkZbcUZqbkZkcEZqbkZmbkZob0ZbcEY5Rl1wRmpuLUZVNiVGVy1GIzYqRltxRmpuRmRwRmpuRmRwRmhvRltwRjlGXXBGam4tRlU2JUZXLUYjNipGW3FGam5GW3FGam5GZm5GaG9GW3BGOUZdcEZqbi1GVTYlRlctRiM2KkZbcUZqbkZbcUZqbkZkcEZob0ZbcEY5Rl1wRmpuLUZVNiVGVy1GIzYqLUZnbjYkUSI0RidGOUZqbi1GIzYlRmJvRmR6RjlGam5GZm5GaG9GW3BGOUZdcEZqbi1GVTYlRlctRiM2KkZkekZqbkZnekZqbkZkcEZob0ZbcEY5Rl1wRmpuLUZVNiVGVy1GIzYqRmR6RmpuRmp2RmpuRmZuRmhvRltwRjlGXXBGam4tRlU2JUZXLUYjNipGZHpGam5GanZGam5GZHBGaG9GW3BGOUZdcEZqbi1GVTYlRlctRiM2KkZkekZqbkZcc0ZqbkZmbkZob0ZbcEY5Rl1wRmpuLUZVNiVGVy1GIzYqRmR6RmpuRlxzRmpuRmRwRmhvRltwRjlGXXBGam4tRlU2JUZXLUYjNipGZHpGam5GYG9Gam5GZm5GaG9GW3BGOUZdcEZqbi1GVTYlRlctRiM2KkZkekZqbkZgb0ZqbkZkcEZob0ZbcEY5Rl1wRmpuLUZVNiVGVy1GIzYqRmR6RmpuRmJxRmpuRmZuRmhvRltwRjlGXXBGam4tRlU2JUZXLUYjNipGZHpGam5GYnFGam5GZHBGaG9GW3BGOUZdcEZqbi1GVTYlRlctRiM2KkZkekZqbkZmbkZqbkZmbkZob0ZbcEY5Rl1wRmpuLUZVNiVGVy1GIzYqRmR6RmpuRmZuRmpuRmRwRmhvRltwRjlGXXBGam4tRlU2JUZXLUYjNipGZHpGam5GZHBGam5GZm5GaG9GW3BGOUZdcEZqbi1GVTYlRlctRiM2KkZkekZqbkZkcEZqbkZkcEZob0ZbcEY5Rl1wRmpuLUZVNiVGVy1GIzYqRmR6RmpuRltxRmpuRmZuRmhvRltwRjlGXXBGam4tRlU2JUZXLUYjNipGZHpGam5GW3FGam5GZHBGaG9GW3BGOUZdcEZqbi1GVTYlRlctRiM2KkZkekZqbkZkekZqbkZmbkZob0ZbcEY5Rl1wRmpuLUZVNiVGVy1GIzYqRmR6RmpuRmR6RmpuRmRwRmhvRltwRjlGXXBGam4tRlU2JUZXLUYjNiotRmduNiRRIjVGJ0Y5RmpuRmd6RmpuRmZuRmhvRltwRjlGXXBGam4tRlU2JUZXLUYjNipGYV9sRmpuRmp2RmpuRmZuRmhvRltwRjlGXXBGam4tRlU2JUZXLUYjNipGYV9sRmpuRlxzRmpuRmZuRmhvRltwRjlGXXBGam4tRlU2JUZXLUYjNipGYV9sRmpuRmBvRmpuRmZuRmhvRltwRjlGXXBGam4tRlU2JUZXLUYjNipGYV9sRmpuRmJxRmpuRmZuRmhvRltwRjlGXXBGam4tRlU2JUZXLUYjNipGYV9sRmpuRmZuRmpuRmZuRmhvRltwRjlGXXBGam4tRlU2JUZXLUYjNipGYV9sRmpuRmRwRmpuRmZuRmhvRltwRjlGXXBGam4tRlU2JUZXLUYjNipGYV9sRmpuRltxRmpuRmZuRmhvRltwRjlGXXBGam4tRlU2JUZXLUYjNipGYV9sRmpuRmR6RmpuRmZuRmhvRltwRjlGXXBGam4tRlU2JUZXLUYjNiotRmduNiRRIjZGJ0Y5RmpuRmd6RmpuRmZuRmhvRltwRjlGXXBGam4tRlU2JUZXLUYjNipGaGFsRmpuRmp2RmpuRmZuRmhvRltwRjlGXXBGam4tRlU2JUZXLUYjNipGaGFsRmpuRlxzRmpuRmZuRmhvRltwRjlGXXBGam4tRlU2JUZXLUYjNipGaGFsRmpuRmBvRmpuRmZuRmhvRltwRjlGXXBGam4tRlU2JUZXLUYjNipGaGFsRmpuRmJxRmpuRmZuRmhvRltwRjlGXXBGam4tRlU2JUZXLUYjNipGaGFsRmpuRmZuRmpuRmZuRmhvRltwRjlGXXBGam4tRlU2JUZXLUYjNipGaGFsRmpuRmRwRmpuRmZuRmhvRltwRjlGXXBGam4tRlU2JUZXLUYjNipGaGFsRmpuRltxRmpuRmZuRmhvRltwRjlGXXBGam4tRlU2JUZXLUYjNipGaGFsRmpuRmR6RmpuRmZuRmhvRltwRjlGXXBGam4tRlU2JS1GLDYlUSJURidGL0YyLUYjNipGZm5Gam5GYG9Gam5GYnFGaG9GW3BGOUZdcEZqbi1GVTYlRl1kbEZaRl1wRmpuLUZVNiVGXWRsRmJwRl1wRmpuLUZVNiVGXWRsRmlwRl1wRmpuLUZVNiVGXWRsLUYjNipGZm5Gam5GYnFGam5GYnFGaG9GW3BGOUZdcEZqbi1GVTYlRl1kbEZgcUZdcEZqbi1GVTYlRl1kbEZmcUZdcEZqbi1GVTYlRl1kbEZqcUZdcEZqbi1GVTYlRl1kbC1GIzYqRmZuRmpuRmZuRmpuRmJxRmhvRltwRjlGXXBGam4tRlU2JUZdZGxGXnJGXXBGam4tRlU2JUZdZGxGYnJGXXBGam4tRlU2JUZdZGxGZnJGXXBGam4tRlU2JUZdZGwtRiM2KkZkcEZqbkZcc0ZqbkZicUZob0ZbcEY5Rl1wRmpuLUZVNiVGXWRsRmpyRl1wRmpuLUZVNiVGXWRsRmBzRl1wRmpuLUZVNiVGXWRsLUYjNipGZHBGam5GYG9Gam5GYnFGaG9GW3BGOUZdcEZqbi1GVTYlRl1kbEZoc0ZdcEZqbi1GVTYlRl1kbEZcdEZdcEZqbi1GVTYlRl1kbC1GIzYqRmRwRmpuRmJxRmpuRmJxRmhvRltwRjlGXXBGam4tRlU2JUZdZGxGZHRGXXBGam4tRlU2JUZdZGxGaHRGXXBGam4tRlU2JUZdZGwtRiM2KkZkcEZqbkZmbkZqbkZicUZob0ZbcEY5Rl1wRmpuLUZVNiVGXWRsRmB1Rl1wRmpuLUZVNiVGXWRsRmR1Rl1wRmpuLUZVNiVGXWRsLUYjNipGZHBGam5GZHBGam5GYnFGaG9GW3BGOUZdcEZqbi1GVTYlRl1kbEZcdkZdcEZqbi1GVTYlRl1kbEZgdkZdcEZqbi1GVTYlRl1kbC1GIzYqRltxRmpuRmp2RmpuRmJxRmhvRltwRjlGXXBGam4tRlU2JUZdZGxGaHZGXXBGam4tRlU2JUZdZGxGXndGXXBGam4tRlU2JUZdZGwtRiM2KkZbcUZqbkZcc0ZqbkZicUZob0ZbcEY5Rl1wRmpuLUZVNiVGXWRsRmJ3Rl1wRmpuLUZVNiVGXWRsRmZ3Rl1wRmpuLUZVNiVGXWRsLUYjNipGW3FGam5GYG9Gam5GYnFGaG9GW3BGOUZdcEZqbi1GVTYlRl1kbEZqd0ZdcEZqbi1GVTYlRl1kbEZeeEZdcEZqbi1GVTYlRl1kbC1GIzYqRltxRmpuRmJxRmpuRmJxRmhvRltwRjlGXXBGam4tRlU2JUZdZGxGYnhGXXBGam4tRlU2JUZdZGxGZnhGXXBGam4tRlU2JUZdZGwtRiM2KkZbcUZqbkZmbkZqbkZicUZob0ZbcEY5Rl1wRmpuLUZVNiVGXWRsRmp4Rl1wRmpuLUZVNiVGXWRsRl55Rl1wRmpuLUZVNiVGXWRsLUYjNipGW3FGam5GZHBGam5GYnFGaG9GW3BGOUZdcEZqbi1GVTYlRl1kbEZieUZdcEZqbi1GVTYlRl1kbEZmeUZdcEZqbi1GVTYlRl1kbC1GIzYqRltxRmpuRltxRmpuRmJxRmhvRltwRjlGXXBGam4tRlU2JUZdZGxGanlGXXBGam4tRlU2JUZdZGxGXnpGXXBGam4tRlU2JUZdZGwtRiM2KkZkekZqbkZnekZqbkZicUZob0ZbcEY5Rl1wRmpuLUZVNiVGXWRsRmJ6Rl1wRmpuLUZVNiVGXWRsLUYjNipGZHpGam5GanZGam5GYnFGaG9GW3BGOUZdcEZqbi1GVTYlRl1kbEZfW2xGXXBGam4tRlU2JUZdZGwtRiM2KkZkekZqbkZcc0ZqbkZicUZob0ZbcEY5Rl1wRmpuLUZVNiVGXWRsRmdbbEZdcEZqbi1GVTYlRl1kbC1GIzYqRmR6RmpuRmBvRmpuRmJxRmhvRltwRjlGXXBGam4tRlU2JUZdZGxGX1xsRl1wRmpuLUZVNiVGXWRsLUYjNipGZHpGam5GYnFGam5GYnFGaG9GW3BGOUZdcEZqbi1GVTYlRl1kbEZnXGxGXXBGam4tRlU2JUZdZGwtRiM2KkZkekZqbkZmbkZqbkZicUZob0ZbcEY5Rl1wRmpuLUZVNiVGXWRsRl9dbEZdcEZqbi1GVTYlRl1kbC1GIzYqRmR6RmpuRmRwRmpuRmJxRmhvRltwRjlGXXBGam4tRlU2JUZdZGxGZ11sRl1wRmpuLUZVNiVGXWRsLUYjNipGZHpGam5GW3FGam5GYnFGaG9GW3BGOUZdcEZqbi1GVTYlRl1kbEZfXmxGXXBGam4tRlU2JUZdZGwtRiM2KkZkekZqbkZkekZqbkZicUZob0ZbcEY5Rl1wRmpuLUZVNiVGXWRsRmdebEZdcEZqbi1GVTYlRl1kbC1GIzYqRmFfbEZqbkZnekZqbkZicUZob0ZbcEY5Rl1wRmpuLUZVNiVGXWRsRl9fbEZdcEZqbi1GVTYlRl1kbC1GIzYqRmFfbEZqbkZqdkZqbkZicUZob0ZbcEY5Rl1wRmpuLUZVNiVGXWRsRmZfbEZdcEZqbi1GVTYlRl1kbC1GIzYqRmFfbEZqbkZcc0ZqbkZicUZob0ZbcEY5Rl1wRmpuLUZVNiVGXWRsRmpfbEZdcEZqbi1GVTYlRl1kbC1GIzYqRmFfbEZqbkZgb0ZqbkZicUZob0ZbcEY5Rl1wRmpuLUZVNiVGXWRsRl5gbEZdcEZqbi1GVTYlRl1kbC1GIzYqRmFfbEZqbkZicUZqbkZicUZob0ZbcEY5Rl1wRmpuLUZVNiVGXWRsRmJgbEZdcEZqbi1GVTYlRl1kbC1GIzYqRmFfbEZqbkZmbkZqbkZicUZob0ZbcEY5Rl1wRmpuLUZVNiVGXWRsRmZgbEZdcEZqbi1GVTYlRl1kbC1GIzYqRmFfbEZqbkZkcEZqbkZicUZob0ZbcEY5Rl1wRmpuLUZVNiVGXWRsRmpgbEZdcEZqbi1GVTYlRl1kbC1GIzYqRmFfbEZqbkZbcUZqbkZicUZob0ZbcEY5Rl1wRmpuLUZVNiVGXWRsRl5hbEZdcEZqbi1GVTYlRl1kbC1GIzYqRmFfbEZqbkZkekZqbkZicUZob0ZbcEY5Rl1wRmpuLUZVNiVGXWRsRmJhbEZdcEZqbi1GVTYlRl1kbC1GIzYqRmhhbEZqbkZnekZqbkZicUZob0ZbcEY5Rl1wRmpuLUZVNiVGXWRsLUYjNipGaGFsRmpuRmp2RmpuRmJxRmhvRltwRjlGXXBGam4tRlU2JUZdZGwtRiM2KkZoYWxGam5GXHNGam5GYnFGaG9GW3BGOUZdcEZqbi1GVTYlRl1kbC1GIzYqRmhhbEZqbkZgb0ZqbkZicUZob0ZbcEY5Rl1wRmpuLUZVNiVGXWRsLUYjNipGaGFsRmpuRmJxRmpuRmJxRmhvRltwRjlGXXBGam4tRlU2JUZdZGwtRiM2KkZoYWxGam5GZm5Gam5GYnFGaG9GW3BGOUZdcEZqbi1GVTYlRl1kbC1GIzYqRmhhbEZqbkZkcEZqbkZicUZob0ZbcEY5Rl1wRmpuLUZVNiVGXWRsLUYjNipGaGFsRmpuRltxRmpuRmJxRmhvRltwRjlGXXBGam4tRlU2JUZdZGwtRiM2KkZoYWxGam5GZHpGam5GYnFGaG9GW3BGOUZdcEZob0ZbcEY5RjkvJSVvcGVuR1EifGZyRicvJSZjbG9zZUdRInxockYnRmhvRltwRjk=">PGN1JkkiU0c2IjYlIiIiISIiRicmRiQ2JUYnRigiIiMmRiQ2JUYnRigiIiQmRiQ2JUYnIiIhRicmRiQ2JUYnRjFGKyZGJDYlRidGMUYuJkYkNiVGJ0YnRicmRiQ2JUYnRidGKyZGJDYlRidGJ0YuJkYkNiVGKyEiI0YnJkYkNiVGK0Y+RismRiQ2JUYrRj5GLiZGJDYlRitGKEYnJkYkNiVGK0YoRismRiQ2JUYrRihGLiZGJDYlRitGMUYnJkYkNiVGK0YxRismRiQ2JUYrRjFGLiZGJDYlRitGJ0YnJkYkNiVGK0YnRismRiQ2JUYrRidGLiZGJDYlRitGK0YnJkYkNiVGK0YrRismRiQ2JUYrRitGLiZGJDYlRi4hIiRGJyZGJDYlRi5GZ25GKyZGJDYlRi5GPkYnJkYkNiVGLkY+RismRiQ2JUYuRihGJyZGJDYlRi5GKEYrJkYkNiVGLkYxRicmRiQ2JUYuRjFGKyZGJDYlRi5GJ0YnJkYkNiVGLkYnRismRiQ2JUYuRitGJyZGJDYlRi5GK0YrJkYkNiVGLkYuRicmRiQ2JUYuRi5GKyZGJDYlIiIlISIlRicmRiQ2JUZkcEZlcEYrJkYkNiVGZHBGZ25GJyZGJDYlRmRwRmduRismRiQ2JUZkcEY+RicmRiQ2JUZkcEY+RismRiQ2JUZkcEYoRicmRiQ2JUZkcEYoRismRiQ2JUZkcEYxRicmRiQ2JUZkcEYxRismRiQ2JUZkcEYnRicmRiQ2JUZkcEYnRismRiQ2JUZkcEYrRicmRiQ2JUZkcEYrRismRiQ2JUZkcEYuRicmRiQ2JUZkcEYuRismRiQ2JUZkcEZkcEYnJkYkNiVGZHBGZHBGKyZGJDYlIiImRmVwRicmRiQ2JUZqckZnbkYnJkYkNiVGanJGPkYnJkYkNiVGanJGKEYnJkYkNiVGanJGMUYnJkYkNiVGanJGJ0YnJkYkNiVGanJGK0YnJkYkNiVGanJGLkYnJkYkNiVGanJGZHBGJyZGJDYlIiInRmVwRicmRiQ2JUZddEZnbkYnJkYkNiVGXXRGPkYnJkYkNiVGXXRGKEYnJkYkNiVGXXRGMUYnJkYkNiVGXXRGJ0YnJkYkNiVGXXRGK0YnJkYkNiVGXXRGLkYnJkYkNiVGXXRGZHBGJyZJIlRHRiU2JUYnRihGMSZGX3VGJiZGX3VGKiZGX3VGLSZGX3U2JUYnRjFGMSZGX3VGMCZGX3VGMyZGX3VGNSZGX3U2JUYnRidGMSZGX3VGNyZGX3VGOSZGX3VGOyZGX3U2JUYrRj5GMSZGX3VGPSZGX3VGQCZGX3U2JUYrRihGMSZGX3VGRCZGX3VGRiZGX3U2JUYrRjFGMSZGX3VGSiZGX3VGTCZGX3U2JUYrRidGMSZGX3VGUCZGX3VGUiZGX3U2JUYrRitGMSZGX3VGViZGX3VGWCZGX3U2JUYuRmduRjEmRl91RmZuJkZfdUZpbiZGX3U2JUYuRj5GMSZGX3VGW28mRl91Rl1vJkZfdTYlRi5GKEYxJkZfdUZfbyZGX3VGYW8mRl91NiVGLkYxRjEmRl91RmNvJkZfdUZlbyZGX3U2JUYuRidGMSZGX3VGZ28mRl91RmlvJkZfdTYlRi5GK0YxJkZfdUZbcCZGX3VGXXAmRl91NiVGLkYuRjEmRl91Rl9wJkZfdUZhcCZGX3U2JUZkcEZlcEYxJkZfdUZjcCZGX3U2JUZkcEZnbkYxJkZfdUZpcCZGX3U2JUZkcEY+RjEmRl91Rl1xJkZfdTYlRmRwRihGMSZGX3VGYXEmRl91NiVGZHBGMUYxJkZfdUZlcSZGX3U2JUZkcEYnRjEmRl91RmlxJkZfdTYlRmRwRitGMSZGX3VGXXImRl91NiVGZHBGLkYxJkZfdUZhciZGX3U2JUZkcEZkcEYxJkZfdUZlciZGX3U2JUZqckZlcEYxJkZfdUZpciZGX3U2JUZqckZnbkYxJkZfdUZccyZGX3U2JUZqckY+RjEmRl91Rl5zJkZfdTYlRmpyRihGMSZGX3VGYHMmRl91NiVGanJGMUYxJkZfdUZicyZGX3U2JUZqckYnRjEmRl91RmRzJkZfdTYlRmpyRitGMSZGX3VGZnMmRl91NiVGanJGLkYxJkZfdUZocyZGX3U2JUZqckZkcEYxJkZfdUZqcyZGX3U2JUZddEZlcEYxJkZfdTYlRl10RmduRjEmRl91NiVGXXRGPkYxJkZfdTYlRl10RihGMSZGX3U2JUZddEYxRjEmRl91NiVGXXRGJ0YxJkZfdTYlRl10RitGMSZGX3U2JUZddEYuRjEmRl91NiVGXXRGZHBGMQ==</Equation></Text-field>
</Output>
</Group></Presentation-Block><Presentation-Block>
<Group view="code" hide-input="false" hide-output="false" labelreference="L7244" drawlabel="true">
<Input><Text-field prompt="&gt; " style="Maple Input" layout="Normal">simplify(MapToBasis(coeff(u_cart, S[2,-2,2], 1), spherical[r,theta,phi]));</Text-field>
</Input>
<Output><Text-field style="2D Output" layout="Maple Output"><Equation executable="false" style="2D Output" display="LUkobWFjdGlvbkc2Iy9JK21vZHVsZW5hbWVHNiJJLFR5cGVzZXR0aW5nR0koX3N5c2xpYkdGJzYlLUklbXJvd0dGJDYrLUYsNictSShtZmVuY2VkR0YkNiQtRiw2LC1GMTYkLUYsNiktSSNtb0dGJDYtUSomdW1pbnVzMDtGJy8lLG1hdGh2YXJpYW50R1Enbm9ybWFsRicvJSZmZW5jZUdRJmZhbHNlRicvJSpzZXBhcmF0b3JHRkIvJSlzdHJldGNoeUdGQi8lKnN5bW1ldHJpY0dGQi8lKGxhcmdlb3BHRkIvJS5tb3ZhYmxlbGltaXRzR0ZCLyUnYWNjZW50R0ZCLyUnbHNwYWNlR1EsMC4yMjIyMjIyZW1GJy8lJ3JzcGFjZUdGUS1GLDYmLUkjbW5HRiQ2JFEjMzlGJ0Y9LUY6Ni1RMSZJbnZpc2libGVUaW1lcztGJ0Y9RkBGQ0ZFRkdGSUZLRk0vRlBRJjAuMGVtRicvRlNGaG4tSSVtc3VwR0YkNiUtSSNtaUdGJDYlUSJyRicvJSdpdGFsaWNHUSV0cnVlRicvRj5RJ2l0YWxpY0YnLUZXNiRRIjVGJ0Y9LyUxc3VwZXJzY3JpcHRzaGlmdEdRIjBGJ0Y9LUY6Ni1RIitGJ0Y9RkBGQ0ZFRkdGSUZLRk1GT0ZSLUYsNiYtRlc2JFEjNjBGJ0Y9RlotRltvNiVGXW8tRlc2JFEiM0YnRj1GaW9GPS1GOjYtUSgmbWludXM7RidGPUZARkNGRUZHRklGS0ZNRk9GUi1GLDYmLUZXNiRRIzIxRidGPUZaRl1vRj1GPUY9RlotRiw2KC1GXm82JVEkc2luRicvRmJvRkJGPS1GOjYtUTAmQXBwbHlGdW5jdGlvbjtGJ0Y9RkBGQ0ZFRkdGSUZLRk1GZ25GaW4tRjE2JC1GLDYmLUZebzYlUScmIzk2NjtGJ0ZmcUY9LyUrZm9yZWdyb3VuZEdRKFswLDAsMF1GJy8lKXJlYWRvbmx5R0ZCRj1GPUZhckZkckY9RlotRiw2KC1GXm82JVEkY29zRidGZnFGPUZncUZqcUZhckZkckY9RlotRltvNiUtRiw2KEZjcUZncS1GMTYkLUYsNiYtRl5vNiVRJyYjOTUyO0YnRmZxRj1GYXJGZHJGPUY9RmFyRmRyRj0tRlc2JFEiMkYnRj1GaW9GWi1JJm1zcXJ0R0YkNiNGZnBGPUY9LUklbXN1YkdGJDYlLUkmbW92ZXJHRiQ2JS1GXm82JVEiZUYnRmFvRmRvLUY6Ni1RIl9GJ0Y9RkBGQ0ZFRkdGSUZLRk0vRlBRLDAuMTExMTExMWVtRicvRlNGaXRGTUZdby8lL3N1YnNjcmlwdHNoaWZ0R0ZbcEZhckZkckY9RlxwLUYsNictRjE2JC1GLDYuLUYxNiQtRiw2KUY5LUYsNiYtRlc2JFEjOTFGJ0Y9RlpGam5GPUZccC1GLDYmLUZXNiRRJDEwMEYnRj1GWkZkcEY9RmlwRlxxRj1GPUZaRmFxRlpGZnJGWkZdc0ZaLUYsNihGaHJGZ3FGX3NGYXJGZHJGPUZaRmlzRj1GPS1GXXQ2JUZfdEZjc0ZbdUZhckZkckY9RmlwLUYsNictRiw2KC1JJm1mcmFjR0YkNigtRlc2JFEiMUYnRj1GZnMvJS5saW5ldGhpY2tuZXNzR0Zedy8lK2Rlbm9tYWxpZ25HUSdjZW50ZXJGJy8lKW51bWFsaWduR0Zjdy8lKWJldmVsbGVkR0ZCRlotRiw2LEZpc0ZaRl1vRlpGXXNGWi1GMTYkLUYsNigtRiw2JkZpdUZaLUZbbzYlRl1vLUZXNiRRIjRGJ0Y9RmlvRj1GaXAtRiw2JkZedkZaLUZbbzYlRl1vRmZzRmlvRj1GXHBGXnFGPUY9RlotRjE2JC1GLDYmLUYsNiZGZnNGWi1GW282JUZmckZmc0Zpb0Y9RmlwRlx3Rj1GPUY9RmFyRmRyRj0tRl10NiVGX3RGXnJGW3VGYXJGZHJGPUZhckZkckY9L0krbXNlbWFudGljc0dGJFEqQ29sVmVjdG9yRicvJSthY3Rpb250eXBlR1EucnRhYmxlYWRkcmVzc0YnLyUpcnRhYmxlaWRHUTUxODQ0Njg4NDQ2NzcxNTQ5NTU2NkYn">LSZJJ1ZlY3Rvckc2JCUqcHJvdGVjdGVkR0koX3N5c2xpYkc2IjYjSSdjb2x1bW5HRig2Iy9JJCVpZEdGKCI1bWJcOnhZJSlvVz0=</Equation></Text-field>
</Output>
</Group>
<Group view="code" hide-output="false" labelreference="L7259" drawlabel="true">
<Input><Text-field prompt="&gt; " style="Heading 1" executable="true" layout="Heading 1"><Font executable="true"># Compute lhs of magnetostrophic equation</Font></Text-field>
</Input>
</Group>
<Group view="code" hide-output="false" labelreference="L7223" drawlabel="true">
<Input><Text-field prompt="&gt; " style="Maple Input" layout="Normal"># slaved equation is Omega cross u = -div(p) + curl(B) cross B</Text-field>
</Input>
</Group>
<Group view="code" hide-input="false" hide-output="false" labelreference="L7231" drawlabel="true">
<Input><Text-field prompt="&gt; " style="Maple Input" layout="Normal">Omega_vec := VectorField([0,0,1]);  # rotation vector in cartesian coordinates</Text-field>
</Input>
<Output><Text-field style="2D Output" layout="Maple Output"><Equation executable="false" style="2D Output" display="LUklbXJvd0c2Iy9JK21vZHVsZW5hbWVHNiJJLFR5cGVzZXR0aW5nR0koX3N5c2xpYkdGJzYoLUkjbWlHRiQ2JVEqT21lZ2FfdmVjRicvJSdpdGFsaWNHUSV0cnVlRicvJSxtYXRodmFyaWFudEdRJ2l0YWxpY0YnLUkjbW9HRiQ2LVEqfiYjODc4ODt+RicvRjNRJ25vcm1hbEYnLyUmZmVuY2VHUSZmYWxzZUYnLyUqc2VwYXJhdG9yR0Y9LyUpc3RyZXRjaHlHRj0vJSpzeW1tZXRyaWNHRj0vJShsYXJnZW9wR0Y9LyUubW92YWJsZWxpbWl0c0dGPS8lJ2FjY2VudEdGPS8lJ2xzcGFjZUdRJjAuMGVtRicvJSdyc3BhY2VHRkwtSShtYWN0aW9uR0YkNiUtRiM2Jy1GIzYmLUklbXN1YkdGJDYlLUkmbW92ZXJHRiQ2JS1GLDYlUSJlRidGL0YyLUY2Ni1RIl9GJ0Y5RjtGPkZARkJGREZGRkgvRktRLDAuMTExMTExMWVtRicvRk5GXW9GSC1GLDYlUSJ6RidGL0YyLyUvc3Vic2NyaXB0c2hpZnRHUSIwRicvJStmb3JlZ3JvdW5kR1EoWzAsMCwwXUYnLyUpcmVhZG9ubHlHRj1GOUZlb0Zob0Y5L0krbXNlbWFudGljc0dGJFEqQ29sVmVjdG9yRicvJSthY3Rpb250eXBlR1EucnRhYmxlYWRkcmVzc0YnLyUpcnRhYmxlaWRHUTUxODQ0Njg4NDQ2NzgyNDU3MTQ0NkYnRmVvRmhvRjk=">LSZJJ1ZlY3Rvckc2JCUqcHJvdGVjdGVkR0koX3N5c2xpYkc2IjYjSSdjb2x1bW5HRig2Iy9JJCVpZEdGKCI1WTlkQ3lZJSlvVz0=</Equation></Text-field>
</Output>
</Group>
<Group view="code" hide-output="false" labelreference="L7218" drawlabel="true">
<Input><Text-field prompt="&gt; " style="Maple Input" layout="Normal">LHS := CrossProduct(Omega_vec, u_cart):</Text-field>
</Input>
</Group>
<Group view="code" hide-output="false" labelreference="L7226" drawlabel="true">
<Input><Text-field prompt="&gt; " style="Maple Input" layout="Normal"></Text-field>
</Input>
</Group>
<Group view="code" hide-output="false" labelreference="L7264" drawlabel="true">
<Input><Text-field prompt="&gt; " style="Heading 1" executable="true" layout="Heading 1"><Font executable="true"># Solve magnetostrophic equation for basis coefficients</Font></Text-field>
</Input>
</Group></Presentation-Block><Presentation-Block>
<Group view="code" hide-output="false" labelreference="L7265" drawlabel="true">
<Input><Text-field prompt="&gt; " style="Maple Input" layout="Normal"># take the curl of slaved equation; pressure drops out</Text-field>
</Input>
</Group></Presentation-Block><Presentation-Block>
<Group view="code" hide-input="false" hide-output="false" labelreference="L7213" drawlabel="true">
<Input><Text-field prompt="&gt; " style="Maple Input" layout="Normal">eqn := simplify(Curl(LHS - RHS));</Text-field>
</Input>
<Output><Text-field style="2D Output" layout="Maple Output"><Equation executable="false" style="2D Output" display="LUklbXJvd0c2Iy9JK21vZHVsZW5hbWVHNiJJLFR5cGVzZXR0aW5nR0koX3N5c2xpYkdGJzYoLUkjbWlHRiQ2JVEkZXFuRicvJSdpdGFsaWNHUSV0cnVlRicvJSxtYXRodmFyaWFudEdRJ2l0YWxpY0YnLUkjbW9HRiQ2LVEqfiYjODc4ODt+RicvRjNRJ25vcm1hbEYnLyUmZmVuY2VHUSZmYWxzZUYnLyUqc2VwYXJhdG9yR0Y9LyUpc3RyZXRjaHlHRj0vJSpzeW1tZXRyaWNHRj0vJShsYXJnZW9wR0Y9LyUubW92YWJsZWxpbWl0c0dGPS8lJ2FjY2VudEdGPS8lJ2xzcGFjZUdRJjAuMGVtRicvJSdyc3BhY2VHRkwtSShtYWN0aW9uR0YkNiUtRiM2Ky1GIzYnLUkobWZlbmNlZEdGJDYkLUYjNlUtRjY2LVEqJnVtaW51czA7RidGOUY7Rj5GQEZCRkRGRkZIL0ZLUSwwLjIyMjIyMjJlbUYnL0ZORmluLUYjNigtSSZtZnJhY0dGJDYoLUkjbW5HRiQ2JFEkNzE1RidGOS1GYW82JFEjMTZGJ0Y5LyUubGluZXRoaWNrbmVzc0dRIjFGJy8lK2Rlbm9tYWxpZ25HUSdjZW50ZXJGJy8lKW51bWFsaWduR0ZccC8lKWJldmVsbGVkR0Y9LUY2Ni1RMSZJbnZpc2libGVUaW1lcztGJ0Y5RjtGPkZARkJGREZGRkhGSkZNLUYjNiYtSSVtc3VwR0YkNiUtRiw2JVEieEYnRi9GMi1GYW82JFEiNkYnRjkvJTFzdXBlcnNjcmlwdHNoaWZ0R1EiMEYnRmFwLUklbXN1YkdGJDYlLUYsNiVRIlRGJ0YvRjItRiM2Ki1GYW82JEZpb0Y5LUY2Ni1RIixGJ0Y5RjsvRj9GMUZARkJGREZGRkhGSi9GTlEsMC4zMzMzMzMzZW1GJy1GIzYlRmVuRmpxRjlGXHItRmFvNiRRIjNGJ0Y5LyUrZm9yZWdyb3VuZEdRKFswLDAsMF1GJy8lKXJlYWRvbmx5R0Y9RjkvJS9zdWJzY3JpcHRzaGlmdEdGYXFGOUZnckZqckY5LUY2Ni1RKCZtaW51cztGJ0Y5RjtGPkZARkJGREZGRkhGaG5Gam4tRiM2KC1GXm82KC1GYW82JFElNTAwNUYnRjlGZG9GZ29Gam9GXXBGX3BGYXAtRiM2Ji1GZ3A2JS1GLDYlUSJ6RidGL0YyRlxxRl9xRmFwRmJxRjlGZ3JGanJGOS1GNjYtUSIrRidGOUY7Rj5GQEZCRkRGRkZIRmhuRmpuLUYjNigtRmFvNiRRJTExNzBGJ0Y5RmFwLUZncDYlRlx0LUZhbzYkUSI1RidGOUZfcUZhcC1GY3E2JS1GLDYlUSJTRidGL0YyLUYjNipGanFGXHJGanFGXHJGZHJGZ3JGanJGOUZcc0Y5Rl5zLUYjNihGXW9GYXAtRiM2Ji1GZ3A2JS1GLDYlUSJ5RidGL0YyRlxxRl9xRmFwRmJxRjlGZ3JGanJGOUZfdC1GIzYoLUZebzYoRmpxLUZhbzYkUSQ0MTZGJ0Y5RmdvRmpvRl1wRl9wRmFwLUYjNiYtRlc2JC1GIzZQLUYjNiYtRlc2JC1GIzY2LUYjNigtRmFvNiRRJTI1MzVGJ0Y5RmFwRmZwRmFwLUZjcTYlRmVxLUYjNipGZHJGXHJGYnJGXHItRmFvNiRRIjJGJ0Y5RmdyRmpyRjlGXHNGOUZfdC1GIzYqLUZhbzYkUSYyNTM1MEYnRjlGYXAtRmdwNiVGaXBGaXRGX3FGYXBGaXVGYXAtRmNxNiVGZXEtRiM2KkZkckZcckZqcUZcckZod0ZnckZqckY5RlxzRjlGX3QtRiM2Ji1GVzYkLUYjNiwtRiM2KC1GYW82JFEmMzI5NTVGJ0Y5RmFwLUZncDYlRml1Rmh3Rl9xRmFwRmR3RjlGXnMtRiM2KC1GYW82JFEmMTUyMTBGJ0Y5RmFwLUZncDYlRlx0Rmh3Rl9xRmFwRmR3RjlGXnMtRiM2KC1GYW82JFEmODExMjBGJ0Y5RmFwRlx0RmFwLUZjcTYlRl51RmR4RlxzRjlGX3QtRiM2Ji1GYW82JFEkNTcyRidGOUZhcC1GY3E2JUZlcS1GIzYqRmRyRlxyRmJyRlxyRmpxRmdyRmpyRjlGXHNGOUZecy1GIzYmLUZhbzYkUSUzNzE4RidGOUZhcEZkd0Y5RjlGOUZhcC1GZ3A2JUZpcC1GYW82JFEiNEYnRjlGX3FGOUZfdC1GIzYqLUZhbzYkUSU1NzIwRidGOUZhcEZpdUZhcC1GVzYkLUYjNiwtRiM2KC1GXm82KC1GYW82JFEkMTk1RidGOS1GYW82JFEjMjJGJ0Y5RmdvRmpvRl1wRl9wRmFwLUYjNiZGYnhGYXBGYXlGOUZnckZqckY5Rl90LUYjNigtRl5vNigtRmFvNiRRJDU4NUYnRjlGZFxsRmdvRmpvRl1wRl9wRmFwLUYjNiZGYnhGYXBGaHlGOUZnckZqckY5Rl5zLUYjNigtRl5vNigtRmFvNiRRJDIwNEYnRjktRmFvNiRRIzExRidGOUZnb0Zqb0ZdcEZfcEZhcC1GIzYmRlx0RmFwLUZjcTYlRl51RmZ3RlxzRjlGZ3JGanJGOUZfdC1GY3E2JUZlcS1GIzYqRmRyRlxyRmpxRlxyRmpxRmdyRmpyRjlGXHNGXnMtRiM2KC1GXm82KC1GYW82JFEjMTNGJ0Y5Rmh3RmdvRmpvRl1wRl9wRmFwLUYjNiRGYnhGOUZnckZqckY5RjlGOUZhcC1GZ3A2JUZpcEZkckZfcUY5Rl90LUYjNiYtRlc2JC1GIzY0LUYjNigtRmFvNiRRJjU4MzA1RidGOUZhcC1GZ3A2JUZpdUZhW2xGX3FGYXBGZHdGOUZfdC1GIzYmLUZXNiQtRiM2Ki1GIzYoLUZhbzYkUScxMjE2ODBGJ0Y5RmFwRmh5RmFwRmR3RjlGXnMtRiM2KC1GYW82JFEmNTYxNjBGJ0Y5RmFwRlx0RmFwRl96RjlGX3QtRiM2Ji1GYW82JFElNjg2NEYnRjlGYXBGZnpGOUZecy1GIzYmLUZhbzYkUSY0NDYxNkYnRjlGYXBGZHdGOUY5RjlGYXBGYXlGOUZecy1GIzYoLUZhbzYkUSY4ODcyNUYnRjlGYXAtRmdwNiVGXHRGYVtsRl9xRmFwRmR3RjlGXnMtRiM2KC1GYW82JFEmMjQ5NjBGJ0Y5RmFwLUZncDYlRlx0RmRyRl9xRmFwRl96RjlGX3QtRiM2Ji1GVzYkLUYjNidGZW4tRiM2Ji1GYW82JFElNTE0OEYnRjlGYXBGZnpGOUZfdC1GIzYmLUZhbzYkUSYzMzQ2MkYnRjlGYXBGZHdGOUY5RjlGYXBGaHlGOUZfdC1GIzYmLUZXNiQtRiM2J0Zlbi1GIzYmLUZhbzYkUSUzNzQ0RidGOUZhcC1GY3E2JUZedUZiXmxGXHNGOUZfdC1GIzYmLUZhbzYkUSY0NDkyOEYnRjlGYXBGX3pGOUY5RjlGYXBGXHRGOUZecy1GIzYmLUZhbzYkUSQ0NjhGJ0Y5RmFwRmZ6RjlGX3QtRiM2Ji1GYW82JFElMTI4N0YnRjlGYXBGZHdGOUZfdC1GIzYmLUZhbzYkUSQxMDRGJ0Y5RmFwLUZjcTYlRmVxLUYjNipGZHJGXHJGYnJGXHItRmFvNiRGYXFGOUZnckZqckY5RlxzRjlGOUY5RmFwLUZncDYlRmlwRmh3Rl9xRjlGX3QtRiM2KkZmW2xGYXBGaXVGYXAtRlc2JC1GIzY0LUYjNigtRl5vNihGYVxsLUZhbzYkUSM0NEYnRjlGZ29Gam9GXXBGX3BGYXAtRiM2JkZieEZhcEZqX2xGOUZnckZqckY5Rl90LUYjNiYtRlc2JC1GIzYqRmlcbEZec0ZiXWxGX3RGYF5sRl5zRmRebEY5RjlGYXBGYXlGOUZfdC1GIzYoLUZebzYoLUZhbzYkUSQ5NzVGJ0Y5RmdmbEZnb0Zqb0ZdcEZfcEZhcC1GIzYmRmJ4RmFwRltibEY5RmdyRmpyRjlGXnMtRiM2KC1GXm82KC1GYW82JFEkMzg0RidGOUZpXWxGZ29Gam9GXXBGX3BGYXAtRiM2JkZiYmxGYXBGXl5sRjlGZ3JGanJGOUZfdC1GIzYmLUZXNiQtRiM2Ji1GIzYmRmRyRmFwRmBebEY5Rl5zLUYjNigtRl5vNigtRmFvNiRRIzM5RidGOUZod0Znb0Zqb0ZdcEZfcEZhcEZbX2xGZ3JGanJGOUY5RjlGYXBGaHlGOUZfdC1GIzYmLUZXNiQtRiM2J0Zlbi1GIzYoLUZebzYoLUZhbzYkUSM3MkYnRjktRmFvNiRRIzU1RidGOUZnb0Zqb0ZdcEZfcEZhcC1GIzYkLUZjcTYlRl51Rmh6RlxzRjlGZ3JGanJGOUZfdC1GIzYoLUZebzYoLUZhbzYkUSQ4NjRGJ0Y5RmBqbEZnb0Zqb0ZdcEZfcEZhcC1GIzYkRl5ebEY5RmdyRmpyRjlGOUY5RmFwRlx0RjlGXnMtRiM2KC1GXm82KC1GYW82JFEiOUYnRjlGaV1sRmdvRmpvRl1wRl9wRmFwLUYjNiRGYF5sRjlGZ3JGanJGOUZfdC1GIzYoLUZebzYoRmRbbUZhW2xGZ29Gam9GXXBGX3BGYXBGW19sRmdyRmpyRjlGX3QtRiM2KC1GXm82KEZod0ZpXWxGZ29Gam9GXXBGX3BGYXAtRiM2JC1GY3E2JUZlcS1GIzYqRmRyRlxyRmpxRlxyRmllbEZnckZqckY5RlxzRjlGZ3JGanJGOUY5RjlGYXBGaXBGOUZfdC1GIzYoLUZhbzYkUSYyNzg4NUYnRjlGYXBGZ3VGYXBGZHdGOUZfdC1GIzYmLUZXNiQtRiM2Ki1GIzYoLUZhbzYkUScxMzY4OTBGJ0Y5RmFwRmh5RmFwRmR3RjlGX3QtRiM2KEZfYmxGYXBGXHRGYXBGX3pGOUZfdC1GIzYmLUZhbzYkUSU2MjkyRidGOUZhcEZmekY5Rl5zLUYjNiYtRmFvNiRRJjQwODk4RidGOUZhcEZkd0Y5RjlGOUZhcEZqX2xGOUZfdC1GIzYmLUZXNiQtRiM2MC1GIzYoLUZhbzYkUSYzODAyNUYnRjlGYXBGW2JsRmFwRmR3RjlGX3QtRiM2KC1GYW82JFEnMTc0NzIwRidGOUZhcEZiYmxGYXBGX3pGOUZfdC1GIzYmLUZXNiQtRiM2Ji1GIzYmLUZhbzYkUSYxMjAxMkYnRjlGYXBGZnpGOUZecy1GIzYmLUZhbzYkUSY3ODA3OEYnRjlGYXBGZHdGOUY5RjlGYXBGaHlGOUZfdC1GIzYmLUZXNiQtRiM2JkZqY2xGXnNGYWRsRjlGOUZhcEZcdEY5Rl5zRmpibEZfdC1GIzYmLUZhbzYkUSYxNDE1N0YnRjlGYXBGZHdGOUZfdC1GIzYmLUZhbzYkUSUxMTQ0RidGOUZhcEZlZWxGOUY5RjlGYXBGYXlGOUZecy1GIzYoLUZhbzYkUSYxMTQ0MEYnRjlGYXAtRlc2JC1GIzYwLUYjNigtRl5vNigtRmFvNiRRJDI3M0YnRjlGZ2ZsRmdvRmpvRl1wRl9wRmFwLUYjNiZGZHdGYXBGZ3RGOUZnckZqckY5Rl5zLUYjNigtRl5vNigtRmFvNiRRJDE0NEYnRjlGaV1sRmdvRmpvRl1wRl9wRmFwLUYjNiZGW2JsRmFwRl96RjlGZ3JGanJGOUZfdC1GIzYmLUZXNiQtRiM2JkZmekZecy1GIzYoRmZebEZhcC1GIzYkRmR3RjlGZ3JGanJGOUY5RjlGYXBGYmJsRjlGX3QtRiM2Ji1GVzYkLUYjNidGZW4tRiM2KC1GXm82KC1GYW82JFEjNDhGJ0Y5RmBqbEZnb0Zqb0ZdcEZfcEZhcC1GIzYkRl9kbEY5RmdyRmpyRjlGX3QtRiM2KC1GXm82KC1GYW82JFEkNTc2RidGOUZgamxGZ29Gam9GXXBGX3BGYXAtRiM2JEZfekY5RmdyRmpyRjlGOUY5RmFwRmh5RjlGX3QtRiM2Ji1GVzYkLUYjNilGZW4tRiM2KC1GXm82KC1GYW82JFEjMjdGJ0Y5RmBqbEZnb0Zqb0ZdcEZfcEZhcC1GIzYkRmZ6RjlGZ3JGanJGOUZfdC1GIzYoLUZebzYoRmplbS1GYW82JFEjMjBGJ0Y5RmdvRmpvRl1wRl9wRmFwRmZjbUZnckZqckY5Rl90LUYjNigtRl5vNihGXHFGYGpsRmdvRmpvRl1wRl9wRmFwLUYjNiRGZWVsRjlGZ3JGanJGOUY5RjlGYXBGXHRGOUZfdC1GIzYoLUZebzYoRmRvRmBqbEZnb0Zqb0ZdcEZfcEZhcEZlZG1GZ3JGanJGOUZecy1GIzYoRltqbEZhcEZeZW1GZ3JGanJGOUY5RjlGYXBGXHRGOUY5RjlGYXAtSSZtc3FydEdGJDYjRmh3RjlGX3QtRiM2Ji1GVzYkLUYjNjYtRiM2KC1GYW82JFElODU4MEYnRjlGYXBGZnBGYXAtRmNxNiVGXnUtRiM2KkZccUZcckZqcUZcckZqcUZnckZqckY5RlxzRjlGX3QtRiM2Ki1GYW82JFElNjI0MEYnRjlGYXBGYHhGYXBGaXVGYXAtRmNxNiVGXnUtRiM2KkZccUZcckZickZcckZqcUZnckZqckY5RlxzRjlGX3QtRiM2Ji1GVzYkLUYjNiotRiM2KC1GYW82JFEmMTk1MDBGJ0Y5RmFwRmF5RmFwRmBobUY5Rl5zLUYjNigtRmFvNiRRJjExNzAwRidGOUZhcEZoeUZhcEZgaG1GOUZecy1GIzYoLUZhbzYkUSQ1MjBGJ0Y5RmFwRlx0RmFwLUZjcTYlRmVxLUYjNipGXHFGXHJGYnJGXHJGaWVsRmdyRmpyRjlGXHNGOUZecy1GIzYmLUZhbzYkUSU5MTAwRidGOUZhcEZgaG1GOUY5RjlGYXBGX1tsRjlGX3QtRiM2Ki1GYW82JFEmMTI0ODBGJ0Y5RmFwLUZXNiQtRiM2Ki1GIzYmRmlobUZhcEZheUY5Rl90LUYjNigtRl5vNihGZHJGYVtsRmdvRmpvRl1wRl9wRmFwLUYjNiZGaWhtRmFwRmh5RjlGZ3JGanJGOUZecy1GIzYoLUZebzYoRmh3RmRyRmdvRmpvRl1wRl9wRmFwLUYjNiZGXHRGYXAtRmNxNiVGZXEtRiM2KkZccUZcckZqcUZcckZpZWxGZ3JGanJGOUZcc0Y5RmdyRmpyRjlGXnMtRiM2KC1GXm82KC1GYW82JFEiN0YnRjktRmFvNiRRIzEyRidGOUZnb0Zqb0ZdcEZfcEZhcC1GIzYkRmlobUY5RmdyRmpyRjlGOUY5RmFwRml1RmFwRl1fbEY5Rl90LUYjNiYtRlc2JC1GIzYsLUYjNigtRmFvNiRRJjEzMjYwRidGOUZhcEZqX2xGYXBGYGhtRjlGX3QtRiM2Ji1GVzYkLUYjNilGZW4tRiM2KC1GYW82JFEmMzI3NjBGJ0Y5RmFwRmh5RmFwRmBobUY5Rl5zLUYjNigtRmFvNiRRJTkzNjBGJ0Y5RmFwRlx0RmFwRmJqbUY5Rl5zLUYjNiYtRmFvNiRRJjEwOTIwRidGOUZhcEZgaG1GOUY5RjlGYXBGYXlGOUZecy1GIzYoLUZhbzYkUScxNDY2NDBGJ0Y5RmFwRmBobUZhcEZbYmxGOUZfdC1GIzYoLUZhbzYkUSU0MTYwRidGOUZhcEZiYmxGYXBGYmptRjlGX3QtRiM2KC1GYW82JFEmNjU1MjBGJ0Y5RmFwRmBobUZhcEZoeUY5RjlGOUZhcEZbZmxGOUZfdC1GIzYqRmZobUZhcEZpdUZhcC1GVzYkLUYjNiwtRiM2JkZpaG1GYXBGal9sRjlGX3QtRiM2Ji1GVzYkLUYjNigtRiM2KC1GXm82KEZkckZod0Znb0Zqb0ZdcEZfcEZhcEZqW25GZ3JGanJGOUZecy1GIzYoLUZebzYoRmFbbEZkckZnb0Zqb0ZdcEZfcEZhcEZgXG5GZ3JGanJGOUZecy1GIzYoLUZebzYoRmpcbkZccUZnb0Zqb0ZdcEZfcEZhcEZgXW5GZ3JGanJGOUY5RjlGYXBGYXlGOUZecy1GIzYoLUZhbzYkUSMxOUYnRjlGYXBGaWhtRmFwRltibEY5Rl90LUYjNigtRl5vNigtRmFvNiRRIjhGJ0Y5RmRyRmdvRmpvRl1wRl9wRmFwLUYjNiZGYmJsRmFwRmJcbkY5RmdyRmpyRjlGX3QtRiM2KEZqXG5GYXBGaWhtRmFwRmh5RjlGOUY5RmFwRmlwRjlGX3QtRiM2KC1GYW82JFElMjM0MEYnRjlGYXBGZ3VGYXBGYGhtRjlGX3QtRiM2Ji1GVzYkLUYjNilGZW4tRiM2KC1GYW82JFEmMjEwNjBGJ0Y5RmFwRmh5RmFwRmBobUY5Rl5zLUYjNigtRmFvNiRRJTg4NDBGJ0Y5RmFwRlx0RmFwRmJqbUY5Rl5zLUYjNiYtRmFvNiRRJTE4MjBGJ0Y5RmFwRmBobUY5RjlGOUZhcEZqX2xGOUZecy1GIzYqLUZhbzYkUSYyODA4MEYnRjlGYXAtRlc2JC1GIzYoLUYjNiZGYGhtRmFwRmh5RjlGXnMtRiM2KC1GXm82KEZjZm1GamVtRmdvRmpvRl1wRl9wRmFwLUYjNiZGXHRGYXBGYmptRjlGZ3JGanJGOUZecy1GIzYoLUZebzYoRmpcbkZkW21GZ29Gam9GXXBGX3BGYXAtRiM2JEZgaG1GOUZnckZqckY5RjlGOUZhcEZoeUZhcEZheUY5Rl90LUYjNigtRmFvNiRRJjI2MjA4RidGOUZhcC1GVzYkLUYjNihGXmVuRl5zLUYjNigtRl5vNihGaHctRmFvNiRRIzIxRidGOUZnb0Zqb0ZdcEZfcEZhcEZkZW5GZ3JGanJGOUZecy1GIzYoLUZebzYoRml0RmRbbUZnb0Zqb0ZdcEZfcEZhcEZqZW5GZ3JGanJGOUY5RjlGYXBGW2JsRjlGOUY5RmFwLUZjZ202I0ZqXG5GOUZecy1GIzYoLUZhbzYkUSYzOTc4MEYnRjlGYXBGZnBGYXAtRmNxNiVGXnUtRiM2KkZod0ZcckZqcUZcckZkckZnckZqckY5RlxzRjlGX3QtRiM2Ji1GVzYkLUYjNilGZW4tRiM2KC1GYW82JFEnMTU5MTIwRidGOUZhcEZpdUZhcC1GY3E2JUZedS1GIzYqRmh3RlxyRmJyRlxyRmRyRmdyRmpyRjlGXHNGOUZfdC1GIzYoLUZhbzYkUSczOTc4MDBGJ0Y5RmFwRlx0RmFwLUZjcTYlRl51LUYjNipGaHdGXHJGaHdGXHJGZHJGZ3JGanJGOUZcc0Y5Rl5zLUYjNiYtRmFvNiRRJTc0MzZGJ0Y5RmFwLUZjcTYlRmVxLUYjNipGaHdGXHItRiM2JUZlbkZod0Y5RlxyRmh3RmdyRmpyRjlGXHNGOUY5RjlGYXBGYHhGOUZfdC1GIzYmLUZXNiQtRiM2Li1GIzYoRmRnbkZhcEZheUZhcEZnZ25GOUZfdC1GIzYmLUZXNiQtRiM2Ji1GIzYoLUZhbzYkUSY3OTU2MEYnRjlGYXBGXHRGYXAtRmNxNiVGXnUtRiM2KkZod0ZcckZcam5GXHJGZHJGZ3JGanJGOUZcc0Y5Rl90LUYjNiZGZWluRmFwLUZjcTYlRmVxLUYjNipGaHdGXHJGaHdGXHJGaHdGZ3JGanJGOUZcc0Y5RjlGOUZhcEZpdUY5Rl90LUYjNigtRmFvNiRRJzExOTM0MEYnRjlGYXBGaHlGYXBGZ2duRjlGXnMtRiM2KC1GYW82JFEmMTQ4NzJGJ0Y5RmFwLUZjcTYlRmVxLUYjNipGaHdGXHJGYnJGXHJGaHdGZ3JGanJGOUZcc0ZhcEZcdEY5Rl5zLUYjNiYtRmFvNiRRJTI3MDRGJ0Y5RmFwLUZjcTYlRl51LUYjNipGaHdGXHJGanFGXHJGaHdGZ3JGanJGOUZcc0Y5Rl90LUYjNiYtRmFvNiRRJjI3MzAwRidGOUZhcEZnZ25GOUY5RjlGYXBGX1tsRjlGX3QtRiM2Ji1GVzYkLUYjNjNGZW4tRiM2KC1GYW82JFEnMzE4MjQwRidGOUZhcC1GZ3A2JUZpdUZkckZfcUZhcEZmaG5GOUZfdC1GIzYmLUZXNiQtRiM2Ji1GIzYoLUZhbzYkUSgxNDMyMDgwRidGOUZhcEZcdEZhcEZfaW5GOUZecy1GIzYmRmJcb0ZhcEZoaW5GOUY5RjlGYXBGYXlGOUZfdC1GIzYmLUZXNiQtRiM2K0Zlbi1GIzYoLUZhbzYkUSc5NTQ3MjBGJ0Y5RmFwRmh5RmFwRmZobkY5Rl90LUYjNigtRmFvNiRRJjI5NzQ0RidGOUZhcEZcdEZhcC1GY3E2JUZlcUZgXW9GXHNGOUZecy1GIzYmLUZhbzYkUSYyMTYzMkYnRjlGYXAtRmNxNiVGXnVGZ1xvRlxzRjlGX3QtRiM2Ji1GYW82JFEnMjE4NDAwRidGOUZhcEZmaG5GOUY5RjlGYXBGaXVGOUZfdC1GIzYoLUZhbzYkUSgxMTEzODQwRidGOUZhcEZiYmxGYXBGX2luRjlGXnMtRiM2KEZjYWxGYXBGaHlGYXBGaGluRjlGX3QtRiM2Ji1GVzYkLUYjNiYtRiM2Ji1GYW82JFEmNTQwODBGJ0Y5RmFwLUZjcTYlRl51Rmlbb0Zcc0Y5Rl5zLUYjNiYtRmFvNiRRJzU0NjAwMEYnRjlGYXBGX2luRjlGOUY5RmFwRlx0RjlGXnMtRiM2Ji1GYW82JFElMTg3MkYnRjlGYXAtRmNxNiVGZXEtRiM2KkZod0ZcckZcam5GXHJGanFGZ3JGanJGOUZcc0Y5Rl90LUYjNiYtRmFvNiRRJjEwMjk2RidGOUZhcEZoaW5GOUY5RjlGYXBGXV9sRjlGX3QtRiM2Ji1GVzYkLUYjNjgtRiM2KC1GYW82JFEnMTk4OTAwRidGOUZhcEZqX2xGYXBGZ2duRjlGX3QtRiM2Ji1GVzYkLUYjNiYtRiM2KC1GYW82JFEnNzk1NjAwRidGOUZhcEZcdEZhcEZhW29GOUZfdC1GIzYmRmJcb0ZhcEZnW29GOUY5RjlGYXBGYl5vRjlGX3QtRiM2Ji1GVzYkLUYjNigtRiM2KC1GYW82JFEoMTE5MzQwMEYnRjlGYXBGaHlGYXBGZ2duRjlGX3QtRiM2Ji1GYW82JFEmMTYyMjRGJ0Y5RmFwRl5db0Y5Rl5zLUYjNiYtRmFvNiRRJzE2MzgwMEYnRjlGYXBGZ2duRjlGOUY5RmFwRmF5RjlGX3QtRiM2Ji1GVzYkLUYjNiwtRiM2KEZpZG9GYXBGYmJsRmFwRmFbb0Y5Rl90LUYjNihGY2FsRmFwRmdbb0ZhcEZoeUY5Rl90LUYjNiYtRlc2JC1GIzYmLUYjNiYtRmFvNiRRJjMyNDQ4RidGOUZhcC1GY3E2JUZedUZqaW5GXHNGOUZecy1GIzYmLUZhbzYkUSczMjc2MDBGJ0Y5RmFwRmFbb0Y5RjlGOUZhcEZcdEY5Rl90LUYjNiZGamJvRmFwLUZjcTYlRmVxLUYjNipGaHdGXHJGaHdGXHJGanFGZ3JGanJGOUZcc0Y5Rl5zLUYjNiZGY2NvRmFwRmdbb0Y5RjlGOUZhcEZpdUY5Rl90LUYjNigtRmFvNiRRJzk5NDUwMEYnRjlGYXBGW2JsRmFwRmdnbkY5Rl5zLUYjNigtRmFvNiRRJjU5NDg4RidGOUZhcEZiYmxGYXBGZVxvRjlGX3QtRiM2Ji1GVzYkLUYjNiYtRiM2Ji1GYW82JFEmNDg2NzJGJ0Y5RmFwRl5db0Y5Rl5zLUYjNiYtRmFvNiRRJzQ5MTQwMEYnRjlGYXBGZ2duRjlGOUY5RmFwRmh5RjlGX3QtRiM2Ji1GVzYkLUYjNidGZW4tRiM2JkZcZGxGYXAtRmNxNiVGZXEtRiM2KkZod0ZcckZickZcckZqcUZnckZqckY5RlxzRjlGX3QtRiM2Ji1GYW82JFEmMjA1OTJGJ0Y5RmFwRmVcb0Y5RjlGOUZhcEZcdEY5Rl90LUYjNiZGYHZGYXAtRmNxNiVGXnUtRiM2KkZod0ZcckZqcUZcckZqcUZnckZqckY5RlxzRjlGXnMtRiM2JkZpX25GYXBGXl1vRjlGX3QtRiM2Ji1GYW82JFEmMTczMTZGJ0Y5RmFwRmdnbkY5RjlGOUZhcEZbZmxGOUZfdC1GIzYmLUZXNiQtRiM2PUZlbi1GIzYoRmNobkZhcC1GZ3A2JUZpdUZpdEZfcUZhcEZmaG5GOUZfdC1GIzYmLUZXNiQtRiM2Ji1GIzYoLUZhbzYkUSgxMDM0MjgwRidGOUZhcEZcdEZhcEZfaW5GOUZec0ZjaW5GOUY5RmFwRmpfbEY5Rl90LUYjNiZGY19vRmFwRmJeb0Y5Rl90LUYjNiYtRlc2JC1GIzYsLUYjNigtRmFvNiRRKDE3NTAzMjBGJ0Y5RmFwRmJibEZhcEZfaW5GOUZec0ZkYW9GX3QtRiM2Ji1GVzYkLUYjNiYtRiM2Ji1GYW82JFEmOTczNDRGJ0Y5RmFwRmFib0Y5Rl5zLUYjNiYtRmFvNiRRJzk4MjgwMEYnRjlGYXBGX2luRjlGOUY5RmFwRlx0RjlGXnNGaGJvRl90RmFjb0Y5RjlGYXBGYXlGOUZfdC1GIzYmLUZXNiQtRiM2MUZlbi1GIzYoRmlkb0ZhcEZbYmxGYXBGZmhuRjlGX3QtRiM2KEZeYG9GYXBGYWBvRmFwRmJibEY5Rl90LUYjNiYtRlc2JC1GIzYnRmVuLUYjNiYtRmFvNiRRJjY0ODk2RidGOUZhcEZoYG9GOUZfdC1GIzYmLUZhbzYkUSc2NTUyMDBGJ0Y5RmFwRmZobkY5RjlGOUZhcEZoeUY5Rl90LUYjNiYtRlc2JC1GIzYmLUYjNiZGXGRsRmFwLUZjcTYlRmVxRmZbcEZcc0Y5Rl5zLUYjNiZGX1twRmFwRmFgb0Y5RjlGOUZhcEZcdEY5Rl5zLUYjNiYtRmFvNiRRJTE2NjRGJ0Y5RmFwLUZjcTYlRl51RltbcEZcc0Y5Rl90LUYjNiYtRmFvNiRRJjE2NjQwRidGOUZhcEZoYG9GOUZecy1GIzYmLUZhbzYkUSY2OTI2NEYnRjlGYXBGZmhuRjlGOUY5RmFwRml1RjlGX3QtRiM2KC1GYW82JFEnNzE2MDQwRidGOUZhcEZndEZhcEZfaW5GOUZecy1GIzYoLUZhbzYkUSYzNzE4MEYnRjlGYXBGW2JsRmFwRmhpbkY5Rl90LUYjNiYtRlc2JC1GIzYmLUYjNiYtRmFvNiRRJjc1NzEyRidGOUZhcEZhYm9GOUZecy1GIzYmLUZhbzYkUSc3NjQ0MDBGJ0Y5RmFwRl9pbkY5RjlGOUZhcEZiYmxGOUZfdC1GIzYmLUZXNiQtRiM2J0Zlbi1GIzYmLUZhbzYkUSU1NjE2RidGOUZhcEZdY29GOUZfdC1GIzYmLUZhbzYkUSYzMDg4OEYnRjlGYXBGaGluRjlGOUY5RmFwRmh5RjlGX3QtRiM2Ji1GVzYkLUYjNigtRiM2JkZpX25GYXAtRmNxNiVGXnVGY2hvRlxzRjlGXnMtRiM2Ji1GYW82JFEmNDE2MDBGJ0Y5RmFwRmFib0Y5Rl90LUYjNiYtRmFvNiRRJzE3MzE2MEYnRjlGYXBGX2luRjlGOUY5RmFwRlx0RjlGX3QtRiM2Ji1GYW82JFElMTQ1NkYnRjlGYXBGXWNvRjlGXnMtRiM2Ji1GYW82JFElMzI3NkYnRjlGYXBGaGluRjlGXnMtRiM2JkZgdkZhcC1GY3E2JUZlcS1GIzYqRmh3RlxyRlxqbkZcckZpZWxGZ3JGanJGOUZcc0Y5RjlGOUZhcEZpcEY5Rl90LUYjNihGXVxvRmFwRmd1RmFwRmdnbkY5Rl90LUYjNiYtRlc2JC1GIzYmLUYjNihGamJwRmFwRlx0RmFwRmFbb0Y5Rl90RmVbb0Y5RjlGYXBGZ1xwRjlGX3QtRiM2Ji1GVzYkLUYjNiotRiM2KC1GYW82JFEoMTA3NDA2MEYnRjlGYXBGaHlGYXBGZ2duRjlGX3QtRiM2KEZiXG9GYXBGXHRGYXBGZVxvRjlGX3QtRiM2Ji1GYW82JFEmMTg5MjhGJ0Y5RmFwRl5db0Y5Rl5zLUYjNiYtRmFvNiRRJzE5MTEwMEYnRjlGYXBGZ2duRjlGOUY5RmFwRmpfbEY5Rl90LUYjNiYtRlc2JC1GIzYsLUYjNihGXF9vRmFwRmJibEZhcEZhW29GOUZfdEZbZ29GX3QtRiM2Ji1GVzYkLUYjNiYtRiM2JkZqY3BGYXBGaGdvRjlGXnMtRiM2JkZfZHBGYXBGYVtvRjlGOUY5RmFwRlx0RjlGX3RGX2hvRl5zRmVob0Y5RjlGYXBGYl5vRjlGX3QtRiM2Ji1GVzYkLUYjNi4tRiM2KC1GYW82JFEoMTc5MDEwMEYnRjlGYXBGW2JsRmFwRmdnbkY5Rl5zLUYjNihGXmBvRmFwRmJibEZhcEZlXG9GOUZfdC1GIzYmLUZXNiQtRiM2Ji1GIzYmLUZhbzYkUScxMTM1NjhGJ0Y5RmFwRl5db0Y5Rl5zLUYjNiYtRmFvNiRRKDExNDY2MDBGJ0Y5RmFwRmdnbkY5RjlGOUZhcEZoeUY5Rl90LUYjNiYtRmFvNiRRJTIwODBGJ0Y5RmFwRmRbcEY5Rl5zLUYjNiYtRmFvNiRRJjIwODAwRidGOUZhcEZeXW9GOUZfdC1GIzYmLUZhbzYkUSY4NjU4MEYnRjlGYXBGZ2duRjlGOUY5RmFwRmF5RjlGX3QtRiM2Ji1GVzYkLUYjNjItRiM2KEZqYnBGYXBGZ3RGYXBGYVtvRjlGX3QtRiM2KEZfY3BGYXBGZ1tvRmFwRltibEY5Rl90LUYjNiZGYWpwRmFwRmJibEY5Rl90LUYjNiYtRlc2JC1GIzYmLUYjNiZGamRwRmFwRmFob0Y5Rl5zLUYjNiZGX2VwRmFwRmdbb0Y5RjlGOUZhcEZoeUY5Rl90LUYjNiYtRlc2JC1GIzYoLUYjNiZGaV9uRmFwLUZjcTYlRl51Rl9jb0Zcc0Y5Rl5zLUYjNiZGXmZwRmFwRmhnb0Y5Rl90LUYjNiZGY2ZwRmFwRmFbb0Y5RjlGOUZhcEZcdEY5Rl5zLUYjNiZGaGZwRmFwRmFob0Y5Rl90LUYjNiZGXWdwRmFwRmdbb0Y5Rl90LUYjNiZGYHZGYXAtRmNxNiVGZXEtRiM2KkZod0ZcckZod0ZcckZpZWxGZ3JGanJGOUZcc0Y5RjlGOUZhcEZpdUY5Rl90LUYjNigtRmFvNiRRJzgzNTM4MEYnRjlGYXBGanNGYXBGZ2duRjlGXnMtRiM2KEZjYWxGYXBGZ3RGYXBGZVxvRjlGX3QtRiM2Ji1GVzYkLUYjNiYtRiM2Ji1GYW82JFEmOTQ2NDBGJ0Y5RmFwRl5db0Y5Rl5zLUYjNiYtRmFvNiRRJzk1NTUwMEYnRjlGYXBGZ2duRjlGOUY5RmFwRltibEY5Rl90LUYjNiYtRlc2JC1GIzYnRmVuLUYjNiYtRmFvNiRRJTc0ODhGJ0Y5RmFwRmlqb0Y5Rl90LUYjNiYtRmFvNiRRJjQxMTg0RidGOUZhcEZlXG9GOUY5RjlGYXBGYmJsRjlGX3QtRiM2Ji1GVzYkLUYjNigtRiM2JkZmaG1GYXBGZFtwRjlGXnMtRiM2Ji1GYW82JFEmNjI0MDBGJ0Y5RmFwRl5db0Y5Rl90LUYjNiYtRmFvNiRRJzI1OTc0MEYnRjlGYXBGZ2duRjlGOUY5RmFwRmh5RjlGX3QtRiM2Ji1GVzYkLUYjNigtRiM2Ji1GYW82JFElMjkxMkYnRjlGYXBGaWpvRjlGXnMtRiM2Ji1GYW82JFElNjU1MkYnRjlGYXBGZVxvRjlGXnMtRiM2Ji1GYW82JFEkODMyRidGOUZhcC1GY3E2JUZlcS1GIzYqRmh3RlxyRmJyRlxyRmllbEZnckZqckY5RlxzRjlGOUY5RmFwRlx0RjlGXnMtRiM2Ji1GYW82JFElMTI0OEYnRjlGYXBGZFtwRjlGX3QtRiM2Ji1GYW82JFElNDM2OEYnRjlGYXBGXl1vRjlGXnMtRiM2Ji1GYW82JFElOTgyOEYnRjlGYXBGZ2duRjlGOUY5RmFwLUZjZ202I0ZkckY5RmdyRmpyRjlGX3QtRiM2KEZedkZhcC1GIzYmLUZXNiQtRiM2MC1GIzYmLUZXNiQtRiM2KC1GIzYmLUZhbzYkUScyMjMwODBGJ0Y5RmFwLUZjcTYlRmVxLUYjNipGanFGXHJGaWVsRlxyRmRyRmdyRmpyRjlGXHNGOUZfdC1GIzYmLUZhbzYkUSc0MjU4ODBGJ0Y5RmFwLUZjcTYlRmVxLUYjNipGZHJGXHJGaWVsRlxyRmh3RmdyRmpyRjlGXHNGOUZecy1GIzYmLUZhbzYkUSY5MzYwMEYnRjlGYXAtRmNxNiVGZXEtRiM2KkZpdEZcckZpZWxGXHJGanFGZ3JGanJGOUZcc0Y5RjlGOUZhcEZiYmxGOUZfdC1GIzYmLUZXNiQtRiM2KC1GIzYmLUZhbzYkUScxMzM4NDhGJ0Y5RmFwLUZjcTYlRmVxLUYjNipGaHdGXHJGaWVsRlxyRmh3RmdyRmpyRjlGXHNGOUZfdC1GIzYmLUZhbzYkUSYyMDI4MEYnRjlGYXAtRmNxNiVGZXEtRiM2KkZhW2xGXHJGaWVsRlxyRmpxRmdyRmpyRjlGXHNGOUZecy1GIzYmRl5gbkZhcC1GY3E2JUZlcS1GIzYqRlxxRlxyRmllbEZcckZpZWxGZ3JGanJGOUZcc0Y5RjlGOUZhcEZoeUY5Rl90LUYjNiYtRlc2JC1GIzYwLUYjNiZGX1twRmFwLUZjcTYlRmVxLUYjNipGanFGXHJGaWVsRlxyRmh3RmdyRmpyRjlGXHNGOUZecy1GIzYmRmdpcUZhcEZpZ3FGOUZfdC1GIzYmRl9bcEZhcC1GY3E2JUZlcS1GIzYqRmRyRlxyRmllbEZcckZqcUZnckZqckY5RlxzRjlGXnMtRiM2JkZnaXFGYXBGYmhxRjlGX3QtRiM2JkZkYGxGYXBGW2lxRjlGXnMtRiM2Ji1GYW82JFEmMTg3MjBGJ0Y5RmFwLUZjcTYlRmVxLUYjNipGaXRGXHJGaWVsRlxyRmllbEZnckZqckY5RlxzRjlGX3QtRmFvNiRRJzEyNjAwMEYnRjlGOUY5RmFwRlx0RjlGX3QtRiM2JkZqZHBGYXAtRmNxNiVGZXEtRiM2KkZod0ZcckZpZWxGXHJGanFGZ3JGanJGOUZcc0Y5Rl5zLUYjNiZGX2VwRmFwRmppcUY5Rl90LUYjNiYtRmFvNiRRJjE3MTYwRidGOUZhcEZjanFGOUZecy1GIzYmLUZhbzYkUSUzMTIwRidGOUZhcC1GY3E2JUZlcS1GIzYqRmFbbEZcckZpZWxGXHJGaWVsRmdyRmpyRjlGXHNGOUY5RjlGYXBGYl5vRjlGZ3JGanJGOUZfdC1GIzYoRl52RmFwLUYjNiYtRlc2JC1GIzYxRmVuLUYjNigtRmFvNiRRJzI3ODg1MEYnRjlGYXBGW2JsRmFwRmJxRjlGX3QtRiM2KC1GYW82JFEnOTczNDQwRidGOUZhcEZiYmxGYXBGXHVGOUZfdC1GIzYmLUZXNiQtRiM2J0Zlbi1GIzYmRl9lcEZhcC1GY3E2JUZlcS1GIzYqRmpxRlxyRmJyRlxyRmh3RmdyRmpyRjlGXHNGOUZfdC1GIzYmLUZhbzYkUScyMDA3NzJGJ0Y5RmFwRmJxRjlGOUY5RmFwRmh5RjlGX3QtRiM2Ji1GVzYkLUYjNiYtRiM2Ji1GYW82JFEmNTQ5MTJGJ0Y5RmFwLUZjcTYlRl51LUYjNipGanFGXHJGanFGXHJGaHdGZ3JGanJGOUZcc0Y5Rl5zLUYjNiYtRmFvNiRRJzQ3MDQ5NkYnRjlGYXBGXHVGOUY5RjlGYXBGXHRGOUZecy1GIzYmRmhmcEZhcC1GY3E2JUZlcS1GIzYqRmpxRlxyRmJyRlxyRmpxRmdyRmpyRjlGXHNGOUZfdC1GIzYmRmlkcUZhcEZhYHJGOUZecy1GIzYmLUZhbzYkUSYxODAxOEYnRjlGYXBGYnFGOUY5RjlGYXBGYXlGOUZnckZqckY5Rl90LUYjNihGXnZGYXAtRiM2Ji1GVzYkLUYjNiotRiM2Ji1GVzYkLUYjNigtRiM2Ji1GYW82JFEnMTExNTQwRidGOUZhcEZpZ3FGOUZfdC1GIzYmLUZhbzYkUSY2MDg0MEYnRjlGYXBGYmhxRjlGXnMtRiM2Ji1GYW82JFEnMTI4NzAwRidGOUZhcEZbaXFGOUY5RjlGYXBGXHRGOUZfdC1GIzYmLUZhbzYkUSYyMjMwOEYnRjlGYXBGamlxRjlGXnNGXmpxRl90LUYjNiYtRmFvNiRRJTU0NjBGJ0Y5RmFwRmlqcUY5RjlGOUZhcEZnXHBGOUZnckZqckY5Rl90LUYjNihGXnZGYXAtRiM2Ji1GVzYkLUYjNitGZW4tRiM2KC1GYW82JFEnMTY3MzEwRidGOUZhcEZoeUZhcEZicUY5Rl90LUYjNigtRmFvNiRRJzQ4NjcyMEYnRjlGYXBGXHRGYXBGXHVGOUZecy1GIzYmRlxjbEZhcEZhYHJGOUZfdC1GIzYmRmFjbEZhcEZicUY5RjlGOUZhcEZqX2xGOUZnckZqckY5Rl90LUYjNihGXnZGYXAtRiM2Ji1GVzYkLUYjNj4tRiM2Ji1GVzYkLUYjNiotRiM2Ji1GVzYkLUYjNilGZW4tRiM2JkZqYnBGYXAtRmNxNiVGXnUtRiM2KkZod0ZcckZpZWxGXHJGZHJGZ3JGanJGOUZcc0Y5Rl90LUYjNiYtRmFvNiRRJzEwNjA4MEYnRjlGYXAtRmNxNiVGXnUtRiM2KkZhW2xGXHJGaWVsRlxyRmh3RmdyRmpyRjlGXHNGOUZfdC1GIzYmLUZhbzYkUSY5ODI4MEYnRjlGYXAtRmNxNiVGXnUtRiM2KkZccUZcckZpZWxGXHJGanFGZ3JGanJGOUZcc0Y5RjlGOUZhcEZcdEY5Rl5zLUYjNiZGYGRyRmFwLUZjcTYlRl51RltocUZcc0Y5Rl5zLUYjNiZGZ1xyRmFwLUZjcTYlRl51RmRocUZcc0Y5Rl90LUYjNiZGW15yRmFwLUZjcTYlRl51Rl1pcUZcc0Y5RjlGOUZhcEZqX2xGOUZecy1GIzYqLUZhbzYkUScyNDMzNjBGJ0Y5RmFwRmJeb0ZhcEZcdEZhcC1GY3E2JUZedUZocUZcc0Y5Rl90LUYjNiYtRlc2JC1GIzYyLUYjNiYtRlc2JC1GIzYpRmVuLUYjNiYtRmFvNiRRKDIzODY4MDBGJ0Y5RmFwRl5ockY5Rl5zLUYjNiYtRmFvNiRRJzg4NDAwMEYnRjlGYXBGZ2hyRjlGX3QtRiM2Ji1GYW82JFEnMjYyMDgwRidGOUZhcEZgaXJGOUY5RjlGYXBGYmJsRjlGX3QtRiM2Ji1GVzYkLUYjNilGZW4tRiM2Ji1GYW82JFEnMzY1MDQwRidGOUZhcEZmaXJGOUZecy1GIzYmLUZhbzYkUSczOTMxMjBGJ0Y5RmFwRmppckY5Rl90LUYjNiYtRmFvNiRRJjM3NDQwRidGOUZhcEZeanJGOUY5RjlGYXBGaHlGOUZfdC1GIzYmLUZXNiQtRiM2LUZlbi1GIzYmRmlecEZhcC1GY3E2JUZedUZcanFGXHNGOUZfdC1GIzYmRl5fcEZhcEZeaHJGOUZecy1GIzYmRmZobUZhcC1GY3E2JUZedUZlanFGXHNGOUZfdC1GIzYmLUZhbzYkUSY4NzM2MEYnRjlGYXBGZ2hyRjlGXnMtRiM2Ji1GYW82JFEnMTMxMDQwRidGOUZhcEZgaXJGOUY5RjlGYXBGXHRGOUZecy1GIzYmLUZhbzYkUSU5MTUyRidGOUZhcC1GY3E2JUZedUZnW3JGXHNGOUZfdC1GIzYmLUZhbzYkUSY3ODQxNkYnRjlGYXBGZmlyRjlGXnMtRiM2JkZcZGxGYXAtRmNxNiVGXnVGX1xyRlxzRjlGX3QtRiM2JkZjZGxGYXBGamlyRjlGXnMtRiM2JkZnXHJGYXBGXmpyRjlGOUY5RmFwRmF5RjlGXnMtRiM2KkZianJGYXBGXHRGYXAtRlc2JC1GIzYoLUYjNiZGaHlGYXBGZWpyRjlGX3QtRiM2KC1GXm82KEZnZmxGXV1sRmdvRmpvRl1wRl9wRmFwLUYjNiQtRmNxNiVGXnVGY2ByRlxzRjlGZ3JGanJGOUZecy1GIzYoLUZebzYoLUZhbzYkUSMyOUYnRjktRmFvNiRRIzQ1RidGOUZnb0Zqb0ZdcEZfcEZhcC1GIzYkRmVqckY5RmdyRmpyRjlGOUY5RmFwRml1RjlGX3QtRiM2Ji1GVzYkLUYjNilGZW4tRiM2Ji1GYW82JFEoMTY3MDc2MEYnRjlGYXBGXmhyRjlGXnMtRiM2Ji1GYW82JFEoMTQ4NTEyMEYnRjlGYXBGZ2hyRjlGXnMtRiM2Ji1GYW82JFEnMzY2OTEyRidGOUZhcEZgaXJGOUY5RjlGYXBGZ3RGOUZfdC1GIzYmLUZXNiQtRiM2KUZlbi1GIzYmLUZhbzYkUSczMDQyMDBGJ0Y5RmFwRmZpckY5Rl5zLUYjNiYtRmFvNiRRJzU2MTYwMEYnRjlGYXBGamlyRjlGXnMtRiM2Ji1GYW82JFEnMTg3MjAwRidGOUZhcEZeanJGOUY5RjlGYXBGW2JsRjlGX3QtRiM2Ji1GVzYkLUYjNi1GZW4tRiM2Ji1GYW82JFEnMTYyMjQwRidGOUZhcEZfXnNGOUZfdC1GIzYmLUZhbzYkUSgxNjM4MDAwRidGOUZhcEZeaHJGOUZecy1GIzYmLUZhbzYkUSY4MzIwMEYnRjlGYXBGZV5zRjlGX3QtRiM2Ji1GYW82JFEoMTE2NDgwMEYnRjlGYXBGZ2hyRjlGX3QtRiM2JkZgX21GYXBGYGlyRjlGOUY5RmFwRmJibEY5Rl90LUYjNiYtRlc2JC1GIzYtRmVuLUYjNiYtRmFvNiRRJjI3NDU2RidGOUZhcEZmX3NGOUZfdC1GIzYmLUZhbzYkUScyMzUyNDhGJ0Y5RmFwRmZpckY5Rl5zLUYjNiYtRmFvNiRRJjI5OTUyRidGOUZhcEZfYHNGOUZfdC1GIzYmLUZhbzYkUSczNTk0MjRGJ0Y5RmFwRmppckY5Rl90LUYjNiYtRmFvNiRRJjc0ODgwRidGOUZhcEZeanJGOUY5RjlGYXBGaHlGOUZfdC1GIzYmLUZXNiQtRiM2LUZlbi1GIzYmRmJicUZhcC1GY3E2JUZedUZlXXJGXHNGOUZfdC1GIzYmRmNoc0ZhcEZfXnNGOUZecy1GIzYmLUZhbzYkUSczMTE2ODhGJ0Y5RmFwRl5ockY5Rl90LUYjNiZGX2JsRmFwRmVec0Y5Rl5zLUYjNiYtRmFvNiRRJzEzNzI4MEYnRjlGYXBGZ2hyRjlGOUY5RmFwRlx0RjlGXnMtRiM2JkZeZXFGYXAtRmNxNiVGXnUtRiM2KkZqcUZcckZpZWxGXHJGanFGZ3JGanJGOUZcc0Y5Rl90LUYjNiYtRmFvNiRRJTY2NTZGJ0Y5RmFwRmZfc0Y5Rl5zLUYjNiYtRmFvNiRRJjIyNTY4RidGOUZhcEZmaXJGOUZfdC1GIzYmLUZhbzYkUSU0OTkyRidGOUZhcEZfYHNGOUZecy1GIzYmLUZhbzYkUSYyMjQ2NEYnRjlGYXBGamlyRjlGOUY5RmFwRmlwRjlGZ3JGanJGOUZfdC1GIzYoRl52RmFwLUYjNiYtRlc2JC1GIzY5RmVuLUYjNigtRmFvNiRRJjU1NzcwRidGOUZhcEZqX2xGYXBGYnFGOUZfdC1GIzYmLUZXNiQtRiM2Ki1GIzYmLUZXNiQtRiM2KEZkZ3FGX3QtRiM2JkZkYGxGYXBGYmhxRjlGXnMtRiM2Ji1GYW82JFEnMjU3NDAwRidGOUZhcEZbaXFGOUY5RjlGYXBGXHRGOUZfdC1GIzYmRmNhbEZhcEZqaXFGOUZecy1GIzYmLUZhbzYkUSY0MDU2MEYnRjlGYXBGY2pxRjlGX3QtRiM2JkZfX25GYXBGaWpxRjlGOUY5RmFwRmJeb0Y5Rl90LUYjNiYtRlc2JC1GIzYrRmVuLUYjNigtRmFvNiRRJzMzNDYyMEYnRjlGYXBGaHlGYXBGYnFGOUZfdC1GIzYoLUZhbzYkUSc3MzAwODBGJ0Y5RmFwRlx0RmFwRlx1RjlGXnMtRiM2JkZjY29GYXBGYWByRjlGX3QtRiM2Ji1GYW82JFEmNjY5MjRGJ0Y5RmFwRmJxRjlGOUY5RmFwRmF5RjlGX3QtRiM2Ji1GVzYkLUYjNjBGXmdxRl90Rl9pcUZfdC1GIzYmLUZXNiQtRiM2MEZjW3JGXnNGaVtyRl90RltcckZec0ZhXHJGX3RGY1xyRl5zRmVcckZfdC1GYW82JFEnMTg5MDAwRidGOUY5RjlGYXBGXHRGOUZfdEZhXXJGXnNGZ11yRl90RmldckZec0ZeXnJGOUY5RmFwRml1RjlGXnNGX19yRl90LUYjNihGXl90RmFwRmJibEZhcEZcdUY5Rl90RmlfckZfdC1GIzYmLUZXNiQtRiM2Ji1GIzYmLUZhbzYkUSYzNjYwOEYnRjlGYXBGZWFyRjlGXnMtRiM2Ji1GYW82JFEnMzEzNjY0RidGOUZhcEZcdUY5RjlGOUZhcEZcdEY5Rl5zRl5ickZfdEZkYnJGXnNGZmJyRjlGOUZhcEZbZmxGOUZnckZqckY5Rl90LUYjNihGXnZGYXAtRiM2Ji1GVzYkLUYjNjQtRiM2Ji1GVzYkLUYjNkFGZW4tRiM2Ki1GYW82JFElMjU3NEYnRjlGYXAtRlc2JC1GIzYwLUYjNiZGZnBGYXAtRmNxNiVGXnUtRiM2KkZccUZcckZkckZcckZqcUZnckZqckY5RlxzRjlGX3QtRiM2Ji1GVzYkLUYjNigtRiM2KC1GXm82KEZqcS1GYW82JFEjOTlGJ0Y5RmdvRmpvRl1wRl9wRmFwLUYjNiQtRmNxNiVGZXEtRiM2KkZccUZcckZcam5GXHJGaWVsRmdyRmpyRjlGXHNGOUZnckZqckY5Rl90LUYjNigtRl5vNigtRmFvNiRRIzI0RidGOUZpXWxGZ29Gam9GXXBGX3BGYXAtRiM2Ji1GY3E2JUZedS1GIzYqRlxxRlxyLUYjNiVGZW5GZHJGOUZcckZqcUZnckZqckY5RlxzRmFwRml1RjlGZ3JGanJGOUZfdC1GIzYoLUZebzYoLUZhbzYkUSMxMEYnRjlGZHJGZ29Gam9GXXBGX3BGYXAtRiM2Ji1GY3E2JUZedS1GIzYqRlxxRlxyRmh3RlxyRmpxRmdyRmpyRjlGXHNGYXBGXHRGOUZnckZqckY5RjlGOUZhcEZgeEY5Rl90LUYjNiYtRlc2JC1GIzYsLUYjNigtRl5vNihGaXRGaV1sRmdvRmpvRl1wRl9wRmFwLUYjNiZGYmN0RmFwRmF5RjlGZ3JGanJGOUZfdC1GIzYmLUZXNiQtRiM2Ji1GIzYoLUZebzYoLUZhbzYkUSQxMzBGJ0Y5LUZhbzYkUSMzM0YnRjlGZ29Gam9GXXBGX3BGYXAtRiM2Ji1GY3E2JUZedS1GIzYqRlxxRlxyRlxqbkZcckZqcUZnckZqckY5RlxzRmFwRlx0RjlGZ3JGanJGOUZfdC1GIzYoLUZebzYoLUZhbzYkUSMxN0YnRjlGYGR0RmdvRmpvRl1wRl9wRmFwLUYjNiQtRmNxNiVGZXEtRiM2KkZccUZcckZod0ZcckZpZWxGZ3JGanJGOUZcc0Y5RmdyRmpyRjlGOUY5RmFwRml1RjlGXnMtRiM2KEZfXG1GYXAtRiM2JkZcdEZhcC1GY3E2JUZlcS1GIzYqRlxxRlxyRmZldEZcckZpZWxGZ3JGanJGOUZcc0Y5RmdyRmpyRjlGXnMtRiM2KC1GXm82KC1GYW82JFEjMzVGJ0Y5Rl5odEZnb0Zqb0ZdcEZfcEZhcC1GIzYkRmJjdEY5RmdyRmpyRjlGX3QtRiM2KEZdZ3RGYXAtRiM2JkZiY3RGYXBGaHlGOUZnckZqckY5RjlGOUZhcEZfW2xGOUZfdC1GIzYmLUZXNiQtRiM2Ki1GIzYoLUZebzYoLUZhbzYkUSM0MEYnRjlGaV1sRmdvRmpvRl1wRl9wRmFwLUYjNiZGYmV0RmFwRmJeb0Y5RmdyRmpyRjlGX3QtRiM2Ji1GVzYkLUYjNiYtRiM2KC1GXm82KC1GYW82JFEjMzhGJ0Y5RmBkdEZnb0Zqb0ZdcEZfcEZhcEZjZHRGZ3JGanJGOUZfdC1GIzYoLUZebzYoLUZhbzYkUSM2MEYnRjlGaV1sRmdvRmpvRl1wRl9wRmFwRl9mdEZnckZqckY5RjlGOUZhcEZheUY5Rl90LUYjNiYtRlc2JC1GIzYpRmVuLUYjNigtRl5vNigtRmFvNiRRIzI4RidGOUZpXWxGZ29Gam9GXXBGX3BGYXAtRiM2JEZiZXRGOUZnckZqckY5Rl90LUYjNihGZ1x1RmFwLUYjNiZGYmV0RmFwRmh5RjlGZ3JGanJGOUZecy1GIzYoLUZebzYoRmRibkZeaHRGZ29Gam9GXXBGX3BGYXAtRiM2JkZcdEZhcC1GY3E2JUZlcS1GIzYqRlxxRlxyRmRyRlxyRmllbEZnckZqckY5RlxzRjlGZ3JGanJGOUY5RjlGYXBGaXVGOUZfdC1GIzYoLUZebzYoLUZhbzYkUSQzMjBGJ0Y5Rl5odEZnb0Zqb0ZdcEZfcEZhcC1GIzYmLUZXNiQtRiM2KC1GIzYmRmFmdEZhcEZoeUY5Rl5zLUYjNigtRl5vNihGanFGY2ZtRmdvRmpvRl1wRl9wRmFwLUYjNiZGXHRGYXBGZWR0RjlGZ3JGanJGOUZecy1GIzYoLUZebzYoRmpcbi1GYW82JFEjMTVGJ0Y5RmdvRmpvRl1wRl9wRmFwLUYjNiRGYWZ0RjlGZ3JGanJGOUY5RjlGYXBGXHRGOUZnckZqckY5RjlGOUZhcEZdX2xGOUZfdC1GIzYmLUZXNiQtRiM2LUZlbi1GIzYoLUZebzYoRmJgdUZpXWxGZ29Gam9GXXBGX3BGYXAtRiM2JkZiY3RGYXBGal9sRjlGZ3JGanJGOUZfdC1GIzYmLUZXNiQtRiM2J0Zlbi1GIzYoLUZebzYoRmh3RmBkdEZnb0Zqb0ZdcEZfcEZhcEZeaXRGZ3JGanJGOUZfdC1GIzYoLUZebzYoRmNmbUZkckZnb0Zqb0ZdcEZfcEZhcEZhaHRGZ3JGanJGOUY5RjlGYXBGYl5vRjlGX3QtRiM2Ji1GVzYkLUYjNigtRiM2KC1GXm82KC1GYW82JFEjMTRGJ0Y5RmldbEZnb0Zqb0ZdcEZfcEZhcEZjanRGZ3JGanJGOUZecy1GIzYoLUZebzYoLUZhbzYkUSQxNTBGJ0Y5RmldbEZnb0Zqb0ZdcEZfcEZhcEZnanRGZ3JGanJGOUZecy1GIzYoLUZebzYoRmNmbUZpXWxGZ29Gam9GXXBGX3BGYXBGZml0RmdyRmpyRjlGOUY5RmFwRmF5RjlGX3QtRiM2KC1GXm82KC1GYW82JFEkNjQwRidGOUZeaHRGZ29Gam9GXXBGX3BGYXAtRiM2KC1GVzYkLUYjNigtRiM2JkZjaHRGYXBGaHlGOUZecy1GIzYoRmpfdUZhcC1GIzYmRlx0RmFwRmBpdEY5RmdyRmpyRjlGXnMtRiM2KC1GXm82KEZqXG5GY2ZtRmdvRmpvRl1wRl9wRmFwLUYjNiRGY2h0RjlGZ3JGanJGOUY5RjlGYXBGXHRGYXBGaXVGOUZnckZqckY5Rl5zLUYjNigtRl5vNigtRmFvNiRRJDEyMEYnRjlGaV1sRmdvRmpvRl1wRl9wRmFwLUYjNiYtRlc2JC1GIzYoRmdqdEZecy1GIzYoLUZebzYoRmFbbEZcYnNGZ29Gam9GXXBGX3BGYXBGZml0RmdyRmpyRjlGXnMtRiM2KEZgYHVGYXBGY2p0RmdyRmpyRjlGOUY5RmFwRmh5RjlGZ3JGanJGOUY5RjlGYXBGW2ZsRjlGX3QtRiM2Ji1GVzYkLUYjNi4tRiM2KC1GXm82KEZkb0ZpXWxGZ29Gam9GXXBGX3BGYXAtRiM2JkZiZXRGYXBGZ1xwRjlGZ3JGanJGOUZfdC1GIzYmLUZXNiQtRiM2Ji1GIzYoLUZebzYoLUZhbzYkUSMzN0YnRjlGYGR0RmdvRmpvRl1wRl9wRmFwRmNkdEZnckZqckY5Rl90LUYjNigtRl5vNigtRmFvNiRRIzcwRidGOUZeaHRGZ29Gam9GXXBGX3BGYXBGX2Z0RmdyRmpyRjlGOUY5RmFwRmpfbEY5Rl90LUYjNiYtRlc2JC1GIzYpRmVuLUYjNigtRl5vNihGZl11Rl5odEZnb0Zqb0ZdcEZfcEZhcEZpXXVGZ3JGanJGOUZecy1GIzYoLUZebzYoLUZhbzYkUSQxNDBGJ0Y5RmldbEZnb0Zqb0ZdcEZfcEZhcEZdXnVGZ3JGanJGOUZfdC1GIzYoRltldEZhcEZjXnVGZ3JGanJGOUY5RjlGYXBGYl5vRjlGXnMtRiM2KEZbX3VGYXAtRiM2KC1GVzYkLUYjNiZGX2Z0Rl90LUYjNihGXmV1RmFwRmNkdEZnckZqckY5RjlGOUZhcEZoeUZhcEZheUY5RmdyRmpyRjlGXnMtRiM2KC1GXm82KC1GYW82JFEkMjQwRidGOUZpXWxGZ29Gam9GXXBGX3BGYXAtRiM2KEZoeUZhcC1GVzYkLUYjNihGXV51Rl90LUYjNihGYWZ1RmFwRmNedUZnckZqckY5Rl5zLUYjNihGYGB1RmFwRmlddUZnckZqckY5RjlGOUZhcEZpdUY5RmdyRmpyRjlGXnMtRiM2KC1GXm82KC1GYW82JFEjOTZGJ0Y5RmldbEZnb0Zqb0ZdcEZfcEZhcC1GIzYmLUZXNiQtRiM2KEZmX3VGXnMtRiM2KC1GXm82KEZpdC1GYW82JFEjNTRGJ0Y5RmdvRmpvRl1wRl9wRmFwRlxgdUZnckZqckY5Rl5zLUYjNigtRl5vNihGW2N1RmplbUZnb0Zqb0ZdcEZfcEZhcEZlYHVGZ3JGanJGOUY5RjlGYXBGYmJsRjlGZ3JGanJGOUY5RjlGYXBGaXBGOUZfdC1GIzYoLUZebzYoLUZhbzYkUSMzMEYnRjlGaV1sRmdvRmpvRl1wRl9wRmFwLUYjNiZGaXVGYXAtRlc2JC1GIzYvRmVuLUYjNigtRl5vNihGZHJGXGZ0RmdvRmpvRl1wRl9wRmFwLUYjNiZGYmN0RmFwRmdccEY5RmdyRmpyRjlGX3QtRiM2Ji1GVzYkLUYjNiZGYWh0Rl5zLUYjNigtRl5vNihGXWJuLUZhbzYkUSQyNzBGJ0Y5RmdvRmpvRl1wRl9wRmFwRl5pdEZnckZqckY5RjlGOUZhcEZqX2xGOUZfdC1GIzYmLUZXNiQtRiM2KC1GIzYoRmFhbkZhcEZnanRGZ3JGanJGOUZfdC1GIzYoLUZebzYoRmhebEZcYnNGZ29Gam9GXXBGX3BGYXBGZml0RmdyRmpyRjlGX3QtRiM2KC1GXm82KEZqXG5GX112RmdvRmpvRl1wRl9wRmFwRmNqdEZnckZqckY5RjlGOUZhcEZiXm9GOUZecy1GIzYoLUZebzYoLUZhbzYkUSQxMTJGJ0Y5LUZhbzYkUSQxMzVGJ0Y5RmdvRmpvRl1wRl9wRmFwLUYjNigtRlc2JC1GIzYnRmVuLUYjNigtRl5vNihGXHFGalxuRmdvRmpvRl1wRl9wRmFwRmpkdUZnckZqckY5Rl90RmNodEY5RjlGYXBGXHRGYXBGYXlGOUZnckZqckY5Rl90LUYjNipGYVtsRmFwRltmdUZhcEZoeUZhcEZpdUY5Rl5zLUYjNigtRl5vNihGZG9GaXRGZ29Gam9GXXBGX3BGYXAtRiM2Ji1GVzYkLUYjNihGZmR1Rl90LUYjNihGYlx2RmFwRmpkdUZnckZqckY5Rl5zLUYjNihGaVx2RmFwRmBldUZnckZqckY5RjlGOUZhcEZiYmxGOUZnckZqckY5RjlGOUY5RmdyRmpyRjlGOUY5RmFwRmBnbkZhcEZiZ21GOUZfdC1GIzYmLUZXNiQtRiM2Li1GIzYmLUZXNiQtRiM2Ji1GIzYoRmBeckZhcEZcdEZhcC1GY3E2JUZlcS1GIzYqRml0RlxyRlxqbkZcckZqcUZnckZqckY5RlxzRjlGXnMtRiM2Ji1GYW82JFElMjI4OEYnRjlGYXAtRmNxNiVGXnUtRiM2KkZpdEZcckZod0ZcckZqcUZnckZqckY5RlxzRjlGOUY5RmFwRmB4RjlGXnMtRiM2KkZkZHFGYXAtRlc2JC1GIzYnRmVuLUYjNigtRl5vNigtRmFvNiRRIzc1RidGOUZmXXVGZ29Gam9GXXBGX3BGYXAtRiM2Ji1GY3E2JUZlcUZoY3ZGXHNGYXBGXHRGOUZnckZqckY5Rl90LUZjcTYlRl51Rl9jdkZcc0Y5RjlGYXBGaXVGYXBGX1tsRjlGX3QtRiM2Ji1GVzYkLUYjNiwtRiM2Ji1GVzYkLUYjNiYtRiM2KEZnZG5GYXBGXHRGYXBGXWN2RjlGXnMtRiM2Ji1GYW82JFElMzMyOEYnRjlGYXBGZmN2RjlGOUY5RmFwRmF5RjlGXnMtRiM2KEZmaG1GYXBGXWN2RmFwRmJibEY5Rl5zLUYjNihGZmhtRmFwRmZjdkZhcEZoeUY5Rl90LUYjNiYtRlc2JC1GIzYnRmVuLUYjNiZGW11vRmFwRl1jdkY5Rl90LUYjNiZGYHZGYXAtRmNxNiVGZXEtRiM2KkZpdEZcckZcam5GXHJGaWVsRmdyRmpyRjlGXHNGOUY5RjlGYXBGXHRGOUZfdC1GIzYmLUZhbzYkUSUyNDk2RidGOUZhcEZmY3ZGOUY5RjlGYXBGXV9sRjlGXnMtRiM2Ki1GYW82JFElNDU3NkYnRjlGYXBGaXVGYXAtRlc2JC1GIzYsLUYjNiYtRlc2JC1GIzYmLUYjNihGX2F1RmFwRmdkdkZnckZqckY5Rl90RltldkY5RjlGYXBGYXlGOUZecy1GIzYoLUZebzYoRmRkdkZpXWxGZ29Gam9GXXBGX3BGYXAtRiM2JkZpZHZGYXBGYmJsRjlGZ3JGanJGOUZfdC1GIzYoLUZebzYoLUZhbzYkUSM0MkYnRjlGaV1sRmdvRmpvRl1wRl9wRmFwLUYjNiZGW2V2RmFwRmh5RjlGZ3JGanJGOUZfdC1GIzYmLUZXNiQtRiM2Ji1GIzYoLUZebzYoRmBpbEZkXGxGZ29Gam9GXXBGX3BGYXAtRiM2JEZpZHZGOUZnckZqckY5Rl5zLUYjNigtRl5vNihGZHJGaV1sRmdvRmpvRl1wRl9wRmFwLUYjNiQtRmNxNiVGZXEtRiM2KkZpdEZcckZod0ZcckZpZWxGZ3JGanJGOUZcc0Y5RmdyRmpyRjlGOUY5RmFwRlx0RjlGXnMtRiM2KEZiW21GYXAtRiM2JEZbZXZGOUZnckZqckY5RjlGOUZhcEZbZmxGOUZfdC1GIzYmLUZXNiQtRiM2KC1GIzYmLUZXNiQtRiM2Ji1GIzYoRl9ibEZhcEZcdEZhcEZdY3ZGOUZecy1GIzYmLUZhbzYkUSUxMDQwRidGOUZhcEZmY3ZGOUY5RjlGYXBGal9sRjlGX3QtRiM2KkZbZm9GYXAtRlc2JC1GIzYqLUYjNigtRl5vNihGYGp0RmhebEZnb0Zqb0ZdcEZfcEZhcC1GIzYmRl1jdkZhcEZoeUY5RmdyRmpyRjlGX3QtRiM2JkZmY3ZGYXBGXHRGOUZecy1GIzYoRmFhbkZhcC1GIzYkRl1jdkY5RmdyRmpyRjlGX3QtRiM2KC1GXm82KEZkckZoXmxGZ29Gam9GXXBGX3BGYXAtRiM2JEZeZ3ZGOUZnckZqckY5RjlGOUZhcEZcdEZhcEZheUY5Rl90LUYjNihGYGJwRmFwLUZXNiQtRiM2K0Zlbi1GIzYoLUZebzYoRmRbbUZkYm5GZ29Gam9GXXBGX3BGYXAtRiM2JkZdY3ZGYXBGYmJsRjlGZ3JGanJGOUZfdC1GIzYmRmZjdkZhcEZoeUY5Rl90LUYjNiYtRlc2JC1GIzYmLUYjNigtRl5vNihGaF5sRmNmbUZnb0Zqb0ZdcEZfcEZhcEZkXXdGZ3JGanJGOUZecy1GIzYoLUZebzYoRmpxRlxmdEZnb0Zqb0ZdcEZfcEZhcEZqXXdGZ3JGanJGOUY5RjlGYXBGXHRGOUZecy1GIzYoLUZebzYoRmRbbUZjZm1GZ29Gam9GXXBGX3BGYXAtRiM2JEZmY3ZGOUZnckZqckY5RjlGOUZhcEZoeUY5RjlGOUZhcEZpcEY5Rl5zLUYjNihGaWFwRmFwLUZXNiQtRiM2KC1GIzYmLUZXNiQtRiM2Ji1GIzYoLUZebzYoRmJgdkZkb0Znb0Zqb0ZdcEZfcEZhcEZnZHZGZ3JGanJGOUZfdEZbZXZGOUY5RmFwRmpfbEY5Rl90LUYjNiYtRlc2JC1GIzYqLUYjNigtRl5vNihGXGJzRmFbbEZnb0Zqb0ZdcEZfcEZhcEZcaXZGZ3JGanJGOUZecy1GIzYoRmRyRmFwRltldkZhcEZoeUY5Rl90LUYjNiYtRlc2JC1GIzYnRmVuLUYjNigtRl5vNigtRmFvNiRRIzY1RidGOUZkYm5GZ29Gam9GXXBGX3BGYXBGYWp2RmdyRmpyRjlGX3QtRiM2KC1GXm82KEZpdEZhW2xGZ29Gam9GXXBGX3BGYXBGZ2p2RmdyRmpyRjlGOUY5RmFwRlx0RjlGXnMtRiM2KEZoW25GYXBGX1t3RmdyRmpyRjlGOUY5RmFwRmF5RjlGXnMtRiM2KEZcZnRGYXAtRlc2JC1GIzYqLUYjNihGZF53RmFwRlxpdkZnckZqckY5Rl90RmVpdkZfdC1GIzYmLUZXNiQtRiM2J0Zlbi1GIzYoRmJfd0ZhcEZhanZGZ3JGanJGOUZfdC1GIzYoRmZfd0ZhcEZnanZGZ3JGanJGOUY5RjlGYXBGXHRGOUZecy1GIzYoRmpfd0ZhcEZfW3dGZ3JGanJGOUY5RjlGYXBGaHlGOUY5RjlGYXBGaXVGOUY5RjlGYXBGYGduRjlGXnMtRiM2KC1GYW82JFEkMzkwRidGOUZhcEZmcEZhcC1GY3E2JUZlcS1GIzYqRml0RlxyRmJyRlxyRmpxRmdyRmpyRjlGXHNGOUZfdC1GIzYmLUZXNiQtRiM2KUZlbi1GIzYoRl9fbkZhcEZpdUZhcC1GY3E2JUZlcS1GIzYqRml0RlxyRmpxRlxyRmpxRmdyRmpyRjlGXHNGOUZecy1GIzYoRmBqcUZhcEZcdEZhcC1GY3E2JUZlcS1GIzYqRmRyRlxyRlxqbkZcckZod0ZnckZqckY5RlxzRjlGX3QtRiM2JkZmaG1GYXAtRmNxNiVGXnUtRiM2KkZkckZcckZod0ZcckZod0ZnckZqckY5RlxzRjlGOUY5RmFwRmB4RjlGX3QtRiM2Ji1GVzYkLUYjNi9GZW4tRiM2KC1GYW82JFEmMTIwOTBGJ0Y5RmFwRmF5RmFwRmZkd0Y5Rl90LUYjNiYtRlc2JC1GIzYmLUYjNihGXF50RmFwRlx0RmFwLUZjcTYlRmVxRmBmd0Zcc0Y5Rl5zLUYjNiZGXVtuRmFwLUZjcTYlRl51Rmpld0Zcc0Y5RjlGOUZhcEZpdUY5Rl90LUYjNigtRmFvNiRRJjEyODcwRidGOUZhcEZoeUZhcEZmZHdGOUZecy1GIzYoLUZhbzYkUSYxMzMxMkYnRjlGYXBGXHRGYXAtRmNxNiVGXnVGZGV3RlxzRjlGX3QtRiM2Ji1GYW82JFEkMzM4RidGOUZhcEZmZHdGOUZecy1GIzYmLUZhbzYkUSM1MkYnRjlGYXAtRmNxNiVGZXEtRiM2KkZpdEZcckZickZcckZpZWxGZ3JGanJGOUZcc0Y5RjlGOUZhcEZfW2xGOUZfdC1GIzYmLUZXNiQtRiM2M0Zlbi1GIzYoLUZhbzYkUSYyMTg0MEYnRjlGYXBGYl5vRmFwRmJld0Y5Rl90LUYjNigtRmFvNiRRJjQ5OTIwRidGOUZhcEZheUZhcEZeZndGOUZfdC1GIzYmLUZXNiQtRiM2Ki1GIzYoRmVebkZhcEZoeUZhcEZiZXdGOUZecy1GIzYoRmlfbkZhcEZcdEZhcC1GY3E2JUZedUZoZHdGXHNGOUZecy1GIzYmRmhmcEZhcC1GY3E2JUZlcS1GIzYqRml0RlxyRmpxRlxyRmllbEZnckZqckY5RlxzRjlGX3QtRiM2Ji1GYW82JFElOTQ2NEYnRjlGYXBGYmV3RjlGOUY5RmFwRml1RjlGXnMtRiM2KEZcekZhcEZiYmxGYXBGaGV3RjlGX3QtRiM2KEZoaHFGYXBGaHlGYXBGXmZ3RjlGX3QtRiM2Ji1GVzYkLUYjNidGZW4tRiM2JkZpZ3ZGYXAtRmNxNiVGZXEtRiM2KkZkckZcckZcam5GXHJGanFGZ3JGanJGOUZcc0Y5Rl90LUYjNiZGXmBvRmFwRmhld0Y5RjlGOUZhcEZcdEY5Rl90LUYjNiZGZ2VxRmFwLUZjcTYlRl51LUYjNipGZHJGXHJGaHdGXHJGanFGZ3JGanJGOUZcc0Y5Rl5zLUYjNiYtRmFvNiRRJjE0OTc2RidGOUZhcEZeZndGOUY5RjlGYXBGXV9sRjlGX3QtRiM2Ji1GVzYkLUYjNjNGZW4tRiM2KC1GYW82JFEmMjMwMTBGJ0Y5RmFwRmpfbEZhcEZmZHdGOUZfdC1GIzYmLUZXNiQtRiM2JkZjZ3dGX3RGZ2d3RjlGOUZhcEZiXm9GOUZfdC1GIzYmLUZXNiQtRiM2Ki1GIzYoLUZhbzYkUSY1ODUwMEYnRjlGYXBGaHlGYXBGZmR3RjlGXnMtRiM2KEZlW3RGYXBGXHRGYXBGZWh3RjlGXnMtRiM2Ji1GYW82JFElMTU2MEYnRjlGYXBGYWl3RjlGX3QtRiM2Ji1GYW82JFEmMTAxNDBGJ0Y5RmFwRmZkd0Y5RjlGOUZhcEZheUY5Rl90LUYjNipGXmFsRmFwLUZXNiQtRiM2Ki1GIzYoLUZebzYoLUZhbzYkUSQzMjVGJ0Y5RmRcbEZnb0Zqb0ZdcEZfcEZhcC1GIzYmRmVnd0ZhcEZoeUY5RmdyRmpyRjlGX3QtRiM2KEZnXHVGYXAtRiM2JkZcdEZhcEZpZ3dGOUZnckZqckY5Rl90LUZjcTYlRmVxRmJdeEZcc0Zecy1GIzYoRmZebEZhcC1GIzYkRmVnd0Y5RmdyRmpyRjlGOUY5RmFwRlx0RmFwRml1RjlGX3QtRiM2KC1GYW82JFElNzgwMEYnRjlGYXBGZmR3RmFwRltibEY5Rl5zLUYjNigtRmFvNiRRJjYzMjMyRidGOUZhcEZlaHdGYXBGYmJsRjlGX3QtRiM2Ji1GVzYkLUYjNidGZW4tRiM2Ji1GYW82JFEmMTIxNjhGJ0Y5RmFwRmZkd0Y5Rl90LUYjNiZGamJvRmFwRmFpd0Y5RjlGOUZhcEZoeUY5Rl90RmVfeEY5RjlGYXBGW2ZsRjlGX3QtRiM2Ji1GVzYkLUYjNjtGZW4tRiM2KEZfX25GYXBGZ1xwRmFwRmJld0Y5Rl90LUYjNiYtRlc2JC1GIzYmRmZld0ZfdC1GIzYmLUZhbzYkUSY0MzY4MEYnRjlGYXBGXmZ3RjlGOUY5RmFwRmpfbEY5Rl90LUYjNiZGZ2p3RmFwRmJeb0Y5Rl90LUYjNiYtRlc2JC1GIzYrRmVuLUYjNihGXF50RmFwRmJibEZhcEZoZXdGOUZfdC1GIzYoLUZhbzYkUScyMDU5MjBGJ0Y5RmFwRmh5RmFwRl5md0Y5Rl90LUYjNiZGXGRsRmFwRmBdeEY5Rl5zLUYjNiZGY2RsRmFwRl5md0Y5RjlGOUZhcEZheUY5Rl5zLUYjNiotRmFvNiRRJjU2NTc2RidGOUZhcC1GVzYkLUYjNitGZW4tRiM2KC1GXm82KC1GYW82JFEkNTI1RidGOS1GYW82JFEkMjcyRidGOUZnb0Zqb0ZdcEZfcEZhcC1GIzYmRmJld0ZhcEZiYmxGOUZnckZqckY5Rl90LUYjNiZGX1t4RmFwRmh5RjlGX3QtRiM2Ji1GVzYkLUYjNiYtRiM2KC1GXm82KEZgYm1GZ2Z4RmdvRmpvRl1wRl9wRmFwLUYjNiRGYmV3RjlGZ3JGanJGOUZecy1GIzYoLUZebzYoRmlmbi1GYW82JFEkMTM2RidGOUZnb0Zqb0ZdcEZfcEZhcC1GIzYkRmNbeEY5RmdyRmpyRjlGOUY5RmFwRlx0RjlGXnMtRiM2KC1GXm82KEZkW20tRmFvNiRRIzM0RidGOUZnb0Zqb0ZdcEZfcEZhcC1GIzYkRl9beEY5RmdyRmpyRjlGOUY5RmFwRlx0RmFwRml1RjlGXnMtRiM2KEZgZHJGYXBGZ3RGYXBGaGV3RjlGX3QtRiM2KC1GYW82JFEnMTI0ODAwRidGOUZhcEZbYmxGYXBGXmZ3RjlGX3QtRiM2Ji1GVzYkLUYjNidGZW4tRiM2JkZjX3NGYXBGaFx4RjlGX3QtRiM2JkZeaW9GYXBGaGV3RjlGOUY5RmFwRmJibEY5Rl90LUYjNiYtRlc2JC1GIzYmLUYjNiZGYmJxRmFwRmBdeEY5Rl5zLUYjNiYtRmFvNiRRJjg5ODU2RidGOUZhcEZeZndGOUY5RjlGYXBGaHlGOUZfdC1GIzYmLUZXNiQtRiM2KC1GIzYmRlxkbEZhcEZoXHhGOUZecy1GIzYmRmNjb0ZhcEZoZXdGOUZecy1GIzYmRl5lcUZhcC1GY3E2JUZlcS1GIzYqRmRyRlxyRlxqbkZcckZpZWxGZ3JGanJGOUZcc0Y5RjlGOUZhcEZcdEY5Rl5zLUYjNiZGaWFwRmFwRmBdeEY5Rl90LUYjNiZGYmJxRmFwRl5md0Y5RjlGOUZhcEZpcEY5Rl5zLUYjNigtRmFvNiRRJjExMzEwRidGOUZhcEZndUZhcEZmZHdGOUZfdC1GIzYoRl9ibEZhcEZnXHBGYXBGaWd3RjlGX3QtRiM2Ji1GVzYkLUYjNiotRiM2KC1GYW82JFEmNDU2MzBGJ0Y5RmFwRmh5RmFwRmZkd0Y5Rl5zLUYjNihGY19zRmFwRlx0RmFwRmVod0Y5Rl5zLUYjNiYtRmFvNiRRJTE1MDhGJ0Y5RmFwRmFpd0Y5Rl90LUYjNiYtRmFvNiRRJTk4MDJGJ0Y5RmFwRmZkd0Y5RjlGOUZhcEZqX2xGOUZfdC1GIzYmLUZXNiQtRiM2LC1GIzYoRmBkckZhcEZlZ3dGYXBGYmJsRjlGX3QtRiM2KC1GYW82JFEnMTQ5NzYwRidGOUZhcEZpZ3dGYXBGaHlGOUZfdC1GIzYmLUZXNiQtRiM2Ji1GIzYmRmNjdkZhcEZkYXhGOUZecy1GIzYmRmJcb0ZhcEZlZ3dGOUY5RjlGYXBGXHRGOUZfdC1GIzYmRmRndkZhcC1GY3E2JUZedUZqXHhGXHNGOUZecy1GIzYmRmlnc0ZhcEZpZ3dGOUY5RjlGYXBGYl5vRjlGXnMtRiM2KkZmanNGYXAtRlc2JC1GIzYrRmVuLUYjNigtRl5vNigtRmFvNiRRJTExMjVGJ0Y5LUZhbzYkUSM2NEYnRjlGZ29Gam9GXXBGX3BGYXAtRiM2JkZmZHdGYXBGYmJsRjlGZ3JGanJGOUZfdC1GIzYmRmVod0ZhcEZoeUY5Rl90LUYjNiYtRlc2JC1GIzYmLUYjNigtRl5vNigtRmFvNiRRJDY2M0YnRjlGZmB5RmdvRmpvRl1wRl9wRmFwLUYjNiRGZmR3RjlGZ3JGanJGOUZecy1GIzYoLUZebzYoLUZhbzYkUSM1MUYnRjktRmFvNiRRIzMyRidGOUZnb0Zqb0ZdcEZfcEZhcC1GIzYkRmFpd0Y5RmdyRmpyRjlGOUY5RmFwRlx0RjlGXnMtRiM2KEZkXndGYXAtRiM2JEZlaHdGOUZnckZqckY5RjlGOUZhcEZcdEZhcEZheUY5Rl90LUYjNiYtRlc2JC1GIzYwLUYjNihGYGRyRmFwRmVnd0ZhcEZndEY5Rl90LUYjNihGYGl4RmFwRmlnd0ZhcEZbYmxGOUZfdC1GIzYmLUZXNiQtRiM2Ji1GIzYmRmNfc0ZhcEZkYXhGOUZecy1GIzYmRl5pb0ZhcEZlZ3dGOUY5RjlGYXBGYmJsRjlGX3QtRiM2Ji1GVzYkLUYjNiYtRiM2JkZiYnFGYXBGZV95RjlGXnMtRiM2JkZnanhGYXBGaWd3RjlGOUY5RmFwRmh5RjlGX3QtRiM2Ji1GVzYkLUYjNilGZW4tRiM2JkZcZGxGYXBGZGF4RjlGX3QtRiM2JkZjY29GYXBGZWd3RjlGX3QtRiM2JkZeZXFGYXAtRmNxNiVGZXEtRiM2KkZkckZcckZod0ZcckZpZWxGZ3JGanJGOUZcc0Y5RjlGOUZhcEZcdEY5Rl5zLUYjNiZGaWFwRmFwRmVfeUY5Rl90LUYjNiZGYmJxRmFwRmlnd0Y5RjlGOUZhcEZpdUY5Rl90LUYjNigtRmFvNiRRJjE5OTY4RidGOUZhcC1GVzYkLUYjNitGZW4tRiM2KC1GXm82KEZganRGY2J5RmdvRmpvRl1wRl9wRmFwRmlgeUZnckZqckY5Rl90RltheUZfdC1GIzYmLUZXNiQtRiM2Ji1GIzYoLUZebzYoRmRid0ZnW3ZGZ29Gam9GXXBGX3BGYXBGamF5RmdyRmpyRjlGXnMtRiM2KC1GXm82KEZpdEZiZG1GZ29Gam9GXXBGX3BGYXBGZmJ5RmdyRmpyRjlGOUY5RmFwRlx0RjlGXnMtRiM2KC1GXm82KEZqcUZod0Znb0Zqb0ZdcEZfcEZhcEZqYnlGZ3JGanJGOUY5RjlGYXBGYmJsRjlGOUY5RmFwRmRmcUY5Rl90LUYjNiYtRlc2JC1GIzY4LUYjNiYtRlc2JC1GIzYwLUYjNiYtRlc2JC1GIzYmLUYjNiYtRmFvNiRRJTk3MjRGJ0Y5RmFwLUZjcTYlRl51LUYjNipGYVtsRlxyRmRyRlxyRmh3RmdyRmpyRjlGXHNGOUZfdC1GIzYmRl1dbEZhcC1GY3E2JUZlcS1GIzYqRml0RlxyRmZldEZcckZqcUZnckZqckY5RlxzRjlGOUY5RmFwRmZwRjlGX3QtRiM2Ki1GYW82JFElNTMwNEYnRjlGYXBGaXVGYXAtRlc2JC1GIzYmLUZjcTYlRl51LUYjNipGYVtsRlxyRmZldEZcckZod0ZnckZqckY5RlxzRl90LUYjNigtRl5vNihGYmB1RmdoeEZnb0Zqb0ZdcEZfcEZhcC1GIzYkLUZjcTYlRmVxLUYjNipGaXRGXHJGZHJGXHJGanFGZ3JGanJGOUZcc0Y5RmdyRmpyRjlGOUY5RmFwRmB4RjlGX3QtRiM2Ji1GVzYkLUYjNjAtRiM2Ji1GVzYkLUYjNiYtRiM2Ji1GYW82JFEmNTIxNTZGJ0Y5RmFwRmRpeUY5Rl90LUYjNiYtRmFvNiRRJjExMTE1RidGOUZhcEZqaXlGOUY5RjlGYXBGYXlGOUZfdC1GIzYmLUZXNiQtRiM2Ji1GIzYmLUZhbzYkUScxMDA3NzZGJ0Y5RmFwRmRpeUY5Rl5zLUYjNiYtRmFvNiRRJjEyMjg1RidGOUZhcEZqaXlGOUY5RjlGYXBGaHlGOUZfdC1GIzYmLUZXNiQtRiM2Ji1GIzYmRlxkbEZhcC1GY3E2JUZedUZjW3pGXHNGOUZecy1GIzYmLUZhbzYkUSU0MDU2RidGOUZhcC1GY3E2JUZlcS1GIzYqRmFbbEZcckZmZXRGXHJGanFGZ3JGanJGOUZcc0Y5RjlGOUZhcEZcdEY5Rl90LUYjNiYtRmFvNiRRJTEzNTJGJ0Y5RmFwLUZjcTYlRl51LUYjNipGYVtsRlxyRmRyRlxyRmpxRmdyRmpyRjlGXHNGOUZecy1GIzYmRl9pcEZhcEZkaXlGOUZecy1GIzYmLUZhbzYkUSQ1MDdGJ0Y5RmFwRmppeUY5Rl90LUYjNiYtRmFvNiRRIzc4RidGOUZhcC1GY3E2JUZlcS1GIzYqRml0RlxyRmZldEZcckZpZWxGZ3JGanJGOUZcc0Y5RjlGOUZhcEZfW2xGOUZfdC1GIzYqLUZhbzYkUSY2NzE4NEYnRjlGYXBGaXVGYXAtRlc2JC1GIzYwLUYjNiYtRlc2JC1GIzYmRmdqeUZecy1GIzYoLUZebzYoRlxicy1GYW82JFEkMzIzRidGOUZnb0Zqb0ZdcEZfcEZhcEZfW3pGZ3JGanJGOUY5RjlGYXBGYXlGOUZfdC1GIzYmLUZXNiQtRiM2Ji1GIzYoLUZebzYoRlxic0ZdYm5GZ29Gam9GXXBGX3BGYXAtRiM2JEZnanlGOUZnckZqckY5Rl90LUYjNigtRl5vNigtRmFvNiRRJDY3NUYnRjktRmFvNiRRJTEyOTJGJ0Y5RmdvRmpvRl1wRl9wRmFwRl9bekZnckZqckY5RjlGOUZhcEZoeUY5Rl90LUYjNiYtRlc2JC1GIzYmLUYjNigtRl5vNihGXV1uRmphekZnb0Zqb0ZdcEZfcEZhcC1GIzYkLUZjcTYlRl51RlxqeUZcc0Y5RmdyRmpyRjlGX3QtRiM2KC1GXm82KC1GYW82JFEjOTFGJ0Y5LUZhbzYkUSQ2NDZGJ0Y5RmdvRmpvRl1wRl9wRmFwLUYjNiQtRmNxNiVGZXFGZV96RlxzRjlGZ3JGanJGOUY5RjlGYXBGXHRGOUZecy1GIzYoLUZebzYoLUZhbzYkUSQxMjZGJ0Y5RmphekZnb0Zqb0ZdcEZfcEZhcEZnYnpGZ3JGanJGOUZecy1GIzYoLUZebzYoRmBpbEZgY3pGZ29Gam9GXXBGX3BGYXBGX1t6RmdyRmpyRjlGX3QtRiM2KC1GXm82KEZkckZoZHpGZ29Gam9GXXBGX3BGYXAtRiM2JC1GY3E2JUZlcS1GIzYqRml0RlxyRmRyRlxyRmllbEZnckZqckY5RlxzRjlGZ3JGanJGOUZfdC1GIzYoLUZebzYoRmRbbUZqYXpGZ29Gam9GXXBGX3BGYXAtRiM2JC1GY3E2JUZedUZcX3pGXHNGOUZnckZqckY5RjlGOUZhcEZdX2xGOUZfdC1GIzYmLUZXNiQtRiM2Mi1GIzYmLUZXNiQtRiM2Ji1GIzYmLUZhbzYkUSYxODU2NEYnRjlGYXBGZGl5RjlGX3QtRiM2Ji1GYW82JFElNjQzNUYnRjlGYXBGaml5RjlGOUY5RmFwRmpfbEY5Rl90LUYjNiYtRlc2JC1GIzYuLUYjNiYtRlc2JC1GIzYmLUYjNiYtRmFvNiRRJzEyNzI5NkYnRjlGYXBGZGl5RjlGX3QtRiM2Ji1GYW82JFEmMzE1OTBGJ0Y5RmFwRmppeUY5RjlGOUZhcEZoeUY5Rl90LUYjNiYtRlc2JC1GIzYmLUYjNiZGZl14RmFwRmNeekY5Rl90RmVeekY5RjlGYXBGXHRGOUZfdC1GIzYmRmRndkZhcEZjX3pGOUZecy1GIzYmLUZhbzYkUSYzNDk0NEYnRjlGYXBGZGl5RjlGXnMtRiM2Ji1GYW82JFElOTEyNkYnRjlGYXBGaml5RjlGX3QtRiM2Ji1GYW82JFElMTQwNEYnRjlGYXBGY2B6RjlGOUY5RmFwRmF5RjlGX3QtRiM2Ji1GVzYkLUYjNiYtRiM2JkZdXG9GYXBGZGl5RjlGXnMtRiM2Ji1GYW82JFEmMjM0MDBGJ0Y5RmFwRmppeUY5RjlGOUZhcEZbYmxGOUZfdC1GIzYmLUZXNiQtRiM2Ji1GIzYmRmBmeUZhcEZjXnpGOUZecy1GIzYmLUZhbzYkUSU4MTEyRidGOUZhcEZqXnpGOUY5RjlGYXBGYmJsRjlGX3QtRiM2Ji1GVzYkLUYjNiotRiM2JkZpZHFGYXBGY196RjlGXnMtRiM2Ji1GYW82JFEmOTE3MjhGJ0Y5RmFwRmRpeUY5Rl90LUYjNiZGXGN4RmFwRmppeUY5Rl5zLUYjNiZGamJvRmFwRmNgekY5RjlGOUZhcEZoeUY5Rl90LUYjNiYtRlc2JC1GIzYpRmVuLUYjNiZGYmJxRmFwRmNeekY5Rl90LUYjNiYtRmFvNiRRJTM0MzJGJ0Y5RmFwRmpeekY5Rl5zLUYjNiYtRmFvNiRRJDYyNEYnRjlGYXAtRmNxNiVGZXEtRiM2KkZhW2xGXHJGZmV0RlxyRmllbEZnckZqckY5RlxzRjlGOUY5RmFwRlx0RjlGXnMtRiM2JkZpX3hGYXBGY196RjlGX3QtRiM2JkZdaG1GYXBGZGl5RjlGOUY5RmFwRltmbEY5Rl90LUYjNiotRmFvNiRRJjYxODgwRidGOUZhcEZpdUZhcC1GVzYkLUYjNjItRiM2Ji1GVzYkLUYjNiZGZ2p5Rl5zLUYjNigtRl5vNihGXGJzLUZhbzYkUSQyMzhGJ0Y5RmdvRmpvRl1wRl9wRmFwRl9bekZnckZqckY5RjlGOUZhcEZqX2xGOUZfdC1GIzYmLUZXNiQtRiM2Li1GIzYmLUZXNiQtRiM2Ji1GIzYoLUZebzYoLUZhbzYkUSQxODZGJ0Y5RmBqdEZnb0Zqb0ZdcEZfcEZhcEZnYnpGZ3JGanJGOUZecy1GIzYoLUZebzYoRmplbUZpYFtsRmdvRmpvRl1wRl9wRmFwRl9bekZnckZqckY5RjlGOUZhcEZoeUY5Rl90LUYjNiYtRlc2JC1GIzYmLUYjNigtRl5vNigtRmFvNiRRJDIxNkYnRjktRmFvNiRRJDU5NUYnRjlGZ29Gam9GXXBGX3BGYXBGXWR6RmdyRmpyRjlGX3QtRiM2KC1GXm82KEZgaWxGYGNbbEZnb0Zqb0ZdcEZfcEZhcEZbZXpGZ3JGanJGOUY5RjlGYXBGXHRGOUZecy1GIzYoLUZebzYoRmNmbUZbaXRGZ29Gam9GXXBGX3BGYXBGZ2J6RmdyRmpyRjlGX3QtRiM2KC1GXm82KEZgaWxGaWBbbEZnb0Zqb0ZdcEZfcEZhcEZfW3pGZ3JGanJGOUZecy1GIzYoLUZebzYoRmRyLUZhbzYkUSQxMTlGJ0Y5RmdvRmpvRl1wRl9wRmFwRl5mekZnckZqckY5Rl90LUYjNigtRl5vNihGXGZ0RmNkW2xGZ29Gam9GXXBGX3BGYXBGaGZ6RmdyRmpyRjlGOUY5RmFwRmF5RjlGX3QtRiM2Ji1GVzYkLUYjNiYtRiM2KC1GXm82KEZqZW1GalxuRmdvRmpvRl1wRl9wRmFwRmdiekZnckZqckY5Rl90LUYjNigtRl5vNigtRmFvNiRRIzkwRidGOUZjZFtsRmdvRmpvRl1wRl9wRmFwRl9bekZnckZqckY5RjlGOUZhcEZbYmxGOUZfdC1GIzYmLUZXNiQtRiM2Ji1GIzYoLUZebzYoRl9obEZgY1tsRmdvRmpvRl1wRl9wRmFwRl1kekZnckZqckY5Rl90LUYjNigtRl5vNigtRmFvNiRRJDE1NkYnRjlGYGNbbEZnb0Zqb0ZdcEZfcEZhcEZbZXpGZ3JGanJGOUY5RjlGYXBGYmJsRjlGX3QtRiM2Ji1GVzYkLUYjNitGZW4tRiM2KC1GXm82KC1GYW82JFEkMjUyRidGOS1GYW82JFEjODVGJ0Y5RmdvRmpvRl1wRl9wRmFwRmdiekZnckZqckY5Rl5zLUYjNigtRl5vNigtRmFvNiRRJDIzNEYnRjlGYGNbbEZnb0Zqb0ZdcEZfcEZhcEZfW3pGZ3JGanJGOUZfdC1GIzYoLUZebzYoLUZhbzYkUSMzNkYnRjlGYGNbbEZnb0Zqb0ZdcEZfcEZhcEZeZnpGZ3JGanJGOUZfdC1GIzYoLUZebzYoLUZhbzYkUSMxOEYnRjlGaWdbbEZnb0Zqb0ZdcEZfcEZhcEZoZnpGZ3JGanJGOUY5RjlGYXBGaHlGOUZfdC1GIzYmLUZXNiQtRiM2KUZlbi1GIzYoLUZebzYoRmlibUZgY1tsRmdvRmpvRl1wRl9wRmFwRl1kekZnckZqckY5Rl5zLUYjNigtRl5vNigtRmFvNiRRIzY2RidGOUZgY1tsRmdvRmpvRl1wRl9wRmFwRltlekZnckZqckY5Rl90LUYjNigtRl5vNihGXV1uRmBjW2xGZ29Gam9GXXBGX3BGYXAtRiM2JC1GY3E2JUZlcS1GIzYqRmFbbEZcckZkckZcckZpZWxGZ3JGanJGOUZcc0Y5RmdyRmpyRjlGOUY5RmFwRlx0RjlGX3QtRiM2KC1GXm82KEZeaHRGY2RbbEZnb0Zqb0ZdcEZfcEZhcEZnYnpGZ3JGanJGOUZecy1GIzYoLUZebzYoRlxxRmNkW2xGZ29Gam9GXXBGX3BGYXBGaGZ6RmdyRmpyRjlGOUY5RmFwRmlwRjlGXnMtRiM2KC1GYW82JFElMjE4NEYnRjlGYXBGYXlGYXAtRlc2JC1GIzYyLUYjNiYtRlc2JC1GIzYmLUYjNigtRl5vNigtRmFvNiRRJDE1M0YnRjlGW2N1RmdvRmpvRl1wRl9wRmFwLUYjNiRGZGl5RjlGZ3JGanJGOUZfdC1GIzYoLUZebzYoRmJgdUZkYm5GZ29Gam9GXXBGX3BGYXAtRiM2JEZqaXlGOUZnckZqckY5RjlGOUZhcEZqX2xGOUZfdC1GIzYmLUZXNiQtRiM2Li1GIzYmLUZXNiQtRiM2Ji1GIzYoLUZebzYoLUZhbzYkUSQ0NTlGJ0Y5RmpcbkZnb0Zqb0ZdcEZfcEZhcEZqXFxsRmdyRmpyRjlGXnMtRiM2KC1GXm82KEZcYnMtRmFvNiRRIzU2RidGOUZnb0Zqb0ZdcEZfcEZhcEZgXVxsRmdyRmpyRjlGOUY5RmFwRmh5RjlGX3QtRiM2Ji1GVzYkLUYjNiYtRiM2JkZhW2xGYXBGY156RjlGXnMtRiM2KC1GXm82KC1GYW82JFEjMjZGJ0Y5RmlmbkZnb0Zqb0ZdcEZfcEZhcC1GIzYkRmpeekY5RmdyRmpyRjlGOUY5RmFwRlx0RjlGX3RGY196Rl5zLUYjNiZGW2N1RmFwRmRpeUY5Rl5zLUYjNigtRl5vNihGaF5sRmRibkZnb0Zqb0ZdcEZfcEZhcEZgXVxsRmdyRmpyRjlGX3QtRiM2KC1GXm82KEZqcUZhW2xGZ29Gam9GXXBGX3BGYXAtRiM2JEZjYHpGOUZnckZqckY5RjlGOUZhcEZheUY5Rl90LUYjNiYtRlc2JC1GIzYmLUYjNigtRl5vNigtRmFvNiRRJDc2NUYnRjlGW2N1RmdvRmpvRl1wRl9wRmFwRmpcXGxGZ3JGanJGOUZecy1GIzYoLUZebzYoRmRkdkZqXG5GZ29Gam9GXXBGX3BGYXBGYF1cbEZnckZqckY5RjlGOUZhcEZbYmxGOUZfdC1GIzYmLUZXNiQtRiM2Ji1GIzYoLUZebzYoRmZgeUZqXG5GZ29Gam9GXXBGX3BGYXAtRiM2JEZjXnpGOUZnckZqckY5Rl5zLUYjNigtRl5vNihGaF9cbEZqXG5GZ29Gam9GXXBGX3BGYXBGW2BcbEZnckZqckY5RjlGOUZhcEZiYmxGOUZfdC1GIzYmLUZXNiQtRiM2Ki1GIzYmRmRyRmFwRmNfekY5Rl5zLUYjNiZGYml2RmFwRmRpeUY5Rl90LUYjNigtRl5vNihGYGlsRmpcbkZnb0Zqb0ZdcEZfcEZhcEZgXVxsRmdyRmpyRjlGXnMtRiM2KEZdYXZGYXBGZ2BcbEZnckZqckY5RjlGOUZhcEZoeUY5Rl90LUYjNiYtRlc2JC1GIzYpRmVuLUYjNigtRl5vNihGXWV0RmpcbkZnb0Zqb0ZdcEZfcEZhcEZkYlxsRmdyRmpyRjlGX3QtRiM2KC1GXm82KEZpXWxGalxuRmdvRmpvRl1wRl9wRmFwRltgXGxGZ3JGanJGOUZecy1GIzYoLUZebzYoRmh3RmpcbkZnb0Zqb0ZdcEZfcEZhcC1GIzYkRl5fW2xGOUZnckZqckY5RjlGOUZhcEZcdEY5Rl5zLUYjNigtRl5vNihGaXRGalxuRmdvRmpvRl1wRl9wRmFwLUYjNiRGY196RjlGZ3JGanJGOUZfdC1GIzYoLUZebzYoRmBqbEZbY3VGZ29Gam9GXXBGX3BGYXBGalxcbEZnckZqckY5RjlGOUY5RjlGOUZhcEZgZ25GOUZfdC1GIzYmLUZXNiQtRiM2J0Zlbi1GIzYmLUZhbzYkUSYyOTE3MkYnRjlGYXAtRmNxNiVGXnUtRiM2KkZhW2xGXHJGanFGXHJGaHdGZ3JGanJGOUZcc0Y5Rl5zLUYjNiYtRmFvNiRRJTc2MDVGJ0Y5RmFwLUZjcTYlRmVxLUYjNipGZHJGXHJGZmV0RlxyRmh3RmdyRmpyRjlGXHNGOUY5RjlGYXBGZnBGOUZecy1GIzYqRmBqeUZhcEZpdUZhcC1GVzYkLUYjNiYtRmNxNiVGXnUtRiM2KkZhW2xGXHJGYnJGXHJGaHdGZ3JGanJGOUZcc0Zecy1GIzYoLUZebzYoRmFcbC1GYW82JFEjNjhGJ0Y5RmdvRmpvRl1wRl9wRmFwLUYjNiQtRmNxNiVGZXEtRiM2KkZkckZcckZkckZcckZod0ZnckZqckY5RlxzRjlGZ3JGanJGOUY5RjlGYXBGYHhGOUZfdC1GIzYmLUZXNiQtRiM2MC1GIzYmLUZXNiQtRiM2J0Zlbi1GIzYmLUZhbzYkUSY4MjIxMkYnRjlGYXBGY2ZcbEY5Rl5zRmdmXGxGOUY5RmFwRmF5RjlGX3QtRiM2Ji1GVzYkLUYjNidGZW4tRiM2Ji1GYW82JFEnMzc2NTg0RidGOUZhcEZjZlxsRjlGXnMtRiM2JkZdXXlGYXBGXGdcbEY5RjlGOUZhcEZoeUY5Rl90LUYjNiYtRlc2JC1GIzYmLUYjNiZGZ156RmFwLUZjcTYlRmVxLUYjNipGYVtsRlxyRmJyRlxyRmpxRmdyRmpyRjlGXHNGOUZfdC1GIzYmRmlgbEZhcC1GY3E2JUZedUZlaFxsRlxzRjlGOUY5RmFwRlx0RjlGXnMtRiM2JkZnXnpGYXAtRmNxNiVGXnUtRiM2KkZhW2xGXHJGanFGXHJGanFGZ3JGanJGOUZcc0Y5Rl90LUYjNiYtRmFvNiRRJjU2Nzg0RidGOUZhcEZjZlxsRjlGXnMtRiM2Ji1GYW82JFElMTcxNkYnRjlGYXAtRmNxNiVGZXEtRiM2KkZkckZcckZmZXRGXHJGanFGZ3JGanJGOUZcc0Y5Rl90LUYjNiYtRmFvNiRRJjExMTU0RidGOUZhcEZcZ1xsRjlGOUY5RmFwRl9bbEY5Rl5zLUYjNipGamJvRmFwRml1RmFwLUZXNiQtRiM2MC1GIzYmLUZXNiQtRiM2Ji1GIzYoLUZebzYoRltpdEZkckZnb0Zqb0ZdcEZfcEZhcC1GIzYkRmZnXGxGOUZnckZqckY5Rl5zLUYjNigtRl5vNihGZGJ3RmFbbEZnb0Zqb0ZdcEZfcEZhcEZhaFxsRmdyRmpyRjlGOUY5RmFwRmF5RjlGX3QtRiM2Ji1GVzYkLUYjNiYtRiM2KC1GXm82KC1GYW82JFEkNTI3RidGOUZkckZnb0Zqb0ZdcEZfcEZhcEZeXl1sRmdyRmpyRjlGXnMtRiM2KC1GXm82KEZhXGxGYVtsRmdvRmpvRl1wRl9wRmFwRmFoXGxGZ3JGanJGOUY5RjlGYXBGaHlGOUZfdC1GIzYmLUZXNiQtRiM2J0Zlbi1GIzYoLUZebzYoRmRid0ZccUZnb0Zqb0ZdcEZfcEZhcC1GIzYkLUZjcTYlRmVxRmlbXWxGXHNGOUZnckZqckY5Rl5zLUYjNiYtRmFvNiRRIzUwRidGOUZhcC1GY3E2JUZedUZeZ1xsRlxzRjlGOUY5RmFwRlx0RjlGX3QtRmNxNiVGXnVGX1tdbEZcc0Zecy1GIzYmRltjdUZhcEZmZ1xsRjlGXnMtRiM2KC1GXm82KEZpXWxGXHFGZ29Gam9GXXBGX3BGYXAtRiM2JC1GY3E2JUZlcS1GIzYqRmRyRlxyRmRyRlxyRmpxRmdyRmpyRjlGXHNGOUZnckZqckY5Rl90LUYjNigtRl5vNigtRmFvNiRRJDE0M0YnRjlGXV1uRmdvRmpvRl1wRl9wRmFwRmFoXGxGZ3JGanJGOUY5RjlGYXBGXV9sRjlGX3QtRiM2Ji1GVzYkLUYjNjgtRiM2Ji1GVzYkLUYjNidGZW4tRiM2Ji1GYW82JFEmNzY5MDhGJ0Y5RmFwRmNmXGxGOUZfdEZnZlxsRjlGOUZhcEZqX2xGOUZfdC1GIzYmLUZXNiQtRiM2K0Zlbi1GIzYoLUZhbzYkUSc0MjQzMjBGJ0Y5RmFwRmNmXGxGYXBGaHlGOUZfdC1GIzYmLUZXNiQtRiM2Ji1GIzYmLUZhbzYkUSYyODM5MkYnRjlGYXBGXVtdbEY5Rl90RmFbXWxGOUY5RmFwRlx0RjlGXnMtRiM2JkZmaG1GYXBGZ1tdbEY5Rl90LUYjNiZGaV5zRmFwRmNmXGxGOUY5RjlGYXBGYXlGOUZfdC1GIzYmLUZXNiQtRiM2J0Zlbi1GIzYmLUZhbzYkUSczMjI2NjBGJ0Y5RmFwRmNmXGxGOUZecy1GIzYmRltfbUZhcEZcZ1xsRjlGOUY5RmFwRltibEY5Rl90LUYjNiYtRlc2JC1GIzYnRmVuLUYjNiZGW11vRmFwRl1bXWxGOUZfdC1GIzYmRmNoc0ZhcEZjW11sRjlGOUY5RmFwRmJibEY5Rl90LUYjNiYtRlc2JC1GIzYrRmVuLUYjNiYtRmFvNiRRJjIwOTA0RidGOUZhcEZnW11sRjlGX3QtRiM2Ji1GYW82JFEnMjkyNjU2RidGOUZhcEZjZlxsRjlGXnMtRiM2JkZcY2xGYXBGZVxdbEY5Rl90LUYjNiZGYWNsRmFwRlxnXGxGOUY5RjlGYXBGaHlGOUZfdC1GIzYmLUZXNiQtRiM2K0Zlbi1GIzYmRmZeW2xGYXBGXVtdbEY5Rl90LUYjNiZGW19bbEZhcC1GY3E2JUZlcS1GIzYqRmFbbEZcckZickZcckZpZWxGZ3JGanJGOUZcc0Y5Rl90LUYjNiZGXGRsRmFwLUZjcTYlRl51RmZhXWxGXHNGOUZecy1GIzYmRmNkbEZhcEZjW11sRjlGOUY5RmFwRlx0RjlGX3QtRiM2Ji1GYW82JFElNDY4MEYnRjlGYXBGZ1tdbEY5Rl5zLUYjNiYtRmFvNiRRJjI1NzQwRidGOUZhcEZjZlxsRjlGX3QtRiM2JkZeW1tsRmFwRmVcXWxGOUZecy1GIzYmLUZhbzYkUSUzODYxRidGOUZhcEZcZ1xsRjlGXnMtRiM2Ji1GYW82JFEkMzEyRidGOUZhcC1GY3E2JUZlcS1GIzYqRmRyRlxyRmZldEZcckZpZWxGZ3JGanJGOUZcc0Y5RjlGOUZhcEZbZmxGOUZecy1GIzYqRmpib0ZhcEZpdUZhcC1GVzYkLUYjNjgtRiM2Ji1GVzYkLUYjNiYtRiM2KC1GXm82KEZbaXRGXHFGZ29Gam9GXXBGX3BGYXBGXl5dbEZnckZqckY5Rl5zLUYjNihGYmJ3RmFwRmFoXGxGZ3JGanJGOUY5RjlGYXBGal9sRjlGX3QtRiM2Ji1GVzYkLUYjNi5GZF5dbEZfdC1GIzYmLUZXNiQtRiM2J0ZlbkZbYF1sRl5zLUYjNiZGaGVbbEZhcEZoYF1sRjlGOUY5RmFwRlx0RjlGX3RGamBdbEZec0ZcYV1sRl5zRl5hXWxGX3RGaGFdbEY5RjlGYXBGYXlGOUZfdC1GIzYmLUZXNiQtRiM2Ji1GIzYoLUZebzYoLUZhbzYkUSU1MDE1RidGOUZeaVtsRmdvRmpvRl1wRl9wRmFwRl5eXWxGZ3JGanJGOUZecy1GIzYoLUZebzYoRltheEZkYm5GZ29Gam9GXXBGX3BGYXBGYWhcbEZnckZqckY5RjlGOUZhcEZbYmxGOUZfdC1GIzYmLUZXNiQtRiM2J0Zlbi1GIzYmRmhfXGxGYXBGYWBdbEY5Rl5zLUYjNiYtRmFvNiRRIzgwRidGOUZhcEZoYF1sRjlGOUY5RmFwRmJibEY5Rl90LUYjNiYtRlc2JC1GIzYqLUYjNigtRl5vNihGW2h1RmRyRmdvRmpvRl1wRl9wRmFwLUYjNiRGamBdbEY5RmdyRmpyRjlGXnMtRiM2KC1GXm82KEZpXWxGaHdGZ29Gam9GXXBGX3BGYXBGYmFdbEZnckZqckY5Rl5zLUYjNigtRl5vNigtRmFvNiRRJDUxOEYnRjlGZHJGZ29Gam9GXXBGX3BGYXBGXl5dbEZnckZqckY5Rl90LUYjNigtRl5vNihGXGJdbEZhW2xGZ29Gam9GXXBGX3BGYXBGYWhcbEZnckZqckY5RjlGOUZhcEZoeUY5Rl90LUYjNiYtRlc2JC1GIzYrRmVuLUYjNiZGaHdGYXAtRmNxNiVGZXEtRiM2KkZhW2xGXHJGanFGXHJGaWVsRmdyRmpyRjlGXHNGOUZecy1GIzYmRmFbbEZhcC1GY3E2JUZedUZnXF1sRlxzRjlGX3QtRiM2JkZpXWxGYXBGYWBdbEY5Rl90LUYjNiZGYmRtRmFwRmhgXWxGOUY5RjlGYXBGXHRGOUZfdC1GIzYoRmFhbkZhcEZiYV1sRmdyRmpyRjlGXnMtRiM2KC1GXm82KEZeaHRGZGJuRmdvRmpvRl1wRl9wRmFwRmFoXGxGZ3JGanJGOUZecy1GIzYoLUZebzYoRmpxRmRyRmdvRmpvRl1wRl9wRmFwLUYjNiQtRmNxNiVGZXEtRiM2KkZkckZcckZkckZcckZpZWxGZ3JGanJGOUZcc0Y5RmdyRmpyRjlGXnMtRiM2KC1GXm82KEZpdEZkckZnb0Zqb0ZdcEZfcEZhcEZbX15sRmdyRmpyRjlGX3QtRiM2KC1GXm82KEZgamxGXHFGZ29Gam9GXXBGX3BGYXBGXl5dbEZnckZqckY5RjlGOUZhcEZpcEY5Rl90LUYjNiYtRlc2JC1GIzYnRmVuLUYjNiYtRmFvNiRRJjIzODY4RidGOUZhcEZjZlxsRjlGX3RGZ2ZcbEY5RjlGYXBGZ3VGOUZfdC1GIzYmLUZXNiQtRiM2Li1GIzYmLUZXNiQtRiM2J0Zlbi1GIzYmLUZhbzYkUSY0NzczNkYnRjlGYXBGY2ZcbEY5Rl90RmNqXGxGOUY5RmFwRmh5RjlGX3QtRiM2Ji1GVzYkLUYjNiYtRiM2Ji1GYW82JFEmMjQzMzZGJ0Y5RmFwRl1bXWxGOUZec0ZfZl1sRjlGOUZhcEZcdEY5Rl5zLUYjNiZGZltcbEZhcEZnW11sRjlGX3QtRiM2Ji1GYW82JFEmMzA1NzZGJ0Y5RmFwRmNmXGxGOUZfdEZgXF1sRl5zRmlcXWxGOUY5RmFwRmpfbEY5Rl90LUYjNiYtRlc2JC1GIzY0LUYjNiYtRlc2JC1GIzYmLUYjNiZGXmRvRmFwRmNmXGxGOUZfdEZlZV1sRjlGOUZhcEZbYmxGOUZfdC1GIzYmLUZXNiQtRiM2Ji1GIzYmLUZhbzYkUSY0NTk2OEYnRjlGYXBGXVtdbEY5Rl5zRl9mXWxGOUY5RmFwRmJibEY5Rl90LUYjNiYtRlc2JC1GIzYqRl9lXmxGXnNGYWVebEZfdEZhZ11sRl5zRmNnXWxGOUY5RmFwRmh5RjlGX3QtRiM2Ji1GVzYkLUYjNitGZW4tRiM2Ji1GYW82JFEmMjQwMjRGJ0Y5RmFwRl1bXWxGOUZfdC1GIzYmRlxmcUZhcEZfaF1sRjlGXnNGY2hdbEZfdEZnaF1sRjlGOUZhcEZcdEY5Rl90LUYjNiZGaV94RmFwRmdbXWxGOUZecy1GIzYmRl1obUZhcEZjZlxsRjlGXnNGY2ldbEZfdEZlaV1sRl90RmppXWxGOUY5RmFwRmF5RjlGX3QtRiM2KC1GYW82JFEmMTQ1NjBGJ0Y5RmFwLUZXNiQtRiM2Li1GIzYoLUZebzYoRmdcXGxGXGZ0RmdvRmpvRl1wRl9wRmFwLUYjNiZGW2JsRmFwRmNmXGxGOUZnckZqckY5Rl5zLUYjNigtRl5vNihGYGlsRmBqdEZnb0Zqb0ZdcEZfcEZhcC1GIzYmRl1bXWxGYXBGYmJsRjlGZ3JGanJGOUZfdC1GIzYmLUZXNiQtRiM2JkZnW11sRl5zLUYjNiZGW2N1RmFwRmNmXGxGOUY5RjlGYXBGaHlGOUZfdC1GIzYmLUZXNiQtRiM2Ji1GIzYoLUZebzYoRmRcbEZganRGZ29Gam9GXXBGX3BGYXAtRiM2JEZdW11sRjlGZ3JGanJGOUZecy1GIzYoLUZebzYoRmFbbEZganRGZ29Gam9GXXBGX3BGYXAtRiM2JEZfaF1sRjlGZ3JGanJGOUY5RjlGYXBGXHRGOUZecy1GIzYoLUZebzYoRmRyRmpcbkZnb0Zqb0ZdcEZfcEZhcC1GIzYkRmdbXWxGOUZnckZqckY5Rl90LUYjNigtRl5vNihGXmh0RltjdUZnb0Zqb0ZdcEZfcEZhcC1GIzYkRmNmXGxGOUZnckZqckY5RjlGOUZhcEZoeUY5RjlGOUZhcEZiZ21GOUZfdC1GIzYmLUZXNiQtRiM2Li1GIzYmLUZXNiQtRiM2KC1GIzYmLUZXNiQtRiM2Ji1GIzYmLUZhbzYkUSY0OTUwNEYnRjlGYXAtRmNxNiVGXnUtRiM2KkZhW2xGXHJGYVtsRlxyRmh3RmdyRmpyRjlGXHNGOUZecy1GIzYmRmpebkZhcC1GY3E2JUZlcS1GIzYqRml0RlxyLUYjNiVGZW5GYVtsRjlGXHJGanFGZ3JGanJGOUZcc0Y5RjlGOUZhcEZcdEY5Rl90LUYjNiZGZl5bbEZhcC1GY3E2JUZedS1GIzYqRml0RlxyRmFbbEZcckZqcUZnckZqckY5RlxzRjlGXnMtRiM2JkZgX3pGYXAtRmNxNiVGZXEtRiM2KkZhW2xGXHJGYl5fbEZcckZqcUZnckZqckY5RlxzRjlGOUY5RmFwRmB4RjlGX3QtRiM2Ki1GYW82JFElODczNkYnRjlGYXAtRlc2JC1GIzYoLUYjNiYtRlc2JC1GIzYmLUYjNigtRl5vNihGYVxsRmleXGxGZ29Gam9GXXBGX3BGYXAtRiM2JC1GY3E2JUZlcUZoXl9sRlxzRjlGZ3JGanJGOUZfdC1GIzYoLUZebzYoRmphekZpZm5GZ29Gam9GXXBGX3BGYXAtRiM2JC1GY3E2JUZedS1GIzYqRmFbbEZcckZiXl9sRlxyRmh3RmdyRmpyRjlGXHNGOUZnckZqckY5RjlGOUZhcEZcdEY5Rl90LUZjcTYlRl51RmBeX2xGXHNGX3QtRiM2KC1GXm82KEZoXmxGZl11RmdvRmpvRl1wRl9wRmFwLUYjNiQtRmNxNiVGZXEtRiM2KkZhW2xGXHJGYVtsRlxyRmpxRmdyRmpyRjlGXHNGOUZnckZqckY5RjlGOUZhcEZpdUZhcEZfW2xGOUZfdC1GIzYmLUZXNiQtRiM2MC1GIzYmLUZXNiQtRiM2KC1GIzYmLUZXNiQtRiM2J0Zlbi1GIzYmLUZhbzYkUSY0MjQzMkYnRjlGYXBGaF1fbEY5Rl90LUYjNiZGZ2RuRmFwRl5eX2xGOUY5RjlGYXBGXHRGOUZecy1GIzYmRltfW2xGYXBGZl5fbEY5Rl90LUYjNiZGW11vRmFwRlxfX2xGOUY5RjlGYXBGYXlGOUZfdC1GIzYmLUZXNiQtRiM2Ji1GIzYmLUZhbzYkUSY2MzY0OEYnRjlGYXBGaF1fbEY5Rl5zLUYjNiZGZ1xyRmFwRl5eX2xGOUY5RjlGYXBGYmJsRjlGX3QtRiM2Ji1GVzYkLUYjNiYtRiM2JkZmXXhGYXBGZl5fbEY5Rl5zLUYjNiZGZ156RmFwRlxfX2xGOUY5RjlGYXBGaHlGOUZfdC1GIzYmLUZXNiQtRiM2Ki1GIzYmRmRkcUZhcC1GY3E2JUZedUZbYl9sRlxzRjlGXnMtRiM2Ji1GYW82JFEmNDA3NjhGJ0Y5RmFwRmhdX2xGOUZfdC1GIzYmRmhcW2xGYXBGXl5fbEY5Rl5zLUYjNiZGZ2VxRmFwLUZjcTYlRmVxLUYjNipGaXRGXHJGYl5fbEZcckZpZWxGZ3JGanJGOUZcc0Y5RjlGOUZhcEZcdEY5Rl5zLUYjNiZGXGRsRmFwRmZeX2xGOUZfdC1GIzYmRmBhbUZhcEZcX19sRjlGXnMtRiM2Ji1GYW82JFEkMjA4RidGOUZhcC1GY3E2JUZlcS1GIzYqRmFbbEZcckZiXl9sRlxyRmllbEZnckZqckY5RlxzRjlGOUY5RmFwRl1fbEY5Rl90LUYjNipGW2ZvRmFwLUZXNiQtRiM2MC1GIzYmLUZXNiQtRiM2KC1GIzYmLUZXNiQtRiM2Ji1GIzYoLUZebzYoRmJgdUZeaXdGZ29Gam9GXXBGX3BGYXBGY2BfbEZnckZqckY5Rl90LUYjNigtRl5vNihGZ2h4RmRyRmdvRmpvRl1wRl9wRmFwRlthX2xGZ3JGanJGOUY5RjlGYXBGXHRGOUZfdEZhYV9sRl90LUYjNigtRl5vNihGanFGXHFGZ29Gam9GXXBGX3BGYXBGZ2FfbEZnckZqckY5RjlGOUZhcEZheUY5Rl90LUYjNiYtRlc2JC1GIzYmLUYjNigtRl5vNihGXGJzRmhebEZnb0Zqb0ZdcEZfcEZhcEZjYF9sRmdyRmpyRjlGX3QtRiM2KC1GXm82KEZnXFxsRmhebEZnb0Zqb0ZdcEZfcEZhcEZbYV9sRmdyRmpyRjlGOUY5RmFwRmJibEY5Rl90LUYjNiYtRlc2JC1GIzYmLUYjNigtRl5vNihGZ2hbbEZoXmxGZ29Gam9GXXBGX3BGYXAtRiM2JEZhYV9sRjlGZ3JGanJGOUZfdC1GIzYoRmhbbkZhcEZnYV9sRmdyRmpyRjlGOUY5RmFwRmh5RjlGX3QtRiM2Ji1GVzYkLUYjNitGZW4tRiM2KEZhYW5GYXBGY2BfbEZnckZqckY5Rl90LUYjNihGaF13RmFwLUYjNiQtRmNxNiVGZXEtRiM2KkZpdEZcckZhW2xGXHJGaWVsRmdyRmpyRjlGXHNGOUZnckZqckY5Rl90LUYjNigtRl5vNihGalxuRmhebEZnb0Zqb0ZdcEZfcEZhcC1GIzYkLUZjcTYlRl51Rl5fX2xGXHNGOUZnckZqckY5Rl5zLUYjNigtRl5vNigtRmFvNiRRIzk4RidGOUZoXmxGZ29Gam9GXXBGX3BGYXBGW2FfbEZnckZqckY5RjlGOUZhcEZcdEY5Rl5zLUYjNigtRl5vNihGZFttRmhebEZnb0Zqb0ZdcEZfcEZhcEZbW2BsRmdyRmpyRjlGXnMtRiM2KC1GXm82KEZpXWxGXml3RmdvRmpvRl1wRl9wRmFwRmdhX2xGZ3JGanJGOUZfdC1GIzYoLUZebzYoRmpxRmhfXGxGZ29Gam9GXXBGX3BGYXAtRiM2JC1GY3E2JUZlcS1GIzYqRmFbbEZcckZhW2xGXHJGaWVsRmdyRmpyRjlGXHNGOUZnckZqckY5RjlGOUZhcEZpdUZhcEZbZmxGOUZecy1GIzYqRmJfX2xGYXBGYXlGYXAtRlc2JC1GIzYwLUYjNiYtRlc2JC1GIzYoLUYjNiYtRlc2JC1GIzYmLUYjNigtRl5vNigtRmFvNiRRJDQ5M0YnRjlGaWZuRmdvRmpvRl1wRl9wRmFwLUYjNiRGaF1fbEY5RmdyRmpyRjlGXnMtRiM2KC1GXm82KEZiYHVGalxuRmdvRmpvRl1wRl9wRmFwLUYjNiRGXl5fbEY5RmdyRmpyRjlGOUY5RmFwRlx0RjlGX3QtRiM2KC1GXm82KC1GYW82JFEjNTNGJ0Y5RmZddUZnb0Zqb0ZdcEZfcEZhcC1GIzYkRmZeX2xGOUZnckZqckY5Rl5zLUYjNihGZWFfbEZhcC1GIzYkRlxfX2xGOUZnckZqckY5RjlGOUZhcEZheUY5Rl90LUYjNiYtRlc2JC1GIzYmLUYjNigtRl5vNihGZ1xcbEZqXG5GZ29Gam9GXXBGX3BGYXBGaV9gbEZnckZqckY5Rl5zLUYjNigtRl5vNihGXGJzRmpcbkZnb0Zqb0ZdcEZfcEZhcEZfYGBsRmdyRmpyRjlGOUY5RmFwRmJibEY5Rl90LUYjNiYtRlc2JC1GIzYmLUYjNigtRl5vNihGZ2hbbEZqXG5GZ29Gam9GXXBGX3BGYXBGaGBgbEZnckZqckY5Rl5zLUYjNigtRl5vNihGYGlsRmZddUZnb0Zqb0ZdcEZfcEZhcEZcYWBsRmdyRmpyRjlGOUY5RmFwRmh5RjlGX3QtRiM2Ji1GVzYkLUYjNipGaWVfbEZecy1GIzYmRltjdUZhcEZoXV9sRjlGX3QtRiM2KC1GXm82KEZgaWxGW2N1RmdvRmpvRl1wRl9wRmFwRl9gYGxGZ3JGanJGOUZecy1GIzYoRmdbX2xGYXAtRiM2JEZkZl9sRjlGZ3JGanJGOUY5RjlGYXBGXHRGOUZecy1GIzYoLUZebzYoRmRbbUZqXG5GZ29Gam9GXXBGX3BGYXBGaGBgbEZnckZqckY5Rl90LUYjNigtRl5vNihGaV1sRmZddUZnb0Zqb0ZdcEZfcEZhcEZcYWBsRmdyRmpyRjlGXnMtRiM2KC1GXm82KEZqcUZbY3VGZ29Gam9GXXBGX3BGYXAtRiM2JEZhZ19sRjlGZ3JGanJGOUY5RjlGYXBGaXBGOUZecy1GIzYoRmBbdEZhcEZiXm9GYXAtRlc2JC1GIzYwLUYjNiYtRlc2JC1GIzYoLUYjNiYtRlc2JC1GIzYmLUYjNigtRl5vNihGXGJzRmNieUZnb0Zqb0ZdcEZfcEZhcEZjYF9sRmdyRmpyRjlGX3QtRiM2KC1GXm82KEZgYnlGYVtsRmdvRmpvRl1wRl9wRmFwRlthX2xGZ3JGanJGOUY5RjlGYXBGXHRGOUZfdEZhYV9sRl90LUYjNigtRl5vNihGaF5sRmJkbUZnb0Zqb0ZdcEZfcEZhcEZnYV9sRmdyRmpyRjlGOUY5RmFwRmF5RjlGX3QtRiM2Ji1GVzYkLUYjNiYtRiM2KC1GXm82KEZiYHVGYVtsRmdvRmpvRl1wRl9wRmFwRmNgX2xGZ3JGanJGOUZfdEZeZmBsRjlGOUZhcEZiYmxGOUZfdC1GIzYmLUZXNiQtRiM2Ji1GIzYmRmRyRmFwRmFhX2xGOUZfdC1GIzYoLUZebzYoRmhebEZkb0Znb0Zqb0ZdcEZfcEZhcEZnYV9sRmdyRmpyRjlGOUY5RmFwRmh5RjlGX3QtRiM2Ji1GVzYkLUYjNitGZW4tRiM2KEZhYFxsRmFwRmNgX2xGZ3JGanJGOUZfdC1GIzYoRmVgXGxGYXBGaVtgbEZnckZqckY5Rl90LUYjNihGaFxuRmFwRmNcYGxGZ3JGanJGOUZecy1GIzYoLUZebzYoLUZhbzYkUSM0OUYnRjlGXHFGZ29Gam9GXXBGX3BGYXBGW2FfbEZnckZqckY5RjlGOUZhcEZcdEY5Rl5zLUYjNihGaFtuRmFwRltbYGxGZ3JGanJGOUZecy1GIzYoLUZebzYoRmldbEZiZG1GZ29Gam9GXXBGX3BGYXBGZ2FfbEZnckZqckY5Rl90LUYjNigtRl5vNihGanFGXWV0RmdvRmpvRl1wRl9wRmFwRmpdYGxGZ3JGanJGOUY5RjlGOUY5RjlGYXBGYGduRjlGX3QtRiM2Ji1GVzYkLUYjNidGZW4tRiM2KC1GYW82JFEmNzc3OTJGJ0Y5RmFwRlx0RmFwLUZjcTYlRl51LUYjNipGYVtsRlxyRmh3RlxyRmh3RmdyRmpyRjlGXHNGOUZfdC1GIzYmRmBfekZhcC1GY3E2JUZlcS1GIzYqRmFbbEZcckZcam5GXHJGanFGZ3JGanJGOUZcc0Y5RjlGOUZhcEZgeEY5Rl5zLUYjNiotRmFvNiRRJzI4Mjg4MEYnRjlGYXAtRlc2JC1GIzYmLUYjNiYtRmNxNiVGXnUtRiM2KkZhW2xGXHJGXGpuRlxyRmh3RmdyRmpyRjlGXHNGYXBGXHRGOUZecy1GIzYoLUZebzYoRmBpbC1GYW82JFElMTM2MEYnRjlGZ29Gam9GXXBGX3BGYXAtRiM2JC1GY3E2JUZlcS1GIzYqRmFbbEZcckZod0ZcckZqcUZnckZqckY5RlxzRjlGZ3JGanJGOUY5RjlGYXBGaXVGYXBGX1tsRjlGX3QtRiM2Ji1GVzYkLUYjNi4tRiM2Ji1GVzYkLUYjNiYtRiM2KC1GYW82JFEnMjU0NTkyRidGOUZhcEZcdEZhcEZkamBsRjlGX3QtRiM2JkZlYG9GYXBGampgbEY5RjlGOUZhcEZheUY5Rl90LUYjNigtRmFvNiRRJzI5NzAyNEYnRjlGYXBGZGpgbEZhcEZiYmxGOUZecy1GIzYoRmBqcUZhcEZqamBsRmFwRmh5RjlGX3QtRiM2Ji1GVzYkLUYjNiYtRiM2JkZpYXBGYXAtRmNxNiVGXnVGaFxhbEZcc0Y5Rl5zLUYjNiYtRmFvNiRRJjIzMjk2RidGOUZhcEZkamBsRjlGOUY5RmFwRlx0RjlGXnMtRiM2JkZgYW1GYXBGampgbEY5Rl90LUYjNiZGXmdfbEZhcC1GY3E2JUZlcS1GIzYqRmFbbEZcckZcam5GXHJGaWVsRmdyRmpyRjlGXHNGOUY5RjlGYXBGXV9sRjlGXnMtRiM2Ki1GYW82JFEmMTEyMzJGJ0Y5RmFwLUZXNiQtRiM2Li1GIzYmLUZXNiQtRiM2Ji1GIzYoLUZebzYoLUZhbzYkUSQzNzRGJ0Y5RmplbUZnb0Zqb0ZdcEZfcEZhcEZnW2FsRmdyRmpyRjlGX3QtRiM2KC1GXm82KEZoXmxGZFx2RmdvRmpvRl1wRl9wRmFwRmRcYWxGZ3JGanJGOUY5RjlGYXBGYXlGOUZfdC1GIzYoLUZebzYoRmlnW2xGZFttRmdvRmpvRl1wRl9wRmFwLUYjNiZGaVthbEZhcEZiYmxGOUZnckZqckY5Rl5zLUYjNigtRl5vNihGaF5sRmRyRmdvRmpvRl1wRl9wRmFwLUYjNiZGZlxhbEZhcEZoeUY5RmdyRmpyRjlGX3QtRiM2Ji1GVzYkLUYjNiYtRmNxNiVGXnVGXFthbEZcc0Zecy1GIzYmRltjdUZhcEZpW2FsRjlGOUY5RmFwRlx0RjlGX3QtRiM2KC1GXm82KEZpXWxGXmlbbEZnb0Zqb0ZdcEZfcEZhcEZkXGFsRmdyRmpyRjlGXnMtRiM2KC1GXm82KEZqcUZkW21GZ29Gam9GXXBGX3BGYXAtRiM2JC1GY3E2JUZlcS1GIzYqRmFbbEZcckZod0ZcckZpZWxGZ3JGanJGOUZcc0Y5RmdyRmpyRjlGOUY5RmFwRml1RmFwRltmbEY5Rl90LUYjNiYtRlc2JC1GIzYoLUYjNiYtRlc2JC1GIzYmLUYjNigtRmFvNiRRJzMzMjM4NEYnRjlGYXBGXHRGYXBGZGpgbEY5Rl90LUYjNiZGYGpxRmFwRmpqYGxGOUY5RjlGYXBGal9sRjlGX3QtRiM2Ji1GVzYkLUYjNiwtRiM2KC1GYW82JFEoMTEwMzIzMkYnRjlGYXBGZGpgbEZhcEZiYmxGOUZfdC1GIzYoLUZhbzYkUSYzNjUwNEYnRjlGYXBGampgbEZhcEZoeUY5Rl90LUYjNiYtRlc2JC1GIzYmLUYjNiZGX2dzRmFwRlxfYWxGOUZecy1GIzYmLUZhbzYkUSczODQzODRGJ0Y5RmFwRmRqYGxGOUY5RjlGYXBGXHRGOUZecy1GIzYmRlteckZhcEZqamBsRjlGX3QtRiM2JkZgXnJGYXBGZ19hbEY5RjlGOUZhcEZheUY5Rl90LUYjNihGZGp6RmFwLUZXNiQtRiM2Li1GIzYoLUZebzYoRmJeXGxGZl11RmdvRmpvRl1wRl9wRmFwLUYjNiZGZGpgbEZhcEZbYmxGOUZnckZqckY5Rl5zLUYjNigtRl5vNihGZGJ3RmleXGxGZ29Gam9GXXBGX3BGYXAtRiM2JkZqamBsRmFwRmJibEY5RmdyRmpyRjlGX3QtRiM2Ji1GVzYkLUYjNiZGXF9hbEZecy1GIzYmRltjdUZhcEZkamBsRjlGOUY5RmFwRmh5RjlGX3QtRiM2Ji1GVzYkLUYjNiYtRiM2KC1GXm82KEZeaHRGaV5cbEZnb0Zqb0ZdcEZfcEZhcC1GIzYkRmpqYGxGOUZnckZqckY5Rl5zLUYjNigtRl5vNihGZHJGZl11RmdvRmpvRl1wRl9wRmFwLUYjNiRGZ19hbEY5RmdyRmpyRjlGOUY5RmFwRlx0RjlGXnMtRiM2KC1GXm82KEZpdEZbY3VGZ29Gam9GXXBGX3BGYXAtRiM2JEZcX2FsRjlGZ3JGanJGOUZfdC1GIzYoLUZebzYoRmBqbEZmXXVGZ29Gam9GXXBGX3BGYXAtRiM2JEZkamBsRjlGZ3JGanJGOUY5RjlGYXBGXHRGOUY5RjlGYXBGaXBGOUZfdC1GIzYoRmhoXmxGYXBGaXVGYXAtRlc2JC1GIzYoLUYjNiYtRlc2JC1GIzYmLUYjNigtRl5vNigtRmFvNiRRJDMwNkYnRjlGYGp0RmdvRmpvRl1wRl9wRmFwRmdbYWxGZ3JGanJGOUZecy1GIzYoLUZebzYoRmhfXGxGYGp0RmdvRmpvRl1wRl9wRmFwRmRcYWxGZ3JGanJGOUY5RjlGYXBGal9sRjlGX3QtRiM2Ji1GVzYkLUYjNiwtRiM2KC1GXm82KC1GYW82JFElMTY4M0YnRjlGYGp0RmdvRmpvRl1wRl9wRmFwRmlhYWxGZ3JGanJGOUZecy1GIzYoLUZebzYoRmBpbEZiaHVGZ29Gam9GXXBGX3BGYXBGX2JhbEZnckZqckY5Rl90RmFiYWxGX3QtRiM2KEZbW19sRmFwRmRcYWxGZ3JGanJGOUZecy1GIzYoRmFbX2xGYXBGY2NhbEZnckZqckY5RjlGOUZhcEZheUY5Rl90LUYjNigtRl5vNihGXV1uRml0RmdvRmpvRl1wRl9wRmFwLUYjNiYtRlc2JC1GIzYuLUYjNihGZWdhbEZhcC1GIzYmRmlbYWxGYXBGW2JsRjlGZ3JGanJGOUZfdC1GIzYoRltoYWxGYXAtRiM2JkZmXGFsRmFwRmJibEY5RmdyRmpyRjlGX3QtRiM2JkZjYmFsRmFwRmh5RjlGX3QtRiM2Ji1GVzYkLUYjNidGZW4tRiM2KEZfaWFsRmFwRmRcYWxGZ3JGanJGOUZfdC1GIzYoRmVpYWxGYXBGY2NhbEZnckZqckY5RjlGOUZhcEZcdEY5Rl5zLUYjNihGW2phbEZhcC1GIzYkRmdiYWxGOUZnckZqckY5Rl90LUYjNihGYWphbEZhcC1GIzYkRmlbYWxGOUZnckZqckY5RjlGOUZhcEZcdEY5RmdyRmpyRjlGOUY5RjlGOUY5RmFwLUZjZ202I0ZpdEY5RmdyRmpyRjlGX3QtRiM2KEZedkZhcC1GIzYmLUZXNiQtRiM2KC1GIzYmRl1mdkZhcC1GY3E2JUZedS1GIzYqRmpxRlxyRmpxRlxyRmpxRmdyRmpyRjlGXHNGOUZecy1GIzYmLUZhbzYkUSYyNjYyNEYnRjlGYXBGZWFyRjlGX3QtRiM2Ji1GYW82JFEmOTAyNzJGJ0Y5RmFwRlx1RjlGOUY5RmFwRlx0RjlGZ3JGanJGOUZfdC1GIzYoRl52RmFwLUYjNiYtRlc2JC1GIzYyLUYjNiYtRlc2JC1GIzYoRmljckZfdC1GIzYmRmpcc0ZhcEZiaHFGOUZfdC1GIzYmLUZhbzYkUScyODA4MDBGJ0Y5RmFwRltpcUY5RjlGOUZhcEZndEY5Rl90LUYjNiYtRlc2JC1GIzYoLUYjNiZGW2RyRmFwRmppcUY5Rl90LUYjNiYtRmFvNiRRJzEzNTIwMEYnRjlGYXBGY2pxRjlGX3QtRiM2JkZhZHhGYXBGaWpxRjlGOUY5RmFwRltibEY5Rl90LUYjNiYtRlc2JC1GIzYwRmNbckZec0ZpW3JGX3QtRiM2JkZiYXJGYXBGXVxyRjlGXnMtRiM2Ji1GYW82JFEnMzU2OTI4RidGOUZhcEZiaHFGOUZecy1GIzYmRmNlc0ZhcEZbaXFGOUZfdC1GIzYmRl9ibEZhcEZqXHJGOUZfdC1GYW82JFEnMTU3NTAwRidGOUY5RjlGYXBGYmJsRjlGX3QtRiM2Ji1GVzYkLUYjNiotRiM2Ji1GYW82JFEmMTY4NDhGJ0Y5RmFwRmNdckY5Rl5zLUYjNiYtRmFvNiRRJjkyNjY0RidGOUZhcEZqaXFGOUZecy1GIzYmLUZhbzYkUSY2ODY0MEYnRjlGYXBGY2pxRjlGX3QtRiM2JkZdW25GYXBGY15yRjlGOUY5RmFwRmh5RjlGX3QtRiM2Ji1GVzYkLUYjNjAtRiM2JkZkZHFGYXAtRmNxNiVGZXFGYmpzRlxzRjlGXnMtRiM2Ji1GYW82JFEmMTMxMDRGJ0Y5RmFwRmVbckY5Rl90LUYjNiYtRmFvNiRRJjM2MDM2RidGOUZhcEZpZ3FGOUZecy1GIzYmRmVbdEZhcEZdXHJGOUZfdC1GIzYmLUZhbzYkUSY2MTc3NkYnRjlGYXBGYmhxRjlGX3QtRiM2JkZgW3RGYXAtRmNxNiVGZXEtRiM2KkZkckZcckZpZWxGXHJGaWVsRmdyRmpyRjlGXHNGOUZecy1GYW82JFEnMTMyMzAwRidGOUY5RjlGYXBGXHRGOUZecy1GIzYmRlxmcUZhcEZjXXJGOUZfdC1GIzYmRmFmcUZhcEZqaXFGOUZfdC1GIzYmRmdlcUZhcC1GY3E2JUZlcS1GIzYqRmh3RlxyRmllbEZcckZpZWxGZ3JGanJGOUZcc0Y5RjlGOUZhcEZpdUY5RmdyRmpyRjlGX3QtRiM2KEZedkZhcC1GIzYmLUZXNiQtRiM2J0Zlbi1GIzYmRmBpXWxGYXBGYWByRjlGX3QtRiM2JkZcZnJGYXBGYnFGOUY5RjlGYXBGW2JsRjlGZ3JGanJGOUZfdC1GIzYoRl52RmFwLUYjNiZGXGFyRmFwRmJibEY5RmdyRmpyRjlGX3QtRiM2KEZedkZhcC1GIzYmLUZXNiQtRiM2KUZlbi1GIzYmRlxmcUZhcEZgYnJGOUZfdC1GIzYmLUZhbzYkUSYxOTY1NkYnRjlGYXBGYWByRjlGXnMtRiM2Ji1GYW82JFEmNTQwNTRGJ0Y5RmFwRmJxRjlGOUY5RmFwRmh5RjlGZ3JGanJGOUZfdC1GIzYoRl52RmFwLUYjNiYtRlc2JC1GIzYuLUYjNiYtRlc2JC1GIzYmLUYjNigtRmFvNiRRJjI5MDE2RidGOUZhcEZcdEZhcC1GY3E2JUZedS1GIzYqRlxxRlxyRmFbbEZcckZqcUZnckZqckY5RlxzRjlGX3QtRiM2JkZcal1sRmFwLUZjcTYlRmVxLUYjNipGXHFGXHJGYl5fbEZcckZpZWxGZ3JGanJGOUZcc0Y5RjlGOUZhcEZgeEY5Rl90LUYjNipGXmBuRmFwLUZXNiQtRiM2Ji1GIzYmLUZjcTYlRl51LUYjNipGXHFGXHJGYl5fbEZcckZqcUZnckZqckY5RlxzRmFwRlx0RjlGX3QtRiM2KC1GXm82KEZqcS1GYW82JFEjODRGJ0Y5RmdvRmpvRl1wRl9wRmFwLUYjNiQtRmNxNiVGZXEtRiM2KkZccUZcckZhW2xGXHJGaWVsRmdyRmpyRjlGXHNGOUZnckZqckY5RjlGOUZhcEZpdUZhcEZfW2xGOUZfdC1GIzYmLUZXNiQtRiM2Ki1GIzYmLUZXNiQtRiM2Ji1GIzYoRmdkbkZhcEZcdEZhcEZlXGNsRjlGX3QtRiM2JkZmaG1GYXBGW11jbEY5RjlGOUZhcEZheUY5Rl90LUYjNigtRmFvNiRRJzExMjMyMEYnRjlGYXBGZVxjbEZhcEZiYmxGOUZecy1GIzYoRmpebkZhcEZoeUZhcEZbXWNsRjlGXnMtRiM2KEZhZHhGYXBGZVxjbEZhcEZcdEY5RjlGOUZhcEZdX2xGOUZfdC1GIzYqRmhkc0ZhcEZpdUZhcC1GVzYkLUYjNiYtRiM2Ji1GVzYkLUYjNiZGZV1jbEZecy1GIzYoLUZebzYoRmpcbkZmZXVGZ29Gam9GXXBGX3BGYXBGYl5jbEZnckZqckY5RjlGOUZhcEZheUY5Rl90LUYjNigtRl5vNihGZFttRml0RmdvRmpvRl1wRl9wRmFwLUYjNiYtRlc2JC1GIzYoLUYjNiZGZ11jbEZhcEZoeUY5Rl90LUYjNigtRl5vNihGanFGXV1uRmdvRmpvRl1wRl9wRmFwLUYjNiZGXHRGYXBGZF5jbEY5RmdyRmpyRjlGXnMtRiM2KC1GXm82KEZqXG5GXmlbbEZnb0Zqb0ZdcEZfcEZhcC1GIzYkRmddY2xGOUZnckZqckY5RjlGOUZhcEZcdEY5RmdyRmpyRjlGOUY5RmFwRltmbEY5Rl5zLUYjNipGY2ZwRmFwRmF5RmFwLUZXNiQtRiM2Ji1GIzYmLUZXNiQtRiM2Ji1GIzYmRmVcY2xGYXBGXHRGOUZfdC1GIzYoLUZebzYoRml0LUZhbzYkUSQxMTFGJ0Y5RmdvRmpvRl1wRl9wRmFwLUYjNiRGW11jbEY5RmdyRmpyRjlGOUY5RmFwRmF5RjlGX3QtRiM2KC1GXm82KEZdamxGW2h1RmdvRmpvRl1wRl9wRmFwLUYjNiYtRlc2JC1GIzYoLUYjNiZGZVxjbEZhcEZoeUY5Rl5zLUYjNihGX2JjbEZhcC1GIzYmRlx0RmFwRltdY2xGOUZnckZqckY5Rl5zLUYjNihGZWJjbEZhcC1GIzYkRmVcY2xGOUZnckZqckY5RjlGOUZhcEZcdEY5RmdyRmpyRjlGOUY5RmFwRmlwRjlGXnMtRiM2KC1GYW82JFEmNTA1NDRGJ0Y5RmFwRmJeb0ZhcC1GVzYkLUYjNiYtRiM2Ji1GVzYkLUYjNiZGZV1jbEZecy1GIzYoLUZebzYoRmhebC1GYW82JFEkMzI0RidGOUZnb0Zqb0ZdcEZfcEZhcEZiXmNsRmdyRmpyRjlGOUY5RmFwRmF5RjlGX3QtRiM2KC1GXm82KEZjZm1GZFttRmdvRmpvRl1wRl9wRmFwRmVhY2xGZ3JGanJGOUY5RjlGOUY5RjlGYXBGYGduRjlGZ3JGanJGOUZfdC1GIzYoRl52RmFwLUYjNiYtRlc2JC1GIzY2LUYjNiYtRlc2JC1GIzYqLUYjNiYtRlc2JC1GIzYpRmVuLUYjNiZGXF9vRmFwRl5ockY5Rl90LUYjNiYtRmFvNiRRJzIxMjE2MEYnRjlGYXBGZ2hyRjlGX3QtRiM2Ji1GYW82JFEnMTk2NTYwRidGOUZhcEZgaXJGOUY5RjlGYXBGXHRGOUZecy1GIzYmRmRgbEZhcEZmaXJGOUZecy1GIzYmRmRdc0ZhcEZqaXJGOUZfdC1GIzYmLUZhbzYkUSYzNDMyMEYnRjlGYXBGXmpyRjlGOUY5RmFwRmF5RjlGXnMtRiM2KkZianJGYXBGaXVGYXBGXHRGYXBGZWpyRjlGX3RGXVtzRl90RmJcc0ZfdEZnXXNGXnNGYV9zRl90Rmhfc0Zec0ZdYHNGX3RGYWBzRl5zRmNgc0Y5RjlGYXBGXV9sRjlGZ3JGanJGOUZfdC1GIzYoRl52RmFwLUYjNiYtRlc2JC1GIzYvRmVuLUYjNihGYlx0RmFwRmF5RmFwRmJxRjlGX3QtRiM2JkZfY3JGYXBGaXVGOUZec0ZqZXJGX3QtRiM2KEZianJGYXBGXHRGYXBGXHVGOUZec0ZkZnJGX3RGZmZyRjlGOUZhcEZfW2xGOUZnckZqckY5Rl90LUYjNihGXnZGYXAtRiM2JkZiZ3JGYXBGYHhGOUZnckZqckY5Rl90LUYjNigtRl5vNigtRmFvNiRRJDEwNUYnRjlGZG9GZ29Gam9GXXBGX3BGYXAtRiM2JEZicUY5RmdyRmpyRjlGXnMtRiM2KC1GXm82KEZganRGZGJuRmdvRmpvRl1wRl9wRmFwLUYjNiRGYWByRjlGZ3JGanJGOUZfdC1GIzYoLUZebzYoRml0Rmh3RmdvRmpvRl1wRl9wRmFwLUYjNiRGYGJyRjlGZ3JGanJGOUZecy1GY3E2JUZlcS1GIzYqRmpxRlxyRmJyRlxyRmllbEZnckZqckY5RlxzRjlGOS1GY3E2JS1JJm1vdmVyR0YkNiUtRiw2JVEiZUYnRi9GMi1GNjYtUSJfRidGOUY7Rj5GQEZCRkRGRkZIL0ZLUSwwLjExMTExMTFlbUYnL0ZORmBdZGxGSEZpcEZcc0ZnckZqckY5Rl90LUYjNictRlc2JC1GIzZULUYjNihGXW9GYXAtRiM2JkZndUZhcC1GY3E2JUZlcUZhdUZcc0Y5RmdyRmpyRjlGX3QtRiM2KEZjc0ZhcC1GIzYmRmpzRmFwRlxeZGxGOUZnckZqckY5Rl90LUYjNihGZHRGYXBGZ3RGYXBGZWpyRjlGX3QtRiM2KEZdb0ZhcC1GIzYmRmZwRmFwRlxeZGxGOUZnckZqckY5Rl90LUYjNihGXnZGYXAtRiM2Ji1GVzYkLUYjNjQtRiM2Ji1GVzYkLUYjNkFGZW4tRiM2Ki1GYW82JFElMjEwNkYnRjlGYXBGYGduRmFwLUZXNiQtRiM2MUZlbi1GIzYoLUZebzYoRmldbEZkW21GZ29Gam9GXXBGX3BGYXAtRiM2JkZiZXRGYXBGZ3VGOUZnckZqckY5Rl90LUYjNiYtRlc2JC1GIzYpRmVuLUYjNihGYmJuRmFwLUYjNiZGaXBGYXBGYmN0RjlGZ3JGanJGOUZecy1GIzYoLUZebzYoLUZhbzYkUSQxMTBGJ0Y5RmplbUZnb0Zqb0ZdcEZfcEZhcEZfZnRGZ3JGanJGOUZecy1GIzYoLUZebzYoRmpxLUZhbzYkUSM4MUYnRjlGZ29Gam9GXXBGX3BGYXBGY2R0RmdyRmpyRjlGOUY5RmFwRmdccEY5Rl90LUYjNiYtRlc2JC1GIzYtRmVuLUYjNihGXmduRmFwLUYjNiZGW2ZsRmFwRmJldEY5RmdyRmpyRjlGX3QtRiM2Ji1GVzYkLUYjNiYtRiM2KC1GXm82KEZbaXRGamFkbEZnb0Zqb0ZdcEZfcEZhcEZeaXRGZ3JGanJGOUZfdC1GIzYoLUZebzYoRltodEZqZW1GZ29Gam9GXXBGX3BGYXBGYWh0RmdyRmpyRjlGOUY5RmFwRmlwRjlGXnMtRiM2KEZeZ25GYXBGXV51RmdyRmpyRjlGXnMtRiM2KC1GXm82KEZod0ZkW21GZ29Gam9GXXBGX3BGYXBGY151RmdyRmpyRjlGX3QtRiM2KC1GXm82KEZganRGamVtRmdvRmpvRl1wRl9wRmFwRmlddUZnckZqckY5RjlGOUZhcEZqX2xGOUZfdC1GIzYmLUZXNiQtRiM2K0Zlbi1GIzYoLUZebzYoRmNbdUZkW21GZ29Gam9GXXBGX3BGYXAtRiM2JkZdX2xGYXBGYmN0RjlGZ3JGanJGOUZfdC1GIzYmLUZXNiQtRiM2J0Zlbi1GIzYoLUZebzYoRmJcdUZqYWRsRmdvRmpvRl1wRl9wRmFwRmNkdEZnckZqckY5Rl5zLUYjNihGX2J1RmFwRl9mdEZnckZqckY5RjlGOUZhcEZbZmxGOUZfdC1GIzYmLUZXNiQtRiM2KC1GIzYoLUZebzYoRmZddUZkW21GZ29Gam9GXXBGX3BGYXBGY2p0RmdyRmpyRjlGXnMtRiM2KEZfYnVGYXBGZ2p0RmdyRmpyRjlGXnMtRiM2KC1GXm82KEZkYm5GamVtRmdvRmpvRl1wRl9wRmFwRmZpdEZnckZqckY5RjlGOUZhcEZpcEY5Rl5zLUYjNigtRl5vNihGXV91RmplbUZnb0Zqb0ZdcEZfcEZhcEZgX3VGZ3JGanJGOUY5RjlGYXBGYl5vRjlGX3QtRiM2Ji1GVzYkLUYjNiwtRiM2KEZiYl5sRmFwLUYjNiZGX1tsRmFwRmJldEY5RmdyRmpyRjlGX3QtRiM2Ji1GVzYkLUYjNidGZW4tRiM2KC1GXm82KEZod0ZqYWRsRmdvRmpvRl1wRl9wRmFwRl5pdEZnckZqckY5Rl90LUYjNigtRl5vNigtRmFvNiRRJDIyMEYnRjlGamVtRmdvRmpvRl1wRl9wRmFwRmFodEZnckZqckY5RjlGOUZhcEZdX2xGOUZfdC1GIzYmLUZXNiQtRiM2KUZlbi1GIzYoLUZebzYoRltjdUZkW21GZ29Gam9GXXBGX3BGYXBGaV11RmdyRmpyRjlGX3QtRiM2KC1GXm82KEZlYF1sRmRyRmdvRmpvRl1wRl9wRmFwRl1edUZnckZqckY5Rl5zLUYjNihGXGdjbEZhcEZjXnVGZ3JGanJGOUY5RjlGYXBGW2ZsRjlGX3QtRiM2KC1GXm82KEZdZHVGamVtRmdvRmpvRl1wRl9wRmFwLUYjNihGYmR1RmFwRlx0RmFwRmlwRjlGZ3JGanJGOUZfdC1GIzYoLUZebzYoRmNbdUZkckZnb0Zqb0ZdcEZfcEZhcC1GIzYmRltbdkZhcEZoeUY5RmdyRmpyRjlGOUY5RmFwRmF5RjlGX3QtRiM2Ji1GVzYkLUYjNi9GZW4tRiM2KC1GXm82KEZkb0ZkW21GZ29Gam9GXXBGX3BGYXAtRiM2JkZgeEZhcEZiY3RGOUZnckZqckY5Rl90LUYjNiYtRlc2JC1GIzYnRmVuLUYjNigtRl5vNihGW2h1RmphZGxGZ29Gam9GXXBGX3BGYXBGY2R0RmdyRmpyRjlGXnMtRiM2KC1GXm82KEZiaHVGamVtRmdvRmpvRl1wRl9wRmFwRl9mdEZnckZqckY5RjlGOUZhcEZfW2xGOUZfdC1GIzYmLUZXNiQtRiM2KC1GIzYoLUZebzYoRmZddUZqZW1GZ29Gam9GXXBGX3BGYXBGY2p0RmdyRmpyRjlGX3QtRiM2KC1GXm82KEZjaXVGZFttRmdvRmpvRl1wRl9wRmFwRmdqdEZnckZqckY5Rl90LUYjNihGYmJuRmFwRmZpdEZnckZqckY5RjlGOUZhcEZdX2xGOUZfdC1GIzYoRmlmZGxGYXAtRiM2KEZcanVGYXBGaHlGYXBGW2ZsRjlGZ3JGanJGOUZfdC1GIzYoLUZebzYoRl5eXmxGZHJGZ29Gam9GXXBGX3BGYXAtRiM2KEZoeUZhcEZbZnVGYXBGaXBGOUZnckZqckY5Rl90LUYjNigtRl5vNihGY2J5RmRyRmdvRmpvRl1wRl9wRmFwRmpbdkZnckZqckY5RjlGOUZhcEZpdUY5Rl90LUYjNiZGaXBGYXAtRlc2JC1GIzYuLUYjNiZGYHhGYXBGYmV0RjlGX3QtRiM2Ji1GVzYkLUYjNiYtRiM2KEZqZXRGYXBGYWh0RmdyRmpyRjlGXnMtRiM2KC1GXm82KEZdYm5GamFkbEZnb0Zqb0ZdcEZfcEZhcEZeaXRGZ3JGanJGOUY5RjlGYXBGX1tsRjlGX3QtRiM2Ji1GVzYkLUYjNilGZW4tRiM2KEZpdEZhcEZiZXRGYXBGaHlGOUZfdC1GIzYoLUZebzYoRmhfXGxGamVtRmdvRmpvRl1wRl9wRmFwRmNedUZnckZqckY5Rl5zLUYjNihGaGVuRmFwRmlddUZnckZqckY5RjlGOUZhcEZdX2xGOUZecy1GIzYoLUZebzYoLUZhbzYkUSQyMjRGJ0Y5RmphZGxGZ29Gam9GXXBGX3BGYXAtRiM2KEZnYHZGYXBGXHRGYXBGW2ZsRjlGZ3JGanJGOUZecy1GIzYoRl5qZGxGYXAtRiM2KEZbW3ZGYXBGaHlGYXBGaXBGOUZnckZqckY5Rl5zLUYjNihGaF1lbEZhcEZlYXZGZ3JGanJGOUY5RjlGOUY5RjlGYXBGYmdtRjlGX3QtRiM2Ji1GVzYkLUYjNi4tRiM2Ji1GVzYkLUYjNidGZW5GW2N2Rl90RmFjdkY5RjlGYXBGZ1xwRjlGXnMtRiM2KkZkZHFGYXBGaXBGYXBGXGR2RmFwRmpfbEY5Rl90LUYjNiYtRlc2JC1GIzYsLUYjNiYtRlc2JC1GIzYnRmVuRmlldkZfdEZbZnZGOUY5RmFwRltmbEY5Rl90RmBmdkZfdEZiZnZGX3QtRiM2Ji1GVzYkLUYjNiZGamZ2Rl5zRlxndkY5RjlGYXBGXHRGOUZec0ZiZ3ZGOUY5RmFwRmJeb0Y5Rl5zLUYjNipGaWd2RmFwRmlwRmFwLUZXNiQtRiM2LC1GIzYmRmJodkZhcEZbZmxGOUZec0ZoaHZGX3RGXml2Rl90RmdpdkZec0ZdW3dGOUY5RmFwRmF5RjlGX3QtRiM2Ji1GVzYkLUYjNigtRiM2Ji1GVzYkLUYjNidGZW5GXVx3Rl90Rl9cd0Y5RjlGYXBGX1tsRjlGXnMtRiM2KkZbZm9GYXBGXHRGYXBGZlx3RmFwRltmbEY5Rl5zRlxed0Y5RjlGYXBGaXVGOUZecy1GIzYoRmlhcEZhcEZpcEZhcC1GVzYkLUYjNigtRiM2JkZmYHdGYXBGX1tsRjlGX3QtRiM2JkZgYXdGYXBGW2ZsRjlGXnNGXWN3RjlGOUY5RjlGOUZhcEZgZ25GOUZfdC1GIzYoRmNkd0ZhcEZndUZhcEZiZXdGOUZfdC1GIzYmLUZXNiQtRiM2KC1GIzYoRl9fbkZhcEZpcEZhcEZmZHdGOUZfdEZmZXdGXnNGXGZ3RjlGOUZhcEZnXHBGOUZfdC1GIzYmLUZXNiQtRiM2Li1GIzYoRmpmd0ZhcEZbZmxGYXBGYmV3RjlGX3QtRiM2JkZfZ3dGYXBGaXBGOUZecy1GIzYoRl1od0ZhcEZoeUZhcEZiZXdGOUZecy1GIzYoRmJod0ZhcEZcdEZhcEZfW3hGOUZecy1GIzYmRmlod0ZhcEZiZXdGOUZfdC1GIzYmRl5pd0ZhcEZjW3hGOUY5RjlGYXBGal9sRjlGX3QtRiM2Ji1GVzYkLUYjNjItRiM2KEZdandGYXBGXV9sRmFwRmZkd0Y5Rl5zLUYjNihGYmp3RmFwRltmbEZhcEZeZndGOUZfdC1GIzYmLUZXNiQtRiM2K0Zlbi1GIzYoRmVebkZhcEZoeUZhcEZmZHdGOUZecy1GIzYoRmlfbkZhcEZcdEZhcEZlaHdGOUZfdC1GIzYmRmhmcEZhcEZhaXdGOUZecy1GIzYmRmlbeEZhcEZmZHdGOUY5RjlGYXBGaXBGOUZfdEZcXHhGXnNGXlx4Rl90LUYjNiYtRlc2JC1GIzYmRmZceEZec0ZcXXhGOUY5RmFwRlx0RjlGXnNGXl14Rl90RmRdeEY5RjlGYXBGYl5vRjlGX3QtRiM2Ji1GVzYkLUYjNjItRiM2KEZhXnhGYXBGX1tsRmFwRmJld0Y5Rl90LUYjNiZGZl54RmFwRl1fbEY5Rl90LUYjNiYtRlc2JC1GIzYrRmVuLUYjNihGYl94RmFwRmh5RmFwRmJld0Y5Rl5zLUYjNihGZVt0RmFwRlx0RmFwRl9beEY5Rl90LUYjNiZGaV94RmFwRmNbeEY5Rl5zLUYjNiZGXmB4RmFwRmJld0Y5RjlGOUZhcEZbZmxGOUZfdC1GIzYqRl5hbEZhcEZjYHhGYXBGXHRGYXBGaXBGOUZecy1GIzYoRlxieEZhcEZiZXdGYXBGW2JsRjlGXnMtRiM2KEZhYnhGYXBGX1t4RmFwRmJibEY5Rl90LUYjNiYtRlc2JC1GIzYmLUYjNiZGXGN4RmFwRmJld0Y5Rl5zLUYjNiZGamJvRmFwRmNbeEY5RjlGOUZhcEZoeUY5Rl90RmdpZWxGOUY5RmFwRmF5RjlGX3QtRiM2Ji1GVzYkLUYjNjotRiM2KEZfX25GYXBGYHhGYXBGZmR3RjlGX3QtRiM2Ji1GVzYkLUYjNidGZW5GZmV3Rl5zRl9keEY5RjlGYXBGX1tsRjlGX3QtRiM2JkZjZ2VsRmFwRl1fbEY5Rl90LUYjNiYtRlc2JC1GIzYqRlxleEZec0ZeZXhGXnNGY2V4Rl90RmVleEY5RjlGYXBGW2ZsRjlGXnMtRiM2KkZpZXhGYXAtRlc2JC1GIzYqLUYjNihGYmZ4RmFwRmlgeUZnckZqckY5Rl90RltheUZfdC1GIzYmLUZXNiQtRiM2J0Zlbi1GIzYoRmZneEZhcEZqYXlGZ3JGanJGOUZfdC1GIzYoRlxoeEZhcEZmYnlGZ3JGanJGOUY5RjlGYXBGXHRGOUZecy1GIzYoRmVoeEZhcEZqYnlGZ3JGanJGOUY5RjlGYXBGXHRGYXBGaXBGOUZfdEZcaXhGXnNGXml4Rl90LUYjNiYtRlc2JC1GIzYmRmlpeEZec0ZbanhGOUY5RmFwRmJibEY5Rl90LUYjNiYtRlc2JC1GIzYnRmVuRmNqeEZfdEZlanhGOUY5RmFwRmh5RjlGX3QtRiM2Ji1GVzYkLUYjNilGZW5GYFt5Rl90RmJbeUZfdEZkW3lGOUY5RmFwRlx0RjlGX3RGalt5Rl5zRlxceUY5RjlGYXBGaXVGOUZfdC1GIzYoRmBceUZhcEZmcEZhcEZiZXdGOUZfdC1GIzYoRl9ibEZhcEZgeEZhcEZpZ3dGOUZfdC1GIzYmLUZXNiQtRiM2K0Zlbi1GIzYoRl1deUZhcEZoeUZhcEZiZXdGOUZecy1GIzYoRmNfc0ZhcEZcdEZhcEZfW3hGOUZfdC1GIzYmRmRdeUZhcEZjW3hGOUZecy1GIzYmRmldeUZhcEZiZXdGOUY5RjlGYXBGX1tsRjlGX3QtRiM2JkZeXnlGYXBGXV9sRjlGXnMtRiM2KkZmanNGYXAtRlc2JC1GIzYqLUYjNihGYWB5RmFwRmpmeEZnckZqckY5Rl90RlxneEZfdC1GIzYmLUZXNiQtRiM2J0Zlbi1GIzYoRmVheUZhcEZoZ3hGZ3JGanJGOUZfdC1GIzYoRl5ieUZhcEZhaHhGZ3JGanJGOUY5RjlGYXBGXHRGOUZecy1GIzYoRmRed0ZhcEZqaHhGZ3JGanJGOUY5RjlGYXBGXHRGYXBGW2ZsRjlGX3QtRiM2JkZeY3lGYXBGaXBGOUZfdC1GIzYoRmBmeUZhcC1GVzYkLUYjNiotRiM2KEZpZnlGYXBGamZ4RmdyRmpyRjlGX3RGXGd4Rl90LUYjNiYtRlc2JC1GIzYnRmVuLUYjNihGY2d5RmFwRmhneEZnckZqckY5Rl90LUYjNihGZ2d5RmFwRmFoeEZnckZqckY5RjlGOUZhcEZcdEY5Rl5zLUYjNihGW2h5RmFwRmpoeEZnckZqckY5RjlGOUZhcEZiYmxGOUY5RjlGYXBGZGZxRjlGX3QtRiM2Ji1GVzYkLUYjNjgtRiM2Ji1GVzYkLUYjNjAtRiM2Ji1GVzYkLUYjNidGZW4tRiM2JkZhaXlGYXBGZ2p5RjlGX3QtRiM2JkZdXWxGYXBGYVt6RjlGOUY5RmFwRmd1RjlGXnMtRiM2KkZganlGYXAtRlc2JC1GIzYmRmRpeUZecy1GIzYoRl1bekZhcEZgXVxsRmdyRmpyRjlGOUY5RmFwRmlwRmFwRmdccEY5Rl90LUYjNiYtRlc2JC1GIzYwLUYjNiYtRlc2JC1GIzYnRmVuLUYjNiZGY1x6RmFwRmdqeUY5Rl90LUYjNiZGaFx6RmFwRmFbekY5RjlGOUZhcEZbZmxGOUZfdC1GIzYmLUZXNiQtRiM2J0Zlbi1GIzYmRmNdekZhcEZnanlGOUZecy1GIzYmRmhdekZhcEZhW3pGOUY5RjlGYXBGaHlGOUZfdC1GIzYmLUZXNiQtRiM2J0Zlbi1GIzYmRlxkbEZhcEZfZHpGOUZecy1GIzYmRmdeekZhcEZdZXpGOUY5RjlGYXBGXHRGOUZfdC1GIzYmRl9pcEZhcEZnanlGOUZecy1GIzYmRltgekZhcEZhW3pGOUZfdC1GIzYmRmBgekZhcEZgZnpGOUZecy1GIzYmRmBfekZhcEZqZnpGOUY5RjlGYXBGal9sRjlGXnMtRiM2KkZpYHpGYXBGaXBGYXAtRlc2JC1GIzYwLUYjNiYtRlc2JC1GIzYmRmRpeUZfdC1GIzYoRmhhekZhcEZgXVxsRmdyRmpyRjlGOUY5RmFwRltmbEY5Rl90LUYjNiYtRlc2JC1GIzYmLUYjNihGZWJ6RmFwRmpcXGxGZ3JGanJGOUZecy1GIzYoRltjekZhcEZgXVxsRmdyRmpyRjlGOUY5RmFwRmh5RjlGX3QtRiM2Ji1GVzYkLUYjNiYtRiM2KEZbZHpGYXBGZGJcbEZnckZqckY5Rl5zLUYjNihGY2R6RmFwRltgXGxGZ3JGanJGOUY5RjlGYXBGXHRGOUZfdC1GIzYoRmZmekZhcEZiZVxsRmdyRmpyRjlGXnMtRiM2KEZhZXpGYXBGalxcbEZnckZqckY5Rl90LUYjNihGaGV6RmFwRmBdXGxGZ3JGanJGOUZecy1GIzYoRlxmekZhcEZnYFxsRmdyRmpyRjlGOUY5RmFwRmJeb0Y5Rl90LUYjNiYtRlc2JC1GIzYyLUYjNiYtRlc2JC1GIzYnRmVuLUYjNiZGamd6RmFwRmdqeUY5Rl90LUYjNiZGX2h6RmFwRmFbekY5RjlGOUZhcEZfW2xGOUZfdC1GIzYmLUZXNiQtRiM2Li1GIzYmLUZXNiQtRiM2J0Zlbi1GIzYmRmBpekZhcEZnanlGOUZfdC1GIzYmRmVpekZhcEZhW3pGOUY5RjlGYXBGaHlGOUZfdC1GIzYmLUZXNiQtRiM2J0Zlbi1GIzYmRmZdeEZhcEZfZHpGOUZfdEZnZmZsRjlGOUZhcEZcdEY5Rl90LUYjNiZGZGp6RmFwRmdqeUY5Rl5zLUYjNiZGaWp6RmFwRmFbekY5Rl90LUYjNiZGXltbbEZhcEZgZnpGOUZecy1GIzYmRmRndkZhcEZqZnpGOUY5RjlGYXBGW2ZsRjlGX3QtRiM2Ji1GVzYkLUYjNidGZW4tRiM2JkZdXG9GYXBGZ2p5RjlGXnMtRiM2JkZbXFtsRmFwRmFbekY5RjlGOUZhcEZbYmxGOUZfdC1GIzYmLUZXNiQtRiM2J0Zlbi1GIzYmRmBmeUZhcEZfZHpGOUZecy1GIzYmRmhcW2xGYXBGXWV6RjlGOUY5RmFwRmJibEY5Rl90LUYjNiYtRlc2JC1GIzYqLUYjNiZGZV1bbEZhcEZnanlGOUZfdC1GIzYmRlxjeEZhcEZhW3pGOUZecy1GIzYmRmpib0ZhcEZgZnpGOUZecy1GIzYmRmlkcUZhcEZqZnpGOUY5RjlGYXBGaHlGOUZfdC1GIzYmLUZXNiQtRiM2KC1GIzYmRmJicUZhcEZfZHpGOUZfdC1GIzYmRmZeW2xGYXBGXWV6RjlGXnMtRiM2JkZbX1tsRmFwRmhqW2xGOUY5RjlGYXBGXHRGOUZecy1GIzYmRl1obUZhcEZnanlGOUZfdC1GIzYmRmlfeEZhcEZqZnpGOUY5RjlGYXBGYXlGOUZecy1GIzYqRmhfW2xGYXBGaXBGYXAtRlc2JC1GIzYyLUYjNiYtRlc2JC1GIzYmRmRpeUZfdC1GIzYoRmdgW2xGYXBGYF1cbEZnckZqckY5RjlGOUZhcEZfW2xGOUZfdC1GIzYmLUZXNiQtRiM2Li1GIzYmLUZXNiQtRiM2Ji1GIzYoRmphW2xGYXBGalxcbEZnckZqckY5Rl90LUYjNihGYWJbbEZhcEZgXVxsRmdyRmpyRjlGOUY5RmFwRmh5RjlGX3QtRiM2Ji1GVzYkLUYjNiYtRiM2KEZbY1tsRmFwRmRiXGxGZ3JGanJGOUZecy1GIzYoRmVjW2xGYXBGW2BcbEZnckZqckY5RjlGOUZhcEZcdEY5Rl90LUYjNihGaGRbbEZhcEZiZVxsRmdyRmpyRjlGXnMtRiM2KEZpY1tsRmFwRmpcXGxGZ3JGanJGOUZecy1GIzYoRl1kW2xGYXBGYF1cbEZnckZqckY5Rl90LUYjNihGYWRbbEZhcEZnYFxsRmdyRmpyRjlGOUY5RmFwRltmbEY5Rl90LUYjNiYtRlc2JC1GIzYmLUYjNihGYmVbbEZhcEZqXFxsRmdyRmpyRjlGXnMtRiM2KEZmZVtsRmFwRmBdXGxGZ3JGanJGOUY5RjlGYXBGW2JsRjlGX3QtRiM2Ji1GVzYkLUYjNiYtRiM2KEZjZltsRmFwRmRiXGxGZ3JGanJGOUZecy1GIzYoRmdmW2xGYXBGW2BcbEZnckZqckY5RjlGOUZhcEZiYmxGOUZfdC1GIzYmLUZXNiQtRiM2Ki1GIzYoRlxpW2xGYXBGYmVcbEZnckZqckY5Rl5zLUYjNihGZGdbbEZhcEZqXFxsRmdyRmpyRjlGX3QtRiM2KEZeaFtsRmFwRmBdXGxGZ3JGanJGOUZecy1GIzYoRmVoW2xGYXBGZ2BcbEZnckZqckY5RjlGOUZhcEZoeUY5Rl90LUYjNiYtRlc2JC1GIzYpRmVuLUYjNihGaWlbbEZhcEZkYlxsRmdyRmpyRjlGX3QtRiM2KEZdaltsRmFwRltgXGxGZ3JGanJGOUZecy1GIzYoRmRqW2xGYXBGXGVcbEZnckZqckY5RjlGOUZhcEZcdEY5Rl5zLUYjNihGYltcbEZhcEZiZVxsRmdyRmpyRjlGX3QtRiM2KEZeW1xsRmFwRmpcXGxGZ3JGanJGOUY5RjlGYXBGaXVGOUZfdC1GIzYoRmBjXmxGYXBGW2ZsRmFwLUZXNiQtRiM2Mi1GIzYmLUZXNiQtRiM2JkZnanlGXnMtRiM2KC1GXm82KEZganRGZl1sRmdvRmpvRl1wRl9wRmFwRl9bekZnckZqckY5RjlGOUZhcEZfW2xGOUZfdC1GIzYmLUZXNiQtRiM2Li1GIzYmLUZXNiQtRiM2Ji1GIzYmRlxxRmFwRmdqeUY5Rl90LUYjNigtRl5vNihGaXRGXmhcbEZnb0Zqb0ZdcEZfcEZhcEZfW3pGZ3JGanJGOUY5RjlGYXBGaHlGOUZfdC1GIzYmLUZXNiQtRiM2Ji1GIzYoLUZebzYoRmleXGxGZ1xcbEZnb0Zqb0ZdcEZfcEZhcEZdZHpGZ3JGanJGOUZfdC1GIzYoLUZebzYoRl5pd0ZiXlxsRmdvRmpvRl1wRl9wRmFwRltlekZnckZqckY5RjlGOUZhcEZcdEY5Rl5zLUYjNigtRl5vNigtRmFvNiRRJDE5NkYnRjlGZ1xcbEZnb0Zqb0ZdcEZfcEZhcEZnYnpGZ3JGanJGOUZfdC1GIzYoLUZebzYoRmVkei1GYW82JFEkNjEyRidGOUZnb0Zqb0ZdcEZfcEZhcEZfW3pGZ3JGanJGOUZecy1GIzYoLUZebzYoRmpcbkZlW2JsRmdvRmpvRl1wRl9wRmFwRl5mekZnckZqckY5Rl90LUYjNigtRl5vNihGW2N1RmdcXGxGZ29Gam9GXXBGX3BGYXBGaGZ6RmdyRmpyRjlGOUY5RmFwRltmbEY5Rl90LUYjNiYtRlc2JC1GIzYmLUYjNiZGaXRGYXBGZ2p5RjlGX3QtRiM2KC1GXm82KEZlYF1sRmBieUZnb0Zqb0ZdcEZfcEZhcEZfW3pGZ3JGanJGOUY5RjlGYXBGW2JsRjlGX3QtRiM2Ji1GVzYkLUYjNiYtRiM2KC1GXm82KC1GYW82JFEkMTI4RidGOUZnXFxsRmdvRmpvRl1wRl9wRmFwRl1kekZnckZqckY5Rl90LUYjNigtRl5vNihGXml3RmdcXGxGZ29Gam9GXXBGX3BGYXBGW2V6RmdyRmpyRjlGOUY5RmFwRmJibEY5Rl90LUYjNiYtRlc2JC1GIzYrRmVuLUYjNigtRl5vNihGY2lnbEZgYnlGZ29Gam9GXXBGX3BGYXBGZ2J6RmdyRmpyRjlGXnMtRiM2KC1GXm82KEZoX1xsRmBieUZnb0Zqb0ZdcEZfcEZhcEZfW3pGZ3JGanJGOUZfdC1GIzYoLUZebzYoRmFbbEZgYnlGZ29Gam9GXXBGX3BGYXBGXmZ6RmdyRmpyRjlGX3QtRiM2KC1GXm82KEZbY3VGYGJ5RmdvRmpvRl1wRl9wRmFwRmhmekZnckZqckY5RjlGOUZhcEZoeUY5Rl90LUYjNiYtRlc2JC1GIzYpRmVuLUYjNigtRl5vNihGZG9GYGJ5RmdvRmpvRl1wRl9wRmFwRl1kekZnckZqckY5Rl5zLUYjNigtRl5vNihGZFxsRmdcXGxGZ29Gam9GXXBGX3BGYXBGW2V6RmdyRmpyRjlGX3QtRiM2KC1GXm82KEZhW2xGZ1xcbEZnb0Zqb0ZdcEZfcEZhcEZmaltsRmdyRmpyRjlGOUY5RmFwRlx0RjlGX3QtRiM2KC1GXm82KEZgamxGZ1xcbEZnb0Zqb0ZdcEZfcEZhcEZnYnpGZ3JGanJGOUZecy1GIzYoLUZebzYoRlxmdEZnXFxsRmdvRmpvRl1wRl9wRmFwRmhmekZnckZqckY5RjlGOUY5RjlGOUZhcEZgZ25GOUZfdC1GIzYmLUZXNiQtRiM2J0Zlbi1GIzYmRmBmXGxGYXBGZmdcbEY5Rl5zLUYjNiZGaWZcbEZhcEZjaFxsRjlGOUY5RmFwRmd1RjlGXnMtRiM2KkZganlGYXBGaXBGYXAtRlc2JC1GIzYmRmNmXGxGXnMtRiM2KEZcaFxsRmFwLUYjNiRGXGdcbEY5RmdyRmpyRjlGOUY5RmFwRmdccEY5Rl90LUYjNiYtRlc2JC1GIzYwLUYjNiYtRlc2JC1GIzYnRmVuLUYjNiZGZWlcbEZhcEZmZ1xsRjlGXnNGal9obEY5RjlGYXBGW2ZsRjlGX3QtRiM2Ji1GVzYkLUYjNidGZW4tRiM2JkZgalxsRmFwRmZnXGxGOUZecy1GIzYmRl1deUZhcEZjaFxsRjlGOUY5RmFwRmh5RjlGX3QtRiM2Ji1GVzYkLUYjNidGZW4tRiM2JkZnXnpGYXBGYWBdbEY5Rl5zLUYjNiZGaWBsRmFwRmhgXWxGOUY5RjlGYXBGXHRGOUZecy1GIzYmRmdeekZhcEZqYF1sRjlGX3QtRiM2JkZdXF1sRmFwRmZnXGxGOUZecy1GIzYmRmJcXWxGYXBGZGFdbEY5Rl90LUYjNiZGW11dbEZhcEZjaFxsRjlGOUY5RmFwRmpfbEY5Rl5zLUYjNiotRmFvNiRRJjEwNjA4RidGOUZhcEZpcEZhcC1GVzYkLUYjNjAtRiM2JkZeYGhsRmFwRltmbEY5Rl90LUYjNiYtRlc2JC1GIzYmLUYjNiYtRmFvNiRRIzMxRidGOUZhcEZjZlxsRjlGXnMtRiM2KC1GXm82KEZdXWxGXmhcbEZnb0Zqb0ZdcEZfcEZhcEZkYGhsRmdyRmpyRjlGOUY5RmFwRmh5RjlGX3QtRiM2Ji1GVzYkLUYjNiYtRiM2KC1GXm82KEZkYndGZ2h4RmdvRmpvRl1wRl9wRmFwRl1bX2xGZ3JGanJGOUZfdC1GIzYoLUZebzYoRmJjdUZbaXRGZ29Gam9GXXBGX3BGYXAtRiM2JEZjW11sRjlGZ3JGanJGOUY5RjlGYXBGXHRGOUZfdC1GIzYoLUZebzYoRmRyRltpdEZnb0Zqb0ZdcEZfcEZhcEZpW19sRmdyRmpyRjlGXnMtRiM2KC1GXm82KEZiaXZGW2l0RmdvRmpvRl1wRl9wRmFwRl9cX2xGZ3JGanJGOUZecy1GIzYoLUZebzYoRmldbEZnaHhGZ29Gam9GXXBGX3BGYXAtRiM2JEZlXF1sRjlGZ3JGanJGOUZfdC1GIzYoLUZebzYoRlxiXWxGXmhcbEZnb0Zqb0ZdcEZfcEZhcEZkYGhsRmdyRmpyRjlGOUY5RmFwRmJeb0Y5Rl90LUYjNiYtRlc2JC1GIzY4LUYjNiYtRlc2JC1GIzYnRmVuLUYjNiZGXWNdbEZhcEZmZ1xsRjlGX3RGal9obEY5RjlGYXBGX1tsRjlGX3QtRiM2Ji1GVzYkLUYjNitGZW4tRiM2KEZoY11sRmFwRmZnXGxGYXBGaHlGOUZfdC1GIzYmLUZXNiQtRiM2J0Zlbi1GIzYmRmNkXWxGYXBGYWBdbEY5Rl5zRmZiaGxGOUY5RmFwRlx0RjlGXnMtRiM2JkZmaG1GYXBGamBdbEY5Rl90LUYjNiZGaV5zRmFwRmZnXGxGOUY5RjlGYXBGW2ZsRjlGX3QtRiM2Ji1GVzYkLUYjNidGZW4tRiM2JkZiZV1sRmFwRmZnXGxGOUZecy1GIzYmRltfbUZhcEZjaFxsRjlGOUY5RmFwRltibEY5Rl90LUYjNiYtRlc2JC1GIzYmLUYjNiZGW11vRmFwRmFgXWxGOUZecy1GIzYmRmNoc0ZhcEZoYF1sRjlGOUY5RmFwRmJibEY5Rl90LUYjNiYtRlc2JC1GIzYrRmVuLUYjNiZGaWZdbEZhcEZqYF1sRjlGX3QtRiM2JkZeZ11sRmFwRmZnXGxGOUZecy1GIzYmRlxjbEZhcEZkYV1sRjlGX3QtRiM2JkZhY2xGYXBGY2hcbEY5RjlGOUZhcEZoeUY5Rl90LUYjNiYtRlc2JC1GIzYqLUYjNiZGZl5bbEZhcEZhYF1sRjlGXnMtRiM2JkZbX1tsRmFwRmRgXmxGOUZecy1GIzYmRlxkbEZhcEZqYF5sRjlGX3QtRiM2JkZjZGxGYXBGaGBdbEY5RjlGOUZhcEZcdEY5Rl90LUYjNiZGW2ldbEZhcEZqYF1sRjlGXnMtRiM2JkZgaV1sRmFwRmZnXGxGOUZfdC1GIzYmRl5bW2xGYXBGZGFdbEY5Rl5zLUYjNiZGZ2ldbEZhcEZjaFxsRjlGXnMtRiM2JkZcal1sRmFwRlxiXmxGOUY5RjlGYXBGYXlGOUZecy1GIzYqRmBqeUZhcEZpcEZhcC1GVzYkLUYjNjgtRiM2JkZeYGhsRmFwRl9bbEY5Rl90LUYjNiYtRlc2JC1GIzYuLUYjNiYtRlc2JC1GIzYnRmVuLUYjNigtRl5vNihGXV1sRmdoeEZnb0Zqb0ZdcEZfcEZhcEZkYGhsRmdyRmpyRjlGX3QtRiM2Ji1GYW82JFEjNjJGJ0Y5RmFwRmNmXGxGOUY5RjlGYXBGaHlGOUZfdC1GIzYmLUZXNiQtRiM2Ji1GIzYoLUZebzYoLUZhbzYkUSQ1NDBGJ0Y5RltpdEZnb0Zqb0ZdcEZfcEZhcEZoZWhsRmdyRmpyRjlGX3QtRiM2KC1GXm82KEZkYndGW2l0RmdvRmpvRl1wRl9wRmFwRl1bX2xGZ3JGanJGOUY5RjlGYXBGXHRGOUZfdC1GIzYoLUZebzYoRlxxRltpdEZnb0Zqb0ZdcEZfcEZhcEZpW19sRmdyRmpyRjlGXnMtRiM2KC1GXm82KEZfXmNsRltpdEZnb0Zqb0ZdcEZfcEZhcEZfXF9sRmdyRmpyRjlGXnMtRiM2KC1GXm82KEZpXWxGW2l0RmdvRmpvRl1wRl9wRmFwRmZmaGxGZ3JGanJGOUZfdC1GIzYoLUZebzYoRlxiXWxGZ2h4RmdvRmpvRl1wRl9wRmFwRmRgaGxGZ3JGanJGOUY5RjlGYXBGW2ZsRjlGX3QtRiM2Ji1GVzYkLUYjNiYtRiM2KC1GXm82KC1GYW82JFEkMjk1RidGOUZkckZnb0Zqb0ZdcEZfcEZhcEZfXF9sRmdyRmpyRjlGXnMtRiM2KC1GXm82KEZmZ2xGXmhcbEZnb0Zqb0ZdcEZfcEZhcEZkYGhsRmdyRmpyRjlGOUY5RmFwRltibEY5Rl90LUYjNiYtRlc2JC1GIzYmLUYjNigtRl5vNihGaWZbbEZbaXRGZ29Gam9GXXBGX3BGYXBGXVtfbEZnckZqckY5Rl90LUYjNigtRl5vNigtRmFvNiRRJDQ4MEYnRjlGW2l0RmdvRmpvRl1wRl9wRmFwRmhlaGxGZ3JGanJGOUY5RjlGYXBGYmJsRjlGX3QtRiM2Ji1GVzYkLUYjNiotRiM2KC1GXm82KC1GYW82JFEjNzRGJ0Y5RltpdEZnb0Zqb0ZdcEZfcEZhcEZpW19sRmdyRmpyRjlGXnMtRiM2KC1GXm82KC1GYW82JFElMTAzNkYnRjlGW2l0RmdvRmpvRl1wRl9wRmFwRl9cX2xGZ3JGanJGOUZfdC1GIzYoLUZebzYoLUZhbzYkUSQ0MjlGJ0Y5RmdoeEZnb0Zqb0ZdcEZfcEZhcEZkYGhsRmdyRmpyRjlGXnMtRiM2KC1GXm82KEZeaHRGW2l0RmdvRmpvRl1wRl9wRmFwRmZmaGxGZ3JGanJGOUY5RjlGYXBGaHlGOUZfdC1GIzYmLUZXNiQtRiM2K0Zlbi1GIzYoLUZebzYoRl9qW2xGW2l0RmdvRmpvRl1wRl9wRmFwRl1bX2xGZ3JGanJGOUZecy1GIzYoLUZebzYoLUZhbzYkUSQyODhGJ0Y5RltpdEZnb0Zqb0ZdcEZfcEZhcEZoZWhsRmdyRmpyRjlGX3QtRiM2KC1GXm82KEZdXW5GW2l0RmdvRmpvRl1wRl9wRmFwRmNbX2xGZ3JGanJGOUZfdC1GIzYoLUZebzYoRl1ldEZbaXRGZ29Gam9GXXBGX3BGYXAtRiM2JEZlaF1sRjlGZ3JGanJGOUY5RjlGYXBGXHRGOUZfdC1GIzYoLUZebzYoRmRbbUZbaXRGZ29Gam9GXXBGX3BGYXBGZmZobEZnckZqckY5Rl5zLUYjNigtRl5vNihGYGR0Rl5oXGxGZ29Gam9GXXBGX3BGYXBGZGBobEZnckZqckY5Rl5zLUYjNigtRl5vNihGaHdGW2l0RmdvRmpvRl1wRl9wRmFwLUYjNiRGX2pdbEY5RmdyRmpyRjlGXnMtRiM2KC1GXm82KEZcZnRGW2l0RmdvRmpvRl1wRl9wRmFwRmlbX2xGZ3JGanJGOUZfdC1GIzYoLUZebzYoRmBqbEZbaXRGZ29Gam9GXXBGX3BGYXBGX1xfbEZnckZqckY5RjlGOUZhcEZpdUY5Rl90LUYjNiYtRlc2JC1GIzYnRmVuLUYjNiZGYGNebEZhcEZmZ1xsRjlGX3RGal9obEY5RjlGYXBGZnBGOUZfdC1GIzYmLUZXNiQtRiM2Li1GIzYmLUZXNiQtRiM2J0Zlbi1GIzYmRmFkXmxGYXBGZmdcbEY5Rl90RlxiaGxGOUY5RmFwRmh5RjlGX3QtRiM2Ji1GVzYkLUYjNidGZW4tRiM2JkZcZV5sRmFwRmFgXWxGOUZfdEZgamhsRjlGOUZhcEZcdEY5Rl5zLUYjNiZGZltcbEZhcEZqYF1sRjlGX3QtRiM2JkZjZV5sRmFwRmZnXGxGOUZfdEZcY2hsRl5zRl5jaGxGOUY5RmFwRl9bbEY5Rl90LUYjNiYtRlc2JC1GIzY0LUYjNiYtRlc2JC1GIzYmLUYjNiZGXmRvRmFwRmZnXGxGOUZfdEZmaWhsRjlGOUZhcEZbYmxGOUZfdC1GIzYmLUZXNiQtRiM2J0Zlbi1GIzYmRlxnXmxGYXBGYWBdbEY5Rl90RmBqaGxGOUY5RmFwRmJibEY5Rl90LUYjNiYtRlc2JC1GIzYqRmZpaWxGXnNGaGlpbEZfdEZcW2lsRl5zRl5baWxGOUY5RmFwRmh5RjlGX3QtRiM2Ji1GVzYkLUYjNiotRiM2JkZdaF5sRmFwRmFgXWxGOUZecy1GIzYmRlxmcUZhcEZkYF5sRjlGX3RGaltpbEZec0ZcXGlsRjlGOUZhcEZcdEY5Rl90LUYjNiZGaV94RmFwRmpgXWxGOUZecy1GIzYmRl1obUZhcEZmZ1xsRjlGXnNGYlxpbEZfdEZkXGlsRl90RmZcaWxGOUY5RmFwRltmbEY5Rl90LUYjNihGaGhebEZhcC1GVzYkLUYjNi4tRiM2KEZhaV5sRmFwLUYjNiZGZmdcbEZhcEZbYmxGOUZnckZqckY5Rl90LUYjNihGZ2lebEZhcC1GIzYmRmFgXWxGYXBGYmJsRjlGZ3JGanJGOUZfdC1GIzYmLUZXNiQtRiM2JkZqYF1sRl5zRlxhXWxGOUY5RmFwRmh5RjlGX3QtRiM2Ji1GVzYkLUYjNidGZW4tRiM2KEZbW19sRmFwRl9gXWxGZ3JGanJGOUZfdC1GIzYoRmFbX2xGYXAtRiM2JEZkYF5sRjlGZ3JGanJGOUY5RjlGYXBGXHRGOUZecy1GIzYoRmdbX2xGYXBGW19ebEZnckZqckY5Rl90LUYjNihGXVxfbEZhcEZeXl1sRmdyRmpyRjlGOUY5RmFwRmh5RjlGOUY5RmFwRmJnbUY5Rl90LUYjNiYtRlc2JC1GIzYuLUYjNiZGaVxfbEZhcEZnXHBGOUZecy1GIzYqRmJfX2xGYXBGaXBGYXBGZV9fbEZhcEZqX2xGOUZfdC1GIzYmLUZXNiQtRiM2MC1GIzYmRmViX2xGYXBGW2ZsRjlGX3RGamNfbEZfdEZnZF9sRl90RmFlX2xGXnNGaGZfbEZfdEZqZl9sRl5zRlxnX2xGOUY5RmFwRmJeb0Y5Rl5zLUYjNipGW2ZvRmFwRmlwRmFwLUZXNiQtRiM2MC1GIzYmRl1oX2xGYXBGW2ZsRjlGX3RGY2lfbEZfdEZhal9sRl90Rl9bYGxGXnNGXl1gbEZec0ZiXWBsRl90RmZdYGxGOUY5RmFwRmF5RjlGXnMtRiM2Ki1GYW82JFEnMjA1MDg4RidGOUZhcEZbZmxGYXAtRlc2JC1GIzYwLUYjNiYtRlc2JC1GIzYoLUYjNiYtRlc2JC1GIzYmRmhdX2xGXnMtRiM2KC1GXm82KEZcYnNGZl9gbEZnb0Zqb0ZdcEZfcEZhcEZfYGBsRmdyRmpyRjlGOUY5RmFwRlx0RjlGX3QtRiM2KC1GXm82KC1GYW82JFEkMTU5RidGOS1GYW82JFElMTk3MkYnRjlGZ29Gam9GXXBGX3BGYXBGaGBgbEZnckZqckY5Rl5zLUYjNigtRl5vNihGYGlsRmJiamxGZ29Gam9GXXBGX3BGYXBGXGFgbEZnckZqckY5RjlGOUZhcEZbZmxGOUZfdC1GIzYmLUZXNiQtRiM2Ji1GIzYoLUZebzYoRmplbUZpYXNGZ29Gam9GXXBGX3BGYXBGaV9gbEZnckZqckY5Rl5zLUYjNigtRl5vNihGYmB2RmZfYGxGZ29Gam9GXXBGX3BGYXBGX2BgbEZnckZqckY5RjlGOUZhcEZiYmxGOUZfdC1GIzYmLUZXNiQtRiM2Ji1GIzYoLUZebzYoLUZhbzYkUSQxMDhGJ0Y5RmZfYGxGZ29Gam9GXXBGX3BGYXBGaGBgbEZnckZqckY5Rl5zLUYjNigtRl5vNigtRmFvNiRRJDExN0YnRjlGYmJqbEZnb0Zqb0ZdcEZfcEZhcEZcYWBsRmdyRmpyRjlGOUY5RmFwRmh5RjlGX3QtRiM2Ji1GVzYkLUYjNiotRiM2KC1GXm82KEZpZm5GZl9gbEZnb0Zqb0ZdcEZfcEZhcC1GIzYkRmllX2xGOUZnckZqckY5Rl5zLUYjNigtRl5vNigtRmFvNiRRJDI5NEYnRjlGZl9gbEZnb0Zqb0ZdcEZfcEZhcEZpX2BsRmdyRmpyRjlGX3QtRiM2KC1GXm82KEZoZGpsLUZhbzYkUSQ5ODZGJ0Y5RmdvRmpvRl1wRl9wRmFwRl9gYGxGZ3JGanJGOUZecy1GIzYoLUZebzYoRmRbbUZmX2BsRmdvRmpvRl1wRl9wRmFwRmhjYGxGZ3JGanJGOUY5RjlGYXBGXHRGOUZecy1GIzYoLUZebzYoRmplbUZmX2BsRmdvRmpvRl1wRl9wRmFwRmhgYGxGZ3JGanJGOUZfdC1GIzYoLUZebzYoRl5odEZiYmpsRmdvRmpvRl1wRl9wRmFwRlxhYGxGZ3JGanJGOUZecy1GIzYoLUZebzYoRmRyRmJmamxGZ29Gam9GXXBGX3BGYXBGZmRgbEZnckZqckY5RjlGOUZhcEZpdUY5Rl90LUYjNihGYFt0RmFwRl1fbEZhcC1GVzYkLUYjNjAtRiM2JkZgZWBsRmFwRltmbEY5Rl90RmZmYGxGX3RGYGdgbEZfdEZcaGBsRl5zRl9pYGxGXnNGYWlgbEZfdEZlaWBsRjlGOUY5RjlGOUZhcEZgZ25GOUZfdC1GIzYmLUZXNiQtRiM2JkZfamBsRl5zRmhqYGxGOUY5RmFwRmdccEY5Rl5zLUYjNipGYFthbEZhcEZpcEZhcEZjW2FsRmFwRmpfbEY5Rl90LUYjNiYtRlc2JC1GIzYuLUYjNiYtRlc2JC1GIzYnRmVuRmZdYWxGXnNGW15hbEY5RjlGYXBGW2ZsRjlGXnNGXV5hbEZfdEZiXmFsRl90LUYjNiYtRlc2JC1GIzYnRmVuRmpeYWxGX3RGXl9hbEY5RjlGYXBGXHRGOUZfdEZjX2FsRl5zRmVfYWxGOUY5RmFwRmJeb0Y5Rl5zLUYjNiotRmFvNiRRJzE1NTU4NEYnRjlGYXBGaXBGYXAtRlc2JC1GIzYuLUYjNiYtRlc2JC1GIzYmRmdbYWxGX3QtRiM2KC1GXm82KEZoXmwtRmFvNiRRJDc0OEYnRjlGZ29Gam9GXXBGX3BGYXBGZFxhbEZnckZqckY5RjlGOUZhcEZbZmxGOUZfdC1GIzYoLUZebzYoRmJgdUZkXGxGZ29Gam9GXXBGX3BGYXBGaWFhbEZnckZqckY5Rl5zLUYjNigtRl5vNihGaGRqbEZeYWFsRmdvRmpvRl1wRl9wRmFwRl9iYWxGZ3JGanJGOUZfdC1GIzYmLUZXNiQtRiM2Ji1GIzYoLUZebzYoRmplbUZeYWFsRmdvRmpvRl1wRl9wRmFwRmFfYmxGZ3JGanJGOUZecy1GIzYoLUZebzYoLUZhbzYkUSQxODlGJ0Y5LUZhbzYkUSQxODdGJ0Y5RmdvRmpvRl1wRl9wRmFwRmVfYmxGZ3JGanJGOUY5RjlGYXBGXHRGOUZfdC1GIzYoLUZebzYoRmRyRl5oXGxGZ29Gam9GXXBGX3BGYXBGZFxhbEZnckZqckY5Rl5zLUYjNigtRl5vNihGZHJGXmFhbEZnb0Zqb0ZdcEZfcEZhcEZjY2FsRmdyRmpyRjlGOUY5RmFwRmF5RjlGX3QtRiM2Ji1GVzYkLUYjNigtRiM2Ji1GVzYkLUYjNidGZW5GZWRhbEZec0ZqZGFsRjlGOUZhcEZfW2xGOUZfdC1GIzYmLUZXNiQtRiM2LUZlbkZiZWFsRl5zRmdlYWxGX3QtRiM2Ji1GVzYkLUYjNidGZW5GYmZhbEZfdEZkZmFsRjlGOUZhcEZcdEY5Rl90RmlmYWxGXnNGW2dhbEY5RjlGYXBGW2ZsRjlGXnNGXWdhbEY5RjlGYXBGaXVGOUZfdC1GIzYoRmBpekZhcEZpcEZhcC1GVzYkLUYjNigtRiM2Ji1GVzYkLUYjNiZGZ1thbEZecy1GIzYoLUZebzYoRmhebEZnXFxsRmdvRmpvRl1wRl9wRmFwRmRcYWxGZ3JGanJGOUY5RjlGYXBGX1tsRjlGX3QtRiM2Ji1GVzYkLUYjNiwtRiM2KEZfX15sRmFwRmlhYWxGZ3JGanJGOUZecy1GIzYoLUZebzYoRmhebEZmXWxGZ29Gam9GXXBGX3BGYXBGX2JhbEZnckZqckY5Rl90LUYjNiYtRlc2JC1GIzYmLUYjNigtRl5vNihGYGp0RmVbYmxGZ29Gam9GXXBGX3BGYXBGYV9ibEZnckZqckY5Rl5zLUYjNigtRl5vNigtRmFvNiRRJDI0NUYnRjlGZ1xcbEZnb0Zqb0ZdcEZfcEZhcEZlX2JsRmdyRmpyRjlGOUY5RmFwRlx0RjlGX3QtRiM2KC1GXm82KEZpXWxGZ1xcbEZnb0Zqb0ZdcEZfcEZhcEZkXGFsRmdyRmpyRjlGXnMtRiM2KC1GXm82KEZod0ZnXFxsRmdvRmpvRl1wRl9wRmFwRmNjYWxGZ3JGanJGOUY5RjlGYXBGW2ZsRjlGX3QtRiM2KEZmXWhsRmFwRmVdYmxGZ3JGanJGOUY5RjlGOUY5RjlGYXBGZ19ibEY5RmdyRmpyRjlGX3QtRiM2KEZedkZhcC1GIzYmLUZXNiQtRiM2UC1GIzYmLUZXNiQtRiM2N0Zlbi1GIzYoRmF3RmFwRmd1RmFwRmJ4RjlGXnMtRiM2KkZdeEZhcEZpcEZhcEZnXHBGYXBGZHdGOUZfdC1GIzYmLUZXNiQtRiM2LUZlbi1GIzYoRl55RmFwRltmbEZhcEZieEY5Rl90LUYjNihGZXlGYXBGaHlGYXBGYnhGOUZecy1GIzYoRlx6RmFwRlx0RmFwRl5ebEY5Rl5zLUYjNiZGY3pGYXBGYF5sRjlGX3QtRiM2JkZcW2xGYXBGYnhGOUY5RjlGYXBGal9sRjlGXnMtRiM2Ki1GYW82JFEmNTA3MDBGJ0Y5RmFwRmlwRmFwLUZXNiQtRiM2LC1GIzYmRltmbEZhcEZkd0Y5Rl90LUYjNihGZHJGYXBGZHdGYXBGaHlGOUZfdC1GIzYoLUZebzYoRl5oeEZkYndGZ29Gam9GXXBGX3BGYXAtRiM2JkZcdEZhcEZfekY5RmdyRmpyRjlGX3QtRiM2KC1GXm82KEZkXGxGYVxsRmdvRmpvRl1wRl9wRmFwRl1mbUZnckZqckY5Rl5zLUYjNigtRl5vNihGaV1sRmJgdUZnb0Zqb0ZdcEZfcEZhcEZmY21GZ3JGanJGOUY5RjlGYXBGYl5vRjlGX3QtRiM2Ji1GVzYkLUYjNjVGZW4tRiM2KEZnX2xGYXBGX1tsRmFwRmJ4RjlGX3QtRiM2Ji1GVzYkLUYjNitGZW4tRiM2KEZkYGxGYXBGaHlGYXBGYnhGOUZecy1GIzYoRmlgbEZhcEZcdEZhcEZeXmxGOUZecy1GIzYmRl5hbEZhcEZgXmxGOUZfdC1GIzYmRmNhbEZhcEZieEY5RjlGOUZhcEZbZmxGOUZfdC1GIzYoRmhhbEZhcEZieEZhcEZbYmxGOUZecy1GIzYoRl9ibEZhcEZiYmxGYXBGXl5sRjlGX3QtRiM2Ji1GVzYkLUYjNiYtRiM2JkZcY2xGYXBGYF5sRjlGXnMtRiM2JkZhY2xGYXBGYnhGOUY5RjlGYXBGaHlGOUZfdC1GIzYmLUZXNiQtRiM2J0Zlbi1GIzYmRlxkbEZhcEZlamxGOUZfdC1GIzYmRmNkbEZhcEZeXmxGOUY5RjlGYXBGXHRGOUZfdC1GIzYmRmhkbEZhcEZgXmxGOUZecy1GIzYmRl1lbEZhcEZieEY5Rl5zLUYjNiZGYmVsRmFwRmNcbUY5RjlGOUZhcEZheUY5Rl5zLUYjNipGXXhGYXBGaXBGYXAtRlc2JC1GIzY0LUYjNiZGX1tsRmFwRmR3RjlGX3QtRiM2Ji1GVzYkLUYjNiotRiM2KEZccUZhcEZkd0ZhcEZoeUY5Rl90LUYjNigtRl5vNihGZ2Z4RmRid0Znb0Zqb0ZdcEZfcEZhcEZjZVttRmdyRmpyRjlGX3QtRiM2KC1GXm82KEZnZmxGYVxsRmdvRmpvRl1wRl9wRmFwRl1mbUZnckZqckY5Rl5zLUYjNigtRl5vNihGZFxsRmJgdUZnb0Zqb0ZdcEZfcEZhcEZmY21GZ3JGanJGOUY5RjlGYXBGW2ZsRjlGX3QtRiM2KEZpdEZhcEZbYmxGYXBGZHdGOUZfdC1GIzYoLUZebzYoLUZhbzYkUSQ1MTJGJ0Y5RmRid0Znb0Zqb0ZdcEZfcEZhcC1GIzYmRmJibEZhcEZfekY5RmdyRmpyRjlGX3QtRiM2Ji1GVzYkLUYjNiYtRiM2KC1GXm82KEZnZmxGZGJ3RmdvRmpvRl1wRl9wRmFwRl1mbUZnckZqckY5Rl5zLUYjNigtRl5vNihGZFxsRml0RmdvRmpvRl1wRl9wRmFwRmZjbUZnckZqckY5RjlGOUZhcEZoeUY5Rl90LUYjNiYtRlc2JC1GIzYmLUYjNigtRl5vNihGZ1t2RltheEZnb0Zqb0ZdcEZfcEZhcEZlZG1GZ3JGanJGOUZecy1GIzYoLUZebzYoLUZhbzYkUSUxMTUyRidGOUZbYXhGZ29Gam9GXXBGX3BGYXBGXmVtRmdyRmpyRjlGOUY5RmFwRlx0RjlGXnMtRiM2KC1GXm82KEZdXW5GZGJ3RmdvRmpvRl1wRl9wRmFwRl1mbUZnckZqckY5Rl90LUYjNigtRl5vNihGXmh0RmRid0Znb0Zqb0ZdcEZfcEZhcEZmY21GZ3JGanJGOUZfdC1GIzYoLUZebzYoRmRibkZhXGxGZ29Gam9GXXBGX3BGYXBGamZtRmdyRmpyRjlGOUY5RmFwRml1RjlGXnMtRiM2KEZpXG1GYXBGZnBGYXBGYnhGOUZfdC1GIzYmLUZXNiQtRiM2K0Zlbi1GIzYoRmRdbUZhcEZoeUZhcEZieEY5Rl90LUYjNihGX2JsRmFwRlx0RmFwRl5ebEY5Rl5zLUYjNiZGW15tRmFwRmBebEY5Rl90LUYjNiZGYF5tRmFwRmJ4RjlGOUY5RmFwRl9bbEY5Rl90LUYjNiYtRlc2JC1GIzYxRmVuLUYjNihGW19tRmFwRmJ4RmFwRltibEY5Rl90LUYjNihGYF9tRmFwRmJibEZhcEZeXmxGOUZfdC1GIzYmLUZXNiQtRiM2J0Zlbi1GIzYmRltgbUZhcEZgXmxGOUZfdC1GIzYmRmBgbUZhcEZieEY5RjlGOUZhcEZoeUY5Rl90LUYjNiYtRlc2JC1GIzYmRmdoW21GXnNGaWhbbUY5RjlGYXBGXHRGOUZfdEZdaFttRl5zLUYjNiZGW2FtRmFwRmJ4RjlGXnMtRiM2JkZgYW1GYXBGY1xtRjlGOUY5RmFwRltmbEY5Rl90LUYjNihGZWFtRmFwLUZXNiQtRiM2MC1GIzYoRl5ibUZhcC1GIzYmRmJ4RmFwRmd0RjlGZ3JGanJGOUZfdC1GIzYoRmdibUZhcC1GIzYmRltibEZhcEZeXmxGOUZnckZqckY5Rl90LUYjNiYtRlc2JC1GIzYmRmBebEZec0ZkXmxGOUY5RmFwRmJibEY5Rl90LUYjNiYtRlc2JC1GIzYmLUYjNihGYGRtRmFwRmNqbEZnckZqckY5Rl5zLUYjNihGaWRtRmFwRl5bbUZnckZqckY5RjlGOUZhcEZoeUY5Rl90LUYjNiYtRlc2JC1GIzYpRmVuLUYjNihGaGVtRmFwRmdbbUZnckZqckY5Rl90LUYjNihGYWZtRmFwRltfbEZnckZqckY5Rl90LUYjNihGaGZtRmFwRmFcbUZnckZqckY5RjlGOUZhcEZcdEY5Rl5zLUYjNihGXmdtRmFwRmNqbEZnckZqckY5Rl90LUYjNihGW2psRmFwRl5bbUZnckZqckY5RjlGOUZhcEZcdEY5RjlGOUZhcEZiZ21GOUZfdC1GIzYmLUZXNiQtRiM2Ni1GIzYoRl1obUZhcEZndUZhcEZpaG1GOUZfdC1GIzYqRmZobUZhcEZpcEZhcEZnXHBGYXBGYGhtRjlGX3QtRiM2Ji1GVzYkLUYjNiotRiM2KEZlaW1GYXBGW2ZsRmFwRmlobUY5Rl5zLUYjNihGamltRmFwRmh5RmFwRmlobUY5Rl90LUYjNihGX2ptRmFwRlx0RmFwRmJcbkY5Rl5zLUYjNiZGaGptRmFwRmlobUY5RjlGOUZhcEZqX2xGOUZfdC1GIzYqRl1bbkZhcC1GVzYkLUYjNiotRiM2JkZbZmxGYXBGYGhtRjlGX3QtRiM2KEZoW25GYXBGXmVuRmdyRmpyRjlGX3QtRiM2KEZeXG5GYXBGZGVuRmdyRmpyRjlGXnMtRiM2KEZoXG5GYXBGamVuRmdyRmpyRjlGOUY5RmFwRmlwRmFwRmJeb0Y5Rl90LUYjNiYtRlc2JC1GIzYsLUYjNihGal1uRmFwRl9bbEZhcEZpaG1GOUZfdC1GIzYmLUZXNiQtRiM2KUZlbi1GIzYoRmVebkZhcEZoeUZhcEZpaG1GOUZfdC1GIzYoRmpebkZhcEZcdEZhcEZiXG5GOUZecy1GIzYmRl9fbkZhcEZpaG1GOUY5RjlGYXBGW2ZsRjlGXnMtRiM2KEZkX25GYXBGaWhtRmFwRltibEY5Rl5zLUYjNihGaV9uRmFwRmJibEZhcEZiXG5GOUZfdC1GIzYoRl5gbkZhcEZpaG1GYXBGaHlGOUY5RjlGYXBGYXlGOUZfdC1GIzYqRmZobUZhcEZpcEZhcC1GVzYkLUYjNiwtRiM2JkZfW2xGYXBGYGhtRjlGX3QtRiM2Ji1GVzYkLUYjNigtRiM2KEZhYW5GYXBGXmVuRmdyRmpyRjlGX3QtRiM2KEZlYW5GYXBGZGVuRmdyRmpyRjlGXnMtRiM2KEZpYW5GYXBGamVuRmdyRmpyRjlGOUY5RmFwRltmbEY5Rl5zLUYjNihGXWJuRmFwRmBobUZhcEZbYmxGOUZecy1GIzYoRmJibkZhcC1GIzYmRmJibEZhcEZiam1GOUZnckZqckY5Rl90LUYjNihGalxuRmFwRmBobUZhcEZoeUY5RjlGOUZhcEZpdUY5Rl90LUYjNihGXWNuRmFwRmZwRmFwRmlobUY5Rl90LUYjNiYtRlc2JC1GIzYpRmVuLUYjNihGaGNuRmFwRmh5RmFwRmlobUY5Rl90LUYjNihGXWRuRmFwRlx0RmFwRmJcbkY5Rl5zLUYjNiZGYmRuRmFwRmlobUY5RjlGOUZhcEZfW2xGOUZecy1GIzYqRmdkbkZhcC1GVzYkLUYjNihGaltuRl90LUYjNihGYmVuRmFwRmBcbkZnckZqckY5Rl5zLUYjNihGaGVuRmFwRmBdbkZnckZqckY5RjlGOUZhcEZoeUZhcEZbZmxGOUZfdC1GIzYoRl5mbkZhcC1GVzYkLUYjNihGaltuRl90LUYjNihGZ2ZuRmFwRmBcbkZnckZqckY5Rl5zLUYjNihGXmduRmFwRmBdbkZnckZqckY5RjlGOUZhcEZbYmxGOUY5RjlGYXBGYGduRjlGXnMtRiM2KEZkZ25GYXBGZ3VGYXBGZmhuRjlGX3QtRiM2Ji1GVzYkLUYjNilGZW4tRiM2KEZjaG5GYXBGaXBGYXBGZ2duRjlGXnNGamhuRl90RmNpbkY5RjlGYXBGZ1xwRjlGX3QtRiM2Ji1GVzYkLUYjNi4tRiM2KEZkZ25GYXBGW2ZsRmFwRmZobkY5Rl90LUYjNiZGaGpuRmFwRmlwRjlGX3QtRiM2KEZdXG9GYXBGaHlGYXBGZmhuRjlGX3QtRiM2KEZiXG9GYXBGYWBvRmFwRlx0RjlGXnMtRiM2JkZbXW9GYXBGaGBvRjlGX3QtRiM2JkZkXW9GYXBGZmhuRjlGOUY5RmFwRmpfbEY5Rl90LUYjNiYtRlc2JC1GIzYzRmVuLUYjNihGX15vRmFwRl1fbEZhcEZnZ25GOUZfdC1GIzYmLUZXNiQtRiM2J0ZlbkZqXm9GX3RGX19vRjlGOUZhcEZbZmxGOUZfdC1GIzYmLUZXNiQtRiM2K0Zlbi1GIzYoRmlfb0ZhcEZoeUZhcEZnZ25GOUZecy1GIzYoRl5gb0ZhcEZcdEZhcEZlXG9GOUZecy1GIzYmRmVgb0ZhcEZeXW9GOUZfdC1GIzYmRlxhb0ZhcEZnZ25GOUY5RjlGYXBGaXBGOUZec0ZfYW9GX3RGZGFvRl90LUYjNiYtRlc2JC1GIzYnRmVuRlxib0ZfdEZjYm9GOUY5RmFwRlx0RjlGX3RGaGJvRl5zRmFjb0Y5RjlGYXBGYl5vRjlGX3QtRiM2Ji1GVzYkLUYjNjgtRiM2KEZeZG9GYXBGX1tsRmFwRmZobkY5Rl90LUYjNiZGY2RvRmFwRl1fbEY5Rl90LUYjNiYtRlc2JC1GIzYoLUYjNihGZmVvRmFwRmh5RmFwRmZobkY5Rl90LUYjNiZGW2ZvRmFwRmhgb0Y5Rl5zLUYjNiZGYGZvRmFwRmZobkY5RjlGOUZhcEZbZmxGOUZfdC1GIzYmRmVmb0ZhcEZpcEY5Rl90LUYjNihGaWhvRmFwRltibEZhcEZmaG5GOUZfdC1GIzYoRl5pb0ZhcEZhYG9GYXBGYmJsRjlGX3QtRiM2Ji1GVzYkLUYjNiYtRiM2JkZpaW9GYXBGaGBvRjlGXnMtRiM2JkZeam9GYXBGZmhuRjlGOUY5RmFwRmh5RjlGX3RGW2FwRl90LUYjNiZGYHZGYXBGXGJwRjlGXnMtRiM2JkZpX25GYXBGaGBvRjlGX3QtRiM2JkZcXHBGYXBGZmhuRjlGOUY5RmFwRmF5RjlGX3QtRiM2Ji1GVzYkLUYjNj1GZW4tRiM2KEZjaG5GYXBGYHhGYXBGZ2duRjlGX3QtRiM2Ji1GVzYkLUYjNidGZW5GX11wRl90RmNpbkY5RjlGYXBGX1tsRjlGX3QtRiM2JkZpXl1tRmFwRl1fbEY5Rl90LUYjNiYtRlc2JC1GIzYtRmVuRlxecEZfdEZkYW9GX3QtRiM2Ji1GVzYkLUYjNidGZW5GZ15wRl90RlxfcEY5RjlGYXBGXHRGOUZfdEZoYm9GXnNGYWNvRjlGOUZhcEZbZmxGOUZfdC1GIzYmLUZXNiQtRiM2MUZlbi1GIzYoRmlkb0ZhcEZbYmxGYXBGZ2duRjlGXnNGZFtxRl90LUYjNiYtRlc2JC1GIzYnRmVuLUYjNiZGY2BwRmFwRl5db0Y5Rl90LUYjNiZGaGBwRmFwRmdnbkY5RjlGOUZhcEZoeUY5Rl90RmFqb0Zecy1GIzYmRmlhcEZhcEZkW3BGOUZfdC1GIzYmRmBicEZhcEZeXW9GOUZecy1GIzYmRmVicEZhcEZnZ25GOUY5RjlGYXBGaXBGOUZec0ZoYnBGX3RGXWNwRl90LUYjNiYtRlc2JC1GIzYnRmVuRmhjcEZfdEZdZHBGOUY5RmFwRmJibEY5Rl90LUYjNiYtRlc2JC1GIzYmRmhkcEZec0ZdZXBGOUY5RmFwRmh5RjlGX3QtRiM2Ji1GVzYkLUYjNilGZW5GaGVwRl90RlxmcEZec0ZhZnBGOUY5RmFwRlx0RjlGXnNGZmZwRl90RltncEZfdEZgZ3BGOUY5RmFwRml1RjlGX3QtRiM2KEZdXG9GYXBGZnBGYXBGZmhuRjlGX3QtRiM2JkZqZ3BGYXBGYHhGOUZfdC1GIzYmLUZXNiQtRiM2Ki1GIzYoRmhocEZhcEZoeUZhcEZmaG5GOUZecy1GIzYoRmJcb0ZhcEZcdEZhcEZhYG9GOUZfdC1GIzYmRl9pcEZhcEZoYG9GOUZecy1GIzYmRmRpcEZhcEZmaG5GOUY5RjlGYXBGX1tsRjlGX3QtRiM2JkZpaXBGYXBGXV9sRjlGX3QtRiM2Ji1GVzYkLUYjNi4tRiM2KEZhW3FGYXBGW2JsRmFwRmZobkY5Rl90RmlfcEZfdC1GIzYmLUZXNiQtRiM2Ji1GIzYmRl5ccUZhcEZoYG9GOUZecy1GIzYmRmNccUZhcEZmaG5GOUY5RjlGYXBGaHlGOUZfdC1GIzYmRmhccUZhcEZcYnBGOUZecy1GIzYmRl1dcUZhcEZoYG9GOUZfdC1GIzYmRmJdcUZhcEZmaG5GOUY5RjlGYXBGW2ZsRjlGX3QtRiM2JkZnXXFGYXBGaXBGOUZfdC1GIzYoRmVgcUZhcEZqc0ZhcEZmaG5GOUZfdC1GIzYoRmNhbEZhcEZndEZhcEZhYG9GOUZfdC1GIzYmLUZXNiQtRiM2Ji1GIzYmRmJhcUZhcEZoYG9GOUZecy1GIzYmRmdhcUZhcEZmaG5GOUY5RjlGYXBGW2JsRjlGX3QtRiM2Ji1GVzYkLUYjNiYtRiM2JkZiYnFGYXBGY2FwRjlGXnMtRiM2JkZnYnFGYXBGYWBvRjlGOUY5RmFwRmJibEY5Rl90LUYjNiYtRlc2JC1GIzYoLUYjNiZGZmhtRmFwRlxicEY5Rl5zLUYjNiZGZGNxRmFwRmhgb0Y5Rl90LUYjNiZGaWNxRmFwRmZobkY5RjlGOUZhcEZoeUY5Rl90LUYjNiYtRlc2JC1GIzYpRmVuLUYjNiZGZGRxRmFwRmNhcEY5Rl90LUYjNiZGaWRxRmFwRmFgb0Y5Rl90LUYjNiZGXmVxRmFwLUZjcTYlRmVxLUYjNipGaHdGXHJGanFGXHJGaWVsRmdyRmpyRjlGXHNGOUY5RjlGYXBGXHRGOUZecy1GIzYmRmdlcUZhcEZcYnBGOUZfdC1GIzYmRlxmcUZhcEZoYG9GOUZecy1GIzYmRmFmcUZhcEZmaG5GOUY5RjlGYXBGZGZxRjlGZ3JGanJGOUZfdC1GIzYoRl52RmFwLUYjNiYtRlc2JC1GIzYuLUYjNihGYlx0RmFwRltmbEZhcEZcXmRsRjlGX3QtRiM2Ji1GVzYkLUYjNiotRiM2Ji1GVzYkLUYjNilGZW5GaWNyRl5zRl5kckZfdEZjZHJGOUY5RmFwRlx0RjlGXnNGaGRyRl90Rl5qcUZec0ZdZXJGOUY5RmFwRmlwRjlGX3QtRiM2KEZcZnJGYXBGaHlGYXBGXF5kbEY5Rl90LUYjNihGYmpyRmFwRlx0RmFwRmVqckY5Rl90LUYjNiZGXGNsRmFwLUZjcTYlRmVxRmdhckZcc0Y5Rl5zLUYjNiZGYWNsRmFwRlxeZGxGOUY5RjlGYXBGal9sRjlGZ3JGanJGOUZfdC1GIzYoRl52RmFwLUYjNiZGYmdyRmFwRmdccEY5RmdyRmpyRjlGX3QtRiM2KEZedkZhcC1GIzYmLUZXNiQtRiM2Li1GIzYmRlxcY2xGYXBGZ1xwRjlGXnMtRiM2KkZeYG5GYXBGaXBGYXBGYV1jbEZhcEZqX2xGOUZfdC1GIzYmLUZXNiQtRiM2Ki1GIzYmRmBfY2xGYXBGW2ZsRjlGX3RGaF9jbEZec0ZdYGNsRl5zRl9gY2xGOUY5RmFwRmJeb0Y5Rl5zLUYjNipGaGRzRmFwRmlwRmFwLUZXNiQtRiM2Ji1GIzYmRmlgY2xGYXBGW2ZsRjlGX3RGYWFjbEY5RjlGYXBGYXlGOUZecy1GIzYqRmNmcEZhcEZbZmxGYXAtRlc2JC1GIzYmLUYjNiZGYWNjbEZhcEZbZmxGOUZfdEZgZGNsRjlGOUZhcEZpdUY5Rl90LUYjNihGZmVjbEZhcEZdX2xGYXAtRlc2JC1GIzYmLUYjNiZGX2ZjbEZhcEZbZmxGOUZfdEZqZmNsRjlGOUY5RjlGOUZhcEZgZ25GOUZnckZqckY5Rl90LUYjNihGXnZGYXAtRiM2Ji1GVzYkLUYjNiYtRiM2JkZgaV1sRmFwRmFfXm1GOUZecy1GIzYmRlxmckZhcEZcXmRsRjlGOUY5RmFwRltibEY5RmdyRmpyRjlGX3QtRiM2KEZedkZhcC1GIzYmLUZXNiQtRiM2Ji1GIzYmRmJhckZhcEZjYXNGOUZecy1GIzYmRltickZhcEZlanJGOUY5RjlGYXBGYmJsRjlGZ3JGanJGOUZfdC1GIzYoRl52RmFwLUYjNiYtRlc2JC1GIzYoLUYjNiZGXGZxRmFwLUZjcTYlRmVxRmVgYmxGXHNGOUZecy1GIzYmRmpqYmxGYXBGYV9ebUY5Rl90LUYjNiZGX1tjbEZhcEZcXmRsRjlGOUY5RmFwRmh5RjlGZ3JGanJGOUZfdC1GIzYoRl52RmFwLUYjNiYtRlc2JC1GIzYoLUYjNiZGXWZ2RmFwLUZjcTYlRl51RmJickZcc0Y5Rl5zLUYjNiZGaWBibEZhcEZjYXNGOUZfdC1GIzYmRl5hYmxGYXBGZWpyRjlGOUY5RmFwRlx0RjlGZ3JGanJGOUZfdC1GIzYoRl52RmFwLUYjNiYtRlc2JC1GIzYyLUYjNiYtRlc2JC1GIzYpRmVuRmljckZec0ZfYmJsRl5zRmFiYmxGOUY5RmFwRmd0RjlGX3QtRiM2Ji1GVzYkLUYjNilGZW5GXGNibEZec0ZeY2JsRl5zRmNjYmxGOUY5RmFwRltibEY5Rl90LUYjNiYtRlc2JC1GIzYxRmVuRmNbckZfdEZpW3JGXnNGW2RibEZfdEZdZGJsRl90RmJkYmxGXnNGZGRibEZec0ZmZGJsRjlGOUZhcEZiYmxGOUZfdC1GIzYmLUZXNiQtRiM2K0ZlbkZfZWJsRl90RmRlYmxGX3RGaWVibEZec0ZeZmJsRjlGOUZhcEZoeUY5Rl90LUYjNiYtRlc2JC1GIzYxRmVuRmZmYmxGX3RGamZibEZec0ZfZ2JsRl90RmRnYmxGXnNGZmdibEZec0ZbaGJsRl90RmFoYmxGOUY5RmFwRlx0RjlGX3RGZGhibEZec0ZmaGJsRl5zRmhoYmxGOUY5RmFwRmlwRjlGZ3JGanJGOUZfdC1GIzYoRl52RmFwLUYjNiYtRlc2JC1GIzYwLUYjNiYtRlc2JC1GIzYpRmVuRmRncUZec0ZdaHFGX3RGZmhxRjlGOUZhcEZiYmxGOUZfdC1GIzYmLUZXNiQtRiM2KUZlbkZlaXFGXnNGXmpxRl90RmdqcUY5RjlGYXBGaHlGOUZfdC1GIzYmLUZXNiQtRiM2MUZlbkZjW3JGX3RGaVtyRl5zRltcckZfdEZhXHJGXnNGY1xyRl90RmVcckZec0ZeXXJGOUY5RmFwRlx0RjlGXnNGYV1yRl90RmddckZec0ZpXXJGX3RGXl5yRjlGOUZhcEZdX2xGOUZnckZqckY5Rl90LUYjNihGXnZGYXAtRiM2Ji1GVzYkLUYjNjAtRiM2KEZhX3JGYXBGW2JsRmFwRlxeZGxGOUZfdC1GIzYoRmZfckZhcEZiYmxGYXBGZWpyRjlGX3QtRiM2Ji1GVzYkLUYjNiYtRiM2JkZfZXBGYXBGYV9ebUY5Rl5zLUYjNiZGZ2ByRmFwRlxeZGxGOUY5RjlGYXBGaHlGOUZfdC1GIzYmRmVjXm1GYXBGXHRGOUZfdC1GIzYmRmhmcEZhcEZnZF5tRjlGXnMtRiM2JkZpZHFGYXBGYV9ebUY5Rl90LUYjNiZGaGJyRmFwRlxeZGxGOUY5RjlGYXBGW2ZsRjlGZ3JGanJGOUZfdC1GIzYoRl52RmFwLUYjNiYtRlc2JC1GIzYqRltfXm1GX3QtRiM2KEZhZnJGYXBGXHRGYXBGZWpyRjlGX3RGX19ebUZec0ZjX15tRjlGOUZhcEZfW2xGOUZnckZqckY5Rl90LUYjNihGXnZGYXAtRiM2JkZhXl5tRmFwRmB4RjlGZ3JGanJGOUZfdC1GIzYoRl52RmFwLUYjNiYtRlc2JC1GIzY+LUYjNiZGYmdyRmFwRl9bbEY5Rl5zLUYjNipGYmpyRmFwRl1fbEZhcEZcdEZhcEZcdUY5Rl90LUYjNiZGaWpyRmFwRltmbEY5Rl5zLUYjNipGYmpyRmFwLUZXNiQtRiM2KC1GIzYmRmh5RmFwRlx1RjlGX3QtRiM2KEZfYXNGYXAtRiM2JEZlYXJGOUZnckZqckY5Rl5zLUYjNihGZ2FzRmFwLUYjNiRGXHVGOUZnckZqckY5RjlGOUZhcEZcdEZhcEZpcEY5Rl90RmFic0ZfdEZmY3NGX3RGW2VzRl90Rmdmc0ZfdEZmaHNGXnNGXmpzRl90RmRqc0Zec0ZpanNGX3RGXlt0Rl5zRmNbdEY5RjlGYXBGaXVGOUZnckZqckY5Rl90LUYjNihGXnZGYXAtRiM2Ji1GVzYkLUYjNjgtRiM2KEZiXHRGYXBGX1tsRmFwRlxeZGxGOUZfdC1GIzYmLUZXNiQtRiM2Ki1GIzYmLUZXNiQtRiM2KUZlbkZkZ3FGXnNGYV10Rl90RmNddEY5RjlGYXBGXHRGOUZec0ZoXXRGX3RGal10Rl5zRl9edEY5RjlGYXBGXV9sRjlGX3QtRiM2Ji1GVzYkLUYjNiotRiM2KEZpXnRGYXBGaHlGYXBGXF5kbEY5Rl90LUYjNihGXl90RmFwRlx0RmFwRmVqckY5Rl90LUYjNiZGY2NvRmFwRmFfXm1GOUZecy1GIzYmRmVfdEZhcEZcXmRsRjlGOUY5RmFwRltmbEY5Rl90LUYjNiYtRlc2JC1GIzYwRltpXm1GX3RGYWlebUZfdC1GIzYmLUZXNiQtRiM2MUZlbkZjW3JGX3RGaVtyRl5zRltcckZfdEZhXHJGXnNGY1xyRl90RmVcckZec0ZkYHRGOUY5RmFwRlx0RjlGXnNGYV1yRl90RmddckZec0ZpXXJGX3RGXl5yRjlGOUZhcEZpcEY5Rl90RmVqXm1GX3QtRiM2KEZeX3RGYXBGYmJsRmFwRmVqckY5Rl90RmlqXm1GX3QtRiM2Ji1GVzYkLUYjNiYtRiM2JkZhYXRGYXBGY2FzRjlGXnMtRiM2JkZmYXRGYXBGZWpyRjlGOUY5RmFwRlx0RjlGX3RGZVtfbUZec0ZnW19tRl90RmlbX21GOUY5RmFwRmF5RjlGZ3JGanJGOUZfdC1GIzYoRl52RmFwLUYjNiYtRlc2JC1GIzY2LUYjNiZGaGdjbEZhcEZbZmxGOUZecy1GIzYqRmJqckZhcEZpcEZhcEZcdEZhcEZcdUY5Rl90Rl1bc0ZfdEZiXHNGX3RGZ11zRl5zRmFfc0ZfdEZoX3NGXnNGXWBzRl90RmFgc0Zec0ZjYHNGOUY5RmFwRmJeb0Y5RmdyRmpyRjlGXnMtRiM2KEZdW2RsRmFwLUYjNiRGXF5kbEY5RmdyRmpyRjlGX3QtRiM2KEZmW2RsRmFwLUYjNiRGYV9ebUY5RmdyRmpyRjlGXnMtRiM2KEZcXGRsRmFwLUYjNiRGZ2RebUY5RmdyRmpyRjlGX3QtRmNxNiVGZXEtRiM2KkZqcUZcckZqcUZcckZpZWxGZ3JGanJGOUZcc0Y5RjktRmNxNiVGZlxkbEZpdUZcc0ZnckZqckY5Rl90LUYjNictRlc2JC1GIzZSLUYjNigtRl5vNihGanFGXmdfbEZnb0Zqb0ZdcEZfcEZhcC1GIzYmLUZXNiQtRiM2Ni1GIzYmLUZXNiQtRiM2NUZlbi1GIzYqLUZhbzYkUSUxOTUwRidGOUZhcC1GVzYkLUYjNjAtRiM2JkZmcEZhcEZhZnRGOUZfdC1GIzYmLUZXNiQtRiM2KC1GIzYoRmh3RmFwRmNodEZhcEZpdUY5Rl5zLUYjNihGZHJGYXBGYmN0RmFwRlx0RjlGX3QtRiM2KC1GXm82KEZkckZlYF1sRmdvRmpvRl1wRl9wRmFwLUYjNiRGaGl0RjlGZ3JGanJGOUY5RjlGYXBGYHhGOUZfdC1GIzYmLUZXNiQtRiM2LC1GIzYmRmF5RmFwRmFmdEY5Rl90LUYjNiYtRlc2JC1GIzYnRmVuLUYjNihGZFttRmFwRmJldEZhcEZcdEY5Rl5zLUYjNigtRl5vNihGZFttRmVgXWxGZ29Gam9GXXBGX3BGYXAtRiM2JEZlXnVGOUZnckZqckY5RjlGOUZhcEZpdUY5Rl5zLUYjNigtRl5vNihGXWV0Rml0RmdvRmpvRl1wRl9wRmFwRmZfdUZnckZqckY5Rl90LUYjNigtRl5vNihGZG9GZGR2RmdvRmpvRl1wRl9wRmFwRlxgdUZnckZqckY5Rl5zLUYjNigtRl5vNihGaV5cbEZkZHZGZ29Gam9GXXBGX3BGYXBGZWB1RmdyRmpyRjlGOUY5RmFwRl9bbEY5Rl90LUYjNiYtRlc2JC1GIzYqLUYjNihGYVtsRmFwRmNodEZhcEZiXm9GOUZfdC1GIzYmLUZXNiQtRiM2J0Zlbi1GIzYoLUZebzYoRmRyLUZhbzYkUSMyNUYnRjlGZ29Gam9GXXBGX3BGYXBGYGdfbUZnckZqckY5Rl90LUYjNihGXHFGYXBGYmN0RmFwRlx0RjlGOUY5RmFwRmF5RjlGX3QtRiM2Ji1GVzYkLUYjNilGZW4tRiM2KC1GXm82KEZfYHZGZGR2RmdvRmpvRl1wRl9wRmFwRmBldUZnckZqckY5Rl5zLUYjNigtRl5vNihGYmRtRml0RmdvRmpvRl1wRl9wRmFwRmZkdUZnckZqckY5Rl5zLUYjNigtRl5vNihGY2J5RmRkdkZnb0Zqb0ZdcEZfcEZhcEZqZHVGZ3JGanJGOUY5RjlGYXBGaXVGOUZecy1GIzYoRmNhdkZhcC1GIzYmLUZXNiQtRiM2KEZnanRGX3QtRiM2KC1GXm82KEZkckZjZm1GZ29Gam9GXXBGX3BGYXBGZml0RmdyRmpyRjlGXnMtRiM2KC1GXm82KEZqXG5GXGZ0RmdvRmpvRl1wRl9wRmFwRmNqdEZnckZqckY5RjlGOUZhcEZcdEY5RmdyRmpyRjlGOUY5RmFwRl1fbEY5Rl90LUYjNiYtRlc2JC1GIzYrRmVuLUYjNiZGal9sRmFwRmFmdEY5Rl90LUYjNiYtRlc2JC1GIzYnRmVuLUYjNihGXHFGYXBGYmV0RmFwRlx0RjlGXnMtRiM2KEZkal9tRmFwRmZoX21GZ3JGanJGOUY5RjlGYXBGYl5vRjlGXnMtRiM2KEZnW2BtRmFwLUYjNigtRlc2JC1GIzYoRl1edUZecy1GIzYoRmdcYG1GYXBGY151RmdyRmpyRjlGXnMtRiM2KEZbXWBtRmFwRmlddUZnckZqckY5RjlGOUZhcEZcdEZhcEZpdUY5RmdyRmpyRjlGXnMtRiM2KC1GXm82KEZjYnlGaXRGZ29Gam9GXXBGX3BGYXAtRiM2Ji1GVzYkLUYjNihGZl91Rl90LUYjNigtRl5vNihGanFGYmB1RmdvRmpvRl1wRl9wRmFwRlxgdUZnckZqckY5Rl5zLUYjNihGW11gbUZhcEZlYHVGZ3JGanJGOUY5RjlGYXBGaHlGOUZnckZqckY5RjlGOUZhcEZbZmxGOUZfdC1GIzYqRmh3RmFwLUZXNiQtRiM2LC1GIzYmRmNodEZhcEZqX2xGOUZfdC1GIzYmLUZXNiQtRiM2Ji1GIzYoLUZebzYoRmRbbUZod0Znb0Zqb0ZdcEZfcEZhcC1GIzYmRmJjdEZhcEZcdEY5RmdyRmpyRjlGXnMtRiM2KC1GXm82KEZkW20tRmFvNiRRJDEwMEYnRjlGZ29Gam9GXXBGX3BGYXBGYGdfbUZnckZqckY5RjlGOUZhcEZiXm9GOUZfdC1GIzYmLUZXNiQtRiM2KUZlbi1GIzYoRmpoX21GYXBGZmR1RmdyRmpyRjlGXnMtRiM2KEZeaV9tRmFwRmpkdUZnckZqckY5Rl5zLUYjNihGYmlfbUZhcEZgZXVGZ3JGanJGOUY5RjlGYXBGYXlGOUZfdC1GIzYoRmpoX21GYXAtRiM2KEZhXGBtRmFwRlx0RmFwRml1RjlGZ3JGanJGOUZecy1GIzYoRl1fYG1GYXAtRiM2Ji1GVzYkLUYjNihGZmR1Rl5zLUYjNihGZ19gbUZhcEZqZHVGZ3JGanJGOUZecy1GIzYoRltdYG1GYXBGYGV1RmdyRmpyRjlGOUY5RmFwRmh5RjlGZ3JGanJGOUY5RjlGYXBGaXVGYXBGaXBGOUZfdC1GIzYoRmRyRmFwLUZXNiQtRiM2LUZlbi1GIzYoRmhhXmxGYXBGY11gbUZnckZqckY5Rl90LUYjNiYtRlc2JC1GIzYmLUYjNiZGYmV0RmFwRlx0RjlGX3QtRiM2KC1GXm82KEZqcUZlYF1sRmdvRmpvRl1wRl9wRmFwRmZoX21GZ3JGanJGOUY5RjlGYXBGYl5vRjlGX3QtRiM2Ji1GVzYkLUYjNigtRiM2KC1GXm82KEZkYm5GaXRGZ29Gam9GXXBGX3BGYXBGZl91RmdyRmpyRjlGXnMtRiM2KC1GXm82KEZkby1GYW82JFEkMjI1RidGOUZnb0Zqb0ZdcEZfcEZhcEZcYHVGZ3JGanJGOUZfdC1GIzYoLUZebzYoRmleXGxGZGVgbUZnb0Zqb0ZdcEZfcEZhcEZlYHVGZ3JGanJGOUY5RjlGYXBGYXlGOUZfdC1GIzYoLUZebzYoRmRvRmJgdUZnb0Zqb0ZdcEZfcEZhcEZhXmBtRmdyRmpyRjlGX3QtRiM2KC1GXm82KEZjYnlGYmB1RmdvRmpvRl1wRl9wRmFwRl9fYG1GZ3JGanJGOUY5RjlGYXBGYXlGOUY5RjlGYXBGYGduRmFwRmJnbUY5Rl90LUYjNiYtRlc2JC1GIzYxRmVuLUYjNigtRmFvNiRRJDc4MEYnRjlGYXBGZnBGYXBGXWN2RjlGX3QtRiM2KkZpX3hGYXBGaXVGYXBGYHhGYXBGaWR2RjlGX3QtRiM2Ji1GVzYkLUYjNi1GZW4tRiM2KEZbZ2BtRmFwRmF5RmFwRl1jdkY5Rl90LUYjNihGXWNuRmFwRmh5RmFwRl1jdkY5Rl90LUYjNigtRmFvNiRRJTUyMDBGJ0Y5RmFwRlx0RmFwRmZjdkY5Rl5zLUYjNiZGYmVsRmFwRl5ndkY5Rl90LUYjNiYtRmFvNiRRJDY3NkYnRjlGYXBGXWN2RjlGOUY5RmFwRl9bbEY5Rl90LUYjNipGYF5yRmFwRml1RmFwLUZXNiQtRiM2LC1GIzYmRmlkdkZhcEZheUY5Rl5zLUYjNihGYWFuRmFwLUYjNiZGaWR2RmFwRmh5RjlGZ3JGanJGOUZfdC1GIzYoRmpldEZhcC1GIzYmRlx0RmFwRltldkY5RmdyRmpyRjlGXnMtRiM2KC1GXm82KEZoXmxGX112RmdvRmpvRl1wRl9wRmFwRmFqdkZnckZqckY5Rl90LUYjNihGZ19gbUZhcEZnanZGZ3JGanJGOUY5RjlGYXBGXV9sRjlGX3QtRiM2Ji1GVzYkLUYjNiYtRiM2KEZbZ2BtRmFwRmpfbEZhcEZdY3ZGOUZfdC1GIzYoRlxieEZhcEZcdEZhcC1GVzYkLUYjNipGZl53Rl90LUYjNihGYmlfbUZhcEZoXndGZ3JGanJGOUZfdC1GIzYmLUZXNiQtRiM2J0Zlbi1GIzYoLUZebzYoRmhebEZmal9tRmdvRmpvRl1wRl9wRmFwRmRdd0ZnckZqckY5Rl90LUYjNigtRl5vNihGaHdGZmpfbUZnb0Zqb0ZdcEZfcEZhcEZqXXdGZ3JGanJGOUY5RjlGYXBGXHRGOUZecy1GIzYoLUZebzYoRl1dbkZmal9tRmdvRmpvRl1wRl9wRmFwRlxgd0ZnckZqckY5RjlGOUY5RjlGOUZhcEZbZmxGOUZfdC1GIzYqRmlfeEZhcEZpdUZhcC1GVzYkLUYjNigtRiM2JkZpZHZGYXBGal9sRjlGX3QtRiM2Ji1GVzYkLUYjNitGZW4tRiM2KEZkckZhcEZpZHZGYXBGaHlGOUZfdC1GIzYoRl9idUZhcEZkaWBtRmdyRmpyRjlGXnMtRiM2KC1GXm82KEZoXmxGYmB1RmdvRmpvRl1wRl9wRmFwRmFqdkZnckZqckY5Rl90LUYjNigtRl5vNihGaHdGYmB1RmdvRmpvRl1wRl9wRmFwRmdqdkZnckZqckY5RjlGOUZhcEZheUY5Rl5zLUYjNihGXGZ0RmFwLUZXNiQtRiM2KkZcaXZGXnMtRiM2KEZiaV9tRmFwRmVpdkZnckZqckY5Rl90LUYjNiYtRlc2JC1GIzYnRmVuLUYjNihGZFthbUZhcEZhanZGZ3JGanJGOUZfdC1GIzYoRmhbYW1GYXBGZ2p2RmdyRmpyRjlGOUY5RmFwRlx0RjlGX3QtRiM2KEZcXGFtRmFwRl9bd0ZnckZqckY5RjlGOUZhcEZcdEY5RjlGOUZhcEZpcEY5Rl90LUYjNihGW2dgbUZhcC1GVzYkLUYjNigtRiM2JkZqX2xGYXBGXWN2RjlGX3QtRiM2Ji1GVzYkLUYjNitGZW4tRiM2KEZkckZhcEZdY3ZGYXBGaHlGOUZecy1GIzYoRl9idUZhcEZgXXdGZ3JGanJGOUZecy1GIzYoRmJdYW1GYXBGZF13RmdyRmpyRjlGX3QtRiM2KEZmXWFtRmFwRmpdd0ZnckZqckY5RjlGOUZhcEZheUY5Rl5zLUYjNihGXGZ0RmFwRlx0RmFwRmZqYG1GOUY5RjlGYXBGYXlGOUY5RjlGYXBGYGduRjlGX3QtRiM2KC1GYW82JFElNTA3MEYnRjlGYXBGZnBGYXBGaGV3RjlGX3QtRiM2Ji1GVzYkLUYjNilGZW4tRiM2KEZeYHhGYXBGaXVGYXBGZWd3RjlGXnMtRiM2KC1GYW82JFElNDI5MEYnRjlGYXBGXHRGYXBGZmR3RjlGXnMtRiM2Ji1GYW82JFElNTI1MkYnRjlGYXBGZWh3RjlGOUY5RmFwRmB4RjlGX3QtRiM2Ji1GVzYkLUYjNi4tRiM2KEZmYGFtRmFwRmhld0ZhcEZheUY5Rl90LUYjNiYtRlc2JC1GIzYmLUYjNihGY2FhbUZhcEZcdEZhcEZiZXdGOUZecy1GIzYmRmhhYW1GYXBGX1t4RjlGOUY5RmFwRml1RjlGX3QtRiM2KC1GYW82JFEmMzA0MjBGJ0Y5RmFwRmhld0ZhcEZoeUY5Rl90LUYjNihGZmhtRmFwRlx0RmFwRl5md0Y5Rl90LUYjNiZGYGFtRmFwRmhceEY5Rl5zLUYjNiZGZWluRmFwRmhld0Y5RjlGOUZhcEZfW2xGOUZfdC1GIzYmLUZXNiQtRiM2MUZlbi1GIzYoRmBqcUZhcEZlZ3dGYXBGYl5vRjlGX3QtRiM2Ji1GVzYkLUYjNidGZW4tRiM2KEZdaG1GYXBGXHRGYXBGZmR3RjlGXnMtRiM2Ji1GYW82JFEmMTA1MDRGJ0Y5RmFwRmVod0Y5RjlGOUZhcEZheUY5Rl90LUYjNiYtRlc2JC1GIzYrRmVuLUYjNihGYGRyRmFwRmh5RmFwRmVnd0Y5Rl90LUYjNihGXVtuRmFwRlx0RmFwRmlnd0Y5Rl5zRl9feUZfdEZhX3lGOUY5RmFwRml1RjlGXnMtRiM2KEZgXnJGYXBGZmR3RmFwRmJibEY5Rl90LUYjNigtRmFvNiRRJjE0MzUyRidGOUZhcEZlaHdGYXBGaHlGOUZfdC1GIzYmLUZXNiQtRiM2Ji1GIzYmRmdeekZhcEZmZHdGOUZecy1GIzYmRltfW2xGYXBGYWl3RjlGOUY5RmFwRlx0RjlGX3QtRiM2JkZcZGxGYXBGZWh3RjlGOUY5RmFwRl1fbEY5Rl90LUYjNiYtRlc2JC1GIzY1RmVuLUYjNihGZmBhbUZhcEZqX2xGYXBGaGV3RjlGX3QtRiM2Ji1GVzYkLUYjNiYtRiM2KEZdaG1GYXBGXHRGYXBGYmV3RjlGXnMtRiM2JkZqZGFtRmFwRl9beEY5RjlGOUZhcEZiXm9GOUZfdC1GIzYmLUZXNiQtRiM2Ki1GIzYoRmBeckZhcEZiZXdGYXBGYmJsRjlGX3QtRiM2KEZbZmFtRmFwRl9beEZhcEZoeUY5Rl90LUYjNiYtRlc2JC1GIzYnRmVuLUYjNiZGZ156RmFwRmJld0Y5Rl90LUYjNiZGW19bbEZhcEZjW3hGOUY5RjlGYXBGXHRGOUZfdC1GIzYmRlxkbEZhcEZfW3hGOUY5RjlGYXBGaXVGOUZfdC1GIzYoRl14RmFwRmhld0ZhcEZbYmxGOUZecy1GIzYoRl1bbkZhcEZiYmxGYXBGXmZ3RjlGX3QtRiM2Ji1GVzYkLUYjNiYtRiM2JkZmXltsRmFwRmhceEY5Rl5zLUYjNiZGamRyRmFwRmhld0Y5RjlGOUZhcEZoeUY5Rl5zLUYjNiYtRmFvNiRRJDkzNkYnRjlGYXBGaFx4RjlGX3QtRiM2JkZpYnRGYXBGaGV3RjlGX3QtRiM2JkZeZ19sRmFwRmZbeUY5RjlGOUZhcEZbZmxGOUZfdC1GIzYmLUZXNiQtRiM2L0Zlbi1GIzYoRl5geEZhcEZlZ3dGYXBGZ1xwRjlGX3QtRiM2Ji1GVzYkLUYjNidGZW5GYWFhbUZec0ZmYWFtRjlGOUZhcEZqX2xGOUZfdC1GIzYmRl9lYW1GYXBGYl5vRjlGX3QtRiM2Ji1GVzYkLUYjNitGZW5GZ2VhbUZfdEZpZWFtRl90Rl5mYW1GX3RGaGZhbUY5RjlGYXBGYXlGOUZfdC1GIzYmLUZXNiQtRiM2L0Zlbi1GIzYoRmRkW21GYXBGW2JsRmFwRmVnd0Y5Rl5zLUYjNihGX2JsRmFwRmJibEZhcEZpZ3dGOUZfdC1GIzYmLUZXNiQtRiM2J0Zlbi1GIzYmRl5hbEZhcEZkYXhGOUZfdC1GIzYmRmNhbEZhcEZlZ3dGOUY5RjlGYXBGaHlGOUZfdC1GIzYmRmpib0ZhcEZkYXhGOUZecy1GIzYmRlxjbEZhcEZlZ3dGOUZecy1GIzYmRmB2RmFwRmZleUY5RjlGOUZhcEZpdUY5Rl90LUYjNihGal5uRmFwLUZXNiQtRiM2KkZpYHlGX3QtRiM2KC1GXm82KEZkXGxGZFttRmdvRmpvRl1wRl9wRmFwRltheUZnckZqckY5Rl90LUYjNiYtRlc2JC1GIzYnRmVuLUYjNigtRl5vNihGaF9cbEZcYnNGZ29Gam9GXXBGX3BGYXBGamF5RmdyRmpyRjlGX3QtRiM2KEZhZnVGYXBGZmJ5RmdyRmpyRjlGOUY5RmFwRlx0RjlGXnMtRiM2KEZeZWBtRmFwRmpieUZnckZqckY5RjlGOUZhcEZoeUY5RjlGOUZhcEZpcEY5Rl5zLUYjNihGYGFtRmFwLUZXNiQtRiM2Li1GIzYoRmVmbEZhcC1GIzYmRmhld0ZhcEZnXHBGOUZnckZqckY5Rl90LUYjNiYtRlc2JC1GIzYnRmVuLUYjNihGXmdgbEZhcC1GIzYmRmJld0ZhcEZcdEY5RmdyRmpyRjlGX3QtRiM2KC1GXm82KC1GYW82JFEkMTAxRidGOUZkXGxGZ29Gam9GXXBGX3BGYXBGamh4RmdyRmpyRjlGOUY5RmFwRmpfbEY5Rl90LUYjNiYtRlc2JC1GIzYqLUYjNihGW11sRmFwLUYjNiZGaGV3RmFwRmh5RjlGZ3JGanJGOUZfdC1GIzYoRmdcdUZhcC1GIzYmRlx0RmFwRl5md0Y5RmdyRmpyRjlGX3RGaFx4Rl5zLUYjNihGZl5sRmFwLUYjNiRGaGV3RjlGZ3JGanJGOUY5RjlGYXBGYl5vRjlGX3QtRiM2Ji1GVzYkLUYjNitGZW4tRiM2KEZdXXZGYXBGamZ4RmdyRmpyRjlGXnMtRiM2KC1GXm82KC1GYW82JFEkMTM4RidGOUZpXWxGZ29Gam9GXXBGX3BGYXBGXGd4RmdyRmpyRjlGX3QtRiM2Ji1GVzYkLUYjNiYtRiM2KC1GXm82KEZgaWxGaV1sRmdvRmpvRl1wRl9wRmFwRmhneEZnckZqckY5Rl5zLUYjNigtRl5vNihGXHFGaV1sRmdvRmpvRl1wRl9wRmFwRmFoeEZnckZqckY5RjlGOUZhcEZcdEY5Rl5zLUYjNigtRl5vNihGZ2hbbEZpXWxGZ29Gam9GXXBGX3BGYXBGamh4RmdyRmpyRjlGOUY5RmFwRmF5RjlGX3QtRiM2Ji1GVzYkLUYjNi4tRiM2KEZkZ2xGYXAtRiM2JkZoZXdGYXBGW2JsRjlGZ3JGanJGOUZecy1GIzYoRmRldUZhcC1GIzYmRmJibEZhcEZeZndGOUZnckZqckY5Rl90LUYjNiYtRlc2JC1GIzYmLUYjNiZGZHJGYXBGaFx4RjlGXnMtRiM2KEZeaWxGYXBGXGJibUZnckZqckY5RjlGOUZhcEZoeUY5Rl5zLUYjNihGYlttRmFwLUYjNiRGaFx4RjlGZ3JGanJGOUZfdC1GIzYoRltcbUZhcEZcYmJtRmdyRmpyRjlGX3QtRiM2KEZfXG1GYXAtRiM2JEZmW3lGOUZnckZqckY5RjlGOUZhcEZpdUY5Rl90LUYjNigtRl5vNihGaGVbbEZpXWxGZ29Gam9GXXBGX3BGYXAtRiM2JkZoeUZhcC1GVzYkLUYjNipGamZ4Rl5zLUYjNihGYV5ibUZhcEZcZ3hGZ3JGanJGOUZfdC1GIzYmLUZXNiQtRiM2J0Zlbi1GIzYoRltfYm1GYXBGaGd4RmdyRmpyRjlGX3QtRiM2KEZhZnVGYXBGYWh4RmdyRmpyRjlGOUY5RmFwRlx0RjlGX3QtRiM2KEZeZWBtRmFwRmpoeEZnckZqckY5RjlGOUY5RmdyRmpyRjlGOUY5RmFwRml1RjlGOUY5RmFwRmRmcUY5Rl90LUYjNiYtRlc2JC1GIzYwLUYjNiYtRlc2JC1GIzYuLUYjNiYtRlc2JC1GIzYoLUYjNiYtRlc2JC1GIzYmLUYjNiYtRmFvNiRRJTQwOTVGJ0Y5RmFwRmppeUY5Rl90LUYjNiYtRmFvNiRRJTE3NjhGJ0Y5RmFwRmRpeUY5RjlGOUZhcEZcdEY5Rl90LUYjNiYtRmFvNiRRJTEwMTRGJ0Y5RmFwRmpeekY5Rl90LUYjNiYtRmFvNiRRJTE3OTRGJ0Y5RmFwRmNeekY5RjlGOUZhcEZgeEY5Rl5zLUYjNiotRmFvNiRRJTMwNDJGJ0Y5RmFwRml1RmFwLUZXNiQtRiM2KC1GIzYmLUZXNiQtRiM2Ji1GIzYoLUZebzYoRl9bZGxGaF9cbEZnb0Zqb0ZdcEZfcEZhcEZfW3pGZ3JGanJGOUZecy1GIzYoLUZebzYoRl5oXGxGYGlsRmdvRmpvRl1wRl9wRmFwRmdiekZnckZqckY5RjlGOUZhcEZcdEY5Rl90Rl1lekZecy1GIzYoLUZebzYoLUZhbzYkUSMyM0YnRjlGaF5sRmdvRmpvRl1wRl9wRmFwRl1kekZnckZqckY5RjlGOUZhcEZfW2xGOUZfdC1GIzYmLUZXNiQtRiM2MC1GIzYmLUZXNiQtRiM2KC1GIzYmLUZXNiQtRiM2J0Zlbi1GIzYmLUZhbzYkUSU4MTkwRidGOUZhcEZqaXlGOUZecy1GIzYmLUZhbzYkUSUzNTM2RidGOUZhcEZkaXlGOUY5RjlGYXBGXHRGOUZecy1GIzYmLUZhbzYkUSUyMDI4RidGOUZhcEZqXnpGOUZecy1GIzYmLUZhbzYkUSUzNTg4RidGOUZhcEZjXnpGOUY5RjlGYXBGYXlGOUZfdC1GIzYmLUZXNiQtRiM2Ji1GIzYmRmpebkZhcEZqaXlGOUZecy1GIzYmLUZhbzYkUSYxMjM3NkYnRjlGYXBGZGl5RjlGOUY5RmFwRmJibEY5Rl90LUYjNiYtRlc2JC1GIzYmLUYjNiZGZ2pibUZhcEZqXnpGOUZfdC1GIzYmRmpib0ZhcEZjXnpGOUY5RjlGYXBGaHlGOUZfdC1GIzYmLUZXNiQtRiM2K0Zlbi1GIzYmRmdeekZhcEZqaXlGOUZfdC1GIzYmRltfW2xGYXBGY2B6RjlGXnMtRiM2JkZiZWxGYXBGY196RjlGX3QtRiM2JkZoZnBGYXBGZGl5RjlGOUY5RmFwRlx0RjlGXnMtRiM2Ji1GYW82JFEkODU4RidGOUZhcEZqXnpGOUZfdC1GIzYmRmlmW2xGYXBGXl9bbEY5Rl5zLUYjNiZGZ2VxRmFwRmNeekY5RjlGOUZhcEZdX2xGOUZecy1GIzYqRmFeY21GYXAtRlc2JC1GIzYwLUYjNiZGampibUZhcEZheUY5Rl90LUYjNiYtRlc2JC1GIzYmLUYjNigtRl5vNigtRmFvNiRRJDE4MEYnRjlGaF5sRmdvRmpvRl1wRl9wRmFwRl9bekZnckZqckY5Rl90LUYjNigtRl5vNihGaWBbbEZoXmxGZ29Gam9GXXBGX3BGYXBGZ2J6RmdyRmpyRjlGOUY5RmFwRmJibEY5Rl90LUYjNiYtRlc2JC1GIzYmLUYjNihGW2FgbUZhcEZbZXpGZ3JGanJGOUZecy1GIzYoRmlqX2xGYXBGXWR6RmdyRmpyRjlGOUY5RmFwRmh5RjlGX3QtRiM2Ji1GVzYkLUYjNitGZW4tRiM2JkZccUZhcEZhW3pGOUZfdC1GIzYoLUZebzYoRl1dbkZoXmxGZ29Gam9GXXBGX3BGYXBGXmZ6RmdyRmpyRjlGX3QtRiM2KC1GXm82KEZod0ZoXmxGZ29Gam9GXXBGX3BGYXBGaGZ6RmdyRmpyRjlGXnMtRiM2KC1GXm82KEZmXXVGaF5sRmdvRmpvRl1wRl9wRmFwRmdiekZnckZqckY5RjlGOUZhcEZcdEY5Rl5zLUYjNigtRl5vNihGXmh0RmhfXGxGZ29Gam9GXXBGX3BGYXBGW2V6RmdyRmpyRjlGX3QtRiM2KEZoXXdGYXBGZmpbbEZnckZqckY5Rl90LUYjNigtRl5vNihGXWV0RmhebEZnb0Zqb0ZdcEZfcEZhcEZdZHpGZ3JGanJGOUY5RjlGYXBGaXVGYXBGW2ZsRjlGXnMtRiM2KkZnamJtRmFwLUZXNiQtRiM2MC1GIzYmLUZXNiQtRiM2KC1GIzYmLUZXNiQtRiM2Ji1GIzYoRmZbY21GYXBGYF1cbEZnckZqckY5Rl90LUYjNihGaltjbUZhcEZqXFxsRmdyRmpyRjlGOUY5RmFwRlx0RjlGX3RGal56Rl90LUYjNihGXlxjbUZhcEZkYlxsRmdyRmpyRjlGOUY5RmFwRmF5RjlGX3QtRiM2Ji1GVzYkLUYjNiYtRiM2KC1GXm82KEZmZXVGaF5sRmdvRmpvRl1wRl9wRmFwRmBdXGxGZ3JGanJGOUZecy1GIzYoLUZebzYoLUZhbzYkUSQ0NzZGJ0Y5RmBpbEZnb0Zqb0ZdcEZfcEZhcEZqXFxsRmdyRmpyRjlGOUY5RmFwRmJibEY5Rl90LUYjNiYtRlc2JC1GIzYmLUYjNiZGZHJGYXBGal56RjlGX3QtRiM2KEZmZWNtRmFwRmRiXGxGZ3JGanJGOUY5RjlGYXBGaHlGOUZfdC1GIzYmLUZXNiQtRiM2K0Zlbi1GIzYmRmFbbEZhcEZqaXlGOUZfdC1GIzYoLUZebzYoRmRibkZoXmxGZ29Gam9GXXBGX3BGYXBGZ2BcbEZnckZqckY5Rl5zLUYjNigtRl5vNihGYVtsRmBpbEZnb0Zqb0ZdcEZfcEZhcEZiZVxsRmdyRmpyRjlGX3QtRiM2KC1GXm82KEZpXlxsRmBpbEZnb0Zqb0ZdcEZfcEZhcEZqXFxsRmdyRmpyRjlGOUY5RmFwRlx0RjlGXnMtRiM2KC1GXm82KEZpXWxGaF5sRmdvRmpvRl1wRl9wRmFwRltgXGxGZ3JGanJGOUZfdC1GIzYoRmhkY21GYXBGXGVcbEZnckZqckY5Rl5zLUYjNigtRl5vNihGZG9GaF5sRmdvRmpvRl1wRl9wRmFwRmRiXGxGZ3JGanJGOUY5RjlGYXBGYXlGYXBGaXBGOUZfdC1GIzYoRl1qYm1GYXBGYl5vRmFwLUZXNiQtRiM2MEZdYmNtRl90LUYjNiYtRlc2JC1GIzYmLUYjNihGaGdjbUZhcEZfW3pGZ3JGanJGOUZfdC1GIzYoRlxoY21GYXBGZ2J6RmdyRmpyRjlGOUY5RmFwRmJibEY5Rl90LUYjNiYtRlc2JC1GIzYmLUYjNiZGZHJGYXBGXWV6RjlGXnNGZGVjbUY5RjlGYXBGaHlGOUZfdC1GIzYmLUZXNiQtRiM2K0Zlbi1GIzYmRmFbbEZhcEZhW3pGOUZfdC1GIzYoRmVpY21GYXBGXmZ6RmdyRmpyRjlGX3QtRiM2KEZpaWNtRmFwRmhmekZnckZqckY5Rl5zLUYjNihGXWpjbUZhcEZnYnpGZ3JGanJGOUY5RjlGYXBGXHRGOUZecy1GIzYoRmFqY21GYXBGW2V6RmdyRmpyRjlGX3QtRiM2KEZoZGNtRmFwRmZqW2xGZ3JGanJGOUZfdC1GIzYoRmdqY21GYXBGXWR6RmdyRmpyRjlGOUY5RjlGOUY5RmFwRmBnbkY5Rl90LUYjNiYtRlc2JC1GIzYoLUYjNiYtRlc2JC1GIzYmLUYjNiZGZXlGYXBGXGdcbEY5Rl90LUYjNiYtRmFvNiRRJjkwMTY4RidGOUZhcEZjZlxsRjlGOUY5RmFwRlx0RjlGXnMtRiM2JkZdamJtRmFwRl1bXWxGOUZecy1GIzYmRltpXWxGYXBGY1tdbEY5RjlGOUZhcEZgeEY5Rl5zLUYjNipGXV15RmFwLUZXNiQtRiM2KC1GIzYmLUZXNiQtRiM2JkZjaFxsRl5zLUYjNigtRl5vNigtRmFvNiRRJTExNTZGJ0Y5Rl1dbEZnb0Zqb0ZdcEZfcEZhcEZeXl1sRmdyRmpyRjlGOUY5RmFwRlx0RjlGXnMtRiM2KC1GXm82KEZqcUZcYnNGZ29Gam9GXXBGX3BGYXBGX2BdbEZnckZqckY5Rl90LUYjNigtRl5vNihGYVtsRmhebEZnb0Zqb0ZdcEZfcEZhcC1GIzYkRmhgXWxGOUZnckZqckY5RjlGOUZhcEZpdUZhcEZfW2xGOUZfdC1GIzYmLUZXNiQtRiM2Mi1GIzYmLUZXNiQtRiM2KC1GIzYmLUZXNiQtRiM2J0Zlbi1GIzYmRl9jYW1GYXBGXGdcbEY5Rl90LUYjNiYtRmFvNiRRJzE4MDMzNkYnRjlGYXBGY2ZcbEY5RjlGOUZhcEZcdEY5Rl5zLUYjNiZGYV5jbUZhcEZdW11sRjlGX3QtRiM2JkZqXm5GYXBGY1tdbEY5RjlGOUZhcEZheUY5Rl90LUYjNiYtRlc2JC1GIzYmRmFeZG1GX3QtRiM2Ji1GYW82JFEnMzA1ODY0RidGOUZhcEZjZlxsRjlGOUY5RmFwRmJibEY5Rl90LUYjNiYtRlc2JC1GIzYmRmheZG1GXnMtRiM2Ji1GYW82JFEmMTQwNDBGJ0Y5RmFwRmNbXWxGOUY5RjlGYXBGaHlGOUZfdC1GIzYmLUZXNiQtRiM2KkZgXF1sRl5zRmlcXWxGX3QtRiM2Ji1GYW82JFElOTA0OEYnRjlGYXBGZ1tdbEY5Rl5zLUYjNiYtRmFvNiRRJzEyNjY3MkYnRjlGYXBGY2ZcbEY5RjlGOUZhcEZcdEY5Rl90LUYjNiZGYGFjbUZhcEZdW11sRjlGXnMtRiM2JkZpZltsRmFwRl9oXWxGOUZecy1GIzYmRlxqXWxGYXBGZWhdbEY5Rl90LUYjNiZGXGRsRmFwRmNbXWxGOUY5RjlGYXBGXV9sRjlGXnMtRiM2KkZcY2xGYXAtRlc2JC1GIzYyLUYjNiYtRlc2JC1GIzYoLUYjNiYtRlc2JC1GIzYmLUYjNigtRl5vNihGZGJ3RmldbEZnb0Zqb0ZdcEZfcEZhcEZhaFxsRmdyRmpyRjlGXnMtRiM2KC1GXm82KEZcYGRtRl5odEZnb0Zqb0ZdcEZfcEZhcEZeXl1sRmdyRmpyRjlGOUY5RmFwRlx0RjlGXnMtRiM2KC1GXm82KEZoXmxGXmh0RmdvRmpvRl1wRl9wRmFwRl9gXWxGZ3JGanJGOUZfdC1GIzYoRmdjdUZhcEZnYGRtRmdyRmpyRjlGOUY5RmFwRmF5RjlGX3QtRiM2Ji1GVzYkLUYjNiYtRiM2KEZfXGxGYXBGYWhcbEZnckZqckY5Rl5zLUYjNigtRl5vNigtRmFvNiRRJTU4ODJGJ0Y5RmBkdEZnb0Zqb0ZdcEZfcEZhcEZeXl1sRmdyRmpyRjlGOUY5RmFwRmJibEY5Rl90LUYjNiYtRlc2JC1GIzYmLUYjNigtRl5vNihGaF5sRl9qW2xGZ29Gam9GXXBGX3BGYXBGX2BdbEZnckZqckY5Rl90LUYjNihGY2ZibUZhcEZnYGRtRmdyRmpyRjlGOUY5RmFwRmh5RjlGX3QtRiM2Ji1GVzYkLUYjNipGZGFdbEZecy1GIzYoRmZebEZhcEZhaFxsRmdyRmpyRjlGXnMtRiM2KC1GXm82KC1GYW82JFEjNThGJ0Y5Rl5odEZnb0Zqb0ZdcEZfcEZhcEZbX15sRmdyRmpyRjlGX3QtRiM2KC1GXm82KC1GYW82JFEkODEyRidGOUZeaHRGZ29Gam9GXXBGX3BGYXBGXl5dbEZnckZqckY5RjlGOUZhcEZcdEY5Rl90LUYjNihGYWlfbEZhcEZfYF1sRmdyRmpyRjlGXnMtRiM2KC1GXm82KEZqcUZeaHRGZ29Gam9GXXBGX3BGYXBGYl5qbEZnckZqckY5Rl90LUYjNihGX1xtRmFwLUYjNiRGamBebEY5RmdyRmpyRjlGXnMtRiM2KEZbZXRGYXBGZ2BkbUZnckZqckY5RjlGOUZhcEZpdUZhcEZbZmxGOUZfdC1GIzYmLUZXNiQtRiM2KC1GIzYmLUZXNiQtRiM2KC1GIzYmLUZXNiQtRiM2J0ZlbkZjalxsRl90RmNeZG1GOUY5RmFwRlx0RjlGXnNGaF5kbUZfdEZnY2RtRjlGOUZhcEZqX2xGOUZfdC1GIzYmLUZXNiQtRiM2MC1GIzYmLUZXNiQtRiM2J0ZlbkZjalxsRl90RlxjZG1GOUY5RmFwRmJibEY5Rl90LUYjNiYtRlc2JC1GIzYmRmheZG1GX3QtRiM2Ji1GYW82JFEmNDIxMjBGJ0Y5RmFwRmNbXWxGOUY5RjlGYXBGaHlGOUZfdC1GIzYmLUZXNiQtRiM2K0ZlbkZhZ11sRl90RmNnXWxGX3RGYmRkbUZec0ZnZGRtRjlGOUZhcEZcdEY5Rl90RlxlZG1GXnNGXmVkbUZfdC1GIzYmRmJqYW1GYXBGZWhdbEY5Rl5zLUYjNiZGXWBhbEZhcEZjW11sRjlGOUY5RmFwRmF5RjlGX3QtRiM2KC1GYW82JFElNjc2MEYnRjlGYXAtRlc2JC1GIzYuLUYjNigtRl5vNigtRmFvNiRRJTExMjJGJ0Y5RmRid0Znb0Zqb0ZdcEZfcEZhcEZjaV5sRmdyRmpyRjlGX3RGaWlebEZfdC1GIzYmLUZXNiQtRiM2Ji1GIzYoRl5lYG1GYXBGaVtfbEZnckZqckY5Rl5zLUYjNigtRl5vNihGX2B2Rml0RmdvRmpvRl1wRl9wRmFwRl9cX2xGZ3JGanJGOUY5RjlGYXBGaHlGOUZfdC1GIzYmLUZXNiQtRiM2J0Zlbi1GIzYoRl1eXG1GYXBGXVtfbEZnckZqckY5Rl90LUYjNigtRl5vNihGXHFGZGJ3RmdvRmpvRl1wRl9wRmFwRmNbX2xGZ3JGanJGOUY5RjlGYXBGXHRGOUZecy1GIzYoRmRkY21GYXBGaVtfbEZnckZqckY5Rl90LUYjNigtRl5vNihGX2pbbEZoXmxGZ29Gam9GXXBGX3BGYXBGX1xfbEZnckZqckY5RjlGOUZhcEZcdEY5RjlGOUZhcEZpcEY5Rl90LUYjNihGYlxdbEZhcEZpdUZhcC1GVzYkLUYjNigtRiM2Ji1GVzYkLUYjNigtRiM2Ji1GVzYkLUYjNiZGamdkbUZfdC1GIzYoLUZebzYoLUZhbzYkUSQ1NzhGJ0Y5RmldbEZnb0Zqb0ZdcEZfcEZhcEZeXl1sRmdyRmpyRjlGOUY5RmFwRlx0RjlGX3QtRiM2KC1GXm82KEZoXmxGZFxsRmdvRmpvRl1wRl9wRmFwRl9gXWxGZ3JGanJGOUZfdC1GIzYoRl1ddkZhcEZnYGRtRmdyRmpyRjlGOUY5RmFwRmpfbEY5Rl90LUYjNiYtRlc2JC1GIzYwLUYjNiYtRlc2JC1GIzYmRmpnZG1GX3QtRiM2KC1GXm82KEZgaGRtRl5odEZnb0Zqb0ZdcEZfcEZhcEZeXl1sRmdyRmpyRjlGOUY5RmFwRmJibEY5Rl90LUYjNiYtRlc2JC1GIzYnRmVuRltjZW1GX3RGXWlkbUY5RjlGYXBGaHlGOUZfdC1GIzYmLUZXNiQtRiM2KkZkYV1sRl5zRmVpZG1GX3QtRiM2KC1GXm82KEZbamRtRmldbEZnb0Zqb0ZdcEZfcEZhcEZbX15sRmdyRmpyRjlGXnMtRiM2KC1GXm82KEZiamRtRmldbEZnb0Zqb0ZdcEZfcEZhcEZeXl1sRmdyRmpyRjlGOUY5RmFwRlx0RjlGXnMtRiM2KEZbaHlGYXBGX2BdbEZnckZqckY5Rl90LUYjNigtRl5vNihGanFGaV1sRmdvRmpvRl1wRl9wRmFwRmJeamxGZ3JGanJGOUZfdEZbW2VtRl5zRl9bZW1GOUY5RmFwRmF5RjlGXnMtRiM2KEZpZ3RGYXAtRiM2JkZcdEZhcC1GVzYkLUYjNi9GZW4tRiM2KEZfX2VtRmFwRlxdamxGZ3JGanJGOUZfdEZgXWpsRl90LUYjNiYtRlc2JC1GIzYnRmVuLUYjNihGXmVgbUZhcEZbX15sRmdyRmpyRjlGX3QtRiM2KEZeYGVtRmFwRl5eXWxGZ3JGanJGOUY5RjlGYXBGaHlGOUZfdC1GIzYmLUZXNiQtRiM2J0Zlbi1GIzYoRl1eXG1GYXBGX2BdbEZnckZqckY5Rl90LUYjNihGamBlbUZhcEZiXmpsRmdyRmpyRjlGOUY5RmFwRlx0RjlGX3QtRiM2KEZkZGNtRmFwRltfXmxGZ3JGanJGOUZecy1GIzYoRmBhZW1GYXBGXl5dbEZnckZqckY5RjlGOUY5RmdyRmpyRjlGOUY5RjlGOUY5RmFwRmJnbUY5Rl90LUYjNiYtRlc2JC1GIzYwLUYjNiYtRlc2JC1GIzYmLUYjNiZGXWNuRmFwRl5eX2xGOUZecy1GIzYmRlxeY21GYXBGaF1fbEY5RjlGOUZhcEZmcEY5Rl5zLUYjNipGal5uRmFwLUZXNiQtRiM2JkZlYF9sRl90LUYjNigtRl5vNihGXmhcbEZcYnNGZ29Gam9GXXBGX3BGYXBGW2FfbEZnckZqckY5RjlGOUZhcEZpdUZhcEZgeEY5Rl90LUYjNiYtRlc2JC1GIzYwLUYjNiYtRlc2JC1GIzYnRmVuLUYjNiZGamltRmFwRl5eX2xGOUZfdC1GIzYmLUZhbzYkUSYxNzY4MEYnRjlGYXBGaF1fbEY5RjlGOUZhcEZheUY5Rl90LUYjNiYtRlc2JC1GIzYmLUYjNiYtRmFvNiRRJTcwMjBGJ0Y5RmFwRl5eX2xGOUZecy1GIzYmRmJjaGxGYXBGaF1fbEY5RjlGOUZhcEZoeUY5Rl90LUYjNiYtRlc2JC1GIzYmRmpeX2xGXnMtRiM2JkZcal1sRmFwRmZeX2xGOUY5RjlGYXBGXHRGOUZecy1GIzYmRmFeY21GYXBGXl5fbEY5Rl90LUYjNiZGXGpdbEZhcEZkZl9sRjlGXnMtRiM2JkZeZ19sRmFwRmllX2xGOUZfdC1GIzYmRmRkcUZhcEZoXV9sRjlGOUY5RmFwRl9bbEY5Rl5zLUYjNiotRmFvNiRRJTU0MDhGJ0Y5RmFwLUZXNiQtRiM2Li1GIzYmLUZXNiQtRiM2Ji1GIzYoLUZebzYoRmJgdkZoX1xsRmdvRmpvRl1wRl9wRmFwRmNgX2xGZ3JGanJGOUZfdC1GIzYoLUZebzYoLUZhbzYkUSQxMDJGJ0Y5RmhebEZnb0Zqb0ZdcEZfcEZhcEZbYV9sRmdyRmpyRjlGOUY5RmFwRmh5RjlGX3QtRiM2Ji1GVzYkLUYjNiZGaWFfbEZfdC1GIzYoRmhdd0ZhcEZbW2BsRmdyRmpyRjlGOUY5RmFwRlx0RjlGXnNGZVtgbEZfdEZnW2BsRl90LUYjNihGaGRjbUZhcEZjXGBsRmdyRmpyRjlGXnMtRiM2KEZcZWNtRmFwRlthX2xGZ3JGanJGOUY5RjlGYXBGaXVGYXBGXV9sRjlGXnMtRiM2KkZoXFtsRmFwRmF5RmFwLUZXNiQtRiM2MC1GIzYmLUZXNiQtRiM2Ji1GIzYoLUZebzYoRmRkdkZeaXdGZ29Gam9GXXBGX3BGYXBGX2BgbEZnckZqckY5Rl5zLUYjNigtRl5vNihGaWdbbEZgaWxGZ29Gam9GXXBGX3BGYXBGaV9gbEZnckZqckY5RjlGOUZhcEZheUY5Rl90LUYjNiYtRlc2JC1GIzYmLUYjNihGaF1mbUZhcEZfYGBsRmdyRmpyRjlGXnMtRiM2KEZcXmZtRmFwRmlfYGxGZ3JGanJGOUY5RjlGYXBGaHlGOUZfdC1GIzYmLUZXNiQtRiM2JkZcX19sRl5zLUYjNihGaF13RmFwRmhgYGxGZ3JGanJGOUY5RjlGYXBGXHRGOUZecy1GIzYoRmFhbkZhcEZfYGBsRmdyRmpyRjlGX3QtRiM2KEZoXXdGYXBGaGNgbEZnckZqckY5Rl5zLUYjNihGaGRjbUZhcEZlZWpsRmdyRmpyRjlGX3QtRiM2KEZcZWNtRmFwRmlfYGxGZ3JGanJGOUY5RjlGYXBGW2ZsRjlGX3QtRiM2KkZpXGZtRmFwLUZXNiQtRiM2MC1GIzYmLUZXNiQtRiM2Ji1GIzYoLUZebzYoRlxic0ZoX1xsRmdvRmpvRl1wRl9wRmFwRmNgX2xGZ3JGanJGOUZfdC1GIzYoLUZebzYoRmdoeEZoXmxGZ29Gam9GXXBGX3BGYXBGW2FfbEZnckZqckY5RjlGOUZhcEZheUY5Rl90RmBdZm1GX3RGYV5mbUZec0ZlW2BsRl90RmdbYGxGX3RGaV5mbUZec0ZbX2ZtRjlGOUZhcEZiXm9GYXBGaXBGOUZfdC1GIzYoRmBfekZhcC1GVzYkLUYjNjAtRiM2Ji1GVzYkLUYjNiYtRiM2KEZpYmZtRmFwRl9gYGxGZ3JGanJGOUZecy1GIzYoRl1jZm1GYXBGaV9gbEZnckZqckY5RjlGOUZhcEZheUY5Rl90RmFgZm1GX3RGW2FmbUZec0ZjYWZtRl90RmVhZm1GXnNGZ2FmbUZfdEZpYWZtRjlGOUZhcEZqX2xGOUY5RjlGYXBGYGduRjlGX3QtRiM2KC1GYW82JFEmNTQ4MDhGJ0Y5RmFwRmZwRmFwRmRqYGxGOUZfdC1GIzYqLUZhbzYkUScxMDk2MTZGJ0Y5RmFwRmB4RmFwRml1RmFwRmlbYWxGOUZfdC1GIzYmLUZXNiQtRiM2LC1GIzYoRmFkZm1GYXBGYXlGYXBGZGpgbEY5Rl90LUYjNihGX2JkbUZhcEZoeUZhcEZkamBsRjlGX3QtRiM2KEZmXmVtRmFwRlx0RmFwRmpqYGxGOUZfdC1GIzYmLUZhbzYkUSU0Nzg0RidGOUZhcEZcX2FsRjlGXnMtRiM2Ji1GYW82JFEmNjY5NzZGJ0Y5RmFwRmRqYGxGOUY5RjlGYXBGX1tsRjlGXnMtRiM2Ki1GYW82JFEmMTM1MjBGJ0Y5RmFwLUZXNiQtRiM2LUZlbi1GIzYoLUZebzYoLUZhbzYkUSUxMDU0RidGOUZkYndGZ29Gam9GXXBGX3BGYXAtRiM2JkZheUZhcEZpW2FsRjlGZ3JGanJGOUZecy1GIzYoLUZebzYoLUZhbzYkUSUxNzM0RidGOUZkYndGZ29Gam9GXXBGX3BGYXAtRiM2JkZoeUZhcEZpW2FsRjlGZ3JGanJGOUZfdC1GIzYmRmZcYWxGYXBGXHRGOUZecy1GIzYoLUZebzYoLUZhbzYkUSM0NkYnRjlGZGJ3RmdvRmpvRl1wRl9wRmFwRmFfYmxGZ3JGanJGOUZfdC1GIzYoLUZebzYoLUZhbzYkUSQ2NDRGJ0Y5RmRid0Znb0Zqb0ZdcEZfcEZhcEZlX2JsRmdyRmpyRjlGOUY5RmFwRml1RmFwRl1fbEY5Rl90LUYjNiYtRlc2JC1GIzYxRmVuLUYjNihGYWRmbUZhcEZqX2xGYXBGZGpgbEY5Rl90LUYjNigtRmFvNiRRJjI2NTIwRidGOUZhcEZkamBsRmFwRltibEY5Rl90LUYjNihGW2ZvRmFwRmpqYGxGYXBGYmJsRjlGX3QtRiM2Ji1GVzYkLUYjNiYtRiM2JkZqZHBGYXBGXF9hbEY5Rl5zLUYjNiYtRmFvNiRRJjc4NjI0RidGOUZhcEZkamBsRjlGOUY5RmFwRmh5RjlGX3QtRiM2Ji1GVzYkLUYjNidGZW4tRiM2JkZeYWxGYXBGampgbEY5Rl90LUYjNiZGZ2VxRmFwRmdfYWxGOUY5RjlGYXBGXHRGOUZecy1GIzYmRmBeckZhcEZcX2FsRjlGX3QtRiM2JkZbXnJGYXBGZGpgbEY5RjlGOUZhcEZbZmxGOUZecy1GIzYqRmFmZm1GYXAtRlc2JC1GIzYzRmVuLUYjNigtRl5vNihGXl9dbEZkYndGZ29Gam9GXXBGX3BGYXAtRiM2JkZqX2xGYXBGaVthbEY5RmdyRmpyRjlGX3QtRiM2Ji1GVzYkLUYjNitGZW5GYWdmbUZfdEZqZ2ZtRl5zRlxoZm1GX3RGY2hmbUY5RjlGYXBGYXlGOUZecy1GIzYoLUZebzYoRmBieUZoXmxGZ29Gam9GXXBGX3BGYXBGXV5ibEZnckZqckY5Rl90LUYjNihGY11ibEZhcEZhXmJsRmdyRmpyRjlGX3QtRiM2Ji1GVzYkLUYjNidGZW4tRiM2KC1GXm82KEZkXHZGZGJ3RmdvRmpvRl1wRl9wRmFwRmFfYmxGZ3JGanJGOUZfdC1GIzYoLUZebzYoLUZhbzYkUSQ3NTZGJ0Y5RmRid0Znb0Zqb0ZdcEZfcEZhcEZlX2JsRmdyRmpyRjlGOUY5RmFwRmh5RjlGX3QtRiM2Ji1GVzYkLUYjNidGZW4tRiM2KC1GXm82KEZfaltsRmRid0Znb0Zqb0ZdcEZfcEZhcEZkXGFsRmdyRmpyRjlGX3QtRiM2KEZpXVxtRmFwRmNjYWxGZ3JGanJGOUY5RjlGYXBGXHRGOUZfdC1GIzYoLUZebzYoRlxxRmhebEZnb0Zqb0ZdcEZfcEZhcEZhX2JsRmdyRmpyRjlGXnMtRiM2KC1GXm82KEZeaHRGaF5sRmdvRmpvRl1wRl9wRmFwRmVfYmxGZ3JGanJGOUY5RjlGYXBGaXVGYXBGaXBGOUZecy1GIzYoRmZeZW1GYXBGYXlGYXAtRlc2JC1GIzYyLUYjNihGXFxnbUZhcC1GIzYmRmpfbEZhcEZkamBsRjlGZ3JGanJGOUZfdC1GIzYmLUZXNiQtRiM2Ki1GIzYoRmNnZm1GYXAtRiM2JkZoeUZhcEZkamBsRjlGZ3JGanJGOUZfdC1GIzYmRmpqYGxGYXBGXHRGOUZfdC1GIzYoRl5oZm1GYXBGXWphbEZnckZqckY5Rl5zLUYjNihGZWhmbUZhcEZjamFsRmdyRmpyRjlGOUY5RmFwRmF5RjlGX3QtRiM2KEZoXGdtRmFwRmdnYWxGZ3JGanJGOUZfdC1GIzYoRmNdYmxGYXBGXWhhbEZnckZqckY5Rl90LUYjNiYtRlc2JC1GIzYmLUYjNihGZF1nbUZhcEZdamFsRmdyRmpyRjlGXnMtRiM2KEZoXWdtRmFwRmNqYWxGZ3JGanJGOUY5RjlGYXBGaHlGOUZfdC1GIzYmLUZXNiQtRiM2J0Zlbi1GIzYoRmVeZ21GYXBGYWlhbEZnckZqckY5Rl90LUYjNihGaV1cbUZhcEZnaWFsRmdyRmpyRjlGOUY5RmFwRlx0RjlGXnMtRiM2KEZbX2dtRmFwRl1qYWxGZ3JGanJGOUZfdC1GIzYoRl9fZ21GYXBGY2phbEZnckZqckY5RjlGOUY5RjlGOUZhcEZnX2JsRjlGZ3JGanJGOUZfdC1GIzYoRmlkX21GYXAtRiM2Ji1GVzYkLUYjNjQtRiM2Ji1GVzYkLUYjNi4tRiM2Ji1GVzYkLUYjNiYtRiM2KEZmYGFtRmFwRlx0RmFwRmR3RjlGX3QtRiM2Ji1GYW82JFEmMjk2NDBGJ0Y5RmFwRl96RjlGOUY5RmFwRmB4RjlGXnMtRiM2KkZmYGFtRmFwLUZXNiQtRiM2Ji1GIzYmRmJ4RmFwRlx0RjlGXnMtRiM2KC1GXm82KC1GYW82JFEjNzZGJ0Y5RmhebEZnb0Zqb0ZdcEZfcEZhcEZeW21GZ3JGanJGOUY5RjlGYXBGaXVGYXBGX1tsRjlGX3QtRiM2Ji1GVzYkLUYjNi4tRiM2Ji1GVzYkLUYjNiYtRiM2KEZeYHhGYXBGXHRGYXBGZHdGOUZfdC1GIzYmLUZhbzYkUSY1OTI4MEYnRjlGYXBGX3pGOUY5RjlGYXBGYXlGOUZfdC1GIzYoLUZhbzYkUSYzNTQ5MEYnRjlGYXBGZHdGYXBGYmJsRjlGX3QtRiM2KC1GYW82JFEnMTA3NjQwRidGOUZhcEZoeUZhcEZfekY5Rl90LUYjNiYtRlc2JC1GIzYmLUYjNiZGYlxdbEZhcEZmekY5Rl5zLUYjNiZGW11dbEZhcEZkd0Y5RjlGOUZhcEZcdEY5Rl90LUYjNiYtRmFvNiRRJTI4MDhGJ0Y5RmFwRl9kbEY5Rl5zLUYjNiYtRmFvNiRRJjMzNjk2RidGOUZhcEZfekY5RjlGOUZhcEZdX2xGOUZecy1GIzYqRmJcXWxGYXAtRlc2JC1GIzYuLUYjNiYtRlc2JC1GIzYmLUYjNihGaGZkbUZhcEZoZGdtRmdyRmpyRjlGXnMtRiM2KC1GXm82KC1GYW82JFEkMzgwRidGOUZpXWxGZ29Gam9GXXBGX3BGYXBGXlttRmdyRmpyRjlGOUY5RmFwRmF5RjlGX3QtRiM2KC1GXm82KC1GYW82JFEkNDU1RidGOUZkXGxGZ29Gam9GXXBGX3BGYXAtRiM2JkZieEZhcEZiYmxGOUZnckZqckY5Rl5zLUYjNigtRl5vNigtRmFvNiRRJDY5MEYnRjlGaV1sRmdvRmpvRl1wRl9wRmFwLUYjNiZGaHlGYXBGXl5sRjlGZ3JGanJGOUZfdC1GIzYmRmFiXG1GYXBGXHRGOUZecy1GIzYoLUZebzYoRl5pW2xGaV1sRmdvRmpvRl1wRl9wRmFwRmNqbEZnckZqckY5Rl90LUYjNigtRl5vNihGXWNbbEZpXWxGZ29Gam9GXXBGX3BGYXBGXlttRmdyRmpyRjlGOUY5RmFwRml1RmFwRltmbEY5Rl90LUYjNiYtRlc2JC1GIzY0LUYjNiZGZ2NnbUZhcEZqX2xGOUZfdC1GIzYmLUZXNiQtRiM2LEZkZmdtRl90RmlmZ21GX3RGXmdnbUZfdEZoZ2dtRl5zRl1oZ21GOUY5RmFwRmF5RjlGX3QtRiM2KEZfY2FtRmFwRmR3RmFwRmd0RjlGX3QtRiM2KC1GYW82JFEmMzEyMDBGJ0Y5RmFwRltibEZhcEZfekY5Rl90LUYjNiYtRlc2JC1GIzYmLUYjNiZGaWd2RmFwRmZ6RjlGXnMtRiM2JkZeYG9GYXBGZHdGOUY5RjlGYXBGYmJsRjlGX3QtRiM2JkZlYG1GYXBGaHlGOUZfdC1GIzYmLUZXNiQtRiM2KUZlbi1GIzYmRmpib0ZhcEZmekY5Rl90LUYjNiZGXGNsRmFwRmR3RjlGX3QtRiM2JkZgdkZhcEZlZWxGOUY5RjlGYXBGXHRGOUZecy1GIzYmRmlhcEZhcEZfZGxGOUZfdC1GIzYmRmJicUZhcEZfekY5RjlGOUZhcEZpcEY5Rl5zLUYjNihGYlxdbEZhcEZpdUZhcC1GVzYkLUYjNjQtRiM2Ji1GVzYkLUYjNiYtRiM2KC1GXm82KEZkYndGZFxsRmdvRmpvRl1wRl9wRmFwRmhkZ21GZ3JGanJGOUZecy1GIzYoLUZebzYoLUZhbzYkUSQxOTBGJ0Y5RmldbEZnb0Zqb0ZdcEZfcEZhcEZeW21GZ3JGanJGOUY5RjlGYXBGal9sRjlGX3QtRiM2Ji1GVzYkLUYjNixGZ2lnbUZec0ZgamdtRl90RmlqZ21GXnNGW1tobUZfdEZfW2htRjlGOUZhcEZheUY5Rl90LUYjNigtRl5vNihGYVxsRmldbEZnb0Zqb0ZdcEZfcEZhcEZpYVxtRmdyRmpyRjlGXnMtRiM2KC1GXm82KC1GYW82JFEkMjAwRidGOUZpXWxGZ29Gam9GXXBGX3BGYXBGXWJcbUZnckZqckY5Rl90LUYjNiYtRlc2JC1GIzYmLUYjNihGYmJuRmFwRmdbbUZnckZqckY5Rl5zLUYjNigtRl5vNihGXml3RmRyRmdvRmpvRl1wRl9wRmFwRltfbEZnckZqckY5RjlGOUZhcEZiYmxGOUZfdC1GIzYmLUZXNiQtRiM2J0Zlbi1GIzYoRltldEZhcEZjamxGZ3JGanJGOUZfdC1GIzYoLUZebzYoRmVlaWxGaV1sRmdvRmpvRl1wRl9wRmFwRl5bbUZnckZqckY5RjlGOUZhcEZoeUY5Rl90LUYjNiYtRlc2JC1GIzYpRmVuLUYjNigtRl5vNihGXV1uRmldbEZnb0Zqb0ZdcEZfcEZhcEZnW21GZ3JGanJGOUZfdC1GIzYmRmRyRmFwRmJ4RjlGX3QtRiM2KEZhXnVGYXBGYVxtRmdyRmpyRjlGOUY5RmFwRlx0RjlGX3QtRiM2KC1GXm82KEZjYnlGXmh0RmdvRmpvRl1wRl9wRmFwRmNqbEZnckZqckY5Rl5zLUYjNigtRl5vNihGYmRtRmldbEZnb0Zqb0ZdcEZfcEZhcEZeW21GZ3JGanJGOUY5RjlGOUY5RjlGYXBGYmdtRjlGX3QtRiM2Ji1GVzYkLUYjNi4tRiM2Ji1GVzYkLUYjNidGZW4tRiM2KC1GYW82JFEmMjg4NjBGJ0Y5RmFwRlx0RmFwRmBobUY5Rl90LUYjNiZGW2h0RmFwRmJqbUY5RjlGOUZhcEZgeEY5Rl5zLUYjNipGaGRobUZhcEZpdUZhcC1GVzYkLUYjNiYtRiM2JkZpaG1GYXBGXHRGOUZfdC1GIzYoLUZebzYoRmpxLUZhbzYkUSQyMjJGJ0Y5RmdvRmpvRl1wRl9wRmFwLUYjNiRGYlxuRjlGZ3JGanJGOUY5RjlGYXBGX1tsRjlGX3QtRiM2Ji1GVzYkLUYjNiYtRiM2Ji1GVzYkLUYjNidGZW4tRiM2KC1GYW82JFEmNTc3MjBGJ0Y5RmFwRlx0RmFwRmBobUY5Rl90LUYjNiYtRmFvNiRRJDI2MEYnRjlGYXBGYmptRjlGOUY5RmFwRmF5RjlGX3QtRiM2KEZmaG1GYXAtRlc2JC1GIzYoRl5lbkZecy1GIzYoRmVgXGxGYXBGZGVuRmdyRmpyRjlGX3QtRiM2KC1GXm82KEZqXG5GaHdGZ29Gam9GXXBGX3BGYXBGamVuRmdyRmpyRjlGOUY5RmFwRlx0RjlGOUY5RmFwRl1fbEY5Rl5zLUYjNipGXGdobUZhcC1GVzYkLUYjNiYtRiM2JkZfZWhtRmFwRmF5RjlGXnMtRiM2KC1GXm82KEZhW2xGW2h1RmdvRmpvRl1wRl9wRmFwLUYjNiYtRlc2JC1GIzYoRmpbbkZfdC1GIzYoRmVgXGxGYXBGYFxuRmdyRmpyRjlGX3QtRiM2KEZeaGhtRmFwRmBdbkZnckZqckY5RjlGOUZhcEZcdEY5RmdyRmpyRjlGOUY5RmFwRml1RmFwRltmbEY5Rl90LUYjNiYtRlc2JC1GIzYsLUYjNiZGYmRobUZhcEZqX2xGOUZfdC1GIzYqRmZobUZhcEZmZ2htRmFwRlx0RmFwRmF5RjlGX3QtRiM2KEZnYnFGYXBGYGhtRmFwRmd0RjlGX3QtRiM2KEZhXHdGYXBGW2JsRmFwRmJqbUY5Rl5zLUYjNigtRmFvNiRRJjI5MTIwRidGOUZhcEZgaG1GYXBGYmJsRjlGOUY5RmFwRmlwRjlGXnMtRiM2KEZoZGhtRmFwRml1RmFwLUZXNiQtRiM2KC1GIzYmRl9laG1GYXBGal9sRjlGXnMtRiM2KC1GXm82KEZkYm5GW2h1RmdvRmpvRl1wRl9wRmFwLUYjNihGXmlobUZhcEZcdEZhcEZheUY5RmdyRmpyRjlGXnMtRiM2KC1GXm82KC1GYW82JFEkMjY0RidGOS1GYW82JFEkMTg1RidGOUZnb0Zqb0ZdcEZfcEZhcC1GIzYmRmJibEZhcC1GVzYkLUYjNihGaltuRl5zLUYjNigtRl5vNihGaXQtRmFvNiRRJDE5OEYnRjlGZ29Gam9GXXBGX3BGYXBGYFxuRmdyRmpyRjlGXnMtRiM2KC1GXm82KEZiaHVGYGR0RmdvRmpvRl1wRl9wRmFwRmBdbkZnckZqckY5RjlGOUY5RmdyRmpyRjlGOUY5RjlGOUY5RmFwRmBnbkY5Rl5zLUYjNihGZGduRmFwRmZwRmFwRl9pbkY5Rl90LUYjNiYtRlc2JC1GIzYpRmVuLUYjNihGXltvRmFwRml1RmFwRmFbb0Y5Rl90LUYjNihGXmRvRmFwRlx0RmFwRmdnbkY5Rl90LUYjNiZGXFtsRmFwRmVcb0Y5RjlGOUZhcEZgeEY5Rl90LUYjNiYtRlc2JC1GIzYvRmVuLUYjNihGZGduRmFwRmF5RmFwRl9pbkY5Rl90LUYjNiYtRlc2JC1GIzYmLUYjNihGXmRvRmFwRlx0RmFwRmZobkY5Rl5zLUYjNiZGXFtsRmFwRmFgb0Y5RjlGOUZhcEZpdUY5Rl5zLUYjNigtRmFvNiRRJzIzODY4MEYnRjlGYXBGaHlGYXBGX2luRjlGX3QtRiM2KEZiXG9GYXBGXHRGYXBGaGluRjlGXnMtRiM2JkZpXGZtRmFwRmFib0Y5Rl90LUYjNiYtRmFvNiRRJjU0NjAwRidGOUZhcEZfaW5GOUY5RjlGYXBGX1tsRjlGX3QtRiM2Ji1GVzYkLUYjNjNGZW4tRiM2KEZjaG5GYXBGYl5vRmFwRmFbb0Y5Rl90LUYjNiYtRlc2JC1GIzYmLUYjNihGXGluRmFwRlx0RmFwRmdnbkY5Rl90LUYjNiZGZWluRmFwRmVcb0Y5RjlGOUZhcEZheUY5Rl90LUYjNiYtRlc2JC1GIzYrRmVuLUYjNigtRmFvNiRRJzQ3NzM2MEYnRjlGYXBGaHlGYXBGYVtvRjlGXnMtRiM2KEZeYG9GYXBGXHRGYXBGZ1tvRjlGXnMtRiM2Ji1GYW82JFEmMTA4MTZGJ0Y5RmFwRmhnb0Y5Rl90LUYjNiYtRmFvNiRRJzEwOTIwMEYnRjlGYXBGYVtvRjlGOUY5RmFwRml1RjlGX3QtRiM2KEZeW29GYXBGYmJsRmFwRmdnbkY5Rl90LUYjNihGamRyRmFwRmh5RmFwRmVcb0Y5Rl90LUYjNiYtRlc2JC1GIzYmRmllb0Zec0ZeZm9GOUY5RmFwRlx0RjlGX3QtRiM2JkZiamFtRmFwRmlqb0Y5Rl5zLUYjNiZGXGNsRmFwRmVcb0Y5RjlGOUZhcEZdX2xGOUZfdC1GIzYmLUZXNiQtRiM2Ni1GIzYoRmRnbkZhcEZqX2xGYXBGX2luRjlGX3QtRiM2Ji1GVzYkLUYjNiYtRiM2KEZcaW5GYXBGXHRGYXBGZmhuRjlGXnMtRiM2JkZlaW5GYXBGYWBvRjlGOUY5RmFwRmJeb0Y5Rl90LUYjNiYtRlc2JC1GIzYsLUYjNihGXltvRmFwRmJibEZhcEZmaG5GOUZecy1GIzYoRmpkckZhcEZhYG9GYXBGaHlGOUZfdC1GIzYmLUZXNiQtRiM2JkZdYV1tRl5zRl9hXW1GOUY5RmFwRlx0RjlGXnMtRiM2JkZiamFtRmFwRmNhcEY5Rl90LUYjNiZGXGNsRmFwRmFgb0Y5RjlGOUZhcEZpdUY5Rl5zLUYjNihGXmRvRmFwRltibEZhcEZfaW5GOUZfdC1GIzYoRmJcb0ZhcEZiYmxGYXBGaGluRjlGX3QtRiM2Ji1GVzYkLUYjNidGZW4tRiM2JkZbZm9GYXBGYWJvRjlGX3QtRiM2JkZgZm9GYXBGX2luRjlGOUY5RmFwRmh5RjlGX3QtRiM2Ji1GVzYkLUYjNiZGaGJvRl5zRmFjb0Y5RjlGYXBGXHRGOUZecy1GIzYmRmB2RmFwRmplcEY5Rl90LUYjNiZGaV9uRmFwRmFib0Y5Rl5zLUYjNiZGXFxwRmFwRl9pbkY5RjlGOUZhcEZbZmxGOUZfdC1GIzYmLUZXNiQtRiM2PUZlbi1GIzYoRl5bb0ZhcEZnXHBGYXBGYVtvRjlGX3QtRiM2Ji1GVzYkLUYjNiZGXF5pbUZfdEZeXmltRjlGOUZhcEZqX2xGOUZfdC1GIzYmRmRhaW1GYXBGYl5vRjlGX3QtRiM2Ji1GVzYkLUYjNixGaWJpbUZfdEZbY2ltRl90Rl1jaW1GX3RGY2NpbUZec0ZlY2ltRjlGOUZhcEZheUY5Rl90LUYjNiYtRlc2JC1GIzYxRmVuLUYjNihGXGluRmFwRmFbb0ZhcEZbYmxGOUZecy1GIzYoRl5gb0ZhcEZnW29GYXBGYmJsRjlGX3QtRiM2Ji1GVzYkLUYjNidGZW5GY2dvRl90Rmpnb0Y5RjlGYXBGaHlGOUZfdC1GIzYmLUZXNiQtRiM2J0Zlbi1GIzYmRlxkbEZhcEZhaG9GOUZfdC1GIzYmRl9bcEZhcEZnW29GOUY5RjlGYXBGXHRGOUZecy1GIzYmRl5lcUZhcEZjX3FGOUZfdC1GIzYmLUZhbzYkUSU4MzIwRidGOUZhcEZoZ29GOUZecy1GIzYmLUZhbzYkUSYzNDYzMkYnRjlGYXBGYVtvRjlGOUY5RmFwRml1RjlGXnMtRiM2KEZdXG9GYXBGZ3RGYXBGZ2duRjlGX3QtRiM2KC1GYW82JFEmMTg1OTBGJ0Y5RmFwRltibEZhcEZlXG9GOUZfdC1GIzYmLUZXNiQtRiM2J0Zlbi1GIzYmRmlcZm1GYXBGXl1vRjlGX3QtRiM2JkZdYGltRmFwRmdnbkY5RjlGOUZhcEZiYmxGOUZfdC1GIzYmLUZXNiQtRiM2Ji1GIzYmRmpnZ21GYXBGaWpvRjlGXnMtRiM2Ji1GYW82JFEmMTU0NDRGJ0Y5RmFwRmVcb0Y5RjlGOUZhcEZoeUY5Rl90LUYjNiYtRlc2JC1GIzYoRmJbcEZec0ZoW3BGX3RGaltwRjlGOUZhcEZcdEY5Rl5zLUYjNiYtRmFvNiRRJDcyOEYnRjlGYXBGaWpvRjlGX3QtRiM2Ji1GYW82JFElMTYzOEYnRjlGYXBGZVxvRjlGX3QtRiM2JkZeZ19sRmFwRmFlcUY5RjlGOUZhcEZpcEY5Rl5zLUYjNihGamJvRmFwRml1RmFwLUZXNiQtRiM2PUZlbi1GIzYoLUZebzYoRmlnW2xGYVtsRmdvRmpvRl1wRl9wRmFwLUYjNiZGZ1xwRmFwRl9pbkY5RmdyRmpyRjlGX3QtRiM2Ji1GVzYkLUYjNiYtRiM2KC1GXm82KEZcYl1sRl1qbEZnb0Zqb0ZdcEZfcEZhcC1GIzYkRmFgb0Y5RmdyRmpyRjlGXnMtRiM2KC1GXm82KC1GYW82JFEkNDI1RidGOUZhW2xGZ29Gam9GXXBGX3BGYXAtRiM2JkZcdEZhcEZmaG5GOUZnckZqckY5RjlGOUZhcEZqX2xGOUZfdC1GIzYmLUZXNiQtRiM2K0Zlbi1GIzYoLUZebzYoRmhfXGxGZFttRmdvRmpvRl1wRl9wRmFwLUYjNiRGYWJvRjlGZ3JGanJGOUZfdC1GIzYoLUZebzYoLUZhbzYkUSQxNzVGJ0Y5RlxxRmdvRmpvRl1wRl9wRmFwLUYjNiRGX2luRjlGZ3JGanJGOUZfdC1GIzYoLUZebzYoRlxiXWxGXmlbbEZnb0Zqb0ZdcEZfcEZhcC1GIzYmRlx0RmFwRmhpbkY5RmdyRmpyRjlGXnMtRiM2KC1GXm82KC1GYW82JFEkMjU1RidGOUZod0Znb0Zqb0ZdcEZfcEZhcC1GIzYmRmh5RmFwRl9pbkY5RmdyRmpyRjlGOUY5RmFwRmJeb0Y5Rl90LUYjNiYtRlc2JC1GIzYtRmVuLUYjNigtRl5vNihGaWdbbEZod0Znb0Zqb0ZdcEZfcEZhcC1GIzYmRmJibEZhcEZmaG5GOUZnckZqckY5Rl90LUYjNihGamFdbEZhcC1GIzYmRmFgb0ZhcEZoeUY5RmdyRmpyRjlGX3QtRiM2Ji1GVzYkLUYjNidGZW4tRiM2KC1GXm82KEZoX1xsRmRyRmdvRmpvRl1wRl9wRmFwLUYjNiRGaGBvRjlGZ3JGanJGOUZfdC1GIzYoLUZebzYoRmRham1GaHdGZ29Gam9GXXBGX3BGYXAtRiM2JEZmaG5GOUZnckZqckY5RjlGOUZhcEZcdEY5Rl90LUYjNihGW2h5RmFwLUYjNiRGY2FwRjlGZ3JGanJGOUZecy1GIzYoLUZebzYoRmldbEZhW2xGZ29Gam9GXXBGX3BGYXBGaV9qbUZnckZqckY5RjlGOUZhcEZheUY5Rl90LUYjNiYtRlc2JC1GIzYxRmVuLUYjNihGXWBqbUZhcC1GIzYmRltibEZhcEZfaW5GOUZnckZqckY5Rl90LUYjNihGW2JqbUZhcC1GIzYmRmJibEZhcEZoaW5GOUZnckZqckY5Rl90LUYjNiYtRlc2JC1GIzYnRmVuLUYjNihGYGRqbUZhcEZeYWptRmdyRmpyRjlGX3QtRiM2KEZmZGptRmFwRmdham1GZ3JGanJGOUY5RjlGYXBGaHlGOUZfdC1GIzYmLUZXNiQtRiM2JkZdY29GXnMtRiM2KEZfX15sRmFwLUYjNiRGaGluRjlGZ3JGanJGOUY5RjlGYXBGXHRGOUZecy1GIzYoRmljZGxGYXAtRiM2JEZqZXBGOUZnckZqckY5Rl90LUYjNihGXGdjbEZhcEZeYWptRmdyRmpyRjlGXnMtRiM2KC1GXm82KEZbaHVGYVtsRmdvRmpvRl1wRl9wRmFwRmdham1GZ3JGanJGOUY5RjlGYXBGaXVGOUZfdC1GIzYoLUZebzYoRmNiam1GYVtsRmdvRmpvRl1wRl9wRmFwLUYjNiZGZ3RGYXBGZmhuRjlGZ3JGanJGOUZfdC1GIzYoLUZebzYoRmBvRl1qbEZnb0Zqb0ZdcEZfcEZhcC1GIzYmRmFgb0ZhcEZbYmxGOUZnckZqckY5Rl90LUYjNiYtRlc2JC1GIzYmLUYjNihGXGFqbUZhcEZiZGptRmdyRmpyRjlGXnMtRiM2KEZiYWptRmFwRmhkam1GZ3JGanJGOUY5RjlGYXBGYmJsRjlGX3QtRiM2Ji1GVzYkLUYjNiYtRiM2KEZhYW5GYXBGXGVqbUZnckZqckY5Rl5zLUYjNigtRl5vNihGXmh0RmFbbEZnb0Zqb0ZdcEZfcEZhcEZpX2ptRmdyRmpyRjlGOUY5RmFwRmh5RjlGX3QtRiM2Ji1GVzYkLUYjNilGZW4tRiM2KEZcaGptRmFwRmhkam1GZ3JGanJGOUZecy1GIzYoRmljZGxGYXAtRiM2JEZcYnBGOUZnckZqckY5Rl90LUYjNihGXGdjbEZhcEZiZGptRmdyRmpyRjlGOUY5RmFwRlx0RjlGXnMtRiM2KEZlYmNsRmFwRlxlam1GZ3JGanJGOUZfdC1GIzYoLUZebzYoRmpcbkZkYm5GZ29Gam9GXXBGX3BGYXBGaV9qbUZnckZqckY5Rl90LUYjNihGYWNhbEZhcC1GIzYkRltdXm1GOUZnckZqckY5RjlGOUY5RjlGOUZhcEZkZnFGOUZnckZqckY5Rl90LUYjNihGaWRfbUZhcC1GIzYmLUZXNiQtRiM2MC1GIzYoRmJicUZhcEZmcEZhcEZlXGNsRjlGX3QtRiM2KkZpZ3NGYXBGYHhGYXBGaXVGYXBGZ11jbEY5Rl90LUYjNiYtRlc2JC1GIzYrRmVuLUYjNihGZF1zRmFwRmF5RmFwRmVcY2xGOUZfdC1GIzYoRmJbZm1GYXBGaHlGYXBGZVxjbEY5Rl90LUYjNihGYF5yRmFwRlx0RmFwRltdY2xGOUZecy1GIzYmRl9lckZhcEZlXGNsRjlGOUY5RmFwRl9bbEY5Rl90LUYjNipGZ2RuRmFwRml1RmFwLUZXNiQtRiM2KEZbYmNsRl5zLUYjNigtRl5vNihGYVtsRmRbbUZnb0Zqb0ZdcEZfcEZhcEZhYmNsRmdyRmpyRjlGXnMtRiM2KEZoZW5GYXBGZ2JjbEZnckZqckY5RjlGOUZhcEZdX2xGOUZecy1GIzYqRmRdc0ZhcEZheUZhcC1GVzYkLUYjNiotRiM2JkZlXGNsRmFwRmF5RjlGX3QtRiM2KEZkXndGYXBGamRjbEZnckZqckY5Rl90LUYjNihGW2h5RmFwRl5lY2xGZ3JGanJGOUZecy1GIzYoRmJbW25GYXBGYmVjbEZnckZqckY5RjlGOUZhcEZbZmxGOUZecy1GIzYqRmlnc0ZhcC1GVzYkLUYjNiotRiM2JkZnXWNsRmFwRmF5RjlGX3QtRiM2KC1GXm82KEZiYHVGZG9GZ29Gam9GXXBGX3BGYXBGW2JjbEZnckZqckY5Rl5zLUYjNigtRl5vNihGaXRGXV1uRmdvRmpvRl1wRl9wRmFwRmFiY2xGZ3JGanJGOUZecy1GIzYoLUZebzYoRmBqdEZiZG1GZ29Gam9GXXBGX3BGYXBGZ2JjbEZnckZqckY5RjlGOUZhcEZiXm9GYXBGaXBGOUZfdC1GIzYoRmJicUZhcC1GVzYkLUYjNipGZF5bbkZfdC1GIzYoRmZfW25GYXBGamRjbEZnckZqckY5Rl90LUYjNihGal9bbkZhcEZeZWNsRmdyRmpyRjlGXnMtRiM2KEZeYFtuRmFwRmJlY2xGZ3JGanJGOUY5RjlGYXBGal9sRjlGOUY5RmFwRmBnbkY5RmdyRmpyRjlGX3QtRiM2KEZpZF9tRmFwLUYjNiYtRlc2JC1GIzYoLUYjNiZGXWp3RmFwRmBpckY5Rl90LUYjNiZGY2huRmFwRl5ockY5Rl5zRmJockY5RjlGYXBGZnBGOUZnckZqckY5Rl90LUYjNihGaWRfbUZhcC1GIzYmLUZXNiQtRiM2Ji1GIzYoRmJcdEZhcEZcdEZhcEZicUY5Rl5zLUYjNiZGX2NhbUZhcEZcdUY5RjlGOUZhcEZgeEY5RmdyRmpyRjlGX3QtRiM2KEZpZF9tRmFwLUYjNiYtRlc2JC1GIzY0LUYjNiYtRlc2JC1GIzYoLUYjNiZGamFpbUZhcEZeaHJGOUZecy1GIzYmRl9eb0ZhcEZnaHJGOUZfdC1GIzYmRl5gbkZhcEZgaXJGOUY5RjlGYXBGYXlGOUZfdC1GIzYmLUZXNiQtRiM2J0Zlbi1GIzYoRmJcdEZhcEZcdEZhcEZcXmRsRjlGXnMtRiM2JkZfY2FtRmFwRmVqckY5RjlGOUZhcEZpdUY5Rl90LUYjNiYtRlc2JC1GIzYoLUYjNiZGaGhwRmFwRl5ockY5Rl5zLUYjNiZGY2huRmFwRmdockY5Rl5zLUYjNiYtRmFvNiRRJzE0NzQyMEYnRjlGYXBGYGlyRjlGOUY5RmFwRmh5RjlGX3QtRiM2Ji1GVzYkLUYjNigtRiM2Ji1GYW82JFEnMTgyNTIwRidGOUZhcEZmaXJGOUZfdC1GIzYmRmlgbEZhcEZqaXJGOUZecy1GIzYmLUZhbzYkUSY1MTQ4MEYnRjlGYXBGXmpyRjlGOUY5RmFwRlx0RjlGX3QtRiM2JkZcZV5sRmFwRl9ec0Y5Rl5zLUYjNiYtRmFvNiRRJzI0NTcwMEYnRjlGYXBGXmhyRjlGXnMtRiM2JkZqXm5GYXBGZV5zRjlGX3QtRiM2JkZeX3NGYXBGZ2hyRjlGXnMtRiM2Ji1GYW82JFEmMTYzODBGJ0Y5RmFwRmBpckY5RjlGOUZhcEZfW2xGOUZnckZqckY5Rl90LUYjNihGaWRfbUZhcC1GIzYmLUZXNiQtRiM2MC1GIzYmLUZXNiQtRiM2Ji1GIzYoRltkckZhcEZcdEZhcEZicUY5Rl5zLUYjNiZGYGRyRmFwRlx1RjlGOUY5RmFwRmF5RjlGXnMtRiM2Ji1GYW82JFEmMzE1MDBGJ0Y5RmFwRml1RjlGX3QtRiM2KEZbZHJGYXBGYmJsRmFwRmJxRjlGXnMtRiM2KEZpZVtuRmFwRmh5RmFwRlx1RjlGX3QtRiM2Ji1GVzYkLUYjNiZGYV90Rl5zRmNfdEY5RjlGYXBGXHRGOUZecy1GIzYmRmlndkZhcEZlYXJGOUZfdC1GIzYmLUZhbzYkUSYzOTIwOEYnRjlGYXBGXHVGOUY5RjlGYXBGXV9sRjlGZ3JGanJGOUZfdC1GIzYoRmlkX21GYXAtRiM2Ji1GVzYkLUYjNjwtRiM2JkZeY1tuRmFwRmpfbEY5Rl90LUYjNiYtRlc2JC1GIzYnRmVuLUYjNihGW2RyRmFwRlx0RmFwRlxeZGxGOUZecy1GIzYmRmBkckZhcEZlanJGOUY5RjlGYXBGYl5vRjlGX3QtRiM2Ji1GVzYkLUYjNjAtRiM2Ji1GVzYkLUYjNigtRiM2Ji1GYW82JFEoMjE0ODEyMEYnRjlGYXBGXmhyRjlGXnNGZGNbbkZecy1GIzYmLUZhbzYkUScyOTQ4NDBGJ0Y5RmFwRmBpckY5RjlGOUZhcEZoeUY5Rl90LUYjNiYtRlc2JC1GIzYoRmhcc0ZfdC1GIzYmRmpfY2xGYXBGamlyRjlGXnMtRiM2Ji1GYW82JFEnMTAyOTYwRidGOUZhcEZeanJGOUY5RjlGYXBGXHRGOUZfdC1GIzYmRmlpb0ZhcEZfXnNGOUZecy1GIzYmRl5qb0ZhcEZeaHJGOUZecy1GIzYmRmdcckZhcEZlXnNGOUZfdC1GIzYmRl9cc0ZhcEZnaHJGOUZecy1GIzYmRmVebkZhcEZgaXJGOUY5RjlGYXBGYXlGOUZfdC1GIzYmLUZXNiQtRiM2LUZlbi1GIzYoRltkckZhcEZiYmxGYXBGXF5kbEY5Rl5zLUYjNihGaWVbbkZhcEZoeUZhcEZlanJGOUZfdC1GIzYmLUZXNiQtRiM2J0ZlbkZnYF9tRl90RmlgX21GOUY5RmFwRlx0RjlGXnMtRiM2JkZpZ3ZGYXBGY2FzRjlGX3QtRiM2JkZoaVtuRmFwRmVqckY5RjlGOUZhcEZpdUY5Rl90LUYjNiYtRlc2JC1GIzYoLUYjNiZGZmVvRmFwRl5ockY5Rl90LUYjNiYtRmFvNiRRJzQ0MjAwMEYnRjlGYXBGZ2hyRjlGXnNGXF9zRjlGOUZhcEZbYmxGOUZfdC1GIzYmLUZXNiQtRiM2KC1GIzYmRmJqckZhcEZmaXJGOUZfdC1GIzYmRl9cc0ZhcEZqaXJGOUZecy1GIzYmRl9ibEZhcEZeanJGOUY5RjlGYXBGYmJsRjlGX3QtRiM2Ji1GVzYkLUYjNixGXV5zRl5zRmFec0ZfdEZjXnNGXnNGZ15zRl90Rlxfc0Y5RjlGYXBGaHlGOUZfdC1GIzYmLUZXNiQtRiM2LUZlbi1GIzYmLUZhbzYkUScxNTY4MzJGJ0Y5RmFwRmZpckY5Rl90LUYjNiZGYmJxRmFwRl9gc0Y5Rl5zLUYjNiZGZ2p4RmFwRmppckY5Rl90RmJdc0ZfdC1GIzYmLUZhbzYkUSYxODMwNEYnRjlGYXBGZl9zRjlGOUY5RmFwRlx0RjlGX3QtRiM2JkZkZ3ZGYXBGXmlzRjlGXnMtRiM2JkZfYmxGYXBGX15zRjlGX3QtRiM2Ji1GYW82JFEnMTAzODk2RidGOUZhcEZeaHJGOUZfdEZjXnNGXnMtRiM2JkZkaWNsRmFwRmdockY5RjlGOUZhcEZbZmxGOUZnckZqckY5Rl90LUYjNihGaWRfbUZhcC1GIzYmLUZXNiQtRiM2OC1GIzYmRlxiW25GYXBGal9sRjlGX3QtRiM2JkZnaFtuRmFwRmJeb0Y5Rl90LUYjNiYtRlc2JC1GIzYsRmpoW25GXnNGXGlbbkZfdEZeaVtuRl5zRmRpW25GX3RGZmlbbkY5RjlGYXBGYXlGOUZfdC1GIzYoRmJcdEZhcEZndEZhcEZicUY5Rl5zLUYjNigtRmFvNiRRJzE1MjEwMEYnRjlGYXBGW2JsRmFwRlx1RjlGX3QtRiM2JkZgaVtuRmFwRmJibEY5Rl90LUYjNiYtRlc2JC1GIzYnRmVuLUYjNiYtRmFvNiRRJjEzNzI4RidGOUZhcEZlYXJGOUZfdC1GIzYmLUZhbzYkUScxMTc2MjRGJ0Y5RmFwRlx1RjlGOUY5RmFwRmh5RjlGX3QtRiM2Ji1GVzYkLUYjNihGXmJyRl5zRmRickZfdEZmYnJGOUY5RmFwRlx0RjlGXnMtRiM2JkZgdkZhcEZjYGJsRjlGX3QtRiM2JkZdZnZGYXBGZWFyRjlGXnMtRiM2Ji1GYW82JFEmMTEyODRGJ0Y5RmFwRlx1RjlGOUY5RmFwRmlwRjlGZ3JGanJGOUZfdC1GIzYoRmlkX21GYXAtRiM2JkZgYVtuRmFwRmd1RjlGZ3JGanJGOUZfdC1GIzYoRmlkX21GYXAtRiM2JkZqY1tuRmFwRmdccEY5RmdyRmpyRjlGX3QtRiM2KEZpZF9tRmFwLUYjNiYtRlc2JC1GIzYwRmJkW25GX3RGYWVbbkZfdEZjZltuRl5zRmVmW25GXnNGamZbbkZfdEZcZ1tuRl5zRl5nW25GOUY5RmFwRmpfbEY5RmdyRmpyRjlGX3QtRiM2KEZpZF9tRmFwLUYjNiZGXl5cbkZhcEZiXm9GOUZnckZqckY5Rl90LUYjNihGaWRfbUZhcC1GIzYmLUZXNiQtRiM2NEZgX1xuRl90Rl1gXG5GX3RGaWBcbkZfdEZfYVxuRl90RmNiXG5GXnNGZWJcbkZfdEZnYlxuRl90RmNec0Zec0ZcY1xuRjlGOUZhcEZheUY5RmdyRmpyRjlGX3QtRiM2KEZpZF9tRmFwLUYjNiYtRlc2JC1GIzYzRmVuLUYjNihGYlx0RmFwRmd0RmFwRlxeZGxGOUZecy1GIzYoRmRkXG5GYXBGW2JsRmFwRmVqckY5Rl90LUYjNiZGaF5cbkZhcEZiYmxGOUZfdC1GIzYmLUZXNiQtRiM2J0Zlbi1GIzYmRmFlXG5GYXBGY2FzRjlGX3QtRiM2JkZmZVxuRmFwRmVqckY5RjlGOUZhcEZoeUY5Rl90LUYjNiYtRlc2JC1GIzYpRmVuRmVbX21GX3RGZ1tfbUZec0ZpW19tRjlGOUZhcEZcdEY5Rl5zLUYjNiZGYHZGYXBGZ2VebUY5Rl90LUYjNiZGXWZ2RmFwRmNhc0Y5Rl5zLUYjNiZGZWZcbkZhcEZlanJGOUY5RjlGYXBGaXVGOUZnckZqckY5Rl90LUYjNihGaWRfbUZhcC1GIzYmLUZXNiQtRiM2KC1GIzYmLUZhbzYkUScyNzg0NjBGJ0Y5RmFwRl5ockY5Rl90LUYjNiYtRmFvNiRRJzI0NzUyMEYnRjlGYXBGZ2hyRjlGX3QtRiM2Ji1GYW82JFEmNjExNTJGJ0Y5RmFwRmBpckY5RjlGOUZhcEZqc0Y5RmdyRmpyRjlGX3QtRiM2KEZpZF9tRmFwLUYjNiYtRlc2JC1GIzYoRmRpckZfdEZbXVxuRl90RmJdc0Y5RjlGYXBGZ3RGOUZnckZqckY5Rl90LUYjNihGaWRfbUZhcC1GIzYmLUZXNiQtRiM2LC1GIzYmRlxedEZhcEZfXnNGOUZecy1GIzYmLUZhbzYkUSc0MDk1MDBGJ0Y5RmFwRl5ockY5Rl90LUYjNiZGXV1xRmFwRmVec0Y5Rl5zLUYjNiYtRmFvNiRRJzI5MTIwMEYnRjlGYXBGZ2hyRjlGXnMtRiM2JkZhZHhGYXBGYGlyRjlGOUY5RmFwRltibEY5RmdyRmpyRjlGX3QtRiM2KEZpZF9tRmFwLUYjNiYtRlc2JC1GIzYtRmVuRmhfc0ZfdC1GIzYmLUZhbzYkUSU5OTg0RidGOUZhcEZfYHNGOUZecy1GIzYmLUZhbzYkUScxMTk4MDhGJ0Y5RmFwRmppckY5Rl5zRmdgXG5GX3RGYV9zRjlGOUZhcEZiYmxGOUZnckZqckY5Rl90LUYjNihGaWRfbUZhcC1GIzYmLUZXNiQtRiM2LC1GIzYmRlxkbEZhcEZeaXNGOUZecy1GIzYmRmRdc0ZhcEZfXnNGOUZfdC1GIzYmLUZhbzYkUScxNTU4NDRGJ0Y5RmFwRl5ockY5Rl5zLUYjNiZGXVtuRmFwRmVec0Y5Rl90LUYjNiZGW2ZibEZhcEZnaHJGOUY5RjlGYXBGaHlGOUZnckZqckY5Rl90LUYjNihGaWRfbUZhcC1GIzYmLUZXNiQtRiM2LEZpanNGXnNGXlt0Rl90RmNbdEZfdEZeanNGXnNGZGpzRjlGOUZhcEZcdEY5RmdyRmpyRjlGXnMtRiM2JkZccUZhcEZeaXNGOUZfdC1GIzYmRmlmbkZhcEZfXnNGOUZecy1GIzYoLUZebzYoRmNcW21GYVtsRmdvRmpvRl1wRl9wRmFwLUYjNiRGXmhyRjlGZ3JGanJGOUY5RjktRmNxNiVGZlxkbEZcdEZcc0ZnckZqckY5RmdyRmpyRjkvSSttc2VtYW50aWNzR0YkUSpDb2xWZWN0b3JGJy8lK2FjdGlvbnR5cGVHUS5ydGFibGVhZGRyZXNzRicvJSlydGFibGVpZEdRNTE4NDQ2ODg0NDY3NzAxODg1MDM4RidGZ3JGanJGOQ==">LSZJJ1ZlY3Rvckc2JCUqcHJvdGVjdGVkR0koX3N5c2xpYkc2IjYjSSdjb2x1bW5HRig2Iy9JJCVpZEdGKCI1UV0pPXFuVylvVz0=</Equation></Text-field>
</Output>
</Group>
<Group view="code" hide-output="false" labelreference="L7215" drawlabel="true">
<Input><Text-field prompt="&gt; " style="Maple Input" layout="Normal">constraints := `union`(seq({coeffs(collect(eqn[i], [x,y,z], distributed), [x,y,z])}, i=1..3)):</Text-field>
</Input>
</Group></Presentation-Block><Presentation-Block>
<Group view="code" hide-input="false" hide-output="false" labelreference="L7227" drawlabel="true">
<Input><Text-field prompt="&gt; " style="Maple Input" layout="Normal">nops(constraints); nops(variables);</Text-field>
</Input>
<Output><Text-field style="2D Output" layout="Maple Output"><Equation executable="false" style="2D Output" display="LUkjbW5HNiMvSSttb2R1bGVuYW1lRzYiSSxUeXBlc2V0dGluZ0dJKF9zeXNsaWJHRic2JFEkMjUyRicvJSxtYXRodmFyaWFudEdRJ25vcm1hbEYn">IiRfIw==</Equation></Text-field>
</Output>
<Output><Text-field style="2D Output" layout="Maple Output"><Equation executable="false" style="2D Output" display="LUkjbW5HNiMvSSttb2R1bGVuYW1lRzYiSSxUeXBlc2V0dGluZ0dJKF9zeXNsaWJHRic2JFEkMTY3RicvJSxtYXRodmFyaWFudEdRJ25vcm1hbEYn">IiRuIg==</Equation></Text-field>
</Output>
</Group>
<Group view="code" hide-input="false" hide-output="false" labelreference="L7224" drawlabel="true">
<Input><Text-field prompt="&gt; " style="Maple Input" layout="Normal">sol1 := solve(constraints, variables);</Text-field>
</Input>
<Output><Text-field style="2D Output" layout="Maple Output"><Equation executable="false" style="2D Output" display="LUklbXJvd0c2Iy9JK21vZHVsZW5hbWVHNiJJLFR5cGVzZXR0aW5nR0koX3N5c2xpYkdGJzYoLUkjbWlHRiQ2JVElc29sMUYnLyUnaXRhbGljR1EldHJ1ZUYnLyUsbWF0aHZhcmlhbnRHUSdpdGFsaWNGJy1JI21vR0YkNi1RKn4mIzg3ODg7fkYnL0YzUSdub3JtYWxGJy8lJmZlbmNlR1EmZmFsc2VGJy8lKnNlcGFyYXRvckdGPS8lKXN0cmV0Y2h5R0Y9LyUqc3ltbWV0cmljR0Y9LyUobGFyZ2VvcEdGPS8lLm1vdmFibGVsaW1pdHNHRj0vJSdhY2NlbnRHRj0vJSdsc3BhY2VHUSYwLjBlbUYnLyUncnNwYWNlR0ZMLUkobWZlbmNlZEdGJDYmLUYjNlxgbC1GIzYoLUklbXN1YkdGJDYlLUYsNiVRIlNGJ0YvRjItRiM2Ki1JI21uR0YkNiRRIjFGJ0Y5LUY2Ni1RIixGJ0Y5RjsvRj9GMUZARkJGREZGRkhGSi9GTlEsMC4zMzMzMzMzZW1GJy1GIzYlLUY2Ni1RKiZ1bWludXMwO0YnRjlGO0Y+RkBGQkZERkZGSC9GS1EsMC4yMjIyMjIyZW1GJy9GTkZob0ZobkY5RlxvRmhuLyUrZm9yZWdyb3VuZEdRKFswLDAsMF1GJy8lKXJlYWRvbmx5R0Y9RjkvJS9zdWJzY3JpcHRzaGlmdEdRIjBGJy1GNjYtUSI9RidGOUY7Rj5GQEZCRkRGRkZIL0ZLUSwwLjI3Nzc3NzhlbUYnL0ZORmZwLUZpbjYkRmFwRjlGam9GXXBGOUZcby1GIzYoLUZXNiVGWS1GIzYqRmhuRlxvRmJvRlxvLUZpbjYkUSIyRidGOUZqb0ZdcEY5Rl9wRmJwRmhwRmpvRl1wRjlGXG8tRiM2KC1GVzYlRlktRiM2KkZobkZcb0Zib0Zcby1GaW42JFEiM0YnRjlGam9GXXBGOUZfcEZicEZocEZqb0ZdcEY5RlxvLUYjNigtRlc2JUZZLUYjNipGaG5GXG9GaHBGXG9GaG5Gam9GXXBGOUZfcEZicEZocEZqb0ZdcEY5RlxvLUYjNigtRlc2JUZZLUYjNipGaG5GXG9GaHBGXG9GYHFGam9GXXBGOUZfcEZicEZocEZqb0ZdcEY5RlxvLUYjNigtRlc2JUZZLUYjNipGaG5GXG9GaHBGXG9GaXFGam9GXXBGOUZfcEZicEZocEZqb0ZdcEY5RlxvLUYjNigtRlc2JUZZLUYjNipGaG5GXG9GaG5GXG9GaG5Gam9GXXBGOUZfcEZicEZocEZqb0ZdcEY5RlxvLUYjNigtRlc2JUZZLUYjNipGaG5GXG9GaG5GXG9GYHFGam9GXXBGOUZfcEZicEZocEZqb0ZdcEY5RlxvLUYjNigtRlc2JUZZLUYjNipGaG5GXG9GaG5GXG9GaXFGam9GXXBGOUZfcEZicEZocEZqb0ZdcEY5RlxvLUYjNigtRlc2JUZZLUYjNipGYHFGXG8tRiM2JUZkb0ZgcUY5RlxvRmhuRmpvRl1wRjlGX3BGYnBGaHBGam9GXXBGOUZcby1GIzYoLUZXNiVGWS1GIzYqRmBxRlxvRmZ0RlxvRmBxRmpvRl1wRjlGX3BGYnBGaHBGam9GXXBGOUZcby1GIzYoLUZXNiVGWS1GIzYqRmBxRlxvRmZ0RlxvRmlxRmpvRl1wRjlGX3BGYnBGaHBGam9GXXBGOUZcby1GIzYoLUZXNiVGWS1GIzYqRmBxRlxvRmJvRlxvRmhuRmpvRl1wRjlGX3BGYnBGaHBGam9GXXBGOUZcby1GIzYoLUZXNiVGWS1GIzYqRmBxRlxvRmJvRlxvRmBxRmpvRl1wRjlGX3BGYnBGaHBGam9GXXBGOUZcby1GIzYoLUZXNiVGWS1GIzYqRmBxRlxvRmJvRlxvRmlxRmpvRl1wRjlGX3BGYnBGaHBGam9GXXBGOUZcby1GIzYoLUZXNiVGWS1GIzYqRmBxRlxvRmhwRlxvRmhuRmpvRl1wRjlGX3BGYnBGaHBGam9GXXBGOUZcby1GIzYoLUZXNiVGWS1GIzYqRmBxRlxvRmhwRlxvRmBxRmpvRl1wRjlGX3BGYnBGaHBGam9GXXBGOUZcby1GIzYoLUZXNiVGWS1GIzYqRmBxRlxvRmhwRlxvRmlxRmpvRl1wRjlGX3BGYnBGaHBGam9GXXBGOUZcby1GIzYoLUZXNiVGWS1GIzYqRmBxRlxvRmhuRlxvRmhuRmpvRl1wRjlGX3BGYnBGaHBGam9GXXBGOUZcby1GIzYoLUZXNiVGWS1GIzYqRmBxRlxvRmhuRlxvRmBxRmpvRl1wRjlGX3BGYnBGaHBGam9GXXBGOUZcby1GIzYoLUZXNiVGWS1GIzYqRmBxRlxvRmhuRlxvRmlxRmpvRl1wRjlGX3BGYnBGaHBGam9GXXBGOUZcby1GIzYoLUZXNiVGWS1GIzYqRmBxRlxvRmBxRlxvRmhuRmpvRl1wRjlGX3BGYnBGaHBGam9GXXBGOUZcby1GIzYoLUZXNiVGWS1GIzYqRmBxRlxvRmBxRlxvRmBxRmpvRl1wRjlGX3BGYnBGaHBGam9GXXBGOUZcby1GIzYoLUZXNiVGWS1GIzYqRmBxRlxvRmBxRlxvRmlxRmpvRl1wRjlGX3BGYnBGaHBGam9GXXBGOUZcby1GIzYoLUZXNiVGWS1GIzYqRmlxRlxvLUYjNiVGZG9GaXFGOUZcb0ZobkZqb0ZdcEY5Rl9wRmJwRmhwRmpvRl1wRjlGXG8tRiM2KC1GVzYlRlktRiM2KkZpcUZcb0ZiekZcb0ZgcUZqb0ZdcEY5Rl9wRmJwRmhwRmpvRl1wRjlGXG8tRiM2KC1GVzYlRlktRiM2KkZpcUZcb0ZmdEZcb0ZobkZqb0ZdcEY5Rl9wRmJwRmhwRmpvRl1wRjlGXG8tRiM2KC1GVzYlRlktRiM2KkZpcUZcb0ZmdEZcb0ZgcUZqb0ZdcEY5Rl9wRmJwRmhwRmpvRl1wRjlGXG8tRiM2KC1GVzYlRlktRiM2KkZpcUZcb0Zib0Zcb0ZobkZqb0ZdcEY5Rl9wRmJwRmhwRmpvRl1wRjlGXG8tRiM2KC1GVzYlRlktRiM2KkZpcUZcb0Zib0Zcb0ZgcUZqb0ZdcEY5Rl9wRmJwRmhwRmpvRl1wRjlGXG8tRiM2KC1GVzYlRlktRiM2KkZpcUZcb0ZocEZcb0ZobkZqb0ZdcEY5Rl9wRmJwRmhwRmpvRl1wRjlGXG8tRiM2KC1GVzYlRlktRiM2KkZpcUZcb0ZocEZcb0ZgcUZqb0ZdcEY5Rl9wRmJwRmhwRmpvRl1wRjlGXG8tRiM2KC1GVzYlRlktRiM2KkZpcUZcb0ZobkZcb0ZobkZqb0ZdcEY5Rl9wRmJwRmhwRmpvRl1wRjlGXG8tRiM2KC1GVzYlRlktRiM2KkZpcUZcb0ZobkZcb0ZgcUZqb0ZdcEY5Rl9wRmJwRmhwRmpvRl1wRjlGXG8tRiM2KC1GVzYlRlktRiM2KkZpcUZcb0ZgcUZcb0ZobkZqb0ZdcEY5Rl9wRmJwRmhwRmpvRl1wRjlGXG8tRiM2KC1GVzYlRlktRiM2KkZpcUZcb0ZgcUZcb0ZgcUZqb0ZdcEY5Rl9wRmJwRmhwRmpvRl1wRjlGXG8tRiM2KC1GVzYlRlktRiM2KkZpcUZcb0ZpcUZcb0ZobkZqb0ZdcEY5Rl9wRmJwRmhwRmpvRl1wRjlGXG8tRiM2KC1GVzYlRlktRiM2KkZpcUZcb0ZpcUZcb0ZgcUZqb0ZdcEY5Rl9wRmJwRmhwRmpvRl1wRjlGXG8tRiM2KC1GVzYlRlktRiM2Ki1GaW42JFEiNEYnRjlGXG8tRiM2JUZkb0ZoX2xGOUZcb0ZobkZqb0ZdcEY5Rl9wRmJwLUYjNigtSSZtZnJhY0dGJDYoLUZpbjYkUSM0NUYnRjktRmluNiRRJDIwOEYnRjkvJS5saW5ldGhpY2tuZXNzR0Zbby8lK2Rlbm9tYWxpZ25HUSdjZW50ZXJGJy8lKW51bWFsaWduR0ZcYWwvJSliZXZlbGxlZEdGPS1GNjYtUTEmSW52aXNpYmxlVGltZXM7RidGOUY7Rj5GQEZCRkRGRkZIRkpGTS1GIzYmLUkmbXNxcnRHRiQ2Iy1GaW42JFEiN0YnRjlGYWFsLUZnYWw2Iy1GaW42JFEiNUYnRjlGOUZqb0ZdcEY5RmpvRl1wRjlGXG8tRiM2KC1GVzYlRlktRiM2KkZoX2xGXG9GW2BsRlxvRmBxRmpvRl1wRjlGX3BGYnBGaHBGam9GXXBGOUZcby1GIzYoLUZXNiVGWS1GIzYqRmhfbEZcb0ZiekZcb0ZobkZqb0ZdcEY5Rl9wRmJwRmhwRmpvRl1wRjlGXG8tRiM2KC1GVzYlRlktRiM2KkZoX2xGXG9GYnpGXG9GYHFGam9GXXBGOUZfcEZicEZocEZqb0ZdcEY5RlxvLUYjNigtRlc2JUZZLUYjNipGaF9sRlxvRmZ0RlxvRmhuRmpvRl1wRjlGX3BGYnBGaHBGam9GXXBGOUZcby1GIzYoLUZXNiVGWS1GIzYqRmhfbEZcb0ZmdEZcb0ZgcUZqb0ZdcEY5Rl9wRmJwRmhwRmpvRl1wRjlGXG8tRiM2KC1GVzYlRlktRiM2KkZoX2xGXG9GYm9GXG9GaG5Gam9GXXBGOUZfcEZicEZocEZqb0ZdcEY5RlxvLUYjNigtRlc2JUZZLUYjNipGaF9sRlxvRmJvRlxvRmBxRmpvRl1wRjlGX3BGYnBGaHBGam9GXXBGOUZcby1GIzYoLUZXNiVGWS1GIzYqRmhfbEZcb0ZocEZcb0ZobkZqb0ZdcEY5Rl9wRmJwRmhwRmpvRl1wRjlGXG8tRiM2KC1GVzYlRlktRiM2KkZoX2xGXG9GaHBGXG9GYHFGam9GXXBGOUZfcEZicEZocEZqb0ZdcEY5RlxvLUYjNigtRlc2JUZZLUYjNipGaF9sRlxvRmhuRlxvRmhuRmpvRl1wRjlGX3BGYnBGaHBGam9GXXBGOUZcby1GIzYoLUZXNiVGWS1GIzYqRmhfbEZcb0ZobkZcb0ZgcUZqb0ZdcEY5Rl9wRmJwRmhwRmpvRl1wRjlGXG8tRiM2KC1GVzYlRlktRiM2KkZoX2xGXG9GYHFGXG9GaG5Gam9GXXBGOUZfcEZicEZocEZqb0ZdcEY5RlxvLUYjNigtRlc2JUZZLUYjNipGaF9sRlxvRmBxRlxvRmBxRmpvRl1wRjlGX3BGYnBGaHBGam9GXXBGOUZcby1GIzYoLUZXNiVGWS1GIzYqRmhfbEZcb0ZpcUZcb0ZobkZqb0ZdcEY5Rl9wRmJwRmhwRmpvRl1wRjlGXG8tRiM2KC1GVzYlRlktRiM2KkZoX2xGXG9GaXFGXG9GYHFGam9GXXBGOUZfcEZicEZocEZqb0ZdcEY5RlxvLUYjNigtRlc2JUZZLUYjNipGaF9sRlxvRmhfbEZcb0ZobkZqb0ZdcEY5Rl9wRmJwRmhwRmpvRl1wRjlGXG8tRiM2KC1GVzYlRlktRiM2KkZoX2xGXG9GaF9sRlxvRmBxRmpvRl1wRjlGX3BGYnBGaHBGam9GXXBGOUZcby1GIzYoLUZXNiVGWS1GIzYqRl5ibEZcb0ZbYGxGXG9GaG5Gam9GXXBGOUZfcEZicEZocEZqb0ZdcEY5RlxvLUYjNigtRlc2JUZZLUYjNipGXmJsRlxvRmJ6RlxvRmhuRmpvRl1wRjlGX3BGYnBGaHBGam9GXXBGOUZcby1GIzYoLUZXNiVGWS1GIzYqRl5ibEZcb0ZmdEZcb0ZobkZqb0ZdcEY5Rl9wRmJwRmhwRmpvRl1wRjlGXG8tRiM2KC1GVzYlRlktRiM2KkZeYmxGXG9GYm9GXG9GaG5Gam9GXXBGOUZfcEZicEZocEZqb0ZdcEY5RlxvLUYjNigtRlc2JUZZLUYjNipGXmJsRlxvRmhwRlxvRmhuRmpvRl1wRjlGX3BGYnBGaHBGam9GXXBGOUZcby1GIzYoLUZXNiVGWS1GIzYqRl5ibEZcb0ZobkZcb0ZobkZqb0ZdcEY5Rl9wRmJwRmhwRmpvRl1wRjlGXG8tRiM2KC1GVzYlRlktRiM2KkZeYmxGXG9GYHFGXG9GaG5Gam9GXXBGOUZfcEZicEZocEZqb0ZdcEY5RlxvLUYjNigtRlc2JUZZLUYjNipGXmJsRlxvRmlxRlxvRmhuRmpvRl1wRjlGX3BGYnBGaHBGam9GXXBGOUZcby1GIzYoLUZXNiVGWS1GIzYqRl5ibEZcb0ZoX2xGXG9GaG5Gam9GXXBGOUZfcEZicEZocEZqb0ZdcEY5RlxvLUYjNigtRlc2JUZZLUYjNiotRmluNiRRIjZGJ0Y5RlxvRltgbEZcb0ZobkZqb0ZdcEY5Rl9wRmJwRmhwRmpvRl1wRjlGXG8tRiM2KC1GVzYlRlktRiM2KkZjXG1GXG9GYnpGXG9GaG5Gam9GXXBGOUZfcEZicEZocEZqb0ZdcEY5RlxvLUYjNigtRlc2JUZZLUYjNipGY1xtRlxvRmZ0RlxvRmhuRmpvRl1wRjlGX3BGYnBGaHBGam9GXXBGOUZcby1GIzYoLUZXNiVGWS1GIzYqRmNcbUZcb0Zib0Zcb0ZobkZqb0ZdcEY5Rl9wRmJwRmhwRmpvRl1wRjlGXG8tRiM2KC1GVzYlRlktRiM2KkZjXG1GXG9GaHBGXG9GaG5Gam9GXXBGOUZfcEZicEZocEZqb0ZdcEY5RlxvLUYjNigtRlc2JUZZLUYjNipGY1xtRlxvRmhuRlxvRmhuRmpvRl1wRjlGX3BGYnBGaHBGam9GXXBGOUZcby1GIzYoLUZXNiVGWS1GIzYqRmNcbUZcb0ZgcUZcb0ZobkZqb0ZdcEY5Rl9wRmJwRmhwRmpvRl1wRjlGXG8tRiM2KC1GVzYlRlktRiM2KkZjXG1GXG9GaXFGXG9GaG5Gam9GXXBGOUZfcEZicEZocEZqb0ZdcEY5RlxvLUYjNigtRlc2JUZZLUYjNipGY1xtRlxvRmhfbEZcb0ZobkZqb0ZdcEY5Rl9wRmJwRmhwRmpvRl1wRjlGXG8tRiM2KC1GVzYlLUYsNiVRIlRGJ0YvRjItRiM2KkZobkZcb0Zib0Zcb0ZocEZqb0ZdcEY5Rl9wRmJwRmhwRmpvRl1wRjlGXG8tRiM2KC1GVzYlRmpfbUZmbkZfcEZicEZocEZqb0ZdcEY5RlxvLUYjNigtRlc2JUZqX21GXnFGX3BGYnBGaHBGam9GXXBGOUZcby1GIzYoLUZXNiVGal9tRmdxRl9wRmJwRmhwRmpvRl1wRjlGXG8tRiM2KC1GVzYlRmpfbS1GIzYqRmhuRlxvRmhwRlxvRmhwRmpvRl1wRjlGX3BGYnBGXWFtRmpvRl1wRjlGXG8tRiM2KC1GVzYlRmpfbUZgckZfcEZicC1GIzYmLUZgYGw2KC1GaW42JFEkNjc1RidGOS1GaW42JFEjNTJGJ0Y5RmhgbEZqYGxGXWFsRl9hbC1GNjYtUSgmbWludXM7RidGOUY7Rj5GQEZCRkRGRkZIRmdvRmlvLUYjNigtRmBgbDYoLUZpbjYkUSMxMkYnRjlGaWFsRmhgbEZqYGxGXWFsRl9hbEZhYWwtRiM2JC1GVzYlRmpfbS1GIzYqRmlxRlxvRmhwRlxvRmhwRmpvRl1wRjlGX3BGOUZqb0ZdcEY5RjlGam9GXXBGOUZcby1GIzYoLUZXNiVGal9tRmZyRl9wRmJwLUYjNidGZG8tRmBgbDYoLUZpbjYkUSUzNjc1RidGOS1GaW42JFEkNTcyRidGOUZoYGxGamBsRl1hbEZfYWwtRjY2LVEiK0YnRjlGO0Y+RkBGQkZERkZGSEZnb0Zpby1GIzYoLUZgYGw2KC1GaW42JFEjMjRGJ0Y5LUZpbjYkUSMxMUYnRjlGaGBsRmpgbEZdYWxGX2FsRmFhbC1GIzYkLUZXNiVGal9tLUYjNipGXmJsRlxvRmhwRlxvRmhwRmpvRl1wRjlGX3BGOUZqb0ZdcEY5RjlGam9GXXBGOUZcby1GIzYoLUZXNiVGal9tRlxzRl9wRmJwRmhwRmpvRl1wRjlGXG8tRiM2KC1GVzYlRmpfbS1GIzYqRmhuRlxvRmhuRlxvRmhwRmpvRl1wRjlGX3BGYnBGaHBGam9GXXBGOUZcby1GIzYoLUZXNiVGal9tRmJzRl9wRmJwRmhwRmpvRl1wRjlGXG8tRiM2KC1GVzYlRmpfbUZoc0ZfcEZicEZocEZqb0ZdcEY5RlxvLUYjNigtRlc2JUZqX21GXnRGX3BGYnBGaHBGam9GXXBGOUZcby1GIzYoLUZXNiVGal9tLUYjNipGYHFGXG9GZnRGXG9GaHBGam9GXXBGOUZfcEZicEZocEZqb0ZdcEY5RlxvLUYjNigtRlc2JUZqX21GZHRGX3BGYnBGaHBGam9GXXBGOUZcby1GIzYoLUZXNiVGal9tRlx1Rl9wRmJwRmhwRmpvRl1wRjlGXG8tRiM2KC1GVzYlRmpfbS1GIzYqRmBxRlxvRmJvRlxvRmhwRmpvRl1wRjlGX3BGYnBGaHBGam9GXXBGOUZcby1GIzYoLUZXNiVGal9tRmh1Rl9wRmJwRmhwRmpvRl1wRjlGXG8tRiM2KC1GVzYlRmpfbUZedkZfcEZicEZocEZqb0ZdcEY5RlxvLUYjNigtRlc2JUZqX20tRiM2KkZgcUZcb0ZocEZcb0ZocEZqb0ZdcEY5Rl9wRmJwRmhwRmpvRl1wRjlGXG8tRiM2KC1GVzYlRmpfbUZqdkZfcEZicEZocEZqb0ZdcEY5RlxvLUYjNigtRlc2JUZqX21GYHdGX3BGYnBGaHBGam9GXXBGOUZcby1GIzYoLUZXNiVGal9tLUYjNipGYHFGXG9GaG5GXG9GaHBGam9GXXBGOUZfcEZicEZocEZqb0ZdcEY5RlxvLUYjNigtRlc2JUZqX21GXHhGX3BGYnBGaHBGam9GXXBGOUZcby1GIzYoLUZXNiVGal9tRmJ4Rl9wRmJwRmhwRmpvRl1wRjlGXG8tRiM2KC1GVzYlRmpfbS1GIzYqRmBxRlxvRmBxRlxvRmhwRmpvRl1wRjlGX3BGYnBGaHBGam9GXXBGOUZcby1GIzYoLUZXNiVGal9tRl55Rl9wRmJwRmhwRmpvRl1wRjlGXG8tRiM2KC1GVzYlRmpfbUZkeUZfcEZicEZocEZqb0ZdcEY5RlxvLUYjNigtRlc2JUZqX20tRiM2KkZpcUZcb0ZiekZcb0ZocEZqb0ZdcEY5Rl9wRmJwRmhwRmpvRl1wRjlGXG8tRiM2KC1GVzYlRmpfbUZgekZfcEZicEZocEZqb0ZdcEY5RlxvLUYjNigtRlc2JUZqX21GaHpGX3BGYnBGaHBGam9GXXBGOUZcby1GIzYoLUZXNiVGal9tLUYjNipGaXFGXG9GZnRGXG9GaHBGam9GXXBGOUZfcEZicEZocEZqb0ZdcEY5RlxvLUYjNigtRlc2JUZqX21GXltsRl9wRmJwRmhwRmpvRl1wRjlGXG8tRiM2KC1GVzYlRmpfbUZkW2xGX3BGYnBGaHBGam9GXXBGOUZcby1GIzYoLUZXNiVGal9tLUYjNipGaXFGXG9GYm9GXG9GaHBGam9GXXBGOUZfcEZicEZocEZqb0ZdcEY5RlxvLUYjNigtRlc2JUZqX21GaltsRl9wRmJwRmhwRmpvRl1wRjlGXG8tRiM2KC1GVzYlRmpfbUZgXGxGX3BGYnBGaHBGam9GXXBGOUZcby1GIzYoRltjbUZicEZbY21Gam9GXXBGOUZcby1GIzYoLUZXNiVGal9tRmZcbEZfcEZicC1GIzYnRmRvLUZgYGw2KC1GaW42JFEkNTI1RidGOS1GaW42JFElMTE0NEYnRjlGaGBsRmpgbEZdYWxGX2FsRl9ibS1GIzYoLUZgYGw2KC1GaW42JFEjMTRGJ0Y5RmdkbUZoYGxGamBsRl1hbEZfYWxGYWFsRmpkbUZqb0ZdcEY5RjlGam9GXXBGOUZcby1GIzYoLUZXNiVGal9tRlxdbEZfcEZicEZocEZqb0ZdcEY5RlxvLUYjNigtRlc2JUZqX20tRiM2KkZpcUZcb0ZobkZcb0ZocEZqb0ZdcEY5Rl9wRmJwRmhwRmpvRl1wRjlGXG8tRiM2KC1GVzYlRmpfbUZiXWxGX3BGYnBGaHBGam9GXXBGOUZcby1GIzYoLUZXNiVGal9tRmhdbEZfcEZicEZocEZqb0ZdcEY5RlxvLUYjNigtRlc2JUZqX20tRiM2KkZpcUZcb0ZgcUZcb0ZocEZqb0ZdcEY5Rl9wRmJwRmhwRmpvRl1wRjlGXG8tRiM2KC1GVzYlRmpfbUZeXmxGX3BGYnBGaHBGam9GXXBGOUZcby1GIzYoLUZXNiVGal9tRmRebEZfcEZicEZocEZqb0ZdcEY5RlxvLUYjNigtRlc2JUZqX20tRiM2KkZpcUZcb0ZpcUZcb0ZocEZqb0ZdcEY5Rl9wRmJwRmhwRmpvRl1wRjlGXG8tRiM2KC1GVzYlRmpfbUZqXmxGX3BGYnBGaHBGam9GXXBGOUZcby1GIzYoLUZXNiVGal9tRmBfbEZfcEZicEZocEZqb0ZdcEY5RlxvLUYjNigtRlc2JUZqX20tRiM2KkZoX2xGXG9GW2BsRlxvRmhwRmpvRl1wRjlGX3BGYnBGaHBGam9GXXBGOUZcby1GIzYoLUZXNiVGal9tRmZfbEZfcEZicEZocEZqb0ZdcEY5RlxvLUYjNigtRlc2JUZqX20tRiM2KkZoX2xGXG9GYnpGXG9GaHBGam9GXXBGOUZfcEZicEZocEZqb0ZdcEY5RlxvLUYjNigtRlc2JUZqX21GW2NsRl9wRmJwRmhwRmpvRl1wRjlGXG8tRiM2KC1GVzYlRmpfbS1GIzYqRmhfbEZcb0ZmdEZcb0ZocEZqb0ZdcEY5Rl9wRmJwRmhwRmpvRl1wRjlGXG8tRiM2KC1GVzYlRmpfbUZnY2xGX3BGYnBGaHBGam9GXXBGOUZcby1GIzYoLUZXNiVGal9tLUYjNipGaF9sRlxvRmJvRlxvRmhwRmpvRl1wRjlGX3BGYnBGaHBGam9GXXBGOUZcby1GIzYoLUZXNiVGal9tRmNkbEZfcEZicEZocEZqb0ZdcEY5RlxvLUYjNigtRlc2JUZqX20tRiM2KkZoX2xGXG9GaHBGXG9GaHBGam9GXXBGOUZfcEZicEZocEZqb0ZdcEY5RlxvLUYjNigtRlc2JUZqX21GX2VsRl9wRmJwRmhwRmpvRl1wRjlGXG8tRiM2KC1GVzYlRmpfbS1GIzYqRmhfbEZcb0ZobkZcb0ZocEZqb0ZdcEY5Rl9wRmJwRmhwRmpvRl1wRjlGXG8tRiM2KC1GVzYlRmpfbUZbZmxGX3BGYnBGaHBGam9GXXBGOUZcby1GIzYoLUZXNiVGal9tLUYjNipGaF9sRlxvRmBxRlxvRmhwRmpvRl1wRjlGX3BGYnBGaHBGam9GXXBGOUZcby1GIzYoLUZXNiVGal9tRmdmbEZfcEZicEZocEZqb0ZdcEY5RlxvLUYjNigtRlc2JUZqX20tRiM2KkZoX2xGXG9GaXFGXG9GaHBGam9GXXBGOUZfcEZicEZocEZqb0ZdcEY5RlxvLUYjNigtRlc2JUZqX21GY2dsRl9wRmJwRmhwRmpvRl1wRjlGXG8tRiM2KC1GVzYlRmpfbS1GIzYqRmhfbEZcb0ZoX2xGXG9GaHBGam9GXXBGOUZfcEZicEZocEZqb0ZdcEY5RlxvLUYjNigtRlc2JUZqX21GX2hsRl9wRmJwRmhwRmpvRl1wRjlGXG8tRiM2KC1GVzYlRmpfbS1GIzYqRl5ibEZcb0ZbYGxGXG9GaHBGam9GXXBGOUZfcEZicEZocEZqb0ZdcEY5RlxvLUYjNigtRlc2JUZqX21GW2lsRl9wRmJwRmhwRmpvRl1wRjlGXG8tRiM2KC1GVzYlRmpfbS1GIzYqRl5ibEZcb0ZiekZcb0ZocEZqb0ZdcEY5Rl9wRmJwRmhwRmpvRl1wRjlGXG8tRiM2KC1GVzYlRmpfbUZhaWxGX3BGYnBGaHBGam9GXXBGOUZcby1GIzYoLUZXNiVGal9tLUYjNipGXmJsRlxvRmZ0RlxvRmhwRmpvRl1wRjlGX3BGYnBGaHBGam9GXXBGOUZcby1GIzYoLUZXNiVGal9tRmdpbEZfcEZicEZocEZqb0ZdcEY5RlxvLUYjNigtRlc2JUZqX20tRiM2KkZeYmxGXG9GYm9GXG9GaHBGam9GXXBGOUZfcEZicEZocEZqb0ZdcEY5RlxvLUYjNigtRlc2JUZqX21GXWpsRl9wRmJwRmhwRmpvRl1wRjlGXG8tRiM2KEZcZW1GYnBGXGVtRmpvRl1wRjlGXG8tRiM2KC1GVzYlRmpfbUZjamxGX3BGYnBGaHBGam9GXXBGOUZcby1GIzYoLUZXNiVGal9tLUYjNipGXmJsRlxvRmhuRlxvRmhwRmpvRl1wRjlGX3BGYnBGaHBGam9GXXBGOUZcby1GIzYoLUZXNiVGal9tRmlqbEZfcEZicEZocEZqb0ZdcEY5RlxvLUYjNigtRlc2JUZqX20tRiM2KkZeYmxGXG9GYHFGXG9GaHBGam9GXXBGOUZfcEZicEZocEZqb0ZdcEY5RlxvLUYjNigtRlc2JUZqX21GX1ttRl9wRmJwRmhwRmpvRl1wRjlGXG8tRiM2KC1GVzYlRmpfbS1GIzYqRl5ibEZcb0ZpcUZcb0ZocEZqb0ZdcEY5Rl9wRmJwRmhwRmpvRl1wRjlGXG8tRiM2KC1GVzYlRmpfbUZlW21GX3BGYnBGaHBGam9GXXBGOUZcby1GIzYoLUZXNiVGal9tLUYjNipGXmJsRlxvRmhfbEZcb0ZocEZqb0ZdcEY5Rl9wRmJwLUYjNidGZG8tRiM2KC1GYGBsNihGYmBsRlxibUZoYGxGamBsRl1hbEZfYWxGYWFsRmRhbEZqb0ZdcEY5RmpvRl1wRjlGam9GXXBGOUZcby1GIzYoLUZXNiVGal9tRltcbUZfcEZicEZocEZqb0ZdcEY5RlxvLUYjNigtRlc2JUZqX20tRiM2KkZjXG1GXG9GW2BsRlxvRmhwRmpvRl1wRjlGX3BGYnBGaHBGam9GXXBGOUZcby1GIzYoLUZXNiVGal9tLUYjNipGY1xtRlxvRmJ6RlxvRmhwRmpvRl1wRjlGX3BGYnBGaHBGam9GXXBGOUZcby1GIzYoLUZXNiVGal9tLUYjNipGY1xtRlxvRmZ0RlxvRmhwRmpvRl1wRjlGX3BGYnBGaHBGam9GXXBGOUZcby1GIzYoLUZXNiVGal9tLUYjNipGY1xtRlxvRmJvRlxvRmhwRmpvRl1wRjlGX3BGYnBGaHBGam9GXXBGOUZcby1GIzYoLUZXNiVGal9tLUYjNipGY1xtRlxvRmhwRlxvRmhwRmpvRl1wRjlGX3BGYnBGaHBGam9GXXBGOUZcby1GIzYoLUZXNiVGal9tLUYjNipGY1xtRlxvRmhuRlxvRmhwRmpvRl1wRjlGX3BGYnBGaHBGam9GXXBGOUZcby1GIzYoLUZXNiVGal9tLUYjNipGY1xtRlxvRmBxRlxvRmhwRmpvRl1wRjlGX3BGYnBGaHBGam9GXXBGOUZcby1GIzYoLUZXNiVGal9tLUYjNipGY1xtRlxvRmlxRlxvRmhwRmpvRl1wRjlGX3BGYnBGaHBGam9GXXBGOUZcby1GIzYoLUZXNiVGal9tLUYjNipGY1xtRlxvRmhfbEZcb0ZocEZqb0ZdcEY5Rl9wRmJwRmhwRmpvRl1wRjlGam9GXXBGOUY5LyUlb3BlbkdRInxmckYnLyUmY2xvc2VHUSJ8aHJGJ0Zqb0ZdcEY5">PGN1LyZJIlNHNiI2JSIiIiEiIkYoIiIhLyZGJTYlRihGKSIiI0YqLyZGJTYlRihGKSIiJEYqLyZGJTYlRihGKkYoRiovJkYlNiVGKEYqRi5GKi8mRiU2JUYoRipGMkYqLyZGJTYlRihGKEYoRiovJkYlNiVGKEYoRi5GKi8mRiU2JUYoRihGMkYqLyZGJTYlRi4hIiNGKEYqLyZGJTYlRi5GSEYuRiovJkYlNiVGLkZIRjJGKi8mRiU2JUYuRilGKEYqLyZGJTYlRi5GKUYuRiovJkYlNiVGLkYpRjJGKi8mRiU2JUYuRipGKEYqLyZGJTYlRi5GKkYuRiovJkYlNiVGLkYqRjJGKi8mRiU2JUYuRihGKEYqLyZGJTYlRi5GKEYuRiovJkYlNiVGLkYoRjJGKi8mRiU2JUYuRi5GKEYqLyZGJTYlRi5GLkYuRiovJkYlNiVGLkYuRjJGKi8mRiU2JUYyISIkRihGKi8mRiU2JUYyRmBwRi5GKi8mRiU2JUYyRkhGKEYqLyZGJTYlRjJGSEYuRiovJkYlNiVGMkYpRihGKi8mRiU2JUYyRilGLkYqLyZGJTYlRjJGKkYoRiovJkYlNiVGMkYqRi5GKi8mRiU2JUYyRihGKEYqLyZGJTYlRjJGKEYuRiovJkYlNiVGMkYuRihGKi8mRiU2JUYyRi5GLkYqLyZGJTYlRjJGMkYoRiovJkYlNiVGMkYyRi5GKi8mRiU2JSIiJSEiJUYoLCQqJiIiKCNGKEYuIiImRmBzIyIjWCIkMyMvJkYlNiVGW3NGXHNGLkYqLyZGJTYlRltzRmBwRihGKi8mRiU2JUZbc0ZgcEYuRiovJkYlNiVGW3NGSEYoRiovJkYlNiVGW3NGSEYuRiovJkYlNiVGW3NGKUYoRiovJkYlNiVGW3NGKUYuRiovJkYlNiVGW3NGKkYoRiovJkYlNiVGW3NGKkYuRiovJkYlNiVGW3NGKEYoRiovJkYlNiVGW3NGKEYuRiovJkYlNiVGW3NGLkYoRiovJkYlNiVGW3NGLkYuRiovJkYlNiVGW3NGMkYoRiovJkYlNiVGW3NGMkYuRiovJkYlNiVGW3NGW3NGKEYqLyZGJTYlRltzRltzRi5GKi8mRiU2JUZhc0Zcc0YoRiovJkYlNiVGYXNGYHBGKEYqLyZGJTYlRmFzRkhGKEYqLyZGJTYlRmFzRilGKEYqLyZGJTYlRmFzRipGKEYqLyZGJTYlRmFzRihGKEYqLyZGJTYlRmFzRi5GKEYqLyZGJTYlRmFzRjJGKEYqLyZGJTYlRmFzRltzRihGKi8mRiU2JSIiJ0Zcc0YoRiovJkYlNiVGZnhGYHBGKEYqLyZGJTYlRmZ4RkhGKEYqLyZGJTYlRmZ4RilGKEYqLyZGJTYlRmZ4RipGKEYqLyZGJTYlRmZ4RihGKEYqLyZGJTYlRmZ4Ri5GKEYqLyZGJTYlRmZ4RjJGKEYqLyZGJTYlRmZ4RltzRihGKi8mSSJUR0YmNiVGKEYpRipGKi8mRmF6RidGKi8mRmF6Ri1GKi8mRmF6RjFGKi8mRmF6NiVGKEYqRipGanovJkZhekY1LCYjIiR2JyIjX0YoJkZhejYlRjJGKkYqIyEjN0Zfcy8mRmF6RjgsJiMhJXZPIiRzJkYoJkZhejYlRmFzRipGKiMiI0MiIzYvJkZhekY7RiovJkZhejYlRihGKEYqRiovJkZhekY+RiovJkZhekZBRiovJkZhekZERiovJkZhejYlRi5GSEYqRiovJkZhekZHRiovJkZhekZLRiovJkZhejYlRi5GKUYqRiovJkZhekZRRiovJkZhekZURiovJkZhejYlRi5GKkYqRiovJkZhekZaRiovJkZhekZnbkYqLyZGYXo2JUYuRihGKkYqLyZGYXpGXW9GKi8mRmF6RmBvRiovJkZhejYlRi5GLkYqRiovJkZhekZmb0YqLyZGYXpGaW9GKi8mRmF6NiVGMkZgcEYqRiovJkZhekZfcEYqLyZGYXpGY3BGKi8mRmF6NiVGMkZIRipGKi8mRmF6RmZwRiovJkZhekZpcEYqLyZGYXo2JUYyRilGKkYqLyZGYXpGXHFGKi8mRmF6Rl9xRiovRmJbbEZiW2wvJkZhekZicSwmIyEkRCYiJVc2RihGXFxsIyEjOUZgXGwvJkZhekZlcUYqLyZGYXo2JUYyRihGKkYqLyZGYXpGaHFGKi8mRmF6RltyRiovJkZhejYlRjJGLkYqRiovJkZhekZeckYqLyZGYXpGYXJGKi8mRmF6NiVGMkYyRipGKi8mRmF6RmRyRiovJkZhekZnckYqLyZGYXo2JUZbc0Zcc0YqRiovJkZhekZqckYqLyZGYXo2JUZbc0ZgcEYqRiovJkZhekZqc0YqLyZGYXo2JUZbc0ZIRipGKi8mRmF6RmB0RiovJkZhejYlRltzRilGKkYqLyZGYXpGZnRGKi8mRmF6NiVGW3NGKkYqRiovJkZhekZcdUYqLyZGYXo2JUZbc0YoRipGKi8mRmF6RmJ1RiovJkZhejYlRltzRi5GKkYqLyZGYXpGaHVGKi8mRmF6NiVGW3NGMkYqRiovJkZhekZedkYqLyZGYXo2JUZbc0Zbc0YqRiovJkZhekZkdkYqLyZGYXo2JUZhc0Zcc0YqRiovJkZhekZqdkYqLyZGYXo2JUZhc0ZgcEYqRiovJkZhekZdd0YqLyZGYXo2JUZhc0ZIRipGKi8mRmF6RmB3RiovJkZhejYlRmFzRilGKkYqLyZGYXpGY3dGKi9GXFxsRlxcbC8mRmF6RmZ3RiovJkZhejYlRmFzRihGKkYqLyZGYXpGaXdGKi8mRmF6NiVGYXNGLkYqRiovJkZhekZceEYqLyZGYXo2JUZhc0YyRipGKi8mRmF6Rl94RiovJkZhejYlRmFzRltzRiosJEZecyMhI1hGYVtsLyZGYXpGYnhGKi8mRmF6NiVGZnhGXHNGKkYqLyZGYXo2JUZmeEZgcEYqRiovJkZhejYlRmZ4RkhGKkYqLyZGYXo2JUZmeEYpRipGKi8mRmF6NiVGZnhGKkYqRiovJkZhejYlRmZ4RihGKkYqLyZGYXo2JUZmeEYuRipGKi8mRmF6NiVGZnhGMkYqRiovJkZhejYlRmZ4RltzRipGKg==</Equation></Text-field>
</Output>
</Group>
<Group view="code" hide-output="false" labelreference="L7230" drawlabel="true">
<Input><Text-field prompt="&gt; " style="Maple Input" layout="Normal"></Text-field>
</Input>
</Group>
<Group view="code" hide-output="false" labelreference="L7248" drawlabel="true">
<Input><Text-field prompt="&gt; " style="Heading 1" executable="true" layout="Heading 1"><Font executable="true"># set geostrophic component to zero to remove degeneracy</Font></Text-field>
</Input>
</Group>
<Group view="code" hide-input="false" hide-output="false" labelreference="L7246" drawlabel="true">
<Input><Text-field prompt="&gt; " style="Maple Input" layout="Normal"></Text-field>
</Input>
</Group>
<Group view="code" hide-input="false" hide-output="false" labelreference="L7235" drawlabel="true" applyint="true" applyrational="true">
<Input><Text-field prompt="&gt; " style="Maple Input" layout="Normal">u_soln := simplify(subs(sol1, u_cart));</Text-field>
</Input>
<Output><Text-field style="2D Output" layout="Maple Output"><Equation executable="false" style="2D Output" display="LUklbXJvd0c2Iy9JK21vZHVsZW5hbWVHNiJJLFR5cGVzZXR0aW5nR0koX3N5c2xpYkdGJzYoLUkjbWlHRiQ2JVEndV9zb2xuRicvJSdpdGFsaWNHUSV0cnVlRicvJSxtYXRodmFyaWFudEdRJ2l0YWxpY0YnLUkjbW9HRiQ2LVEqfiYjODc4ODt+RicvRjNRJ25vcm1hbEYnLyUmZmVuY2VHUSZmYWxzZUYnLyUqc2VwYXJhdG9yR0Y9LyUpc3RyZXRjaHlHRj0vJSpzeW1tZXRyaWNHRj0vJShsYXJnZW9wR0Y9LyUubW92YWJsZWxpbWl0c0dGPS8lJ2FjY2VudEdGPS8lJ2xzcGFjZUdRJjAuMGVtRicvJSdyc3BhY2VHRkwtSShtYWN0aW9uR0YkNiUtRiM2LC1GNjYtUSomdW1pbnVzMDtGJ0Y5RjtGPkZARkJGREZGRkgvRktRLDAuMjIyMjIyMmVtRicvRk5GWC1GIzYnLUYjNigtSSZtZnJhY0dGJDYoLUkjbW5HRiQ2JFEkMzE1RidGOS1GXG82JFEiOEYnRjkvJS5saW5ldGhpY2tuZXNzR1EiMUYnLyUrZGVub21hbGlnbkdRJ2NlbnRlckYnLyUpbnVtYWxpZ25HRmdvLyUpYmV2ZWxsZWRHRj0tRjY2LVExJkludmlzaWJsZVRpbWVzO0YnRjlGO0Y+RkBGQkZERkZGSEZKRk0tRiM2Ji1GLDYlUSJ5RidGL0YyRlxwLUkobWZlbmNlZEdGJDYkLUYjNjYtRiM2Ji1GZXA2JC1GIzYmLUklbXN1YkdGJDYlLUYsNiVRIlRGJ0YvRjItRiM2Ki1GXG82JFEiNUYnRjktRjY2LVEiLEYnRjlGOy9GP0YxRkBGQkZERkZGSEZKL0ZOUSwwLjMzMzMzMzNlbUYnLUZcbzYkUSIwRidGOUZqcUZgci8lK2ZvcmVncm91bmRHUShbMCwwLDBdRicvJSlyZWFkb25seUdGPUY5LyUvc3Vic2NyaXB0c2hpZnRHRmJyLUY2Ni1RKCZtaW51cztGJ0Y5RjtGPkZARkJGREZGRkhGV0ZZLUZpbjYoLUZcbzYkUSM3NUYnRjktRlxvNiRRIzI2RidGOUZib0Zlb0Zob0Zqb0Y5RjlGXHAtSSVtc3VwR0YkNiVGYXAtRlxvNiRRIjRGJ0Y5LyUxc3VwZXJzY3JpcHRzaGlmdEdGYnJGOS1GNjYtUSIrRidGOUY7Rj5GQEZCRkRGRkZIRldGWS1GIzYmLUZlcDYkLUYjNiwtRiM2KC1GXG82JFEiMkYnRjlGXHAtRmZzNiUtRiw2JVEieEYnRi9GMkZodEZbdEZccEZfcUY5RmpyLUYjNigtRmluNigtRlxvNiRRIzUwRidGOS1GXG82JFEjMTNGJ0Y5RmJvRmVvRmhvRmpvRlxwLUYjNiQtRmZzNiUtRiw2JVEiekYnRi9GMkZodEZbdEY5RmNyRmZyRjlGanItRiM2KC1GaW42KEZocy1GXG82JFEjMjFGJ0Y5RmJvRmVvRmhvRmpvRlxwLUYjNiQtRmBxNiVGYnEtRiM2Ki1GXG82JFEiM0YnRjlGanFGYHJGanFGYHJGY3JGZnJGOUZockY5RmNyRmZyRjlGanItRiM2KC1GaW42KC1GXG82JFEjMTJGJ0Y5LUZcbzYkUSMxMUYnRjlGYm9GZW9GaG9Gam9GXHAtRiM2JEZfcUY5RmNyRmZyRjlGXXQtRmluNigtRlxvNiRRJDU5MEYnRjktRlxvNiRRJDE0M0YnRjlGYm9GZW9GaG9Gam9GOUY5RlxwLUZmczYlRmFwRmh0Rlt0RjlGXXQtRiM2Ji1GZXA2JC1GIzYmRl9xRmpyLUZpbjYoLUZcbzYkUSMyNUYnRjlGYnNGYm9GZW9GaG9Gam9GOUY5RlxwLUZmczYlRl11RmhzRlt0RjlGXXQtRiM2Ji1GZXA2JC1GIzYrRlQtRiM2KC1GaW42KEZfc0ZndUZib0Zlb0Zob0Zqb0ZccEZqdUZjckZmckY5RmpyRmF2RmpyRmF3Rl10LUZpbjYoRltvRmJ4RmJvRmVvRmhvRmpvRjlGOUZccEZbdUY5RmpyLUYjNigtRmluNigtRlxvNiRRJDEyNUYnRjktRlxvNiRRIzUyRidGOUZib0Zlb0Zob0Zqb0ZccC1GIzYkLUZmczYlRl52RmhzRlt0RjlGY3JGZnJGOUZddC1GIzYoLUZpbjYoLUZcbzYkUSQxMDVGJ0Y5RmJzRmJvRmVvRmhvRmpvRlxwRmp1RmNyRmZyRjlGXXQtRiM2KC1GaW42KEZfb0Zbb0Zib0Zlb0Zob0Zqb0ZccC1GIzYkLUZgcTYlRmJxLUYjNiotRlxvNiRGZG9GOUZqcUZgckZqcUZgckZjckZmckY5RmhyRjlGY3JGZnJGOUZddC1GIzYoLUZpbjYoLUZcbzYkUSMxNkYnRjktRlxvNiRRJDE0N0YnRjlGYm9GZW9GaG9Gam9GXHBGaHZGY3JGZnJGOUZddC1GIzYoLUZpbjYoRl9vLUZcbzYkUSMzM0YnRjlGYm9GZW9GaG9Gam9GXHBGW3hGY3JGZnJGOUZqci1GaW42KC1GXG82JFEmMTg0NzVGJ0Y5LUZcbzYkUSYxMjAxMkYnRjlGYm9GZW9GaG9Gam9GOUY5RjlGY3JGZnJGOS1GYHE2JS1JJm1vdmVyR0YkNiUtRiw2JVEiZUYnRi9GMi1GNjYtUSJfRidGOUY7Rj5GQEZCRkRGRkZIL0ZLUSwwLjExMTExMTFlbUYnL0ZORmZebEZIRl11RmhyRmNyRmZyRjlGXXQtRiM2Jy1GIzYoRmhuRlxwLUYjNiZGXXVGXHAtRmVwNiQtRiM2Ni1GIzYmRltxRlxwRmJ5RjlGXXQtRiM2Ji1GZXA2JC1GIzYsLUYjNihGaHRGXHBGZXhGXHBGX3FGOUZqckZgdUZqckZhdkZqckZhd0ZddEZdeEY5RjlGXHBGW3VGOUZddC1GIzYmRml4RlxwRmVzRjlGXXQtRiM2JkZmeUZccEZleEY5RmpyRmB6Rl10Rl5bbEZddEZlW2xGXXRGYVxsRl10RltdbEZqckZiXWxGOUY5RjlGY3JGZnJGOS1GYHE2JUZcXmxGYXBGaHJGY3JGZnJGOUZqci1GIzYnLUYjNigtRmluNigtRlxvNiRRJTc4NzVGJ0Y5Rmd6RmJvRmVvRmhvRmpvRlxwLUYjNipGXXVGXHBGYXBGXHBGXnZGXHAtRmVwNiQtRiM2Ji1GIzYkRlt1RjlGanItRiM2JEZleEY5RjlGOUY5RmNyRmZyRjktRmBxNiVGXF5sRl52RmhyRmNyRmZyRjlGY3JGZnJGOS9JK21zZW1hbnRpY3NHRiRRKkNvbFZlY3RvckYnLyUrYWN0aW9udHlwZUdRLnJ0YWJsZWFkZHJlc3NGJy8lKXJ0YWJsZWlkR1E1MTg0NDY4ODQ0Njc3MTg3MjgzOTBGJ0ZjckZmckY5">LSZJJ1ZlY3Rvckc2JCUqcHJvdGVjdGVkR0koX3N5c2xpYkc2IjYjSSdjb2x1bW5HRig2Iy9JJCVpZEdGKCI1IVJHKD14WSUpb1c9</Equation></Text-field>
</Output>
</Group>
<Group view="code" hide-input="false" hide-output="false" labelreference="L7241" drawlabel="true">
<Input><Text-field prompt="&gt; " style="Maple Input" layout="Normal"></Text-field>
</Input>
</Group></Presentation-Block><Presentation-Block>
<Group view="code" hide-input="false" hide-output="false" labelreference="L7228" drawlabel="true" applyint="true" applyrational="true">
<Input><Text-field prompt="&gt; " style="Maple Input" layout="Normal">u_cyl := simplify(MapToBasis(u_soln, cylindrical[s,phi,z]));</Text-field>
</Input>
<Output><Text-field style="2D Output" layout="Maple Output"><Equation executable="false" style="2D Output" display="LUklbXJvd0c2Iy9JK21vZHVsZW5hbWVHNiJJLFR5cGVzZXR0aW5nR0koX3N5c2xpYkdGJzYoLUkjbWlHRiQ2JVEmdV9jeWxGJy8lJ2l0YWxpY0dRJXRydWVGJy8lLG1hdGh2YXJpYW50R1EnaXRhbGljRictSSNtb0dGJDYtUSp+JiM4Nzg4O35GJy9GM1Enbm9ybWFsRicvJSZmZW5jZUdRJmZhbHNlRicvJSpzZXBhcmF0b3JHRj0vJSlzdHJldGNoeUdGPS8lKnN5bW1ldHJpY0dGPS8lKGxhcmdlb3BHRj0vJS5tb3ZhYmxlbGltaXRzR0Y9LyUnYWNjZW50R0Y9LyUnbHNwYWNlR1EmMC4wZW1GJy8lJ3JzcGFjZUdGTC1JKG1hY3Rpb25HRiQ2JS1GIzYsLUY2Ni1RKiZ1bWludXMwO0YnRjlGO0Y+RkBGQkZERkZGSC9GS1EsMC4yMjIyMjIyZW1GJy9GTkZYLUYjNictRiM2KC1JJm1mcmFjR0YkNigtSSNtbkdGJDYkUSU3ODc1RidGOS1GXG82JFEjNTJGJ0Y5LyUubGluZXRoaWNrbmVzc0dRIjFGJy8lK2Rlbm9tYWxpZ25HUSdjZW50ZXJGJy8lKW51bWFsaWduR0Znby8lKWJldmVsbGVkR0Y9LUY2Ni1RMSZJbnZpc2libGVUaW1lcztGJ0Y5RjtGPkZARkJGREZGRkhGSkZNLUYjNiwtSSVtc3VwR0YkNiUtRiw2JVEic0YnRi9GMi1GXG82JFEiM0YnRjkvJTFzdXBlcnNjcmlwdHNoaWZ0R1EiMEYnRlxwLUYjNigtRiw2JVEkc2luRicvRjBGPUY5LUY2Ni1RMCZBcHBseUZ1bmN0aW9uO0YnRjlGO0Y+RkBGQkZERkZGSEZKRk0tSShtZmVuY2VkR0YkNiQtRiM2Ji1GLDYlUScmIzk2NjtGJ0ZicUY5LyUrZm9yZWdyb3VuZEdRKFswLDAsMF1GJy8lKXJlYWRvbmx5R0Y9RjlGOUZeckZhckY5RlxwLUZncTYkLUYjNigtRiM2JC1GYnA2JUZkcC1GXG82JFEiMkYnRjlGanBGOS1GNjYtUSgmbWludXM7RidGOUY7Rj5GQEZCRkRGRkZIRldGWS1GIzYkLUZicDYlLUYsNiVRInpGJ0YvRjJGW3NGanBGOUZecy1GXG82JEZkb0Y5RjlGOUZccC1GZ3E2JC1GIzYmLUYjNiQtRmJwNiUtRiM2KC1GLDYlUSRjb3NGJ0ZicUY5RmNxRmZxRl5yRmFyRjlGW3NGanBGOUZecy1GaW42KEZoc0Zbc0Zib0Zlb0Zob0Zqb0Y5RjlGXHBGYnRGOUZeckZhckY5LUklbXN1YkdGJDYlLUkmbW92ZXJHRiQ2JS1GLDYlUSJlRidGL0YyLUY2Ni1RIl9GJ0Y5RjtGPkZARkJGREZGRkgvRktRLDAuMTExMTExMWVtRicvRk5GZnVGSEZkcC8lL3N1YnNjcmlwdHNoaWZ0R0ZccUZeckZhckY5LUY2Ni1RIitGJ0Y5RjtGPkZARkJGREZGRkhGV0ZZLUYjNictRiM2KC1GaW42KC1GXG82JFEkMzE1RidGOS1GXG82JFEiOEYnRjlGYm9GZW9GaG9Gam9GXHAtRiM2JkZkcEZccC1GZ3E2JC1GIzY3RlQtRiM2KC1GaW42KC1GXG82JFEkMTAwRidGOS1GXG82JFEjMTNGJ0Y5RmJvRmVvRmhvRmpvRlxwLUYjNihGaXJGXHAtRmdxNiQtRiM2KEZnckZecy1GIzYoRmd0RlxwRmFzRl5yRmFyRjlGXnNGZ3RGOUY5RlxwLUZicDYlRmJ0LUZcbzYkUSI0RidGOUZqcEY5Rl5yRmFyRjlGanUtRiM2KEZhd0ZccC1GIzYoRmlyRlxwRlt4RlxwRmB0RjlGXnJGYXJGOUZqdS1GIzYmLUZncTYkLUYjNiYtRmp0NiUtRiw2JVEiVEYnRi9GMi1GIzYqLUZcbzYkUSI1RidGOS1GNjYtUSIsRidGOUY7L0Y/RjFGQEZCRkRGRkZIRkovRk5RLDAuMzMzMzMzM2VtRictRlxvNiRGXHFGOUZqeUZgekZeckZhckY5Rmh1Rl5zLUZpbjYoLUZcbzYkUSM3NUYnRjktRlxvNiRRIzI2RidGOUZib0Zlb0Zob0Zqb0Y5RjlGXHAtRmJwNiVGZHBGY3hGanBGOUZqdS1GIzYmLUZncTYkLUYjNitGVC1GIzYoLUZpbjYoLUZcbzYkUSM1MEYnRjlGZndGYm9GZW9GaG9Gam9GXHBGYXNGXnJGYXJGOUZecy1GIzYoLUZpbjYoRmN4LUZcbzYkUSMyMUYnRjlGYm9GZW9GaG9Gam9GXHAtRiM2JC1GanQ2JUZieS1GIzYqRmdwRmp5RmB6Rmp5RmB6Rl5yRmFyRjlGaHVGOUZeckZhckY5Rl5zLUYjNigtRmluNigtRlxvNiRRIzEyRidGOS1GXG82JFEjMTFGJ0Y5RmJvRmVvRmhvRmpvRlxwLUYjNiRGYHlGOUZeckZhckY5Rmp1LUZpbjYoLUZcbzYkUSQ1OTBGJ0Y5LUZcbzYkUSQxNDNGJ0Y5RmJvRmVvRmhvRmpvRjlGOUZccEZpckY5Rl5zLUYjNigtRmluNigtRlxvNiRRJDEyNUYnRjlGX29GYm9GZW9GaG9Gam9GXHAtRiM2JC1GYnA2JUZlc0ZjeEZqcEY5Rl5yRmFyRjlGanUtRiM2KC1GaW42KC1GXG82JFEkMTA1RidGOUZnekZib0Zlb0Zob0Zqb0ZccEZhc0ZeckZhckY5Rmp1LUYjNigtRmluNihGZnZGY3ZGYm9GZW9GaG9Gam9GXHAtRiM2JC1GanQ2JUZieS1GIzYqRmhzRmp5RmB6Rmp5RmB6Rl5yRmFyRjlGaHVGOUZeckZhckY5Rmp1LUYjNigtRmluNigtRlxvNiRRIzE2RidGOS1GXG82JFEkMTQ3RidGOUZib0Zlb0Zob0Zqb0ZccEZgXGxGXnJGYXJGOUZqdS1GIzYoLUZpbjYoRmZ2LUZcbzYkUSMzM0YnRjlGYm9GZW9GaG9Gam9GXHBGYF1sRl5yRmFyRjlGXnMtRmluNigtRlxvNiRRJjE4NDc1RidGOS1GXG82JFEmMTIwMTJGJ0Y5RmJvRmVvRmhvRmpvRjlGOUY5Rl5yRmFyRjktRmp0NiVGXHVGW3JGaHVGXnJGYXJGOUZecy1GIzYnLUYjNihGaG5GXHAtRiM2LEZqekZccEZlc0ZccC1GZ3E2JC1GIzYmLUYjNiZGW3NGXHBGYHRGOUZec0Zoc0Y5RjlGXHBGYnRGXHBGXXFGOUZeckZhckY5LUZqdDYlRlx1RmVzRmh1Rl5yRmFyRjlGXnJGYXJGOS9JK21zZW1hbnRpY3NHRiRRKkNvbFZlY3RvckYnLyUrYWN0aW9udHlwZUdRLnJ0YWJsZWFkZHJlc3NGJy8lKXJ0YWJsZWlkR1E1MTg0NDY4ODQ0Njc3MjYzMTg1MThGJ0ZeckZhckY5">LSZJJ1ZlY3Rvckc2JCUqcHJvdGVjdGVkR0koX3N5c2xpYkc2IjYjSSdjb2x1bW5HRig2Iy9JJCVpZEdGKCI1PSY9anNuVylvVz0=</Equation></Text-field>
</Output>
</Group>
<Group view="code" hide-input="false" hide-output="false" labelreference="L7245" drawlabel="true" applyint="true" applyrational="true">
<Input><Text-field prompt="&gt; " style="Maple Input" layout="Normal"><Equation executable="true" style="2D Input" input-equation="VectorCalculus:-SetCoordinates(cylindrical[s, phi, z])" display="LUklbXJvd0c2Iy9JK21vZHVsZW5hbWVHNiJJLFR5cGVzZXR0aW5nR0koX3N5c2xpYkdGJzYnLUkjbW9HRiQ2LlEhRicvJSVzaXplR1EjMTRGJy8lLG1hdGh2YXJpYW50R1Enbm9ybWFsRicvJSZmZW5jZUdRJmZhbHNlRicvJSpzZXBhcmF0b3JHRjcvJSlzdHJldGNoeUdGNy8lKnN5bW1ldHJpY0dGNy8lKGxhcmdlb3BHRjcvJS5tb3ZhYmxlbGltaXRzR0Y3LyUnYWNjZW50R0Y3LyUnbHNwYWNlR1EsMC4yMjIyMjIyZW1GJy8lJ3JzcGFjZUdGRi1GIzYmLUkjbWlHRiQ2JVEvU2V0Q29vcmRpbmF0ZXNGJy8lJ2l0YWxpY0dRJXRydWVGJy9GM1EnaXRhbGljRictSShtZmVuY2VkR0YkNiQtRiM2Ji1GTDYlUSxjeWxpbmRyaWNhbEYnRk9GUi1GVTYmLUYjNiktRkw2JVEic0YnRk9GUi1GLDYtUSIsRidGMkY1L0Y5RlFGOkY8Rj5GQEZCL0ZFUSYwLjBlbUYnL0ZIUSwwLjMzMzMzMzNlbUYnLUZMNiVRJHBoaUYnL0ZQRjdGMkZdby1GTDYlUSJ6RidGT0ZSLyUrZXhlY3V0YWJsZUdGN0YyRjIvJSVvcGVuR1EiW0YnLyUmY2xvc2VHUSJdRidGXHBGMkYyRlxwRjJGK0ZccEYy">LUkvU2V0Q29vcmRpbmF0ZXNHNiQlKnByb3RlY3RlZEcvSSttb2R1bGVuYW1lRzYiSS9WZWN0b3JDYWxjdWx1c0c2JEYlSShfc3lzbGliR0YoNiMmSSxjeWxpbmRyaWNhbEdGKDYlSSJzR0YoSSRwaGlHRihJInpHRig=</Equation></Text-field>
</Input>
<Output><Text-field style="2D Output" layout="Maple Output"><Equation executable="false" style="2D Output" display="LUklbXN1Ykc2Iy9JK21vZHVsZW5hbWVHNiJJLFR5cGVzZXR0aW5nR0koX3N5c2xpYkdGJzYlLUkjbWlHRiQ2JVEsY3lsaW5kcmljYWxGJy8lJ2l0YWxpY0dRJXRydWVGJy8lLG1hdGh2YXJpYW50R1EnaXRhbGljRictSSVtcm93R0YkNiotRiw2JVEic0YnRi9GMi1JI21vR0YkNi1RIixGJy9GM1Enbm9ybWFsRicvJSZmZW5jZUdRJmZhbHNlRicvJSpzZXBhcmF0b3JHRjEvJSlzdHJldGNoeUdGQy8lKnN5bW1ldHJpY0dGQy8lKGxhcmdlb3BHRkMvJS5tb3ZhYmxlbGltaXRzR0ZDLyUnYWNjZW50R0ZDLyUnbHNwYWNlR1EmMC4wZW1GJy8lJ3JzcGFjZUdRLDAuMzMzMzMzM2VtRictRiw2JVEnJiM5NjY7RicvRjBGQ0Y/RjstRiw2JVEiekYnRi9GMi8lK2ZvcmVncm91bmRHUShbMCwwLDBdRicvJSlyZWFkb25seUdGQ0Y/LyUvc3Vic2NyaXB0c2hpZnRHUSIwRic=">JkksY3lsaW5kcmljYWxHNiI2JUkic0dGJEkkcGhpR0YkSSJ6R0Yk</Equation></Text-field>
</Output>
</Group>
<Group view="code" hide-input="false" hide-output="false" labelreference="L7240" drawlabel="true" applyint="true" applyrational="true">
<Input><Text-field prompt="&gt; " style="Maple Input" layout="Normal">geostrophic_component := simplify((int(int(u_cyl[2], phi = 0 .. 2*Pi), z = -sqrt(-s^2+1) .. sqrt(-s^2+1)))/(4*Pi*sqrt(-s^2+1)))</Text-field>
</Input>
<Output><Text-field style="2D Output" layout="Maple Output"><Equation executable="false" style="2D Output" display="LUklbXJvd0c2Iy9JK21vZHVsZW5hbWVHNiJJLFR5cGVzZXR0aW5nR0koX3N5c2xpYkdGJzYoLUkjbWlHRiQ2JVE2Z2Vvc3Ryb3BoaWNfY29tcG9uZW50RicvJSdpdGFsaWNHUSV0cnVlRicvJSxtYXRodmFyaWFudEdRJ2l0YWxpY0YnLUkjbW9HRiQ2LVEqfiYjODc4ODt+RicvRjNRJ25vcm1hbEYnLyUmZmVuY2VHUSZmYWxzZUYnLyUqc2VwYXJhdG9yR0Y9LyUpc3RyZXRjaHlHRj0vJSpzeW1tZXRyaWNHRj0vJShsYXJnZW9wR0Y9LyUubW92YWJsZWxpbWl0c0dGPS8lJ2FjY2VudEdGPS8lJ2xzcGFjZUdRJjAuMGVtRicvJSdyc3BhY2VHRkwtRiM2KC1JJm1mcmFjR0YkNigtSSNtbkdGJDYkUSQzMTVGJ0Y5LUZVNiRRIjhGJ0Y5LyUubGluZXRoaWNrbmVzc0dRIjFGJy8lK2Rlbm9tYWxpZ25HUSdjZW50ZXJGJy8lKW51bWFsaWduR0Zqbi8lKWJldmVsbGVkR0Y9LUY2Ni1RMSZJbnZpc2libGVUaW1lcztGJ0Y5RjtGPkZARkJGREZGRkhGSkZNLUYjNiYtRiw2JVEic0YnRi9GMkZfby1JKG1mZW5jZWRHRiQ2JC1GIzYuLUYjNiYtRmhvNiQtRiM2Ji1JJW1zdWJHRiQ2JS1GLDYlUSJURidGL0YyLUYjNiotRlU2JFEiNUYnRjktRjY2LVEiLEYnRjlGOy9GP0YxRkBGQkZERkZGSEZKL0ZOUSwwLjMzMzMzMzNlbUYnLUZVNiRRIjBGJ0Y5Rl1xRmNxLyUrZm9yZWdyb3VuZEdRKFswLDAsMF1GJy8lKXJlYWRvbmx5R0Y9RjkvJS9zdWJzY3JpcHRzaGlmdEdGZXEtRjY2LVEoJm1pbnVzO0YnRjlGO0Y+RkBGQkZERkZGSC9GS1EsMC4yMjIyMjIyZW1GJy9GTkZhci1GUjYoLUZVNiRRIzI1RidGOS1GVTYkUSMyNkYnRjlGZW5GaG5GW29GXW9GOUY5Rl9vLUklbXN1cEdGJDYlRmRvLUZVNiRRIjRGJ0Y5LyUxc3VwZXJzY3JpcHRzaGlmdEdGZXFGOS1GNjYtUSIrRidGOUY7Rj5GQEZCRkRGRkZIRmByRmJyLUYjNiYtRmhvNiQtRiM2KS1GNjYtUSomdW1pbnVzMDtGJ0Y5RjtGPkZARkJGREZGRkhGYHJGYnItRiM2KC1GUjYoRl5zLUZVNiRRIzIxRidGOUZlbkZobkZbb0Zdb0Zfby1GIzYkLUZjcDYlRmVwLUYjNiotRlU2JFEiM0YnRjlGXXFGY3FGXXFGY3FGZnFGaXFGOUZbckY5RmZxRmlxRjlGXXItRiM2KC1GUjYoLUZVNiRRIzEyRidGOS1GVTYkUSMxMUYnRjlGZW5GaG5GW29GXW9GX28tRiM2JEZicEY5RmZxRmlxRjlGY3MtRlI2KC1GVTYkUSMyMEYnRjlGZnVGZW5GaG5GW29GXW9GOUY5Rl9vLUZcczYlRmRvLUZVNiRRIjJGJ0Y5RmFzRjlGY3MtRiM2KC1GUjYoRlhGVEZlbkZobkZbb0Zdb0Zfby1GIzYkLUZjcDYlRmVwLUYjNiotRlU2JEZnbkY5Rl1xRmNxRl1xRmNxRmZxRmlxRjlGW3JGOUZmcUZpcUY5RmNzLUYjNigtRlI2KC1GVTYkUSMxNkYnRjktRlU2JFEkMTQ3RidGOUZlbkZobkZbb0Zdb0Zfb0ZmdEZmcUZpcUY5RmNzLUYjNigtRlI2KEZYLUZVNiRRIzMzRidGOUZlbkZobkZbb0Zdb0Zfb0ZpdUZmcUZpcUY5Rl1yLUZSNigtRlU2JFElMjAyMEYnRjktRlU2JFElMzAwM0YnRjlGZW5GaG5GW29GXW9GOUY5RjlGZnFGaXFGOUZmcUZpcUY5">LCQqJkkic0c2IiIiIiwuKiYsJiZJIlRHRiU2JSIiJiIiIUYuRiYjISNEIiNFRiZGJkYkIiIlRiYqJiwoJkYrNiUiIiRGLkYuIyEiJSIjQEYqIyEjNyIjNiMiIz9GPUYmRiZGJCIiI0YmJkYrNiVGJkYuRi4jIiIpIiQ6JEY1IyIjOyIkWiJGKiNGRCIjTCMhJT8/IiUuSUYmRiYjRkVGRA==</Equation></Text-field>
</Output>
</Group>
<Group view="code" hide-input="false" hide-output="false" labelreference="L7242" drawlabel="true" applyint="true" applyrational="true">
<Input><Text-field prompt="&gt; " style="Maple Input" layout="Normal"></Text-field>
</Input>
</Group>
<Group view="code" hide-input="false" hide-output="false" labelreference="L7250" drawlabel="true" applyint="true" applyrational="true">
<Input><Text-field prompt="&gt; " style="Maple Input" layout="Normal">u_cyl := simplify(u_cyl - VectorField([0, geostrophic_component, 0])); #remove geostrophic component from u_cyl</Text-field>
</Input>
<Output><Text-field style="2D Output" layout="Maple Output"><Equation executable="false" style="2D Output" display="LUklbXJvd0c2Iy9JK21vZHVsZW5hbWVHNiJJLFR5cGVzZXR0aW5nR0koX3N5c2xpYkdGJzYoLUkjbWlHRiQ2JVEmdV9jeWxGJy8lJ2l0YWxpY0dRJXRydWVGJy8lLG1hdGh2YXJpYW50R1EnaXRhbGljRictSSNtb0dGJDYtUSp+JiM4Nzg4O35GJy9GM1Enbm9ybWFsRicvJSZmZW5jZUdRJmZhbHNlRicvJSpzZXBhcmF0b3JHRj0vJSlzdHJldGNoeUdGPS8lKnN5bW1ldHJpY0dGPS8lKGxhcmdlb3BHRj0vJS5tb3ZhYmxlbGltaXRzR0Y9LyUnYWNjZW50R0Y9LyUnbHNwYWNlR1EmMC4wZW1GJy8lJ3JzcGFjZUdGTC1JKG1hY3Rpb25HRiQ2JS1GIzYsLUY2Ni1RKiZ1bWludXMwO0YnRjlGO0Y+RkBGQkZERkZGSC9GS1EsMC4yMjIyMjIyZW1GJy9GTkZYLUYjNictRiM2KC1JJm1mcmFjR0YkNigtSSNtbkdGJDYkUSU3ODc1RidGOS1GXG82JFEjNTJGJ0Y5LyUubGluZXRoaWNrbmVzc0dRIjFGJy8lK2Rlbm9tYWxpZ25HUSdjZW50ZXJGJy8lKW51bWFsaWduR0Znby8lKWJldmVsbGVkR0Y9LUY2Ni1RMSZJbnZpc2libGVUaW1lcztGJ0Y5RjtGPkZARkJGREZGRkhGSkZNLUYjNiwtSSVtc3VwR0YkNiUtRiw2JVEic0YnRi9GMi1GXG82JFEiM0YnRjkvJTFzdXBlcnNjcmlwdHNoaWZ0R1EiMEYnRlxwLUYjNigtRiw2JVEkc2luRicvRjBGPUY5LUY2Ni1RMCZBcHBseUZ1bmN0aW9uO0YnRjlGO0Y+RkBGQkZERkZGSEZKRk0tSShtZmVuY2VkR0YkNiQtRiM2Ji1GLDYlUScmIzk2NjtGJ0ZicUY5LyUrZm9yZWdyb3VuZEdRKFswLDAsMF1GJy8lKXJlYWRvbmx5R0Y9RjlGOUZeckZhckY5RlxwLUZncTYkLUYjNigtRiM2JC1GYnA2JUZkcC1GXG82JFEiMkYnRjlGanBGOS1GNjYtUSgmbWludXM7RidGOUY7Rj5GQEZCRkRGRkZIRldGWS1GIzYkLUZicDYlLUYsNiVRInpGJ0YvRjJGW3NGanBGOUZecy1GXG82JEZkb0Y5RjlGOUZccC1GZ3E2JC1GIzYmLUYjNiQtRmJwNiUtRiM2KC1GLDYlUSRjb3NGJ0ZicUY5RmNxRmZxRl5yRmFyRjlGW3NGanBGOUZecy1GaW42KEZoc0Zbc0Zib0Zlb0Zob0Zqb0Y5RjlGXHBGYnRGOUZeckZhckY5LUklbXN1YkdGJDYlLUkmbW92ZXJHRiQ2JS1GLDYlUSJlRidGL0YyLUY2Ni1RIl9GJ0Y5RjtGPkZARkJGREZGRkgvRktRLDAuMTExMTExMWVtRicvRk5GZnVGSEZkcC8lL3N1YnNjcmlwdHNoaWZ0R0ZccUZeckZhckY5Rl5zLUYjNictRiM2KC1GaW42KEZbby1GXG82JFEjMjZGJ0Y5RmJvRmVvRmhvRmpvRlxwLUYjNiZGZHBGXHAtRmdxNiQtRiM2MC1GIzYoRmlyRlxwLUZncTYkLUYjNihGZ3JGXnMtRiM2KEZndEZccEZhc0ZeckZhckY5Rl5zRmd0RjlGOUZccC1GYnA2JUZidC1GXG82JFEiNEYnRjlGanBGOUZecy1GIzYoRmlyRlxwRlt3RlxwRmB0RjktRjY2LVEiK0YnRjlGO0Y+RkBGQkZERkZGSEZXRlktRiM2KC1GaW42KEZoc0Zjd0Zib0Zlb0Zob0Zqb0ZccC1GIzYkLUZicDYlRmRwRmN3RmpwRjlGXnJGYXJGOUZody1GIzYmLUZncTYkLUYjNiZGX3dGXnMtRmluNihGZ3AtRlxvNiRRIzEwRidGOUZib0Zlb0Zob0Zqb0Y5RjlGXHBGaXJGOUZody1GIzYoLUZpbjYoLUZcbzYkUSI1RidGOS1GXG82JFEjMTZGJ0Y5RmJvRmVvRmhvRmpvRlxwLUYjNiQtRmJwNiVGZXNGY3dGanBGOUZeckZhckY5Rl5zLUYjNigtRmluNigtRlxvNiRRIzIxRidGOS1GXG82JFEjNDBGJ0Y5RmJvRmVvRmhvRmpvRlxwRmFzRl5yRmFyRjlGaHctRmluNigtRlxvNiRRIjlGJ0Y5LUZcbzYkUSM4MEYnRjlGYm9GZW9GaG9Gam9GOUY5RjlGXnJGYXJGOS1GanQ2JUZcdUZbckZodUZeckZhckY5Rl5zLUYjNictRiM2KEZobkZccC1GIzYsRmF4RlxwRmVzRlxwLUZncTYkLUYjNiYtRiM2JkZbc0ZccEZgdEY5Rl5zRmhzRjlGOUZccEZidEZccEZdcUY5Rl5yRmFyRjktRmp0NiVGXHVGZXNGaHVGXnJGYXJGOUZeckZhckY5L0krbXNlbWFudGljc0dGJFEqQ29sVmVjdG9yRicvJSthY3Rpb250eXBlR1EucnRhYmxlYWRkcmVzc0YnLyUpcnRhYmxlaWRHUTUxODQ0Njg4NDQ2Nzg1MjE3ODk2NkYnRl5yRmFyRjk=">LSZJJ1ZlY3Rvckc2JCUqcHJvdGVjdGVkR0koX3N5c2xpYkc2IjYjSSdjb2x1bW5HRig2Iy9JJCVpZEdGKCI1bSp5QCZ5WSUpb1c9</Equation></Text-field>
</Output>
</Group>
<Group view="code" hide-input="false" hide-output="false" labelreference="L7247" drawlabel="true" applyint="true" applyrational="true">
<Input><Text-field prompt="&gt; " style="Maple Input" layout="Normal">simplify(int(int( u_cyl[2],z=-sqrt(1-s^2)..sqrt(1-s^2)),phi=0..2*Pi)); #check that no geostrophic component remains</Text-field>
</Input>
<Output><Text-field style="2D Output" layout="Maple Output"><Equation executable="false" style="2D Output" display="LUkjbW5HNiMvSSttb2R1bGVuYW1lRzYiSSxUeXBlc2V0dGluZ0dJKF9zeXNsaWJHRic2JFEiMEYnLyUsbWF0aHZhcmlhbnRHUSdub3JtYWxGJw==">IiIh</Equation></Text-field>
</Output>
</Group>
<Group view="code" hide-input="false" hide-output="false" labelreference="L7229" drawlabel="true">
<Input><Text-field prompt="&gt; " style="Maple Input" layout="Normal"></Text-field>
</Input>
</Group>
<Group view="code" hide-input="false" hide-output="false" labelreference="L7255" drawlabel="true">
<Input><Text-field prompt="&gt; " style="Maple Input" layout="Normal">map(factor, simplify(MapToBasis(u_soln, spherical[r,theta,phi])));  # added</Text-field>
</Input>
<Output><Text-field style="2D Output" layout="Maple Output"><Equation executable="false" style="2D Output" display="LUkobWFjdGlvbkc2Iy9JK21vZHVsZW5hbWVHNiJJLFR5cGVzZXR0aW5nR0koX3N5c2xpYkdGJzYlLUklbXJvd0dGJDYsLUkjbW9HRiQ2LVEqJnVtaW51czA7RicvJSxtYXRodmFyaWFudEdRJ25vcm1hbEYnLyUmZmVuY2VHUSZmYWxzZUYnLyUqc2VwYXJhdG9yR0Y3LyUpc3RyZXRjaHlHRjcvJSpzeW1tZXRyaWNHRjcvJShsYXJnZW9wR0Y3LyUubW92YWJsZWxpbWl0c0dGNy8lJ2FjY2VudEdGNy8lJ2xzcGFjZUdRLDAuMjIyMjIyMmVtRicvJSdyc3BhY2VHRkYtRiw2Jy1GLDYoLUkmbWZyYWNHRiQ2KC1JI21uR0YkNiRRJTc4NzVGJ0YyLUZRNiRRJDEwNEYnRjIvJS5saW5ldGhpY2tuZXNzR1EiMUYnLyUrZGVub21hbGlnbkdRJ2NlbnRlckYnLyUpbnVtYWxpZ25HRmZuLyUpYmV2ZWxsZWRHRjctRi82LVExJkludmlzaWJsZVRpbWVzO0YnRjJGNUY4RjpGPEY+RkBGQi9GRVEmMC4wZW1GJy9GSEZfby1GLDYwLUklbXN1cEdGJDYlLUYsNigtSSNtaUdGJDYlUSRzaW5GJy8lJ2l0YWxpY0dGN0YyLUYvNi1RMCZBcHBseUZ1bmN0aW9uO0YnRjJGNUY4RjpGPEY+RkBGQkZeb0Zgby1JKG1mZW5jZWRHRiQ2JC1GLDYmLUZpbzYlUScmIzk1MjtGJ0ZccEYyLyUrZm9yZWdyb3VuZEdRKFswLDAsMF1GJy8lKXJlYWRvbmx5R0Y3RjJGMkZpcEZccUYyLUZRNiRRIjRGJ0YyLyUxc3VwZXJzY3JpcHRzaGlmdEdRIjBGJ0Zbby1GLDYoRmhvRl5wLUZicDYkLUYsNiYtRmlvNiVRJyYjOTY2O0YnRlxwRjJGaXBGXHFGMkYyRmlwRlxxRjJGW28tRiw2KC1GaW82JVEkY29zRidGXHBGMkZecEZmcUZpcEZccUYyRltvLUZicDYkLUYsNiYtRmlvNiVRInJGJy9GXXBRJXRydWVGJy9GM1EnaXRhbGljRictRi82LVEoJm1pbnVzO0YnRjJGNUY4RjpGPEY+RkBGQkZERkctRlE2JEZZRjJGMkYyRltvLUZicDYkLUYsNiZGZnItRi82LVEiK0YnRjJGNUY4RjpGPEY+RkBGQkZERkdGYHNGMkYyRltvLUZicDYkLUYsNiYtRiw2Ji1GUTYkUSIyRidGMkZbby1GZG82JUZdckZfdEZhcUYyRl1zRmBzRjJGMkZbby1GZG82JUZmci1GUTYkUSIzRidGMkZhcUYyRmlwRlxxRjItSSVtc3ViR0YkNiUtSSZtb3ZlckdGJDYlLUZpbzYlUSJlRidGaXJGW3MtRi82LVEiX0YnRjJGNUY4RjpGPEY+RkBGQi9GRVEsMC4xMTExMTExZW1GJy9GSEZmdUZCRmZyLyUvc3Vic2NyaXB0c2hpZnRHRmNxRmlwRlxxRjJGZnMtRiw2Jy1GLDYoRk1GW28tRiw2MC1GZG82JUZmb0ZmdEZhcUZbb0ZkcUZbb0ZdckZbby1GLDYoRl9yRl5wRmFwRmlwRlxxRjJGW28tRmJwNiQtRiw2Ji1GLDYkLUZkbzYlRmZyRl90RmFxRjJGZnNGYHNGMkYyRltvRmlzRltvRmR0RjJGaXBGXHFGMi1GanQ2JUZcdUZmcEZodUZpcEZccUYyRl1zLUYsNictRiw2KC1GTjYoRmBzLUZRNiRRJjMyMDMyRidGMkZXRlpGZ25GaW5GW28tRiw2KEZmckZbb0Zmb0Zbby1GYnA2JC1GLDZWLUZRNiRRKDE5Mzk4NzVGJ0YyRmZzLUYsNiotRlE2JFEpMTQ1NTMwMDBGJ0YyRltvLUZkbzYlRl1yRl5xRmFxRltvLUZkbzYlRmJ2Rl5xRmFxRltvLUZkbzYlRmZyRl5xRmFxRjJGXXMtRiw2Ki1GUTYkUSkyNDI1NTAwMEYnRjJGW29GZXhGW29GaXhGW28tRmRvNiVGYnZGX3RGYXFGMkZdcy1GLDYqLUZRNiRRKDEyNjEyNjBGJ0YyRltvRmd4RltvRml4RltvLUZqdDYlLUZpbzYlUSJURidGaXJGW3MtRiw2Ki1GUTYkUSI1RidGMi1GLzYtUSIsRidGMkY1L0Y5RmpyRjpGPEY+RkBGQkZeby9GSFEsMC4zMzMzMzMzZW1GJy1GUTYkRmNxRjJGYXpGZ3pGaXBGXHFGMkZodUYyRmZzLUYsNiotRlE2JFEoNDg1MTAwMEYnRjJGW29GZXhGW29GYHlGW29GanZGMkZmcy1GLDYqRl15RltvRml4RltvRmJ0RltvRmB5RjJGZnMtRiw2Ki1GUTYkUSgyNTIyNTIwRidGMkZbb0ZgeUZbb0ZpeEZbb0ZneUYyRmZzLUYsNigtRlE2JFEnMTEwMjUwRidGMkZbb0ZqdkZbb0ZgeUYyRmZzLUYsNigtRlE2JFEoMTgxOTEyNUYnRjJGW29GaXhGW29GZ3hGMkZmcy1GLDYoLUZRNiRRKDk3MDIwMDBGJ0YyRltvRml4RltvRmV4RjJGXXMtRiw2KEZbW2xGW29GanZGW29GZXhGMkZdcy1GLDYoRmFcbEZbb0ZidEZbb0ZpeEYyRl1zLUYsNigtRlE2JFEoMjQyNTUwMEYnRjJGW29GaXhGW29GYHlGMkZmcy1GLDYoRltbbEZbb0ZidEZbb0ZqdkYyRl1zLUYsNiotRlE2JFEnMjQwMjQwRidGMkZbb0ZgeUZbb0ZqdkZbby1GanQ2JUZpeS1GLDYqRmZ0RmF6Rmd6RmF6Rmd6RmlwRlxxRjJGaHVGMkZdcy1GLDYqLUZRNiRRKDEzNzU5MjBGJ0YyRltvRmB5RltvRmp2RltvRmd5RjJGZnMtRiw2KEZhXWxGW29GanZGW29GZF1sRjJGZnMtRiw2KEZqXWxGW29GanZGW29GZ3lGMkZdcy1GLDYoRmR5RltvRml4RltvRmd5RjJGXXMtRiw2KkZieEZbb0ZidEZbb0ZpeEZbb0ZneEYyRmZzLUYsNiYtRlE2JFEoMzYzODI1MEYnRjJGW29GaXhGMkZdcy1GLDYqRltbbEZbb0ZidEZbb0ZqdkZbb0ZgeUYyRl1zLUYsNiZGZHdGW28tRmp0NiVGaXktRiw2KkZgc0ZhekZnekZhekZnekZpcEZccUYyRmh1RjJGXXMtRiw2Ji1GUTYkUSg1MjAzODAwRidGMkZbb0ZqdkYyRl1zLUYsNiYtRlE2JFEnMzA1NzYwRidGMkZbb0ZneUYyRl1zLUYsNiYtRlE2JFEnMTM3MjgwRidGMkZbb0ZkXWxGMkYyRjJGMkZpcEZccUYyLUZqdDYlRlx1RmpxRmh1RmlwRlxxRjJGaXBGXHFGMi9JK21zZW1hbnRpY3NHRiRRKkNvbFZlY3RvckYnLyUrYWN0aW9udHlwZUdRLnJ0YWJsZWFkZHJlc3NGJy8lKXJ0YWJsZWlkR1E1MTg0NDY4ODQ0Njc3MTk1NDU1NTBGJw==">LSZJJ1ZlY3Rvckc2JCUqcHJvdGVjdGVkR0koX3N5c2xpYkc2IjYjSSdjb2x1bW5HRig2Iy9JJCVpZEdGKCI1XWJhPnhZJSlvVz0=</Equation></Text-field>
</Output>
</Group>
<Group hide-output="false" labelreference="L7222" drawlabel="true">
<Input><Text-field prompt="&gt; " style="Heading 1" executable="true" layout="Heading 1"><Font executable="true"># Construct the ODE for geostrophic flow</Font></Text-field>
</Input>
</Group>
<Group view="code" hide-input="false" hide-output="false" labelreference="L7232" drawlabel="true">
<Input><Text-field prompt="&gt; " style="Maple Input" layout="Normal">B_cyl := simplify(MapToBasis(B_cart, cylindrical[s,phi,z]));</Text-field>
</Input>
<Output><Text-field style="2D Output" layout="Maple Output"><Equation executable="false" style="2D Output" display="LUklbXJvd0c2Iy9JK21vZHVsZW5hbWVHNiJJLFR5cGVzZXR0aW5nR0koX3N5c2xpYkdGJzYoLUkjbWlHRiQ2JVEmQl9jeWxGJy8lJ2l0YWxpY0dRJXRydWVGJy8lLG1hdGh2YXJpYW50R1EnaXRhbGljRictSSNtb0dGJDYtUSp+JiM4Nzg4O35GJy9GM1Enbm9ybWFsRicvJSZmZW5jZUdRJmZhbHNlRicvJSpzZXBhcmF0b3JHRj0vJSlzdHJldGNoeUdGPS8lKnN5bW1ldHJpY0dGPS8lKGxhcmdlb3BHRj0vJS5tb3ZhYmxlbGltaXRzR0Y9LyUnYWNjZW50R0Y9LyUnbHNwYWNlR1EmMC4wZW1GJy8lJ3JzcGFjZUdGTC1JKG1hY3Rpb25HRiQ2JS1GIzYsLUY2Ni1RKiZ1bWludXMwO0YnRjlGO0Y+RkBGQkZERkZGSC9GS1EsMC4yMjIyMjIyZW1GJy9GTkZYLUYjNictRiM2KC1JJm1mcmFjR0YkNigtSSNtbkdGJDYkUSIzRidGOS1GXG82JFEkMTA0RidGOS8lLmxpbmV0aGlja25lc3NHUSIxRicvJStkZW5vbWFsaWduR1EnY2VudGVyRicvJSludW1hbGlnbkdGZ28vJSliZXZlbGxlZEdGPS1GNjYtUTEmSW52aXNpYmxlVGltZXM7RidGOUY7Rj5GQEZCRkRGRkZIRkpGTS1GIzYsLUkmbXNxcnRHRiQ2Iy1GXG82JFEiNUYnRjlGXHAtRmJwNiMtRlxvNiRRIzI2RidGOUZccC1GLDYlUSJzRidGL0YyRlxwLUkobWZlbmNlZEdGJDYkLUYjNigtRiM2Ji1GXG82JFEjMTVGJ0Y5RlxwLUklbXN1cEdGJDYlRlxxLUZcbzYkUSIyRidGOS8lMXN1cGVyc2NyaXB0c2hpZnRHUSIwRidGOS1GNjYtUSIrRidGOUY7Rj5GQEZCRkRGRkZIRldGWS1GIzYmLUZcbzYkUSMyNUYnRjlGXHAtRmpxNiUtRiw2JVEiekYnRi9GMkZcckZfckY5LUY2Ni1RKCZtaW51cztGJ0Y5RjtGPkZARkJGREZGRkhGV0ZZLUZcbzYkUSMyMUYnRjlGOUY5RlxwLUZgcTYkLUYjNiYtRiM2JkZcckZccC1GanE2JS1GIzYoLUYsNiVRJGNvc0YnL0YwRj1GOS1GNjYtUTAmQXBwbHlGdW5jdGlvbjtGJ0Y5RjtGPkZARkJGREZGRkhGSkZNLUZgcTYkLUYjNiYtRiw2JVEnJiM5NjY7RidGYnRGOS8lK2ZvcmVncm91bmRHUShbMCwwLDBdRicvJSlyZWFkb25seUdGPUY5RjlGXXVGYHVGOUZcckZfckY5Rl9zLUZcbzYkRmRvRjlGOUY5RjlGXXVGYHVGOS1JJW1zdWJHRiQ2JS1JJm1vdmVyR0YkNiUtRiw2JVEiZUYnRi9GMi1GNjYtUSJfRidGOUY7Rj5GQEZCRkRGRkZIL0ZLUSwwLjExMTExMTFlbUYnL0ZORmF2RkhGXHEvJS9zdWJzY3JpcHRzaGlmdEdGYXJGXXVGYHVGOUZici1GIzYnLUYjNigtRmluNigtRlxvNiRRIzc1RidGOS1GXG82JFEjNTJGJ0Y5RmJvRmVvRmhvRmpvRlxwLUYjNi5GXHFGXHBGXXRGXHBGZ3BGXHAtRiM2KC1GLDYlUSRzaW5GJ0ZidEY5RmN0RmZ0Rl11RmB1RjlGXHBGYXBGXHAtRmBxNiQtRiM2KC1GIzYkRmlxRjlGYnItRiM2JEZqckY5Rl9zLUZpbjYoRmJzRmdyRmJvRmVvRmhvRmpvRjlGOUY5Rl11RmB1RjktRmV1NiVGZ3VGanRGY3ZGXXVGYHVGOUZici1GIzYnLUYjNigtRmluNihGZnFGaXBGYm9GZW9GaG9Gam9GXHAtRiM2LEZpcUZccEZncEZccEZcc0ZccC1GYHE2JC1GIzYmLUYjNiRGW3RGOUZfcy1GaW42KEZidUZcckZib0Zlb0Zob0Zqb0Y5RjlGXHBGYXBGOUZddUZgdUY5LUZldTYlRmd1RlxzRmN2Rl11RmB1RjlGXXVGYHVGOS9JK21zZW1hbnRpY3NHRiRRKkNvbFZlY3RvckYnLyUrYWN0aW9udHlwZUdRLnJ0YWJsZWFkZHJlc3NGJy8lKXJ0YWJsZWlkR1E1MTg0NDY4ODQ0Njc1OTU5NzYyMDZGJ0ZddUZgdUY5">LSZJJ1ZlY3Rvckc2JCUqcHJvdGVjdGVkR0koX3N5c2xpYkc2IjYjSSdjb2x1bW5HRig2Iy9JJCVpZEdGKCI1MWkoZmZuVylvVz0=</Equation></Text-field>
</Output>
</Group>
<Group view="code" hide-input="false" hide-output="false" labelreference="L7339" drawlabel="true" applyint="true" applyrational="true" applyexponent="false">
<Input><Text-field prompt="&gt; " style="Maple Input" layout="Normal"><Equation executable="true" style="2D Input" input-equation="B_sph := simplify(VectorCalculus:-MapToBasis(B_cyl, spherical[r, theta, phi]));" display="LUklbXJvd0c2Iy9JK21vZHVsZW5hbWVHNiJJLFR5cGVzZXR0aW5nR0koX3N5c2xpYkdGJzYpLUkjbWlHRiQ2JVEmQl9zcGhGJy8lJ2l0YWxpY0dRJXRydWVGJy8lLG1hdGh2YXJpYW50R1EnaXRhbGljRictSSNtb0dGJDYtUSomY29sb25lcTtGJy9GM1Enbm9ybWFsRicvJSZmZW5jZUdRJmZhbHNlRicvJSpzZXBhcmF0b3JHRj0vJSlzdHJldGNoeUdGPS8lKnN5bW1ldHJpY0dGPS8lKGxhcmdlb3BHRj0vJS5tb3ZhYmxlbGltaXRzR0Y9LyUnYWNjZW50R0Y9LyUnbHNwYWNlR1EsMC4yNzc3Nzc4ZW1GJy8lJ3JzcGFjZUdGTC1GLDYlUSlzaW1wbGlmeUYnRi9GMi1JKG1mZW5jZWRHRiQ2JC1GIzYmLUYsNiVRK01hcFRvQmFzaXNGJ0YvRjItRlM2JC1GIzYpLUYsNiVRJkJfY3lsRidGL0YyLUY2Ni1RIixGJ0Y5RjsvRj9GMUZARkJGREZGRkgvRktRJjAuMGVtRicvRk5RLDAuMzMzMzMzM2VtRictRjY2LVEifkYnRjlGO0Y+RkBGQkZERkZGSEZfby9GTkZgby1GLDYlUSpzcGhlcmljYWxGJ0YvRjItRlM2Ji1GIzYpLUYsNiVRInJGJ0YvRjJGW28tRiw2JVEmdGhldGFGJy9GMEY9RjlGW28tRiw2JVEkcGhpRidGZHBGOS8lK2V4ZWN1dGFibGVHRj1GOUY5LyUlb3BlbkdRIltGJy8lJmNsb3NlR1EiXUYnRmhwRjlGOUZocEY5RjktRjY2LVEiO0YnRjlGO0Zeb0ZARkJGREZGRkhGX29GTUZocEY5">QyQ+SSZCX3NwaEc2Ii1JKXNpbXBsaWZ5RzYkJSpwcm90ZWN0ZWRHSShfc3lzbGliR0YlNiMtSStNYXBUb0Jhc2lzRzYkRikvSSttb2R1bGVuYW1lR0YlSS9WZWN0b3JDYWxjdWx1c0dGKDYkSSZCX2N5bEdGJSZJKnNwaGVyaWNhbEdGJTYlSSJyR0YlSSZ0aGV0YUdGJUkkcGhpR0YlIiIi</Equation></Text-field>
</Input>
<Output><Text-field style="2D Output" layout="Maple Output"><Equation executable="false" style="2D Output" display="LUklbXJvd0c2Iy9JK21vZHVsZW5hbWVHNiJJLFR5cGVzZXR0aW5nR0koX3N5c2xpYkdGJzYoLUkjbWlHRiQ2JVEmQl9zcGhGJy8lJ2l0YWxpY0dRJXRydWVGJy8lLG1hdGh2YXJpYW50R1EnaXRhbGljRictSSNtb0dGJDYtUSp+JiM4Nzg4O35GJy9GM1Enbm9ybWFsRicvJSZmZW5jZUdRJmZhbHNlRicvJSpzZXBhcmF0b3JHRj0vJSlzdHJldGNoeUdGPS8lKnN5bW1ldHJpY0dGPS8lKGxhcmdlb3BHRj0vJS5tb3ZhYmxlbGltaXRzR0Y9LyUnYWNjZW50R0Y9LyUnbHNwYWNlR1EmMC4wZW1GJy8lJ3JzcGFjZUdGTC1JKG1hY3Rpb25HRiQ2JS1GIzYsLUY2Ni1RKiZ1bWludXMwO0YnRjlGO0Y+RkBGQkZERkZGSC9GS1EsMC4yMjIyMjIyZW1GJy9GTkZYLUYjNictRiM2KC1JJm1mcmFjR0YkNigtSSNtbkdGJDYkUSI5RidGOS1GXG82JFEkMTA0RidGOS8lLmxpbmV0aGlja25lc3NHUSIxRicvJStkZW5vbWFsaWduR1EnY2VudGVyRicvJSludW1hbGlnbkdGZ28vJSliZXZlbGxlZEdGPS1GNjYtUTEmSW52aXNpYmxlVGltZXM7RidGOUY7Rj5GQEZCRkRGRkZIRkpGTS1GIzYuLUklbXN1cEdGJDYlLUYjNigtRiw2JVEkc2luRicvRjBGPUY5LUY2Ni1RMCZBcHBseUZ1bmN0aW9uO0YnRjlGO0Y+RkBGQkZERkZGSEZKRk0tSShtZmVuY2VkR0YkNiQtRiM2Ji1GLDYlUScmIzk1MjtGJ0ZpcEY5LyUrZm9yZWdyb3VuZEdRKFswLDAsMF1GJy8lKXJlYWRvbmx5R0Y9RjlGOUZlcUZocUY5LUZcbzYkUSIyRidGOS8lMXN1cGVyc2NyaXB0c2hpZnRHUSIwRidGXHAtRl5xNiQtRiM2Ji1GIzYmLUZcbzYkUSI1RidGOUZccC1GYnA2JS1GLDYlUSJyRidGL0YyRmpxRl1yRjktRjY2LVEoJm1pbnVzO0YnRjlGO0Y+RkBGQkZERkZGSEZXRlktRlxvNiRRIjdGJ0Y5RjlGOUZccC1GXnE2JC1GIzYmLUYjNiZGanFGXHAtRmJwNiUtRiM2KC1GLDYlUSRjb3NGJ0ZpcEY5RmpwLUZecTYkLUYjNiYtRiw2JVEnJiM5NjY7RidGaXBGOUZlcUZocUY5RjlGZXFGaHFGOUZqcUZdckY5Rl5zLUZcbzYkRmRvRjlGOUY5RlxwLUkmbXNxcnRHRiQ2I0ZmckZccC1GW3U2Iy1GXG82JFEjMjZGJ0Y5RlxwRltzRjlGZXFGaHFGOS1JJW1zdWJHRiQ2JS1JJm1vdmVyR0YkNiUtRiw2JVEiZUYnRi9GMi1GNjYtUSJfRidGOUY7Rj5GQEZCRkRGRkZIL0ZLUSwwLjExMTExMTFlbUYnL0ZORl92RkhGW3MvJS9zdWJzY3JpcHRzaGlmdEdGX3JGZXFGaHFGOUZecy1GIzYnLUYjNigtRmluNigtRlxvNiRRIjNGJ0Y5Rl9vRmJvRmVvRmhvRmpvRlxwLUYjNjAtRiM2KEZedEZqcEZdcUZlcUZocUY5RlxwRmp0RlxwRl11RlxwRltzRlxwRmRwRlxwLUZecTYkLUYjNiYtRiM2Ji1GXG82JFEjMjVGJ0Y5RlxwRmlyRjlGXnMtRlxvNiRRIzIxRidGOUY5RjlGXHBGZHNGOUZlcUZocUY5LUZjdTYlRmV1RmJxRmF2RmVxRmhxRjktRjY2LVEiK0YnRjlGO0Y+RkBGQkZERkZGSEZXRlktRiM2Jy1GIzYoLUZpbjYoLUZcbzYkUSM3NUYnRjktRlxvNiRRIzUyRidGOUZib0Zlb0Zob0Zqb0ZccC1GIzYwRltzRlxwRmRwRlxwRlx0RlxwRl11RlxwLUZecTYkLUYjNiYtRiM2JEZpckY5Rl5zLUZpbjYoRml3RmZ3RmJvRmVvRmhvRmpvRjlGOUZccC1GIzYoRmZwRmpwRmF0RmVxRmhxRjlGXHBGanRGOUZlcUZocUY5LUZjdTYlRmV1RmV0RmF2RmVxRmhxRjlGZXFGaHFGOS9JK21zZW1hbnRpY3NHRiRRKkNvbFZlY3RvckYnLyUrYWN0aW9udHlwZUdRLnJ0YWJsZWFkZHJlc3NGJy8lKXJ0YWJsZWlkR1E1MTg0NDY4ODQ0Njc0NDAwNTE5NzRGJ0ZlcUZocUY5">LSZJJ1ZlY3Rvckc2JCUqcHJvdGVjdGVkR0koX3N5c2xpYkc2IjYjSSdjb2x1bW5HRig2Iy9JJCVpZEdGKCI1dT4wU3VZJSlvVz0=</Equation></Text-field>
</Output>
</Group>
<Group view="code" hide-input="false" hide-output="false" labelreference="L7219" drawlabel="true">
<Input><Text-field prompt="&gt; " style="Maple Input" layout="Normal">SetCoordinates(cylindrical[s, phi, z])</Text-field>
</Input>
<Output><Text-field style="2D Output" layout="Maple Output"><Equation executable="false" style="2D Output" display="LUklbXN1Ykc2Iy9JK21vZHVsZW5hbWVHNiJJLFR5cGVzZXR0aW5nR0koX3N5c2xpYkdGJzYlLUkjbWlHRiQ2JVEsY3lsaW5kcmljYWxGJy8lJ2l0YWxpY0dRJXRydWVGJy8lLG1hdGh2YXJpYW50R1EnaXRhbGljRictSSVtcm93R0YkNiotRiw2JVEic0YnRi9GMi1JI21vR0YkNi1RIixGJy9GM1Enbm9ybWFsRicvJSZmZW5jZUdRJmZhbHNlRicvJSpzZXBhcmF0b3JHRjEvJSlzdHJldGNoeUdGQy8lKnN5bW1ldHJpY0dGQy8lKGxhcmdlb3BHRkMvJS5tb3ZhYmxlbGltaXRzR0ZDLyUnYWNjZW50R0ZDLyUnbHNwYWNlR1EmMC4wZW1GJy8lJ3JzcGFjZUdRLDAuMzMzMzMzM2VtRictRiw2JVEnJiM5NjY7RicvRjBGQ0Y/RjstRiw2JVEiekYnRi9GMi8lK2ZvcmVncm91bmRHUShbMCwwLDBdRicvJSlyZWFkb25seUdGQ0Y/LyUvc3Vic2NyaXB0c2hpZnRHUSIwRic=">JkksY3lsaW5kcmljYWxHNiI2JUkic0dGJEkkcGhpR0YkSSJ6R0Yk</Equation></Text-field>
</Output>
</Group></Presentation-Block><Presentation-Block>
<Group view="code" hide-input="false" hide-output="false" labelreference="L7233" drawlabel="true">
<Input><Text-field prompt="&gt; " style="Maple Input" layout="Normal"></Text-field>
</Input>
</Group>
<Group view="code" hide-input="false" hide-output="false" labelreference="L7212" drawlabel="true" applyint="true" applyrational="true">
<Input><Text-field prompt="&gt; " style="Maple Input" layout="Normal"><Equation executable="true" style="2D Input" input-equation="int(int(VectorCalculus:-CrossProduct(VectorCalculus:-Curl(B_cyl), B_cyl)[2], z = VectorCalculus:-`-`(sqrt(VectorCalculus:-`+`(1, VectorCalculus:-`-`(s^2)))) .. sqrt(VectorCalculus:-`+`(1, VectorCalculus:-`-`(s^2)))), phi = 0 .. VectorCalculus:-`*`(2, Pi));" display="LUklbXJvd0c2Iy9JK21vZHVsZW5hbWVHNiJJLFR5cGVzZXR0aW5nR0koX3N5c2xpYkdGJzYpLUkjbWlHRiQ2JVEkaW50RicvJSdpdGFsaWNHUSV0cnVlRicvJSxtYXRodmFyaWFudEdRJ2l0YWxpY0YnLUkobWZlbmNlZEdGJDYkLUYjNi9GKy1GNjYkLUYjNjAtRiw2JVEtQ3Jvc3NQcm9kdWN0RidGL0YyLUY2NiQtRiM2KC1GLDYlUSVDdXJsRidGL0YyLUY2NiQtRiM2JS1GLDYlUSZCX2N5bEYnRi9GMi8lK2V4ZWN1dGFibGVHUSZmYWxzZUYnL0YzUSdub3JtYWxGJ0ZSLUkjbW9HRiQ2LVEiLEYnRlIvJSZmZW5jZUdGUS8lKnNlcGFyYXRvckdGMS8lKXN0cmV0Y2h5R0ZRLyUqc3ltbWV0cmljR0ZRLyUobGFyZ2VvcEdGUS8lLm1vdmFibGVsaW1pdHNHRlEvJSdhY2NlbnRHRlEvJSdsc3BhY2VHUSYwLjBlbUYnLyUncnNwYWNlR1EsMC4zMzMzMzMzZW1GJ0ZMRk9GUkZSLUY2NiYtRiM2JS1JI21uR0YkNiRRIjJGJ0ZSRk9GUkZSLyUlb3BlbkdRIltGJy8lJmNsb3NlR1EiXUYnRlQtRiw2JVEiekYnRi9GMi1GVTYtUSI9RidGUkZYL0ZlbkZRRmZuRmhuRmpuRlxvRl5vL0Zhb1EsMC4yNzc3Nzc4ZW1GJy9GZG9GXHEtRlU2LVEqJnVtaW51czA7RidGUkZYRmpwRmZuRmhuRmpuRlxvRl5vL0Zhb1EsMC4yMjIyMjIyZW1GJy9GZG9GYnEtRiw2JVElc3FydEYnL0YwRlFGUi1GNjYkLUYjNiktRltwNiRRIjFGJ0ZSRl5xLUYsNiVRInNGJ0YvRjItRlU2LVEiXkYnRlJGWEZqcEZmbkZobkZqbkZcb0Zeby9GYW9RLDAuMTExMTExMWVtRicvRmRvRmZyRmpvRk9GUkZSLUZVNi1RIy4uRidGUkZYRmpwRmZuRmhuRmpuRlxvRl5vRmFxL0Zkb0Zib0ZkcS1GNjYkLUYjNilGXHItRlU2LVEoJm1pbnVzO0YnRlJGWEZqcEZmbkZobkZqbkZcb0Zeb0ZhcUZjcUZfckZickZqb0ZPRlJGUkZPRlJGUkZULUYsNiVRJHBoaUYnRmdxRlJGZ3AtRltwNiRRIjBGJ0ZSLUZVNi1RIn5GJ0ZSRlhGanBGZm5GaG5Gam5GXG9GXm9GYG9GW3NGaHJGam8tRlU2LVEnJnNkb3Q7RidGUkZYRmpwRmZuRmhuRmpuRlxvRl5vRmBvRltzLUYsNiVRI1BpRidGZ3FGUkZPRlJGUi1GVTYtUSI7RidGUkZYRlpGZm5GaG5Gam5GXG9GXm9GYG9GXXEtRlU2LVEiI0YnRlJGWEZqcEZmbkZobkZqbkZcb0Zeb0Zgb0Zbcy1GLDYlUUBjaGVja350aGF0fml0fmlzfmF+VGF5bG9yfnN0YXRlRidGL0YyRk9GUg==">QyQtSSRpbnRHNiQlKnByb3RlY3RlZEdJKF9zeXNsaWJHNiI2JC1GJDYkJi1JLUNyb3NzUHJvZHVjdEc2JEYmL0krbW9kdWxlbmFtZUdGKEkvVmVjdG9yQ2FsY3VsdXNHRiU2JC1JJUN1cmxHRi82I0kmQl9jeWxHRihGNzYjIiIjL0kiekdGKDstSSItR0YvNiMtSSVzcXJ0R0YlNiMtSSIrR0YvNiQiIiItRj42IyokSSJzR0YoRjlGQC9JJHBoaUdGKDsiIiEtSSIqR0YvNiRGOUkjUGlHRiZGRg==</Equation></Text-field>
</Input>
<Output><Text-field style="2D Output" layout="Maple Output"><Equation executable="false" style="2D Output" display="LUkjbW5HNiMvSSttb2R1bGVuYW1lRzYiSSxUeXBlc2V0dGluZ0dJKF9zeXNsaWJHRic2JFEiMEYnLyUsbWF0aHZhcmlhbnRHUSdub3JtYWxGJw==">IiIh</Equation></Text-field>
</Output>
</Group></Presentation-Block><Presentation-Block>
<Group view="code" hide-output="false" labelreference="L7209" drawlabel="true" applyint="true" applyrational="true">
<Input><Text-field prompt="&gt; " style="Maple Input" layout="Normal"><Equation executable="true" style="2D Input" input-equation="" display="LUklbXJvd0c2Iy9JK21vZHVsZW5hbWVHNiJJLFR5cGVzZXR0aW5nR0koX3N5c2xpYkdGJzYlLUkjbW9HRiQ2LlEhRicvJSVzaXplR1EjMTRGJy8lLG1hdGh2YXJpYW50R1Enbm9ybWFsRicvJSZmZW5jZUdRJmZhbHNlRicvJSpzZXBhcmF0b3JHRjcvJSlzdHJldGNoeUdGNy8lKnN5bW1ldHJpY0dGNy8lKGxhcmdlb3BHRjcvJS5tb3ZhYmxlbGltaXRzR0Y3LyUnYWNjZW50R0Y3LyUnbHNwYWNlR1EsMC4yMjIyMjIyZW1GJy8lJ3JzcGFjZUdGRi8lK2V4ZWN1dGFibGVHRjdGMg==">LUklbXJvd0c2Iy9JK21vZHVsZW5hbWVHNiJJLFR5cGVzZXR0aW5nR0koX3N5c2xpYkdGJzYjLUkjbW9HRiQ2LlEhRicvJSVzaXplR1EjMTRGJy8lLG1hdGh2YXJpYW50R1Enbm9ybWFsRicvJSZmZW5jZUdRJmZhbHNlRicvJSpzZXBhcmF0b3JHRjcvJSlzdHJldGNoeUdGNy8lKnN5bW1ldHJpY0dGNy8lKGxhcmdlb3BHRjcvJS5tb3ZhYmxlbGltaXRzR0Y3LyUnYWNjZW50R0Y3LyUnbHNwYWNlR1EsMC4yMjIyMjIyZW1GJy8lJ3JzcGFjZUdGRg==</Equation></Text-field>
</Input>
</Group>
<Group view="code" hide-input="false" hide-output="false" labelreference="L7257" drawlabel="true" applyint="true" applyrational="true">
<Input><Text-field prompt="&gt; " style="Maple Input" layout="Normal"><Equation executable="true" style="2D Input" input-equation="" display="LUklbXJvd0c2Iy9JK21vZHVsZW5hbWVHNiJJLFR5cGVzZXR0aW5nR0koX3N5c2xpYkdGJzYlLUkjbW9HRiQ2LlEhRicvJSVzaXplR1EjMTRGJy8lLG1hdGh2YXJpYW50R1Enbm9ybWFsRicvJSZmZW5jZUdRJmZhbHNlRicvJSpzZXBhcmF0b3JHRjcvJSlzdHJldGNoeUdGNy8lKnN5bW1ldHJpY0dGNy8lKGxhcmdlb3BHRjcvJS5tb3ZhYmxlbGltaXRzR0Y3LyUnYWNjZW50R0Y3LyUnbHNwYWNlR1EsMC4yMjIyMjIyZW1GJy8lJ3JzcGFjZUdGRi8lK2V4ZWN1dGFibGVHRjdGMg==">LUklbXJvd0c2Iy9JK21vZHVsZW5hbWVHNiJJLFR5cGVzZXR0aW5nR0koX3N5c2xpYkdGJzYjLUkjbW9HRiQ2LlEhRicvJSVzaXplR1EjMTRGJy8lLG1hdGh2YXJpYW50R1Enbm9ybWFsRicvJSZmZW5jZUdRJmZhbHNlRicvJSpzZXBhcmF0b3JHRjcvJSlzdHJldGNoeUdGNy8lKnN5bW1ldHJpY0dGNy8lKGxhcmdlb3BHRjcvJS5tb3ZhYmxlbGltaXRzR0Y3LyUnYWNjZW50R0Y3LyUnbHNwYWNlR1EsMC4yMjIyMjIyZW1GJy8lJ3JzcGFjZUdGRg==</Equation></Text-field>
</Input>
</Group>
<Group view="code" hide-input="false" hide-output="false" labelreference="L7210" drawlabel="true" applyint="true" applyrational="true">
<Input><Text-field prompt="&gt; " style="Maple Input" layout="Normal"><Equation executable="true" style="2D Input" input-equation="" display="LUklbXJvd0c2Iy9JK21vZHVsZW5hbWVHNiJJLFR5cGVzZXR0aW5nR0koX3N5c2xpYkdGJzYlLUkjbW9HRiQ2LlEhRicvJSVzaXplR1EjMTRGJy8lLG1hdGh2YXJpYW50R1Enbm9ybWFsRicvJSZmZW5jZUdRJmZhbHNlRicvJSpzZXBhcmF0b3JHRjcvJSlzdHJldGNoeUdGNy8lKnN5bW1ldHJpY0dGNy8lKGxhcmdlb3BHRjcvJS5tb3ZhYmxlbGltaXRzR0Y3LyUnYWNjZW50R0Y3LyUnbHNwYWNlR1EsMC4yMjIyMjIyZW1GJy8lJ3JzcGFjZUdGRi8lK2V4ZWN1dGFibGVHRjdGMg==">LUklbXJvd0c2Iy9JK21vZHVsZW5hbWVHNiJJLFR5cGVzZXR0aW5nR0koX3N5c2xpYkdGJzYjLUkjbW9HRiQ2LlEhRicvJSVzaXplR1EjMTRGJy8lLG1hdGh2YXJpYW50R1Enbm9ybWFsRicvJSZmZW5jZUdRJmZhbHNlRicvJSpzZXBhcmF0b3JHRjcvJSlzdHJldGNoeUdGNy8lKnN5bW1ldHJpY0dGNy8lKGxhcmdlb3BHRjcvJS5tb3ZhYmxlbGltaXRzR0Y3LyUnYWNjZW50R0Y3LyUnbHNwYWNlR1EsMC4yMjIyMjIyZW1GJy8lJ3JzcGFjZUdGRg==</Equation></Text-field>
</Input>
</Group>
<Group view="code" hide-input="false" hide-output="false" labelreference="L7234" drawlabel="true" applyint="true" applyrational="true">
<Input><Text-field prompt="&gt; " style="Maple Input" layout="Normal"><Equation executable="true" style="2D Input" input-equation="u_geo := VectorCalculus:-`*`(ug(s), VectorCalculus:-VectorField([0, 1, 0]));" display="LUklbXJvd0c2Iy9JK21vZHVsZW5hbWVHNiJJLFR5cGVzZXR0aW5nR0koX3N5c2xpYkdGJzYwLUkjbWlHRiQ2JVEmdV9nZW9GJy8lJ2l0YWxpY0dRJXRydWVGJy8lLG1hdGh2YXJpYW50R1EnaXRhbGljRictSSNtb0dGJDYtUSomY29sb25lcTtGJy9GM1Enbm9ybWFsRicvJSZmZW5jZUdRJmZhbHNlRicvJSpzZXBhcmF0b3JHRj0vJSlzdHJldGNoeUdGPS8lKnN5bW1ldHJpY0dGPS8lKGxhcmdlb3BHRj0vJS5tb3ZhYmxlbGltaXRzR0Y9LyUnYWNjZW50R0Y9LyUnbHNwYWNlR1EsMC4yNzc3Nzc4ZW1GJy8lJ3JzcGFjZUdGTC1GLDYlUSN1Z0YnRi9GMi1JKG1mZW5jZWRHRiQ2JC1GIzYlLUYsNiVRInNGJ0YvRjIvJStleGVjdXRhYmxlR0Y9RjlGOS1GNjYtUSJ+RidGOUY7Rj5GQEZCRkRGRkZIL0ZLUSYwLjBlbUYnL0ZORmpuLUY2Ni1RJyZzZG90O0YnRjlGO0Y+RkBGQkZERkZGSEZpbkZbb0Zmbi1GLDYlUSxWZWN0b3JGaWVsZEYnRi9GMi1GUzYkLUYjNiUtRlM2Ji1GIzYpLUkjbW5HRiQ2JFEiMEYnRjktRjY2LVEiLEYnRjlGOy9GP0YxRkBGQkZERkZGSEZpbi9GTlEsMC4zMzMzMzMzZW1GJy1GW3A2JFEiMUYnRjlGXnBGam9GWkY5RjkvJSVvcGVuR1EiW0YnLyUmY2xvc2VHUSJdRidGWkY5RjktRjY2LVEiO0YnRjlGO0ZhcEZARkJGREZGRkhGaW5GTS1GNjYtUSIjRidGOUY7Rj5GQEZCRkRGRkZIRmluRltvLUYsNiVRQGludHJvZHVjZX5nZW9zdHJvcGhpY35jb21wb25lbnRGJ0YvRjJGWkY5">QyQ+SSZ1X2dlb0c2Ii1JIipHNiQlKnByb3RlY3RlZEcvSSttb2R1bGVuYW1lR0YlSS9WZWN0b3JDYWxjdWx1c0c2JEYpSShfc3lzbGliR0YlNiQtSSN1Z0dGJTYjSSJzR0YlLUksVmVjdG9yRmllbGRHRig2IzclIiIhIiIiRjhGOQ==</Equation></Text-field>
</Input>
<Output><Text-field style="2D Output" layout="Maple Output"><Equation executable="false" style="2D Output" display="LUklbXJvd0c2Iy9JK21vZHVsZW5hbWVHNiJJLFR5cGVzZXR0aW5nR0koX3N5c2xpYkdGJzYoLUkjbWlHRiQ2JVEmdV9nZW9GJy8lJ2l0YWxpY0dRJXRydWVGJy8lLG1hdGh2YXJpYW50R1EnaXRhbGljRictSSNtb0dGJDYtUSp+JiM4Nzg4O35GJy9GM1Enbm9ybWFsRicvJSZmZW5jZUdRJmZhbHNlRicvJSpzZXBhcmF0b3JHRj0vJSlzdHJldGNoeUdGPS8lKnN5bW1ldHJpY0dGPS8lKGxhcmdlb3BHRj0vJS5tb3ZhYmxlbGltaXRzR0Y9LyUnYWNjZW50R0Y9LyUnbHNwYWNlR1EmMC4wZW1GJy8lJ3JzcGFjZUdGTC1JKG1hY3Rpb25HRiQ2JS1GIzYnLUYjNictSShtZmVuY2VkR0YkNiQtRiM2KC1GLDYlUSN1Z0YnRi9GMi1GNjYtUTAmQXBwbHlGdW5jdGlvbjtGJ0Y5RjtGPkZARkJGREZGRkhGSkZNLUZXNiQtRiM2Ji1GLDYlUSJzRidGL0YyLyUrZm9yZWdyb3VuZEdRKFswLDAsMF1GJy8lKXJlYWRvbmx5R0Y9RjlGOUZib0Zlb0Y5RjktSSVtc3ViR0YkNiUtSSZtb3ZlckdGJDYlLUYsNiVRImVGJ0YvRjItRjY2LVEiX0YnRjlGO0Y+RkBGQkZERkZGSC9GS1EsMC4xMTExMTExZW1GJy9GTkZkcEZILUYsNiVRJyYjOTY2O0YnL0YwRj1GOS8lL3N1YnNjcmlwdHNoaWZ0R1EiMEYnRmJvRmVvRjlGYm9GZW9GOS9JK21zZW1hbnRpY3NHRiRRKkNvbFZlY3RvckYnLyUrYWN0aW9udHlwZUdRLnJ0YWJsZWFkZHJlc3NGJy8lKXJ0YWJsZWlkR1E1MTg0NDY4ODQ0Njc0NTU5MjMyNTRGJ0Zib0Zlb0Y5">LSZJJ1ZlY3Rvckc2JCUqcHJvdGVjdGVkR0koX3N5c2xpYkc2IjYjSSdjb2x1bW5HRig2Iy9JJCVpZEdGKCI1YUsjZlhuVylvVz0=</Equation></Text-field>
</Output>
</Group>
<Group view="code" hide-input="false" hide-output="false" labelreference="L7903" drawlabel="true" applyint="true" applyrational="true" applyexponent="false">
<Input><Text-field prompt="&gt; " style="Maple Input" layout="Normal"><Equation executable="true" style="2D Input" input-equation="eta := 1;" display="LUklbXJvd0c2Iy9JK21vZHVsZW5hbWVHNiJJLFR5cGVzZXR0aW5nR0koX3N5c2xpYkdGJzYoLUkjbWlHRiQ2JVEkZXRhRicvJSdpdGFsaWNHUSZmYWxzZUYnLyUsbWF0aHZhcmlhbnRHUSdub3JtYWxGJy1JI21vR0YkNi1RKiZjb2xvbmVxO0YnRjIvJSZmZW5jZUdGMS8lKnNlcGFyYXRvckdGMS8lKXN0cmV0Y2h5R0YxLyUqc3ltbWV0cmljR0YxLyUobGFyZ2VvcEdGMS8lLm1vdmFibGVsaW1pdHNHRjEvJSdhY2NlbnRHRjEvJSdsc3BhY2VHUSwwLjI3Nzc3NzhlbUYnLyUncnNwYWNlR0ZJLUkjbW5HRiQ2JFEiMUYnRjItRjY2LVEiO0YnRjJGOS9GPFEldHJ1ZUYnRj1GP0ZBRkNGRS9GSFEmMC4wZW1GJ0ZKLyUrZXhlY3V0YWJsZUdGMUYy">QyQ+SSRldGFHNiIiIiJGJg==</Equation></Text-field>
</Input>
<Output><Text-field style="2D Output" layout="Maple Output"><Equation executable="false" style="2D Output" display="LUklbXJvd0c2Iy9JK21vZHVsZW5hbWVHNiJJLFR5cGVzZXR0aW5nR0koX3N5c2xpYkdGJzYoLUkjbWlHRiQ2JVEnJiM5NTE7RicvJSdpdGFsaWNHUSZmYWxzZUYnLyUsbWF0aHZhcmlhbnRHUSdub3JtYWxGJy1JI21vR0YkNi1RKn4mIzg3ODg7fkYnRjIvJSZmZW5jZUdGMS8lKnNlcGFyYXRvckdGMS8lKXN0cmV0Y2h5R0YxLyUqc3ltbWV0cmljR0YxLyUobGFyZ2VvcEdGMS8lLm1vdmFibGVsaW1pdHNHRjEvJSdhY2NlbnRHRjEvJSdsc3BhY2VHUSYwLjBlbUYnLyUncnNwYWNlR0ZJLUkjbW5HRiQ2JFEiMUYnRjIvJStmb3JlZ3JvdW5kR1EoWzAsMCwwXUYnLyUpcmVhZG9ubHlHRjFGMg==">IiIi</Equation></Text-field>
</Output>
</Group>
<Group view="code" hide-output="false" labelreference="L7902" drawlabel="true" applyint="true" applyrational="true" applyexponent="false">
<Input><Text-field prompt="&gt; " style="Maple Input" layout="Normal"><Equation executable="true" style="2D Input" input-equation="" display="LUklbXJvd0c2Iy9JK21vZHVsZW5hbWVHNiJJLFR5cGVzZXR0aW5nR0koX3N5c2xpYkdGJzYlLUkjbW9HRiQ2LlEhRicvJSVzaXplR1EjMTRGJy8lLG1hdGh2YXJpYW50R1Enbm9ybWFsRicvJSZmZW5jZUdRJmZhbHNlRicvJSpzZXBhcmF0b3JHRjcvJSlzdHJldGNoeUdGNy8lKnN5bW1ldHJpY0dGNy8lKGxhcmdlb3BHRjcvJS5tb3ZhYmxlbGltaXRzR0Y3LyUnYWNjZW50R0Y3LyUnbHNwYWNlR1EsMC4yMjIyMjIyZW1GJy8lJ3JzcGFjZUdGRi8lK2V4ZWN1dGFibGVHRjdGMg==">LUklbXJvd0c2Iy9JK21vZHVsZW5hbWVHNiJJLFR5cGVzZXR0aW5nR0koX3N5c2xpYkdGJzYjLUkjbW9HRiQ2LlEhRicvJSVzaXplR1EjMTRGJy8lLG1hdGh2YXJpYW50R1Enbm9ybWFsRicvJSZmZW5jZUdRJmZhbHNlRicvJSpzZXBhcmF0b3JHRjcvJSlzdHJldGNoeUdGNy8lKnN5bW1ldHJpY0dGNy8lKGxhcmdlb3BHRjcvJS5tb3ZhYmxlbGltaXRzR0Y3LyUnYWNjZW50R0Y3LyUnbHNwYWNlR1EsMC4yMjIyMjIyZW1GJy8lJ3JzcGFjZUdGRg==</Equation></Text-field>
</Input>
</Group>
<Group view="code" hide-input="false" hide-output="false" labelreference="L7901" drawlabel="true" applyint="true" applyrational="true" applyexponent="false">
<Input><Text-field prompt="&gt; " style="Maple Input" layout="Normal"><Equation executable="true" style="2D Input" input-equation="Delta_t := 1/1000000000;" display="LUklbXJvd0c2Iy9JK21vZHVsZW5hbWVHNiJJLFR5cGVzZXR0aW5nR0koX3N5c2xpYkdGJzYqLUkjbWlHRiQ2JVEoRGVsdGFfdEYnLyUnaXRhbGljR1EldHJ1ZUYnLyUsbWF0aHZhcmlhbnRHUSdpdGFsaWNGJy1JI21vR0YkNi1RKiZjb2xvbmVxO0YnL0YzUSdub3JtYWxGJy8lJmZlbmNlR1EmZmFsc2VGJy8lKnNlcGFyYXRvckdGPS8lKXN0cmV0Y2h5R0Y9LyUqc3ltbWV0cmljR0Y9LyUobGFyZ2VvcEdGPS8lLm1vdmFibGVsaW1pdHNHRj0vJSdhY2NlbnRHRj0vJSdsc3BhY2VHUSwwLjI3Nzc3NzhlbUYnLyUncnNwYWNlR0ZMLUkmbWZyYWNHRiQ2KC1JI21uR0YkNiRRIjFGJ0Y5LUYjNiUtRlM2JFErMTAwMDAwMDAwMEYnRjlGL0YyLyUubGluZXRoaWNrbmVzc0dGVS8lK2Rlbm9tYWxpZ25HUSdjZW50ZXJGJy8lKW51bWFsaWduR0Zpbi8lKWJldmVsbGVkR0Y9LUY2Ni1RIjtGJ0Y5RjsvRj9GMUZARkJGREZGRkgvRktRJjAuMGVtRidGTS1GNjYtUSIjRidGOUY7Rj5GQEZCRkRGRkZIRmJvL0ZORmNvLUYsNiVRXHBEZWZpbmV+dGltZXN0ZXB+c2l6ZX4tfmNob29zZX5hfnNtYWxsfnZhbHVlfnRvfmNvbXBhcmV+dG9+aW5zdGFudGFuZW91c35zb2x1dGlvbnNGJ0YvRjIvJStleGVjdXRhYmxlR0Y9Rjk=">QyQ+SShEZWx0YV90RzYiIyIiIiIrKysrKzVGJw==</Equation></Text-field>
</Input>
<Output><Text-field style="2D Output" layout="Maple Output"><Equation executable="false" style="2D Output" display="LUklbXJvd0c2Iy9JK21vZHVsZW5hbWVHNiJJLFR5cGVzZXR0aW5nR0koX3N5c2xpYkdGJzYoLUkjbWlHRiQ2JVEoRGVsdGFfdEYnLyUnaXRhbGljR1EldHJ1ZUYnLyUsbWF0aHZhcmlhbnRHUSdpdGFsaWNGJy1JI21vR0YkNi1RKn4mIzg3ODg7fkYnL0YzUSdub3JtYWxGJy8lJmZlbmNlR1EmZmFsc2VGJy8lKnNlcGFyYXRvckdGPS8lKXN0cmV0Y2h5R0Y9LyUqc3ltbWV0cmljR0Y9LyUobGFyZ2VvcEdGPS8lLm1vdmFibGVsaW1pdHNHRj0vJSdhY2NlbnRHRj0vJSdsc3BhY2VHUSYwLjBlbUYnLyUncnNwYWNlR0ZMLUkmbWZyYWNHRiQ2KC1JI21uR0YkNiRRIjFGJ0Y5LUZTNiRRKzEwMDAwMDAwMDBGJ0Y5LyUubGluZXRoaWNrbmVzc0dGVS8lK2Rlbm9tYWxpZ25HUSdjZW50ZXJGJy8lKW51bWFsaWduR0Znbi8lKWJldmVsbGVkR0Y9LyUrZm9yZWdyb3VuZEdRKFswLDAsMF1GJy8lKXJlYWRvbmx5R0Y9Rjk=">IyIiIiIrKysrKzU=</Equation></Text-field>
</Output>
</Group>
<Group view="code" hide-output="false" labelreference="L7900" drawlabel="true" applyint="true" applyrational="true" applyexponent="false">
<Input><Text-field prompt="&gt; " style="Maple Input" layout="Normal"><Equation executable="true" style="2D Input" input-equation="" display="LUklbXJvd0c2Iy9JK21vZHVsZW5hbWVHNiJJLFR5cGVzZXR0aW5nR0koX3N5c2xpYkdGJzYmLUkjbW9HRiQ2LVEiI0YnLyUsbWF0aHZhcmlhbnRHUSdub3JtYWxGJy8lJmZlbmNlR1EmZmFsc2VGJy8lKnNlcGFyYXRvckdGNC8lKXN0cmV0Y2h5R0Y0LyUqc3ltbWV0cmljR0Y0LyUobGFyZ2VvcEdGNC8lLm1vdmFibGVsaW1pdHNHRjQvJSdhY2NlbnRHRjQvJSdsc3BhY2VHUSYwLjBlbUYnLyUncnNwYWNlR0ZDLUkjbWlHRiQ2JVFbcURpc2NyZXRpc2V+dGhlfmluZHVjdGlvbn5lcXVhdGlvbn5hbmR+dXNlfml0fnRoZX5ldm9sdmV+dGhlfm1hZ25ldGljfmZpZWxkfmJ5fmF+ZmluaXRlfnRpbWVzdGVwfkYnLyUnaXRhbGljR1EldHJ1ZUYnL0YwUSdpdGFsaWNGJy8lK2V4ZWN1dGFibGVHRjRGLw==">NiI=</Equation></Text-field>
</Input>
</Group>
<Group view="code" hide-input="false" hide-output="false" labelreference="L7899" drawlabel="true" applyint="true" applyrational="true" applyexponent="false">
<Input><Text-field prompt="&gt; " style="Maple Input" layout="Normal"><Equation executable="true" style="2D Input" input-equation="B_nplusone_cyl := simplify(VectorCalculus:-`+`(B_cyl, VectorCalculus:-`*`(Delta_t, VectorCalculus:-`+`(VectorCalculus:-`+`(VectorCalculus:-Curl(VectorCalculus:-CrossProduct(u_cyl, B_cyl)), VectorCalculus:-Curl(VectorCalculus:-CrossProduct(u_geo, B_cyl))), VectorCalculus:-`*`(eta, VectorCalculus:-Laplacian(B_cyl))))));" display="LUklbXJvd0c2Iy9JK21vZHVsZW5hbWVHNiJJLFR5cGVzZXR0aW5nR0koX3N5c2xpYkdGJzYpLUkjbWlHRiQ2JVEvQl9ucGx1c29uZV9jeWxGJy8lJ2l0YWxpY0dRJXRydWVGJy8lLG1hdGh2YXJpYW50R1EnaXRhbGljRictSSNtb0dGJDYtUSomY29sb25lcTtGJy9GM1Enbm9ybWFsRicvJSZmZW5jZUdRJmZhbHNlRicvJSpzZXBhcmF0b3JHRj0vJSlzdHJldGNoeUdGPS8lKnN5bW1ldHJpY0dGPS8lKGxhcmdlb3BHRj0vJS5tb3ZhYmxlbGltaXRzR0Y9LyUnYWNjZW50R0Y9LyUnbHNwYWNlR1EsMC4yNzc3Nzc4ZW1GJy8lJ3JzcGFjZUdGTC1GLDYlUSlzaW1wbGlmeUYnRi9GMi1JKG1mZW5jZWRHRiQ2JC1GIzYpLUYsNiVRJkJfY3lsRidGL0YyLUY2Ni1RIitGJ0Y5RjtGPkZARkJGREZGRkgvRktRLDAuMjIyMjIyMmVtRicvRk5GaG4tRiw2JVEoRGVsdGFfdEYnRi9GMi1GNjYtUScmc2RvdDtGJ0Y5RjtGPkZARkJGREZGRkgvRktRJjAuMGVtRicvRk5GYW8tRlM2JC1GIzYnLUY2Ni5RIUYnLyUlc2l6ZUdRIzE0RidGOUY7Rj5GQEZCRkRGRkZIRmduRmluLUYjNjEtRiw2JVElQ3VybEYnRi9GMi1GUzYkLUYjNiYtRiw2JVEtQ3Jvc3NQcm9kdWN0RidGL0YyLUZTNiQtRiM2Jy1GLDYlUSZ1X2N5bEYnRi9GMi1GNjYtUSIsRidGOUY7L0Y/RjFGQEZCRkRGRkZIRmBvL0ZOUSwwLjMzMzMzMzNlbUYnRlcvJStleGVjdXRhYmxlR0Y9RjlGOUZmcUY5RjlGWi1GNjYtUSJ+RidGOUY7Rj5GQEZCRkRGRkZIRmBvRmJvRl9wLUZTNiQtRiM2JUZmcC1GUzYkLUYjNictRiw2JVEmdV9nZW9GJ0YvRjJGYHFGaHFGV0Y5RjlGOUY5RlotRiw2JVEkZXRhRicvRjBGPUY5RmhxRl1vRmhxLUYsNiVRKkxhcGxhY2lhbkYnRi9GMi1GUzYkLUYjNiVGV0ZmcUY5RjlGZnFGOUZnb0ZmcUY5RjlGZnFGOUY5LUY2Ni1RIjtGJ0Y5RjtGY3FGQEZCRkRGRkZIRmBvRk1GZnFGOQ==">QyQ+SS9CX25wbHVzb25lX2N5bEc2Ii1JKXNpbXBsaWZ5RzYkJSpwcm90ZWN0ZWRHSShfc3lzbGliR0YlNiMtSSIrRzYkRikvSSttb2R1bGVuYW1lR0YlSS9WZWN0b3JDYWxjdWx1c0dGKDYkSSZCX2N5bEdGJS1JIipHRi42JEkoRGVsdGFfdEdGJS1GLTYkLUYtNiQtSSVDdXJsR0YuNiMtSS1Dcm9zc1Byb2R1Y3RHRi42JEkmdV9jeWxHRiVGMy1GPTYjLUZANiRJJnVfZ2VvR0YlRjMtRjU2JEkkZXRhR0YlLUkqTGFwbGFjaWFuR0YuNiNGMyIiIg==</Equation></Text-field>
</Input>
<Output><Text-field style="2D Output" layout="Maple Output"><Equation executable="false" style="2D Output" display="LUklbXJvd0c2Iy9JK21vZHVsZW5hbWVHNiJJLFR5cGVzZXR0aW5nR0koX3N5c2xpYkdGJzYoLUkjbWlHRiQ2JVEvQl9ucGx1c29uZV9jeWxGJy8lJ2l0YWxpY0dRJXRydWVGJy8lLG1hdGh2YXJpYW50R1EnaXRhbGljRictSSNtb0dGJDYtUSp+JiM4Nzg4O35GJy9GM1Enbm9ybWFsRicvJSZmZW5jZUdRJmZhbHNlRicvJSpzZXBhcmF0b3JHRj0vJSlzdHJldGNoeUdGPS8lKnN5bW1ldHJpY0dGPS8lKGxhcmdlb3BHRj0vJS5tb3ZhYmxlbGltaXRzR0Y9LyUnYWNjZW50R0Y9LyUnbHNwYWNlR1EmMC4wZW1GJy8lJ3JzcGFjZUdGTC1JKG1hY3Rpb25HRiQ2JS1GIzYsLUY2Ni1RKiZ1bWludXMwO0YnRjlGO0Y+RkBGQkZERkZGSC9GS1EsMC4yMjIyMjIyZW1GJy9GTkZYLUYjNictRiM2KC1JJm1mcmFjR0YkNigtSSNtbkdGJDYkUSQxODlGJ0Y5LUZcbzYkUSsyMTYzMjAwMDAwRidGOS8lLmxpbmV0aGlja25lc3NHUSIxRicvJStkZW5vbWFsaWduR1EnY2VudGVyRicvJSludW1hbGlnbkdGZ28vJSliZXZlbGxlZEdGPS1GNjYtUTEmSW52aXNpYmxlVGltZXM7RidGOUY7Rj5GQEZCRkRGRkZIRkpGTS1GIzYoLUkobWZlbmNlZEdGJDYkLUYjNiwtRiM2Ki1JJW1zdXBHRiQ2JS1GLDYlUSJzRidGL0YyLUZcbzYkUSI1RidGOS8lMXN1cGVyc2NyaXB0c2hpZnRHUSIwRidGXHAtRiM2KC1GLDYlUSRzaW5GJy9GMEY9RjktRjY2LVEwJkFwcGx5RnVuY3Rpb247RidGOUY7Rj5GQEZCRkRGRkZIRkpGTS1GYnA2JC1GIzYmLUYsNiVRJyYjOTY2O0YnRmlxRjkvJStmb3JlZ3JvdW5kR1EoWzAsMCwwXUYnLyUpcmVhZG9ubHlHRj1GOUY5RmRyRmdyRjlGXHAtRmJwNiQtRiM2KC1GIzYkLUZpcDYlRltxLUZcbzYkUSIyRidGOUZhcUY5LUY2Ni1RIitGJ0Y5RjtGPkZARkJGREZGRkhGV0ZZLUZpbjYoLUZcbzYkUSI3RidGOUZecUZib0Zlb0Zob0Zqby1GNjYtUSgmbWludXM7RidGOUY7Rj5GQEZCRkRGRkZIRldGWS1GIzYmLUZcbzYkUSI5RidGOUZccC1GaXA2JS1GLDYlUSJ6RidGL0YyRmFzRmFxRjlGOUY5RlxwLUZpcDYlLUYjNigtRiw2JVEkY29zRidGaXFGOUZqcUZdckZkckZnckY5Rl5xRmFxRjlGXHQtRiM2KkZocEZccEZkcUZccEZpckZccC1GaXA2JUZbdS1GXG82JFEiM0YnRjlGYXFGOUZkcy1GIzYoLUZpbjYoLUZcbzYkUSoyMDgwMDAwMDBGJ0Y5LUZcbzYkUSMyMUYnRjlGYm9GZW9GaG9Gam9GXHAtRiM2KEZbcUZccC1GYnA2JC1GIzYoRl1zRmRzLUYjNigtRmluNihGXnFGZHVGYm9GZW9GaG9Gam9GXHAtRiM2JEZkdEY5RmRyRmdyRjlGXHQtRmluNigtRlxvNiRRKjY5OTk5OTk5M0YnRjktRlxvNiRRKjUwMDAwMDAwMEYnRjlGYm9GZW9GaG9Gam9GOUY5RlxwLUZpcDYlRlt1RmFzRmFxRjlGZHJGZ3JGOUZcdC1GIzYoRmRxRlxwLUZicDYkLUYjNiYtRiM2Ji1GYnA2JC1GIzYpRlQtRiM2KC1GaW42KC1GXG82JFEjNTJGJ0Y5LUZcbzYkUSUyNjI1RidGOUZib0Zlb0Zob0Zqb0ZccEZdc0ZkckZnckY5Rlx0LUYjNigtRmluNihGZ3gtRlxvNiRRJTE1NzVGJ0Y5RmJvRmVvRmhvRmpvRlxwRlt3RmRyRmdyRjlGZHMtRmluNihGZ3gtRlxvNiRRJTE4NzVGJ0Y5RmJvRmVvRmhvRmpvRjlGOUZccC1GIzYoLUYsNiVRI3VnRidGL0YyRmpxLUZicDYkLUYjNiZGW3FGZHJGZ3JGOUY5RmRyRmdyRjlGOUZkcy1GIzYmRltxRlxwLUZicDYkLUYjNjAtRiM2JC1GaXA2JUZbcS1GXG82JFEiNkYnRjlGYXFGOUZkcy1GIzYmLUZicDYkLUYjNiYtRiM2JkZcW2xGXHBGZHRGOUZcdC1GaW42KC1GXG82JFEjMzdGJ0Y5LUZcbzYkUSMxMEYnRjlGYm9GZW9GaG9Gam9GOUY5RlxwLUZpcDYlRltxLUZcbzYkUSI0RidGOUZhcUY5RmRzLUYjNiYtRmJwNiQtRiM2KC1GIzYoLUZpbjYoLUZcbzYkUSM1NUYnRjktRlxvNiRRIjhGJ0Y5RmJvRmVvRmhvRmpvRlxwLUYjNiQtRmlwNiVGZnRGYVxsRmFxRjlGZHJGZ3JGOUZcdC1GIzYoLUZpbjYoLUZcbzYkUSQyMDdGJ0Y5LUZcbzYkUSMyMEYnRjlGYm9GZW9GaG9Gam9GXHBGW3dGZHJGZ3JGOUZkcy1GaW42KC1GXG82JFEkNjM5RidGOS1GXG82JFEkMjAwRidGOUZib0Zlb0Zob0Zqb0Y5RjlGXHBGX3NGOUZkcy1GIzYoLUZpbjYoLUZcbzYkUSMyNUYnRjlGYV1sRmJvRmVvRmhvRmpvRlxwLUYjNiQtRmlwNiVGZnRGXFtsRmFxRjlGZHJGZ3JGOUZcdC1GIzYoLUZpbjYoLUZcbzYkUSM2M0YnRjlGYV1sRmJvRmVvRmhvRmpvRlxwRmRdbEZkckZnckY5RmRzLUYjNigtRmluNigtRlxvNiRRJTExMDdGJ0Y5RmdebEZib0Zlb0Zob0Zqb0ZccEZbd0ZkckZnckY5Rlx0LUZpbjYoRltvRmdebEZib0Zlb0Zob0Zqb0Y5RjlGOUY5RjlGXHBGW3VGOUZcdC1GIzYoLUZpbjYoLUZcbzYkUSoxMDQwMDAwMDBGJ0Y5Rl52RmJvRmVvRmhvRmpvRlxwLUYjNiZGW3FGXHBGY3ZGOUZkckZnckY5RjlGOUZccC1JJm1zcXJ0R0YkNiMtRlxvNiRRIzI2RidGOUZccC1GX2FsNiNGXnFGOUZkckZnckY5LUklbXN1YkdGJDYlLUkmbW92ZXJHRiQ2JS1GLDYlUSJlRidGL0YyLUY2Ni1RIl9GJ0Y5RjtGPkZARkJGREZGRkgvRktRLDAuMTExMTExMWVtRicvRk5GY2JsRkhGW3EvJS9zdWJzY3JpcHRzaGlmdEdGY3FGZHJGZ3JGOUZcdC1GIzYnLUYjNigtRmluNigtRlxvNiRRJDU2N0YnRjlGX29GYm9GZW9GaG9Gam9GXHAtRiM2KEZeYWxGXHBGZGFsRlxwLUZicDYkLUYjNjAtRiM2KC1GaW42KEZhYWwtRlxvNiRRJTc4NzVGJ0Y5RmJvRmVvRmhvRmpvRlxwLUYjNipGW3FGXHAtRmJwNiQtRiM2KEZdc0Zkc0ZndkZcdEZnc0Y5RjlGXHAtRmJwNiQtRiM2Ji1GIzYkRmV3RjlGXHQtRmluNigtRlxvNiRGZG9GOUZhc0Zib0Zlb0Zob0Zqb0Y5RjlGXHAtRmJwNiQtRiM2KC1GaW42KC1GIzYmLUY2Ni1RMCZEaWZmZXJlbnRpYWxEO0YnRjlGO0Y+RkBGQkZERkZGSEZKRk1GZHJGZ3JGOS1GIzYmLUYjNidGZWVsRltxRmRyRmdyRjlGZHJGZ3JGOUZib0Zlb0Zob0Zqb0ZccEZpeUZkckZnckY5RjlGOUZkckZnckY5RmRzLUYjNihGaHBGXHAtRmJwNiQtRiM2KEZdc0Zkcy1GaW42KEZpcy1GXG82JFEjMTVGJ0Y5RmJvRmVvRmhvRmpvRlx0LUYjNiZGZHVGXHBGZHRGOUY5RjlGXHAtRmlwNiVGW3VGXFtsRmFxRjlGXHQtRiM2KC1GaW42KEZkdUZhc0Zib0Zlb0Zob0Zqb0ZccC1GIzYoRmhwRlxwRl5mbEZccC1GaXA2JUZbdUZhXGxGYXFGOUZkckZnckY5RmRzLUYjNiYtRmJwNiQtRiM2Ji1GIzYmLUZicDYkLUYjNilGVC1GaW42KEZhYWwtRlxvNiRRJTU2MjVGJ0Y5RmJvRmVvRmhvRmpvRmRzLUYjNigtRmluNihGYWFsLUZcbzYkUSUzMzc1RidGOUZib0Zlb0Zob0Zqb0ZccEZdc0ZkckZnckY5RmRzLUYjNigtRmluNihGYWFsLUZcbzYkUSU0NzI1RidGOUZib0Zlb0Zob0Zqb0ZccEZbd0ZkckZnckY5RjlGOUZccEZpeUY5Rlx0LUYjNigtRmluNihGYVxsRmR1RmJvRmVvRmhvRmpvRlxwLUYjNiZGW3FGXHAtRmJwNiQtRiM2MEZoekZkcy1GIzYmLUZicDYkLUYjNiYtRiM2KC1GaW42KEZhdEZhc0Zib0Zlb0Zob0Zqb0ZccEZbd0ZkckZnckY5Rlx0LUZpbjYoLUZcbzYkUSM1OUYnRjlGX15sRmJvRmVvRmhvRmpvRjlGOUZccEZfXGxGOUZkcy1GIzYmLUZicDYkLUYjNigtRiM2KC1GaW42KC1GXG82JFEjODVGJ0Y5LUZcbzYkUSMzMkYnRjlGYm9GZW9GaG9Gam9GXHBGZF1sRmRyRmdyRjlGXHQtRiM2KC1GaW42KC1GXG82JFEkMzUxRidGOS1GXG82JFEjODBGJ0Y5RmJvRmVvRmhvRmpvRlxwRlt3RmRyRmdyRjlGZHMtRmluNigtRlxvNiRRJTEyMzNGJ0Y5LUZcbzYkUSQ4MDBGJ0Y5RmJvRmVvRmhvRmpvRjlGOUZccEZfc0Y5RmRzLUYjNigtRmluNihGXl9sRmhbbUZib0Zlb0Zob0Zqb0ZccEZhX2xGZHJGZ3JGOUZcdC1GIzYoLUZpbjYoRmlfbEZoW21GYm9GZW9GaG9Gam9GXHBGZF1sRmRyRmdyRjlGZHMtRiM2KC1GaW42KEZgYGxGalxtRmJvRmVvRmhvRmpvRlxwRlt3RmRyRmdyRjlGXHQtRmluNihGW29GalxtRmJvRmVvRmhvRmpvRjlGOUY5RmRyRmdyRjlGOUY5RlxwRmV3RjlGXHQtRiM2KC1GaW42KC1GXG82JFErMTA0MDAwMDAwMEYnRjlGW29GYm9GZW9GaG9Gam9GXHAtRiM2KkZbcUZccC1GYnA2JC1GIzYoRl1zRmRzRlt3Rlx0LUZpbjYoLUZcbzYkUSsyMDk5OTk5OTc5RidGOS1GXG82JFErMjUwMDAwMDAwMEYnRjlGYm9GZW9GaG9Gam9GOUY5RlxwRmRxRlxwRlt1RjlGZHJGZ3JGOUZkcy1GIzYmLUZicDYkLUYjNilGVC1GIzYoLUZpbjYoLUZcbzYkUSMxM0YnRjlGaGhsRmJvRmVvRmhvRmpvRlxwRl1zRmRyRmdyRjlGXHQtRiM2KC1GaW42KEZqX21GX2lsRmJvRmVvRmhvRmpvRlxwRlt3RmRyRmdyRjlGZHMtRmluNihGal9tRmFobEZib0Zlb0Zob0Zqb0Y5RjlGXHBGaXlGOUZkcy1GIzYoLUZpbjYoLUZcbzYkUSMxMUYnRjktRlxvNiRRIzEyRidGOUZib0Zlb0Zob0Zqb0ZccC1GIzYmRltxRlxwLUZicDYkLUYjNjBGaHpGZHMtRiM2Ji1GYnA2JC1GIzYmLUYjNigtRmluNigtRlxvNiRRIzI3RidGOUZnYG1GYm9GZW9GaG9Gam9GXHBGW3dGZHJGZ3JGOUZcdC1GaW42KC1GXG82JFEkMTExRidGOUZeXWxGYm9GZW9GaG9Gam9GOUY5RlxwRl9cbEY5RmRzLUYjNiYtRmJwNiQtRiM2KC1GIzYoLUZpbjYoRmVbbS1GXG82JFEjNDRGJ0Y5RmJvRmVvRmhvRmpvRlxwRmRdbEZkckZnckY5Rlx0LUYjNigtRmluNihGX1xtLUZcbzYkUSQxMTBGJ0Y5RmJvRmVvRmhvRmpvRlxwRlt3RmRyRmdyRjlGZHMtRmluNihGZ1xtLUZcbzYkUSUxMTAwRidGOUZib0Zlb0Zob0Zqb0Y5RjlGXHBGX3NGOUZkcy1GIzYoLUZpbjYoRl5fbEZfY21GYm9GZW9GaG9Gam9GXHBGYV9sRmRyRmdyRjlGXHQtRiM2KC1GaW42KEZpX2xGX2NtRmJvRmVvRmhvRmpvRlxwRmRdbEZkckZnckY5RmRzLUYjNigtRmluNihGYGBsRltkbUZib0Zlb0Zob0Zqb0ZccEZbd0ZkckZnckY5Rlx0LUZpbjYoRltvRltkbUZib0Zlb0Zob0Zqb0Y5RjlGOUZkckZnckY5RjlGOUY5RmRyRmdyRjktRmdhbDYlRmlhbEZhckZlYmxGZHJGZ3JGOUZcdC1GIzYnLUYjNigtRmluNihGW28tRlxvNiRRKjIxNjMyMDAwMEYnRjlGYm9GZW9GaG9Gam9GXHAtRiM2LEZbcUZccEZeYWxGXHAtRmJwNiQtRiM2LC1GIzYoRmhwRlxwRml0RlxwRmRxRjlGXHQtRiM2KEZidUZccEZkcUZccEZocEY5Rlx0LUYjNigtRmluNigtRlxvNiRRKTQxNjAwMDAwRidGOUZpX2xGYm9GZW9GaG9Gam9GXHAtRiM2JkZbcUZccEZld0Y5RmRyRmdyRjlGZHMtRiM2KC1GaW42KEZpcy1GXG82JFEjNTBGJ0Y5RmJvRmVvRmhvRmpvRlxwLUYjNihGZHFGXHAtRmJwNiQtRiM2KUZULUYjNigtRmluNigtRlxvNiRRJDEwNEYnRjktRlxvNiRRJjExMDI1RidGOUZib0Zlb0Zob0Zqb0ZccC1GIzYkRml5RjlGZHJGZ3JGOUZkcy1GIzYkLUZpcDYlRltxRmR1RmFxRjlGZHMtRiM2Ji1GYnA2JC1GIzYoLUYjNigtRmluNihGXl9sLUZcbzYkUSMyOEYnRjlGYm9GZW9GaG9Gam9GXHBGZF1sRmRyRmdyRjlGXHQtRiM2KEZdZ2xGXHBGW3dGZHJGZ3JGOUZkcy1GaW42KEZhdEZhaW1GYm9GZW9GaG9Gam9GOUY5RlxwRltxRjlGOUY5RlxwRlt1RjlGZHJGZ3JGOUZkcy1GIzYoLUZpbjYoLUZcbzYkUSkyMDgwMDAwMEYnRjlGaV9sRmJvRmVvRmhvRmpvRlxwLUYjNiRGW3FGOUZkckZnckY5RjlGOUZccEZkYWxGXHBGZnRGOUZkckZnckY5LUZnYWw2JUZpYWxGZnRGZWJsRmRyRmdyRjlGZHJGZ3JGOS9JK21zZW1hbnRpY3NHRiRRKkNvbFZlY3RvckYnLyUrYWN0aW9udHlwZUdRLnJ0YWJsZWFkZHJlc3NGJy8lKXJ0YWJsZWlkR1E1MTg0NDY4ODQ0Njc0NDAwNDU5NDJGJ0ZkckZnckY5">LSZJJ1ZlY3Rvckc2JCUqcHJvdGVjdGVkR0koX3N5c2xpYkc2IjYjSSdjb2x1bW5HRig2Iy9JJCVpZEdGKCI1VWYvU3VZJSlvVz0=</Equation></Text-field>
</Output>
</Group>
<Group view="code" hide-input="false" hide-output="false" labelreference="L7252" drawlabel="true" applyint="true" applyrational="true">
<Input><Text-field prompt="&gt; " style="Maple Input" layout="Normal"><Equation executable="true" style="2D Input" input-equation="" display="LUklbXJvd0c2Iy9JK21vZHVsZW5hbWVHNiJJLFR5cGVzZXR0aW5nR0koX3N5c2xpYkdGJzYlLUkjbW9HRiQ2LlEhRicvJSVzaXplR1EjMTRGJy8lLG1hdGh2YXJpYW50R1Enbm9ybWFsRicvJSZmZW5jZUdRJmZhbHNlRicvJSpzZXBhcmF0b3JHRjcvJSlzdHJldGNoeUdGNy8lKnN5bW1ldHJpY0dGNy8lKGxhcmdlb3BHRjcvJS5tb3ZhYmxlbGltaXRzR0Y3LyUnYWNjZW50R0Y3LyUnbHNwYWNlR1EsMC4yMjIyMjIyZW1GJy8lJ3JzcGFjZUdGRi8lK2V4ZWN1dGFibGVHRjdGMg==">LUklbXJvd0c2Iy9JK21vZHVsZW5hbWVHNiJJLFR5cGVzZXR0aW5nR0koX3N5c2xpYkdGJzYjLUkjbW9HRiQ2LlEhRicvJSVzaXplR1EjMTRGJy8lLG1hdGh2YXJpYW50R1Enbm9ybWFsRicvJSZmZW5jZUdRJmZhbHNlRicvJSpzZXBhcmF0b3JHRjcvJSlzdHJldGNoeUdGNy8lKnN5bW1ldHJpY0dGNy8lKGxhcmdlb3BHRjcvJS5tb3ZhYmxlbGltaXRzR0Y3LyUnYWNjZW50R0Y3LyUnbHNwYWNlR1EsMC4yMjIyMjIyZW1GJy8lJ3JzcGFjZUdGRg==</Equation></Text-field>
</Input>
</Group></Presentation-Block><Presentation-Block>
<Group view="code" hide-output="false" labelreference="L8013" drawlabel="true" applyint="true" applyrational="true" applyexponent="false">
<Input><Text-field prompt="&gt; " style="Maple Input" layout="Normal"></Text-field>
</Input>
</Group>
<Group view="code" hide-input="false" hide-output="false" labelreference="L7268" drawlabel="true" applyint="true" applyrational="true">
<Input><Text-field prompt="&gt; " style="Maple Input" layout="Normal"><Equation executable="true" style="2D Input" input-equation="" display="LUklbXJvd0c2Iy9JK21vZHVsZW5hbWVHNiJJLFR5cGVzZXR0aW5nR0koX3N5c2xpYkdGJzYlLUkjbW9HRiQ2LlEhRicvJSVzaXplR1EjMTRGJy8lLG1hdGh2YXJpYW50R1Enbm9ybWFsRicvJSZmZW5jZUdRJmZhbHNlRicvJSpzZXBhcmF0b3JHRjcvJSlzdHJldGNoeUdGNy8lKnN5bW1ldHJpY0dGNy8lKGxhcmdlb3BHRjcvJS5tb3ZhYmxlbGltaXRzR0Y3LyUnYWNjZW50R0Y3LyUnbHNwYWNlR1EsMC4yMjIyMjIyZW1GJy8lJ3JzcGFjZUdGRi8lK2V4ZWN1dGFibGVHRjdGMg==">LUklbXJvd0c2Iy9JK21vZHVsZW5hbWVHNiJJLFR5cGVzZXR0aW5nR0koX3N5c2xpYkdGJzYjLUkjbW9HRiQ2LlEhRicvJSVzaXplR1EjMTRGJy8lLG1hdGh2YXJpYW50R1Enbm9ybWFsRicvJSZmZW5jZUdRJmZhbHNlRicvJSpzZXBhcmF0b3JHRjcvJSlzdHJldGNoeUdGNy8lKnN5bW1ldHJpY0dGNy8lKGxhcmdlb3BHRjcvJS5tb3ZhYmxlbGltaXRzR0Y3LyUnYWNjZW50R0Y3LyUnbHNwYWNlR1EsMC4yMjIyMjIyZW1GJy8lJ3JzcGFjZUdGRg==</Equation></Text-field>
</Input>
</Group>
<Group view="code" hide-input="false" hide-output="false" labelreference="L7236" drawlabel="true" applyint="true" applyrational="true">
<Input><Text-field prompt="&gt; " style="Maple Input" layout="Normal"><Equation executable="true" style="2D Input" input-equation="" display="LUklbXJvd0c2Iy9JK21vZHVsZW5hbWVHNiJJLFR5cGVzZXR0aW5nR0koX3N5c2xpYkdGJzYlLUkjbW9HRiQ2LlEhRicvJSVzaXplR1EjMTRGJy8lLG1hdGh2YXJpYW50R1Enbm9ybWFsRicvJSZmZW5jZUdRJmZhbHNlRicvJSpzZXBhcmF0b3JHRjcvJSlzdHJldGNoeUdGNy8lKnN5bW1ldHJpY0dGNy8lKGxhcmdlb3BHRjcvJS5tb3ZhYmxlbGltaXRzR0Y3LyUnYWNjZW50R0Y3LyUnbHNwYWNlR1EsMC4yMjIyMjIyZW1GJy8lJ3JzcGFjZUdGRi8lK2V4ZWN1dGFibGVHRjdGMg==">LUklbXJvd0c2Iy9JK21vZHVsZW5hbWVHNiJJLFR5cGVzZXR0aW5nR0koX3N5c2xpYkdGJzYjLUkjbW9HRiQ2LlEhRicvJSVzaXplR1EjMTRGJy8lLG1hdGh2YXJpYW50R1Enbm9ybWFsRicvJSZmZW5jZUdRJmZhbHNlRicvJSpzZXBhcmF0b3JHRjcvJSlzdHJldGNoeUdGNy8lKnN5bW1ldHJpY0dGNy8lKGxhcmdlb3BHRjcvJS5tb3ZhYmxlbGltaXRzR0Y3LyUnYWNjZW50R0Y3LyUnbHNwYWNlR1EsMC4yMjIyMjIyZW1GJy8lJ3JzcGFjZUdGRg==</Equation></Text-field>
</Input>
</Group></Presentation-Block>
<Group hide-input="false" hide-output="false" labelreference="L7206" drawlabel="true" applyint="true" applyrational="true" applyexponent="false">
<Input><Text-field prompt="&gt; " style="Maple Input" layout="Normal"><Equation executable="true" style="2D Input" input-equation="VectorCalculus:-SetCoordinates(spherical[r, theta, phi])" display="LUklbXJvd0c2Iy9JK21vZHVsZW5hbWVHNiJJLFR5cGVzZXR0aW5nR0koX3N5c2xpYkdGJzYnLUkjbW9HRiQ2LlEhRicvJSVzaXplR1EjMTRGJy8lLG1hdGh2YXJpYW50R1Enbm9ybWFsRicvJSZmZW5jZUdRJmZhbHNlRicvJSpzZXBhcmF0b3JHRjcvJSlzdHJldGNoeUdGNy8lKnN5bW1ldHJpY0dGNy8lKGxhcmdlb3BHRjcvJS5tb3ZhYmxlbGltaXRzR0Y3LyUnYWNjZW50R0Y3LyUnbHNwYWNlR1EsMC4yMjIyMjIyZW1GJy8lJ3JzcGFjZUdGRi1GIzYmLUkjbWlHRiQ2JVEvU2V0Q29vcmRpbmF0ZXNGJy8lJ2l0YWxpY0dRJXRydWVGJy9GM1EnaXRhbGljRictSShtZmVuY2VkR0YkNiQtRiM2Ji1GTDYlUSpzcGhlcmljYWxGJ0ZPRlItRlU2Ji1GIzYqLUZMNiVRInJGJ0ZPRlItRiw2LVEiLEYnRjJGNS9GOUZRRjpGPEY+RkBGQi9GRVEmMC4wZW1GJy9GSFEsMC4zMzMzMzMzZW1GJy1GTDYlUSZ0aGV0YUYnL0ZQRjdGMkZdby1GLDYtUSJ+RidGMkY1RjhGOkY8Rj5GQEZCRmFvL0ZIRmJvLUZMNiVRJHBoaUYnRmhvRjIvJStleGVjdXRhYmxlR0Y3RjJGMi8lJW9wZW5HUSJbRicvJSZjbG9zZUdRIl1GJ0ZgcEYyRjJGYHBGMkYrRmBwRjI=">LUkvU2V0Q29vcmRpbmF0ZXNHNiQlKnByb3RlY3RlZEcvSSttb2R1bGVuYW1lRzYiSS9WZWN0b3JDYWxjdWx1c0c2JEYlSShfc3lzbGliR0YoNiMmSSpzcGhlcmljYWxHRig2JUkickdGKEkmdGhldGFHRihJJHBoaUdGKA==</Equation></Text-field>
</Input>
<Output><Text-field style="2D Output" layout="Maple Output"><Equation executable="false" style="2D Output" display="LUklbXN1Ykc2Iy9JK21vZHVsZW5hbWVHNiJJLFR5cGVzZXR0aW5nR0koX3N5c2xpYkdGJzYlLUkjbWlHRiQ2JVEqc3BoZXJpY2FsRicvJSdpdGFsaWNHUSV0cnVlRicvJSxtYXRodmFyaWFudEdRJ2l0YWxpY0YnLUklbXJvd0dGJDYqLUYsNiVRInJGJ0YvRjItSSNtb0dGJDYtUSIsRicvRjNRJ25vcm1hbEYnLyUmZmVuY2VHUSZmYWxzZUYnLyUqc2VwYXJhdG9yR0YxLyUpc3RyZXRjaHlHRkMvJSpzeW1tZXRyaWNHRkMvJShsYXJnZW9wR0ZDLyUubW92YWJsZWxpbWl0c0dGQy8lJ2FjY2VudEdGQy8lJ2xzcGFjZUdRJjAuMGVtRicvJSdyc3BhY2VHUSwwLjMzMzMzMzNlbUYnLUYsNiVRJyYjOTUyO0YnL0YwRkNGP0Y7LUYsNiVRJyYjOTY2O0YnRllGPy8lK2ZvcmVncm91bmRHUShbMCwwLDBdRicvJSlyZWFkb25seUdGQ0Y/LyUvc3Vic2NyaXB0c2hpZnRHUSIwRic=">Jkkqc3BoZXJpY2FsRzYiNiVJInJHRiRJJnRoZXRhR0YkSSRwaGlHRiQ=</Equation></Text-field>
</Output>
</Group>
<Group hide-input="false" hide-output="false" labelreference="L6855" drawlabel="true" applyint="true" applyrational="true" applyexponent="false">
<Input><Text-field prompt="&gt; " style="Maple Input" layout="Normal"><Equation executable="true" style="2D Input" input-equation="" display="LUklbXJvd0c2Iy9JK21vZHVsZW5hbWVHNiJJLFR5cGVzZXR0aW5nR0koX3N5c2xpYkdGJzYlLUkjbW9HRiQ2LlEhRicvJSVzaXplR1EjMTRGJy8lLG1hdGh2YXJpYW50R1Enbm9ybWFsRicvJSZmZW5jZUdRJmZhbHNlRicvJSpzZXBhcmF0b3JHRjcvJSlzdHJldGNoeUdGNy8lKnN5bW1ldHJpY0dGNy8lKGxhcmdlb3BHRjcvJS5tb3ZhYmxlbGltaXRzR0Y3LyUnYWNjZW50R0Y3LyUnbHNwYWNlR1EsMC4yMjIyMjIyZW1GJy8lJ3JzcGFjZUdGRi8lK2V4ZWN1dGFibGVHRjdGMg==">JSFH</Equation></Text-field>
</Input>
</Group>
<Group hide-input="false" hide-output="false" labelreference="L6826" drawlabel="true" applyint="true" applyrational="true" applyexponent="false">
<Input><Text-field prompt="&gt; " style="Maple Input" layout="Normal"><Equation executable="true" style="2D Input" input-equation="" display="LUklbXJvd0c2Iy9JK21vZHVsZW5hbWVHNiJJLFR5cGVzZXR0aW5nR0koX3N5c2xpYkdGJzYmLUkjbW9HRiQ2LlEiI0YnLyUlc2l6ZUdRIzIwRicvJSxtYXRodmFyaWFudEdRJ25vcm1hbEYnLyUmZmVuY2VHUSZmYWxzZUYnLyUqc2VwYXJhdG9yR0Y3LyUpc3RyZXRjaHlHRjcvJSpzeW1tZXRyaWNHRjcvJShsYXJnZW9wR0Y3LyUubW92YWJsZWxpbWl0c0dGNy8lJ2FjY2VudEdGNy8lJ2xzcGFjZUdRJjAuMGVtRicvJSdyc3BhY2VHRkYtSSNtaUdGJDYmUT5udW1lcmljYWxseX5leHBhbmR+Ql9ucGx1c29uZUYnRi8vJSdpdGFsaWNHUSV0cnVlRicvRjNRJ2l0YWxpY0YnLyUrZXhlY3V0YWJsZUdGN0Yy">NiI=</Equation></Text-field>
</Input>
</Group>
<Group hide-output="false" labelreference="L6842" drawlabel="true" applyint="true" applyrational="true" applyexponent="false">
<Input><Text-field prompt="&gt; " style="Maple Input" layout="Normal"><Equation executable="true" style="2D Input" input-equation="" display="LUklbXJvd0c2Iy9JK21vZHVsZW5hbWVHNiJJLFR5cGVzZXR0aW5nR0koX3N5c2xpYkdGJzYlLUkjbW9HRiQ2LlEhRicvJSVzaXplR1EjMTRGJy8lLG1hdGh2YXJpYW50R1Enbm9ybWFsRicvJSZmZW5jZUdRJmZhbHNlRicvJSpzZXBhcmF0b3JHRjcvJSlzdHJldGNoeUdGNy8lKnN5bW1ldHJpY0dGNy8lKGxhcmdlb3BHRjcvJS5tb3ZhYmxlbGltaXRzR0Y3LyUnYWNjZW50R0Y3LyUnbHNwYWNlR1EsMC4yMjIyMjIyZW1GJy8lJ3JzcGFjZUdGRi8lK2V4ZWN1dGFibGVHRjdGMg==">LUklbXJvd0c2Iy9JK21vZHVsZW5hbWVHNiJJLFR5cGVzZXR0aW5nR0koX3N5c2xpYkdGJzYjLUkjbW9HRiQ2LlEhRicvJSVzaXplR1EjMTRGJy8lLG1hdGh2YXJpYW50R1Enbm9ybWFsRicvJSZmZW5jZUdRJmZhbHNlRicvJSpzZXBhcmF0b3JHRjcvJSlzdHJldGNoeUdGNy8lKnN5bW1ldHJpY0dGNy8lKGxhcmdlb3BHRjcvJS5tb3ZhYmxlbGltaXRzR0Y3LyUnYWNjZW50R0Y3LyUnbHNwYWNlR1EsMC4yMjIyMjIyZW1GJy8lJ3JzcGFjZUdGRg==</Equation></Text-field>
</Input>
</Group>
<Group hide-output="false" labelreference="L6845" drawlabel="true" applyint="true" applyrational="true" applyexponent="false">
<Input><Text-field prompt="&gt; " style="Maple Input" layout="Normal"><Equation executable="true" style="2D Input" input-equation="" display="LUklbXJvd0c2Iy9JK21vZHVsZW5hbWVHNiJJLFR5cGVzZXR0aW5nR0koX3N5c2xpYkdGJzYlLUkjbW9HRiQ2LlEhRicvJSVzaXplR1EjMTRGJy8lLG1hdGh2YXJpYW50R1Enbm9ybWFsRicvJSZmZW5jZUdRJmZhbHNlRicvJSpzZXBhcmF0b3JHRjcvJSlzdHJldGNoeUdGNy8lKnN5bW1ldHJpY0dGNy8lKGxhcmdlb3BHRjcvJS5tb3ZhYmxlbGltaXRzR0Y3LyUnYWNjZW50R0Y3LyUnbHNwYWNlR1EsMC4yMjIyMjIyZW1GJy8lJ3JzcGFjZUdGRi8lK2V4ZWN1dGFibGVHRjdGMg==">JSFH</Equation></Text-field>
</Input>
</Group>
<Group hide-input="false" hide-output="false" labelreference="L6848" drawlabel="true" applyint="true" applyrational="true" applyexponent="false">
<Input><Text-field prompt="&gt; " style="Maple Input" layout="Normal"><Equation executable="true" style="2D Input" input-equation="" display="LUklbXJvd0c2Iy9JK21vZHVsZW5hbWVHNiJJLFR5cGVzZXR0aW5nR0koX3N5c2xpYkdGJzYlLUkjbW9HRiQ2LlEhRicvJSVzaXplR1EjMTRGJy8lLG1hdGh2YXJpYW50R1Enbm9ybWFsRicvJSZmZW5jZUdRJmZhbHNlRicvJSpzZXBhcmF0b3JHRjcvJSlzdHJldGNoeUdGNy8lKnN5bW1ldHJpY0dGNy8lKGxhcmdlb3BHRjcvJS5tb3ZhYmxlbGltaXRzR0Y3LyUnYWNjZW50R0Y3LyUnbHNwYWNlR1EsMC4yMjIyMjIyZW1GJy8lJ3JzcGFjZUdGRi8lK2V4ZWN1dGFibGVHRjdGMg==">JSFH</Equation></Text-field>
</Input>
</Group><Presentation-Block>
<Group hide-input="false" hide-output="false" labelreference="L7373" drawlabel="true" applyint="true" applyrational="true">
<Input><Text-field prompt="&gt; " style="Maple Input" layout="Normal"><Equation executable="true" style="2D Input" input-equation="N := 5;" display="LUklbXJvd0c2Iy9JK21vZHVsZW5hbWVHNiJJLFR5cGVzZXR0aW5nR0koX3N5c2xpYkdGJzYrLUkjbWlHRiQ2JVEiTkYnLyUnaXRhbGljR1EldHJ1ZUYnLyUsbWF0aHZhcmlhbnRHUSdpdGFsaWNGJy1JI21vR0YkNi1RKiZjb2xvbmVxO0YnL0YzUSdub3JtYWxGJy8lJmZlbmNlR1EmZmFsc2VGJy8lKnNlcGFyYXRvckdGPS8lKXN0cmV0Y2h5R0Y9LyUqc3ltbWV0cmljR0Y9LyUobGFyZ2VvcEdGPS8lLm1vdmFibGVsaW1pdHNHRj0vJSdhY2NlbnRHRj0vJSdsc3BhY2VHUSwwLjI3Nzc3NzhlbUYnLyUncnNwYWNlR0ZMLUkjbW5HRiQ2JFEiNUYnRjktRjY2LVEiO0YnRjlGOy9GP0YxRkBGQkZERkZGSC9GS1EmMC4wZW1GJ0ZNLUY2Ni1RIn5GJ0Y5RjtGPkZARkJGREZGRkhGVy9GTkZYLUY2Ni1RIiNGJ0Y5RjtGPkZARkJGREZGRkhGV0Zmbi1GLDYlUT1+b3JkZXJ+b2Z+Y2hlYnlzZXZ+ZXhwYW5zaW9uRidGL0YyLyUrZXhlY3V0YWJsZUdGPUY5">QyQ+SSJORzYiIiImIiIi</Equation></Text-field>
</Input>
<Output><Text-field style="2D Output" layout="Maple Output"><Equation executable="false" style="2D Output" display="LUklbXJvd0c2Iy9JK21vZHVsZW5hbWVHNiJJLFR5cGVzZXR0aW5nR0koX3N5c2xpYkdGJzYoLUkjbWlHRiQ2JVEiTkYnLyUnaXRhbGljR1EldHJ1ZUYnLyUsbWF0aHZhcmlhbnRHUSdpdGFsaWNGJy1JI21vR0YkNi1RKn4mIzg3ODg7fkYnL0YzUSdub3JtYWxGJy8lJmZlbmNlR1EmZmFsc2VGJy8lKnNlcGFyYXRvckdGPS8lKXN0cmV0Y2h5R0Y9LyUqc3ltbWV0cmljR0Y9LyUobGFyZ2VvcEdGPS8lLm1vdmFibGVsaW1pdHNHRj0vJSdhY2NlbnRHRj0vJSdsc3BhY2VHUSYwLjBlbUYnLyUncnNwYWNlR0ZMLUkjbW5HRiQ2JFEiNUYnRjkvJStmb3JlZ3JvdW5kR1EoWzAsMCwwXUYnLyUpcmVhZG9ubHlHRj1GOQ==">IiIm</Equation></Text-field>
</Output>
</Group>
<Group view="code" hide-input="false" hide-output="false" labelreference="L7377" drawlabel="true" applyint="true" applyrational="true">
<Input><Text-field prompt="&gt; " style="Maple Input" layout="Normal"><Equation executable="true" style="2D Input" input-equation="M := VectorCalculus:-`+`(N, 1):" display="LUklbXJvd0c2Iy9JK21vZHVsZW5hbWVHNiJJLFR5cGVzZXR0aW5nR0koX3N5c2xpYkdGJzYtLUkjbWlHRiQ2JVEiTUYnLyUnaXRhbGljR1EldHJ1ZUYnLyUsbWF0aHZhcmlhbnRHUSdpdGFsaWNGJy1JI21vR0YkNi1RKiZjb2xvbmVxO0YnL0YzUSdub3JtYWxGJy8lJmZlbmNlR1EmZmFsc2VGJy8lKnNlcGFyYXRvckdGPS8lKXN0cmV0Y2h5R0Y9LyUqc3ltbWV0cmljR0Y9LyUobGFyZ2VvcEdGPS8lLm1vdmFibGVsaW1pdHNHRj0vJSdhY2NlbnRHRj0vJSdsc3BhY2VHUSwwLjI3Nzc3NzhlbUYnLyUncnNwYWNlR0ZMLUYsNiVRIk5GJ0YvRjItRjY2LVEiK0YnRjlGO0Y+RkBGQkZERkZGSC9GS1EsMC4yMjIyMjIyZW1GJy9GTkZWLUkjbW5HRiQ2JFEiMUYnRjktRjY2LVEiOkYnRjlGO0Y+RkBGQkZERkZGSEZKRk0tRjY2LVEifkYnRjlGO0Y+RkBGQkZERkZGSC9GS1EmMC4wZW1GJy9GTkZdby1GNjYtUSIjRidGOUY7Rj5GQEZCRkRGRkZIRlxvRl5vLUYsNiVRT35vcmRlcn5vZn5leHBhbnNpb25+aW5jbHVkaW5nfmxvZ2FyaXRobWljfnRlcm1GJ0YvRjIvJStleGVjdXRhYmxlR0Y9Rjk=">QyQ+SSJNRzYiLUkiK0c2JCUqcHJvdGVjdGVkRy9JK21vZHVsZW5hbWVHRiVJL1ZlY3RvckNhbGN1bHVzRzYkRilJKF9zeXNsaWJHRiU2JEkiTkdGJSIiIiEiIg==</Equation></Text-field>
</Input>
</Group>
<Group view="code" hide-input="false" hide-output="false" labelreference="L7371" drawlabel="true" applyint="true" applyrational="true">
<Input><Text-field prompt="&gt; " style="Maple Input" layout="Normal"><Equation executable="true" style="2D Input" input-equation="with(orthopoly):" display="LUklbXJvd0c2Iy9JK21vZHVsZW5hbWVHNiJJLFR5cGVzZXR0aW5nR0koX3N5c2xpYkdGJzYnLUkjbWlHRiQ2JVEld2l0aEYnLyUnaXRhbGljR1EldHJ1ZUYnLyUsbWF0aHZhcmlhbnRHUSdpdGFsaWNGJy1JKG1mZW5jZWRHRiQ2JC1GIzYlLUYsNiVRKm9ydGhvcG9seUYnRi9GMi8lK2V4ZWN1dGFibGVHUSZmYWxzZUYnL0YzUSdub3JtYWxGJ0ZALUkjbW9HRiQ2LVEiOkYnRkAvJSZmZW5jZUdGPy8lKnNlcGFyYXRvckdGPy8lKXN0cmV0Y2h5R0Y/LyUqc3ltbWV0cmljR0Y/LyUobGFyZ2VvcEdGPy8lLm1vdmFibGVsaW1pdHNHRj8vJSdhY2NlbnRHRj8vJSdsc3BhY2VHUSwwLjI3Nzc3NzhlbUYnLyUncnNwYWNlR0ZWRj1GQA==">QyQtSSV3aXRoRzYkJSpwcm90ZWN0ZWRHSShfc3lzbGliRzYiNiNJKm9ydGhvcG9seUdGJSEiIg==</Equation></Text-field>
</Input>
</Group>
<Group view="code" hide-input="false" hide-output="false" labelreference="L7374" drawlabel="true" applyint="true" applyrational="true">
<Input><Text-field prompt="&gt; " style="Maple Input" layout="Normal"><Equation executable="true" style="2D Input" input-equation="" display="LUklbXJvd0c2Iy9JK21vZHVsZW5hbWVHNiJJLFR5cGVzZXR0aW5nR0koX3N5c2xpYkdGJzYlLUkjbW9HRiQ2LlEhRicvJSVzaXplR1EjMTRGJy8lLG1hdGh2YXJpYW50R1Enbm9ybWFsRicvJSZmZW5jZUdRJmZhbHNlRicvJSpzZXBhcmF0b3JHRjcvJSlzdHJldGNoeUdGNy8lKnN5bW1ldHJpY0dGNy8lKGxhcmdlb3BHRjcvJS5tb3ZhYmxlbGltaXRzR0Y3LyUnYWNjZW50R0Y3LyUnbHNwYWNlR1EsMC4yMjIyMjIyZW1GJy8lJ3JzcGFjZUdGRi8lK2V4ZWN1dGFibGVHRjdGMg==">LUklbXJvd0c2Iy9JK21vZHVsZW5hbWVHNiJJLFR5cGVzZXR0aW5nR0koX3N5c2xpYkdGJzYjLUkjbW9HRiQ2LlEhRicvJSVzaXplR1EjMTRGJy8lLG1hdGh2YXJpYW50R1Enbm9ybWFsRicvJSZmZW5jZUdRJmZhbHNlRicvJSpzZXBhcmF0b3JHRjcvJSlzdHJldGNoeUdGNy8lKnN5bW1ldHJpY0dGNy8lKGxhcmdlb3BHRjcvJS5tb3ZhYmxlbGltaXRzR0Y3LyUnYWNjZW50R0Y3LyUnbHNwYWNlR1EsMC4yMjIyMjIyZW1GJy8lJ3JzcGFjZUdGRg==</Equation></Text-field>
</Input>
</Group>
<Group view="code" hide-input="false" hide-output="false" labelreference="L7376" drawlabel="true" applyint="true" applyrational="true">
<Input><Text-field prompt="&gt; " style="Maple Input" layout="Normal"><Equation executable="true" style="2D Input" input-equation="chebsum := add(VectorCalculus:-`*`(VectorCalculus:-`*`(a || n, s), T(n, VectorCalculus:-`+`(VectorCalculus:-`*`(2, s^2), -1))), n = 1 .. N):" display="LUklbXJvd0c2Iy9JK21vZHVsZW5hbWVHNiJJLFR5cGVzZXR0aW5nR0koX3N5c2xpYkdGJzYqLUkjbWlHRiQ2JVEoY2hlYnN1bUYnLyUnaXRhbGljR1EldHJ1ZUYnLyUsbWF0aHZhcmlhbnRHUSdpdGFsaWNGJy1JI21vR0YkNi1RIn5GJy9GM1Enbm9ybWFsRicvJSZmZW5jZUdRJmZhbHNlRicvJSpzZXBhcmF0b3JHRj0vJSlzdHJldGNoeUdGPS8lKnN5bW1ldHJpY0dGPS8lKGxhcmdlb3BHRj0vJS5tb3ZhYmxlbGltaXRzR0Y9LyUnYWNjZW50R0Y9LyUnbHNwYWNlR1EmMC4wZW1GJy8lJ3JzcGFjZUdGTC1GNjYtUSomY29sb25lcTtGJ0Y5RjtGPkZARkJGREZGRkgvRktRLDAuMjc3Nzc3OGVtRicvRk5GUy1GLDYlUSRhZGRGJ0YvRjItSShtZmVuY2VkR0YkNiQtRiM2NC1GLDYlUSJhRidGL0YyLUY2Ni1RJyZzcGFyO0YnRjlGO0Y+RkBGQkZERkZGSEZSRlQtRiw2JVEibkYnRi9GMi1GNjYtUScmc2RvdDtGJ0Y5RjtGPkZARkJGREZGRkhGSkZNLUYsNiVRInNGJ0YvRjJGYG8tRiw2JVEiVEYnRi9GMi1GWTYkLUYjNitGXW8tRjY2LVEiLEYnRjlGOy9GP0YxRkBGQkZERkZGSEZKL0ZOUSwwLjMzMzMzMzNlbUYnLUkjbW5HRiQ2JFEiMkYnRjlGNS1JJW1zdXBHRiQ2JUZjby1GIzYlRmNwRi9GMi8lMXN1cGVyc2NyaXB0c2hpZnRHUSIwRictRjY2LVEoJm1pbnVzO0YnRjlGO0Y+RkBGQkZERkZGSC9GS1EsMC4yMjIyMjIyZW1GJy9GTkZjcS1GZHA2JFEiMUYnRjkvJStleGVjdXRhYmxlR0Y9RjlGOUZdcEY1Rl1vLUY2Ni1RIj1GJ0Y5RjtGPkZARkJGREZGRkhGUkZURmVxRjUtRjY2LVEjLi5GJ0Y5RjtGPkZARkJGREZGRkhGYnFGTS1GLDYlUSJORidGL0YyRmhxRjlGOS1GNjYtUSI6RidGOUY7Rj5GQEZCRkRGRkZIRlJGVEZocUY5">QyQ+SShjaGVic3VtRzYiLUkkYWRkRyUqcHJvdGVjdGVkRzYkLUkiKkc2JEYoL0krbW9kdWxlbmFtZUdGJUkvVmVjdG9yQ2FsY3VsdXNHNiRGKEkoX3N5c2xpYkdGJTYkLUYrNiQoSSJhR0YlSSJuR0YlSSJzR0YlLUkiVEdGJTYkRjctSSIrR0YsNiQtRis2JCIiIyokRjhGQSEiIi9GNzsiIiJJIk5HRiVGQw==</Equation></Text-field>
</Input>
</Group>
<Group view="code" hide-input="false" hide-output="false" labelreference="L7372" drawlabel="true" applyint="true" applyrational="true">
<Input><Text-field prompt="&gt; " style="Maple Input" layout="Normal"><Equation executable="true" style="2D Input" input-equation="expansion := VectorCalculus:-`+`(eval(chebsum), VectorCalculus:-`*`(VectorCalculus:-`*`(b, s), ln(s)));" display="LUklbXJvd0c2Iy9JK21vZHVsZW5hbWVHNiJJLFR5cGVzZXR0aW5nR0koX3N5c2xpYkdGJzYwLUkjbWlHRiQ2JVEqZXhwYW5zaW9uRicvJSdpdGFsaWNHUSV0cnVlRicvJSxtYXRodmFyaWFudEdRJ2l0YWxpY0YnLUkjbW9HRiQ2LVEqJmNvbG9uZXE7RicvRjNRJ25vcm1hbEYnLyUmZmVuY2VHUSZmYWxzZUYnLyUqc2VwYXJhdG9yR0Y9LyUpc3RyZXRjaHlHRj0vJSpzeW1tZXRyaWNHRj0vJShsYXJnZW9wR0Y9LyUubW92YWJsZWxpbWl0c0dGPS8lJ2FjY2VudEdGPS8lJ2xzcGFjZUdRLDAuMjc3Nzc3OGVtRicvJSdyc3BhY2VHRkwtRiw2JVElZXZhbEYnRi9GMi1JKG1mZW5jZWRHRiQ2JC1GIzYlLUYsNiVRKGNoZWJzdW1GJ0YvRjIvJStleGVjdXRhYmxlR0Y9RjlGOS1GNjYtUSIrRidGOUY7Rj5GQEZCRkRGRkZIL0ZLUSwwLjIyMjIyMjJlbUYnL0ZORmpuLUYsNiVRImJGJ0YvRjItRjY2LVEnJnNkb3Q7RidGOUY7Rj5GQEZCRkRGRkZIL0ZLUSYwLjBlbUYnL0ZORmNvLUYsNiVRInNGJ0YvRjJGX28tRiw2JVEjbG5GJy9GMEY9RjktRlM2JC1GIzYlRmVvRlpGOUY5LUY2Ni1RIjtGJ0Y5RjsvRj9GMUZARkJGREZGRkhGYm9GTUZaRjk=">QyQ+SSpleHBhbnNpb25HNiItSSIrRzYkJSpwcm90ZWN0ZWRHL0krbW9kdWxlbmFtZUdGJUkvVmVjdG9yQ2FsY3VsdXNHNiRGKUkoX3N5c2xpYkdGJTYkLUklZXZhbEdGKTYjSShjaGVic3VtR0YlLUkiKkdGKDYkLUY1NiRJImJHRiVJInNHRiUtSSNsbkdGLTYjRjoiIiI=</Equation></Text-field>
</Input>
<Output><Text-field style="2D Output" layout="Maple Output"><Equation executable="false" style="2D Output" display="LUklbXJvd0c2Iy9JK21vZHVsZW5hbWVHNiJJLFR5cGVzZXR0aW5nR0koX3N5c2xpYkdGJzYoLUkjbWlHRiQ2JVEqZXhwYW5zaW9uRicvJSdpdGFsaWNHUSV0cnVlRicvJSxtYXRodmFyaWFudEdRJ2l0YWxpY0YnLUkjbW9HRiQ2LVEqfiYjODc4ODt+RicvRjNRJ25vcm1hbEYnLyUmZmVuY2VHUSZmYWxzZUYnLyUqc2VwYXJhdG9yR0Y9LyUpc3RyZXRjaHlHRj0vJSpzeW1tZXRyaWNHRj0vJShsYXJnZW9wR0Y9LyUubW92YWJsZWxpbWl0c0dGPS8lJ2FjY2VudEdGPS8lJ2xzcGFjZUdRJjAuMGVtRicvJSdyc3BhY2VHRkwtRiM2Li1GIzYoLUYsNiVRI2ExRidGL0YyLUY2Ni1RMSZJbnZpc2libGVUaW1lcztGJ0Y5RjtGPkZARkJGREZGRkhGSkZNLUYsNiVRInNGJ0YvRjJGVi1JKG1mZW5jZWRHRiQ2JC1GIzYmLUYjNiYtSSNtbkdGJDYkUSIyRidGOUZWLUklbXN1cEdGJDYlRllGXW8vJTFzdXBlcnNjcmlwdHNoaWZ0R1EiMEYnRjktRjY2LVEoJm1pbnVzO0YnRjlGO0Y+RkBGQkZERkZGSC9GS1EsMC4yMjIyMjIyZW1GJy9GTkZbcC1GXm82JFEiMUYnRjlGOUY5RjktRjY2LVEiK0YnRjlGO0Y+RkBGQkZERkZGSEZqb0ZccC1GIzYoLUYsNiVRI2EyRidGL0YyRlZGWUZWLUZnbjYkLUYjNictRjY2LVEqJnVtaW51czA7RidGOUY7Rj5GQEZCRkRGRkZIRmpvRlxwRl1wRmBwLUYjNiZGXW9GVi1GYm82JUZmbkZdb0Zkb0Y5RjlGOUY5RmBwLUYjNigtRiw2JVEjYTNGJ0YvRjJGVkZZRlYtRmduNiQtRiM2KC1GIzYmLUZebzYkUSI0RidGOUZWLUZibzYlRmZuLUZebzYkUSIzRidGOUZkb0Y5RmdvLUYjNiYtRl5vNiRRIjZGJ0Y5RlZGYW9GOUZgcEZjckY5RjlGOUZgcC1GIzYoLUYsNiVRI2E0RidGL0YyRlZGWUZWLUZnbjYkLUYjNihGXXBGYHAtRiM2Ji1GXm82JFEiOEYnRjlGVi1GYm82JUZmbkZeckZkb0Y5RmdvLUYjNiZGZnNGVkZhcUY5RjlGOUY5RmBwLUYjNigtRiw2JVEjYTVGJ0YvRjJGVkZZRlYtRmduNiQtRiM2Ki1GIzYmLUZebzYkUSMxNkYnRjlGVi1GYm82JUZmbi1GXm82JFEiNUYnRjlGZG9GOUZnby1GIzYmLUZebzYkUSMyMEYnRjlGVkZhckY5RmBwLUYjNiYtRl5vNiRRIzEwRidGOUZWRmFvRjlGZ29GXXVGOUY5RjlGYHAtRiM2KC1GLDYlUSJiRidGL0YyRlZGWUZWLUYjNigtRiw2JVEjbG5GJy9GMEY9RjktRjY2LVEwJkFwcGx5RnVuY3Rpb247RidGOUY7Rj5GQEZCRkRGRkZIRkpGTS1GZ242JC1GIzYmRlkvJStmb3JlZ3JvdW5kR1EoWzAsMCwwXUYnLyUpcmVhZG9ubHlHRj1GOUY5Rlx3Rl93RjlGOUY5Rlx3Rl93Rjk=">LC4qKEkjYTFHNiIiIiJJInNHRiVGJiwmKiRGJyIiI0YqISIiRiZGJkYmKihJI2EyR0YlRiZGJ0YmLCZGK0YmKiRGKEYqRipGJkYmKihJI2EzR0YlRiZGJ0YmLCgqJEYoIiIkIiIlRikhIidGNEYmRiZGJiooSSNhNEdGJUYmRidGJiwoRiZGJiokRihGNSIiKUYvISIpRiZGJiooSSNhNUdGJUYmRidGJiwqKiRGKCIiJiIjO0YzISM/RikiIzUhIiZGJkYmRiYqKEkiYkdGJUYmRidGJi1JI2xuRzYkJSpwcm90ZWN0ZWRHSShfc3lzbGliR0YlNiNGJ0YmRiY=</Equation></Text-field>
</Output>
</Group>
<Group view="code" hide-input="false" hide-output="false" labelreference="L7375" drawlabel="true" applyint="true" applyrational="true" applyexponent="false">
<Input><Text-field prompt="&gt; " style="Maple Input" layout="Normal"><Equation executable="true" style="2D Input" input-equation="" display="LUklbXJvd0c2Iy9JK21vZHVsZW5hbWVHNiJJLFR5cGVzZXR0aW5nR0koX3N5c2xpYkdGJzYlLUkjbW9HRiQ2LlEhRicvJSVzaXplR1EjMTRGJy8lLG1hdGh2YXJpYW50R1Enbm9ybWFsRicvJSZmZW5jZUdRJmZhbHNlRicvJSpzZXBhcmF0b3JHRjcvJSlzdHJldGNoeUdGNy8lKnN5bW1ldHJpY0dGNy8lKGxhcmdlb3BHRjcvJS5tb3ZhYmxlbGltaXRzR0Y3LyUnYWNjZW50R0Y3LyUnbHNwYWNlR1EsMC4yMjIyMjIyZW1GJy8lJ3JzcGFjZUdGRi8lK2V4ZWN1dGFibGVHRjdGMg==">JSFH</Equation></Text-field>
</Input>
</Group></Presentation-Block>
<Group hide-output="false" labelreference="L7370" drawlabel="true" applyint="true" applyrational="true" applyexponent="false">
<Input><Text-field prompt="&gt; " style="Maple Input" layout="Normal"><Equation executable="true" style="2D Input" input-equation="" display="LUklbXJvd0c2Iy9JK21vZHVsZW5hbWVHNiJJLFR5cGVzZXR0aW5nR0koX3N5c2xpYkdGJzYlLUkjbW9HRiQ2LlEhRicvJSVzaXplR1EjMTRGJy8lLG1hdGh2YXJpYW50R1Enbm9ybWFsRicvJSZmZW5jZUdRJmZhbHNlRicvJSpzZXBhcmF0b3JHRjcvJSlzdHJldGNoeUdGNy8lKnN5bW1ldHJpY0dGNy8lKGxhcmdlb3BHRjcvJS5tb3ZhYmxlbGltaXRzR0Y3LyUnYWNjZW50R0Y3LyUnbHNwYWNlR1EsMC4yMjIyMjIyZW1GJy8lJ3JzcGFjZUdGRi8lK2V4ZWN1dGFibGVHRjdGMg==">LUklbXJvd0c2Iy9JK21vZHVsZW5hbWVHNiJJLFR5cGVzZXR0aW5nR0koX3N5c2xpYkdGJzYjLUkjbW9HRiQ2LlEhRicvJSVzaXplR1EjMTRGJy8lLG1hdGh2YXJpYW50R1Enbm9ybWFsRicvJSZmZW5jZUdRJmZhbHNlRicvJSpzZXBhcmF0b3JHRjcvJSlzdHJldGNoeUdGNy8lKnN5bW1ldHJpY0dGNy8lKGxhcmdlb3BHRjcvJS5tb3ZhYmxlbGltaXRzR0Y3LyUnYWNjZW50R0Y3LyUnbHNwYWNlR1EsMC4yMjIyMjIyZW1GJy8lJ3JzcGFjZUdGRg==</Equation></Text-field>
</Input>
</Group>
<Group hide-input="false" hide-output="false" labelreference="L7369" drawlabel="true" applyint="true" applyrational="true" applyexponent="false">
<Input><Text-field prompt="&gt; " style="Maple Input" layout="Normal"><Equation executable="true" style="2D Input" input-equation="B_cyl_approx := simplify(subs(ug(s) = expansion, B_nplusone_cyl));" display="LUklbXJvd0c2Iy9JK21vZHVsZW5hbWVHNiJJLFR5cGVzZXR0aW5nR0koX3N5c2xpYkdGJzYqLUkjbWlHRiQ2JVEtQl9jeWxfYXBwcm94RicvJSdpdGFsaWNHUSV0cnVlRicvJSxtYXRodmFyaWFudEdRJ2l0YWxpY0YnLUkjbW9HRiQ2LVEqJmNvbG9uZXE7RicvRjNRJ25vcm1hbEYnLyUmZmVuY2VHUSZmYWxzZUYnLyUqc2VwYXJhdG9yR0Y9LyUpc3RyZXRjaHlHRj0vJSpzeW1tZXRyaWNHRj0vJShsYXJnZW9wR0Y9LyUubW92YWJsZWxpbWl0c0dGPS8lJ2FjY2VudEdGPS8lJ2xzcGFjZUdRLDAuMjc3Nzc3OGVtRicvJSdyc3BhY2VHRkwtRjY2LVEifkYnRjlGO0Y+RkBGQkZERkZGSC9GS1EmMC4wZW1GJy9GTkZTLUYsNiVRKXNpbXBsaWZ5RidGL0YyLUkobWZlbmNlZEdGJDYkLUYjNiYtRiw2JVElc3Vic0YnRi9GMi1GWTYkLUYjNistRiw2JVEjdWdGJ0YvRjItRlk2JC1GIzYlLUYsNiVRInNGJ0YvRjIvJStleGVjdXRhYmxlR0Y9RjlGOS1GNjYtUSI9RidGOUY7Rj5GQEZCRkRGRkZIRkpGTS1GLDYlUSpleHBhbnNpb25GJ0YvRjItRjY2LVEiLEYnRjlGOy9GP0YxRkBGQkZERkZGSEZSL0ZOUSwwLjMzMzMzMzNlbUYnRk8tRiw2JVEvQl9ucGx1c29uZV9jeWxGJ0YvRjJGaG9GOUY5RmhvRjlGOS1GNjYtUSI7RidGOUY7RmNwRkBGQkZERkZGSEZSRk1GaG9GOQ==">QyQ+SS1CX2N5bF9hcHByb3hHNiItSSlzaW1wbGlmeUc2JCUqcHJvdGVjdGVkR0koX3N5c2xpYkdGJTYjLUklc3Vic0dGKTYkLy1JI3VnR0YlNiNJInNHRiVJKmV4cGFuc2lvbkdGJUkvQl9ucGx1c29uZV9jeWxHRiUiIiI=</Equation></Text-field>
</Input>
<Output><Text-field style="2D Output" layout="Maple Output"><Equation executable="false" style="2D Output" display="LUklbXJvd0c2Iy9JK21vZHVsZW5hbWVHNiJJLFR5cGVzZXR0aW5nR0koX3N5c2xpYkdGJzYoLUkjbWlHRiQ2JVEtQl9jeWxfYXBwcm94RicvJSdpdGFsaWNHUSV0cnVlRicvJSxtYXRodmFyaWFudEdRJ2l0YWxpY0YnLUkjbW9HRiQ2LVEqfiYjODc4ODt+RicvRjNRJ25vcm1hbEYnLyUmZmVuY2VHUSZmYWxzZUYnLyUqc2VwYXJhdG9yR0Y9LyUpc3RyZXRjaHlHRj0vJSpzeW1tZXRyaWNHRj0vJShsYXJnZW9wR0Y9LyUubW92YWJsZWxpbWl0c0dGPS8lJ2FjY2VudEdGPS8lJ2xzcGFjZUdRJjAuMGVtRicvJSdyc3BhY2VHRkwtSShtYWN0aW9uR0YkNiUtRiM2LC1GNjYtUSomdW1pbnVzMDtGJ0Y5RjtGPkZARkJGREZGRkgvRktRLDAuMjIyMjIyMmVtRicvRk5GWC1GIzYnLUYjNigtSSZtZnJhY0dGJDYoLUkjbW5HRiQ2JFEiOUYnRjktRlxvNiRRKzUyMDAwMDAwMDBGJ0Y5LyUubGluZXRoaWNrbmVzc0dRIjFGJy8lK2Rlbm9tYWxpZ25HUSdjZW50ZXJGJy8lKW51bWFsaWduR0Znby8lKWJldmVsbGVkR0Y9LUY2Ni1RMSZJbnZpc2libGVUaW1lcztGJ0Y5RjtGPkZARkJGREZGRkhGSkZNLUYjNiotSSZtc3FydEdGJDYjLUZcbzYkUSI1RidGOUZccC1GLDYlUSJzRidGL0YyRlxwLUZicDYjLUZcbzYkUSMyNkYnRjlGXHAtSShtZmVuY2VkR0YkNiQtRiM2MC1GIzYoLUZpbjYoLUZcbzYkUSUyNjI1RidGOS1GXG82JFEjNTJGJ0Y5RmJvRmVvRmhvRmpvRlxwLUYjNiotSSVtc3VwR0YkNiVGZ3AtRlxvNiRRIjRGJ0Y5LyUxc3VwZXJzY3JpcHRzaGlmdEdRIjBGJ0ZccC1GYHE2JC1GIzYoLUYjNiQtRmFyNiVGZ3AtRlxvNiRRIjJGJ0Y5RmZyRjktRjY2LVEiK0YnRjlGO0Y+RkBGQkZERkZGSEZXRlktRmluNigtRlxvNiRRIjdGJ0Y5RmRwRmJvRmVvRmhvRmpvLUY2Ni1RKCZtaW51cztGJ0Y5RjtGPkZARkJGREZGRkhGV0ZZLUYjNiZGW29GXHAtRmFyNiUtRiw2JVEiekYnRi9GMkZhc0ZmckY5RjlGOUZccC1GIzYoLUYsNiVRJHNpbkYnL0YwRj1GOS1GNjYtUTAmQXBwbHlGdW5jdGlvbjtGJ0Y5RjtGPkZARkJGREZGRkhGSkZNLUZgcTYkLUYjNiYtRiw2JVEnJiM5NjY7RidGW3VGOS8lK2ZvcmVncm91bmRHUShbMCwwLDBdRicvJSlyZWFkb25seUdGPUY5RjlGZnVGaXVGOUZccC1GYXI2JS1GIzYoLUYsNiVRJGNvc0YnRlt1RjlGXHVGX3VGZnVGaXVGOUZkcEZmckY5RmZ1Rml1RjlGXHQtRiM2KEZmcUZccC1GIzYqRmByRlxwRmlyRlxwRmZ0RlxwLUZhcjYlRl12LUZcbzYkUSIzRidGOUZmckY5RmZ1Rml1RjlGZHMtRiM2Ji1GYHE2JC1GIzYoLUYjNiYtRlxvNiRRKjUwMDAwMDAwMEYnRjlGXHBGX3NGOUZkcy1GIzYoLUZpbjYoLUZcbzYkUSsyNTAwMDAwMDAwRidGOUZodkZib0Zlb0Zob0Zqb0ZccC1GIzYkRmF0RjlGZnVGaXVGOUZcdC1GXG82JFEqNjk5OTk5OTkzRidGOUY5RjlGXHAtRmFyNiVGXXZGYXNGZnJGOUZkcy1GIzYoLUZgcTYkLUYjNjItRiM2KC1GLDYlUSJiRidGL0YyRlxwLUZgcTYkLUYjNihGXXNGZHMtRiM2KC1GaW42KEZkcEZodkZib0Zlb0Zob0Zqb0ZccEZdeEZmdUZpdUY5Rlx0RmdzRjlGOUZccC1GIzYoLUYsNiVRI2xuRidGW3VGOUZcdS1GYHE2JC1GIzYmRmdwRmZ1Rml1RjlGOUZmdUZpdUY5RjlGZHMtRiM2KC1GXG82JFEkNTEyRidGOUZccC1GYXI2JUZncC1GXG82JFEjMTJGJ0Y5RmZyRlxwLUYsNiVRI2E1RidGL0YyRjlGZHMtRiM2Ji1GYHE2JC1GIzYoLUYjNiYtRlxvNiRRJDEyOEYnRjlGXHAtRiw2JVEjYTRGJ0YvRjJGOUZcdC1GIzYoLUZpbjYoLUZcbzYkUSU5OTg0RidGOUZkcEZib0Zlb0Zob0Zqb0ZccC1GIzYkRmp6RjlGZnVGaXVGOUZkcy1GIzYoLUZpbjYoLUZcbzYkUSUyNTYwRidGOUZodkZib0Zlb0Zob0Zqb0ZccC1GIzYmRmF0RlxwRmp6RjlGZnVGaXVGOUY5RjlGXHAtRmFyNiVGZ3AtRlxvNiRRIzEwRidGOUZmckY5RmRzLUYjNiYtRmBxNiQtRiM2Ki1GIzYmLUZgcTYkLUYjNiYtRiM2KC1GaW42KC1GXG82JFEkNjQwRidGOUZodkZib0Zlb0Zob0Zqb0ZccC1GIzYkRmhbbEY5RmZ1Rml1RjlGXHQtRiM2KC1GaW42KC1GXG82JFElNjQwMEYnRjlGaHZGYm9GZW9GaG9Gam9GXHBGYlxsRmZ1Rml1RjlGOUY5RlxwRmF0RjlGZHMtRiM2Ji1GXG82JFEjMzJGJ0Y5RlxwLUYsNiVRI2EzRidGL0YyRjlGXHQtRiM2KC1GaW42KC1GXG82JFElMjE3NkYnRjlGZHBGYm9GZW9GaG9Gam9GXHBGZV5sRmZ1Rml1RjlGZHMtRiM2Ji1GXG82JFElMjkxMkYnRjlGXHBGanpGOUY5RjlGXHAtRmFyNiVGZ3AtRlxvNiRRIjhGJ0Y5RmZyRjlGZHMtRiM2Ji1GYHE2JC1GIzYuLUYjNiYtRmBxNiQtRiM2KC1GIzYoLUZpbjYoLUZcbzYkUSQxNjBGJ0Y5Rmh2RmJvRmVvRmhvRmpvRlxwLUYjNiRGY19sRjlGZnVGaXVGOUZcdC1GIzYoLUZpbjYoLUZcbzYkUSUxMjgwRidGOUZodkZib0Zlb0Zob0Zqb0ZccEZlXmxGZnVGaXVGOUZkcy1GIzYoLUZpbjYoLUZcbzYkUSU1NjAwRidGOUZodkZib0Zlb0Zob0Zqb0ZccEZiXGxGZnVGaXVGOUY5RjlGXHBGYXRGOUZkcy1GIzYmRmRgbEZccC1GLDYlUSNhMkYnRi9GMkY5Rlx0LUYjNigtRmluNigtRlxvNiRRJDQ2NEYnRjlGZHBGYm9GZW9GaG9Gam9GXHBGamFsRmZ1Rml1RjlGZHMtRiM2KC1GaW42KC1GXG82JFElMjU5MkYnRjlGZHBGYm9GZW9GaG9Gam9GXHBGZV5sRmZ1Rml1RjlGXHQtRiM2Ji1GXG82JFElMTk2OEYnRjlGXHBGanpGOUZcdEZmcUY5RjlGXHAtRmFyNiVGZ3AtRlxvNiRRIjZGJ0Y5RmZyRjlGZHMtRiM2Ji1GYHE2JC1GIzYwLUYjNiYtRmBxNiQtRiM2LUZULUZpbjYoLUZcbzYkUSU3ODc1RidGOUZccUZib0Zlb0Zob0Zqb0Zkcy1GIzYoLUZpbjYoLUZcbzYkUSM0MEYnRjlGaHZGYm9GZW9GaG9Gam9GXHAtRiM2JEZcY2xGOUZmdUZpdUY5Rlx0LUYjNiYtRlxvNiRRIzgwRidGOUZccEZjX2xGOUZkcy1GIzYoLUZpbjYoLUZcbzYkUSQ4MDBGJ0Y5Rmh2RmJvRmVvRmhvRmpvRlxwRmVebEZmdUZpdUY5Rlx0LUYjNigtRmluNigtRlxvNiRRJTIwMDBGJ0Y5Rmh2RmJvRmVvRmhvRmpvRlxwRmJcbEZmdUZpdUY5RjlGOUZccEZhdEY5RmRzLUYjNiZGYXNGXHAtRiw2JVEjYTFGJ0YvRjJGOUZcdC1GIzYoLUZpbjYoLUZcbzYkUSM5NkYnRjlGZHBGYm9GZW9GaG9Gam9GXHBGX2ZsRmZ1Rml1RjlGXHQtRiM2Ji1GXG82JFEkMjU2RidGOUZccEZoW2xGOUZkcy1GIzYmLUZcbzYkUSQ2MTBGJ0Y5RlxwRmp6RjlGZHMtRiM2KC1GaW42KC1GXG82JFEkNDI2RidGOUZkcEZib0Zlb0Zob0Zqb0ZccEZqYWxGZnVGaXVGOUZkcy1GaW42KC1GXG82JFEmMTk0MjVGJ0Y5LUZcbzYkUSQxMDRGJ0Y5RmJvRmVvRmhvRmpvRjlGOUZccEZgckY5RmRzLUYjNiYtRmBxNiQtRiM2M0ZULUYjNigtRmluNigtRlxvNiRRJzE0NDM3NUYnRjktRlxvNiRRJDQxNkYnRjlGYm9GZW9GaG9Gam9GXHAtRiM2JC1GYXI2JUZjdEZjckZmckY5RmZ1Rml1RjlGZHMtRiM2Ji1GYHE2JC1GIzYuLUZpbjYoLUZcbzYkUScxMDg2NzVGJ0Y5LUZcbzYkUSQyMDhGJ0Y5RmJvRmVvRmhvRmpvRmRzLUYjNigtRmluNihGX11sRmh2RmJvRmVvRmhvRmpvRlxwLUYjNiRGZmdsRjlGZnVGaXVGOUZcdEZoZWxGZHMtRiM2Ji1GXG82JFEjMzBGJ0Y5RlxwRmNfbEY5Rlx0LUYjNihGZWFsRlxwRmVebEZmdUZpdUY5RmRzLUYjNigtRmluNigtRlxvNiRRJDI1MEYnRjlGaHZGYm9GZW9GaG9Gam9GXHBGYlxsRmZ1Rml1RjlGOUY5RlxwRmF0RjlGZHMtRiM2KC1GaW42KC1GXG82JFEkMjI5RidGOUZkcEZib0Zlb0Zob0Zqb0ZccEZlXmxGZnVGaXVGOUZcdC1GIzYmLUZcbzYkUSM3MUYnRjlGXHBGanpGOUZkcy1GIzYoLUZpbjYoLUZcbzYkUSM2MUYnRjlGZHBGYm9GZW9GaG9Gam9GXHBGX2ZsRmZ1Rml1RjlGXHQtRiM2KC1GaW42KC1GXG82JFEkMTMxRidGOUZkcEZib0Zlb0Zob0Zqb0ZccEZqYWxGZnVGaXVGOUZcdC1GaW42KC1GXG82JFEmNjcwOTVGJ0Y5RmZqbEZib0Zlb0Zob0Zqb0ZcdC1GIzYoLUZpbjYoLUZcbzYkUSMxOUYnRjlGZHBGYm9GZW9GaG9Gam9GXHBGX1xtRmZ1Rml1RjlGOUY5RlxwRl9zRjlGXHQtRiM2KC1GaW42KC1GXG82JFEmNjU2MjVGJ0Y5RmZqbEZib0Zlb0Zob0Zqb0ZccC1GIzYmLUZgcTYkLUYjNjJGaWpsRlx0LUYjNigtRmluNigtRlxvNiRRIzQyRidGOS1GXG82JFEjMjVGJ0Y5RmJvRmVvRmhvRmpvRlxwRl14RmZ1Rml1RjlGZHMtRiM2KC1GaW42KEZmamwtRlxvNiRRJjM5Mzc1RidGOUZib0Zlb0Zob0Zqb0ZccEZfXG1GZnVGaXVGOUZcdC1GIzYoRl5hbUZccEZfZmxGZnVGaXVGOUZkcy1GIzYoRl5hbUZccEZqYWxGZnVGaXVGOUZcdC1GIzYoRl5hbUZccEZlXmxGZnVGaXVGOUZkcy1GIzYoRl5hbUZccEZiXGxGZnVGaXVGOUZkcy1GaW42KEZbb0ZpYG1GYm9GZW9GaG9Gam9GOUY5RlxwLUZgcTYkLUYjNiZGXXhGXHQtRmluNigtRlxvNiRRIzIxRidGOUZpYG1GYm9GZW9GaG9Gam9GOUY5RjlGZnVGaXVGOUY5RjlGXHBGZnRGXHBGXXZGOUZkcy1GaW42KEZfeEZhc0Zib0Zlb0Zob0Zqb0ZcdC1GIzYmLUZcbzYkUSoyNTAwMDAwMDBGJ0Y5RlxwRl9zRjlGXHQtRiM2KC1GaW42KC1GXG82JFErMTI1MDAwMDAwMEYnRjlGaHZGYm9GZW9GaG9Gam9GXHBGXXhGZnVGaXVGOUY5RjlGOUZmdUZpdUY5LUklbXN1YkdGJDYlLUkmbW92ZXJHRiQ2JS1GLDYlUSJlRidGL0YyLUY2Ni1RIl9GJ0Y5RjtGPkZARkJGREZGRkgvRktRLDAuMTExMTExMWVtRicvRk5GYWRtRkhGZ3AvJS9zdWJzY3JpcHRzaGlmdEdGaHJGZnVGaXVGOUZcdC1GIzYnLUYjNigtRmluNihGaHYtRlxvNiRRKzEwNDAwMDAwMDBGJ0Y5RmJvRmVvRmhvRmpvRlxwLUYjNipGYXBGXHBGZ3BGXHBGanBGXHAtRmBxNiQtRiM2Oi1GIzYoLUZpbjYoLUZcbzYkUSU0NzI1RidGOUZbckZib0Zlb0Zob0Zqb0ZccC1GIzYoRmByRlxwLUZgcTYkLUYjNihGXXNGZHMtRmluNihGaXMtRlxvNiRRIzE1RidGOUZib0Zlb0Zob0Zqb0ZcdC1GIzYmRmh2RlxwRmF0RjlGOUY5RlxwLUZhcjYlRl12RmRkbEZmckY5RmZ1Rml1RjlGXHQtRiM2KC1GaW42KC1GXG82JFEmMTQxNzVGJ0Y5RmZpbEZib0Zlb0Zob0Zqb0ZccC1GIzYoRmByRlxwRl1mbUZccC1GYXI2JUZddkZjckZmckY5RmZ1Rml1RjlGZHMtRiM2Ji1GYHE2JC1GIzYyLUYjNihGXHlGXHAtRmBxNiQtRiM2KEZdc0Zkc0ZdeEZcdEZhYm1GOUY5RlxwRmd5RjlGZHMtRiM2KC1GXG82JFElMjA0OEYnRjlGXHBGZXpGXHBGanpGOUZkcy1GIzYmLUZgcTYkLUYjNihGZl9sRlx0LUYjNigtRmluNigtRlxvNiRRJzE3MzMxMkYnRjlGaWBtRmJvRmVvRmhvRmpvRlxwRmJcbEZmdUZpdUY5RmRzLUYjNigtRlxvNiRRJTMwNzJGJ0Y5RlxwRmF0RlxwRmp6RjlGOUY5RlxwRl1dbEY5RmRzLUYjNiYtRmBxNiQtRiM2Ki1GIzYmLUZgcTYkLUYjNiYtRiM2JkZiXmxGXHBGaFtsRjlGXHQtRiM2JkZbX2xGXHBGanpGOUY5RjlGXHBGYXRGOUZkcy1GIzYoLUZpbjYoLUZcbzYkUSQ0NDhGJ0Y5RmRwRmJvRmVvRmhvRmpvRlxwRmphbEZmdUZpdUY5Rlx0LUYjNigtRmluNigtRlxvNiRRJTYyNzJGJ0Y5RmRwRmJvRmVvRmhvRmpvRlxwRmVebEZmdUZpdUY5RmRzLUYjNiYtRlxvNiRRJTg1MTJGJ0Y5RlxwRmp6RjlGOUY5RlxwRmJgbEY5RmRzLUYjNiYtRmBxNiQtRiM2Li1GIzYmLUZgcTYkLUYjNigtRiM2JkZlW2xGXHBGY19sRjlGXHQtRiM2Ji1GXG82JFElMTAyNEYnRjlGXHBGaFtsRjlGZHMtRiM2Ji1GXG82JFElNDQ4MEYnRjlGXHBGanpGOUY5RjlGXHBGYXRGOUZkcy1GIzYoLUZpbjYoLUZcbzYkUSM4OEYnRjlGZHBGYm9GZW9GaG9Gam9GXHBGX2ZsRmZ1Rml1RjlGXHQtRiM2KC1GaW42KC1GXG82JFElNTMyOEYnRjlGaWBtRmJvRmVvRmhvRmpvRlxwRmphbEZmdUZpdUY5RmRzLUYjNigtRmluNigtRlxvNiRRJjMwMzA0RidGOUZpYG1GYm9GZW9GaG9Gam9GXHBGZV5sRmZ1Rml1RjlGXHQtRiM2KC1GaW42KC1GXG82JFEmMjMyMTZGJ0Y5RmRwRmJvRmVvRmhvRmpvRlxwRmJcbEZmdUZpdUY5Rlx0LUZpbjYoLUZcbzYkUSUxNTc1RidGOS1GXG82JFEjMTNGJ0Y5RmJvRmVvRmhvRmpvRjlGOUZccEZiZGxGOUZkcy1GIzYmLUZgcTYkLUYjNjAtRiM2Ji1GYHE2JC1GIzYtRlQtRmluNihGXmdtRlxxRmJvRmVvRmhvRmpvRmRzLUYjNiYtRlxvNiRRIzI0RidGOUZccEZcY2xGOUZcdC1GIzYmLUZcbzYkUSQxNDRGJ0Y5RlxwRmNfbEY5RmRzLUYjNiYtRlxvNiRRJDQ4MEYnRjlGXHBGaFtsRjlGXHQtRiM2Ji1GXG82JFElMTIwMEYnRjlGXHBGanpGOUY5RjlGXHBGYXRGOUZkcy1GIzYoLUZpbjYoLUZcbzYkUSMxNkYnRjlGZHBGYm9GZW9GaG9Gam9GXHBGX1xtRmZ1Rml1RjlGXHQtRiM2KC1GaW42KC1GXG82JFEkODI0RidGOUZpYG1GYm9GZW9GaG9Gam9GXHBGX2ZsRmZ1Rml1RjlGXHQtRiM2KC1GaW42KC1GXG82JFElMjI3MkYnRjlGZHBGYm9GZW9GaG9Gam9GXHBGZV5sRmZ1Rml1RjlGZHMtRiM2Ji1GXG82JFElMTA4OEYnRjlGXHBGanpGOUZkcy1GIzYoLUZpbjYoLUZcbzYkUSUzNzQ0RidGOUZpYG1GYm9GZW9GaG9Gam9GXHBGamFsRmZ1Rml1RjlGZHMtRmluNigtRlxvNiRRJjE4NTg1RidGOUZbckZib0Zlb0Zob0Zqb0Y5RjlGXHBGYHJGOUZkcy1GIzYmLUZgcTYkLUYjNjVGVC1GIzYoLUZpbjYoLUZcbzYkUScxMzM4NzVGJ0Y5RmZqbEZib0Zlb0Zob0Zqb0ZccEZpamxGZnVGaXVGOUZkcy1GIzYmLUZgcTYkLUYjNi4tRmluNigtRlxvNiRRJTg1MDVGJ0Y5Rl1ibkZib0Zlb0Zob0Zqb0Zkcy1GIzYmRmNyRlxwRmZnbEY5Rlx0LUYjNiZGXWJuRlxwRlxjbEY5RmRzLUYjNiYtRlxvNiRRIzM2RidGOUZccEZjX2xGOUZcdC1GIzYmLUZcbzYkUSM2NEYnRjlGXHBGaFtsRjlGZHMtRiM2Ji1GXG82JFEkMTAwRidGOUZccEZqekY5RjlGOUZccEZhdEY5RmRzLUYjNigtRmluNigtRlxvNiRRJTEzNjlGJ0Y5RmlgbUZib0Zlb0Zob0Zqb0ZccEZlXmxGZnVGaXVGOUZcdC1GIzYmLUZcbzYkUSM4NUYnRjlGXHBGanpGOUZkcy1GIzYoLUZpbjYoLUZcbzYkUSQzNjFGJ0Y5RmlgbUZib0Zlb0Zob0Zqb0ZccEZfZmxGZnVGaXVGOUZcdC1GIzYoLUZpbjYoLUZcbzYkUSQ3ODFGJ0Y5RmlgbUZib0Zlb0Zob0Zqb0ZccEZqYWxGZnVGaXVGOUZcdC1GaW42KC1GXG82JFEmNzc2NzlGJ0Y5RmZqbEZib0Zlb0Zob0Zqb0ZcdC1GIzYoLUZpbjYoLUZcbzYkUSQxMDlGJ0Y5RmlgbUZib0Zlb0Zob0Zqb0ZccEZfXG1GZnVGaXVGOUZkcy1GIzYoLUZpbjYoRmh2Rl9dbEZib0Zlb0Zob0Zqb0ZccC1GIzYkRlx5RjlGZnVGaXVGOUY5RjlGXHBGX3NGOUZkcy1GIzYoLUZpbjYoLUZcbzYkRmRvRjlGYXNGYm9GZW9GaG9Gam9GXHAtRiM2JkZdYm1GXHAtRmBxNiQtRiM2NUZULUYjNigtRmluNihGYGFtRmhbbUZib0Zlb0Zob0Zqb0ZccEZpamxGZnVGaXVGOUZkcy1GIzYoLUZpbjYoLUZcbzYkUSYzMzA3NUYnRjlGZmlsRmJvRmVvRmhvRmpvRlxwRl14RmZ1Rml1RjlGZHNGXHlGXHRGZGdsRmRzLUYjNiZGYXNGXHBGXGNsRjlGXHQtRiM2JkZhc0ZccEZjX2xGOUZkcy1GIzYmRmFzRlxwRmhbbEY5Rlx0LUYjNiZGYXNGXHBGanpGOUZcdC1GaW42KEZeZ21GaFttRmJvRmVvRmhvRmpvRjlGOUY5RmZ1Rml1RjlGOUY5RlxwRmJ4RjlGXHQtRiM2KkZjd0ZccEZmdEZccC1GYHE2JC1GIzYoRl1zRmRzRl14Rlx0LUZpbjYoLUZcbzYkUSsyMDk5OTk5OTc5RidGOUZqd0Zib0Zlb0Zob0Zqb0Y5RjlGXHBGXXZGOUZcdC1GIzYoRmhpbkZccEZbaG1GZnVGaXVGOUZcdC1GIzYoRltdbkZccEZlekZccEZqekY5RmRzLUYjNiYtRmBxNiQtRiM2KUZULUYjNigtRmluNihGYGNuRmRwRmJvRmVvRmhvRmpvRlxwRmVebEZmdUZpdUY5RmRzLUYjNigtRmluNigtRlxvNiRRJjg2NjU2RidGOUZpYG1GYm9GZW9GaG9Gam9GXHBGYlxsRmZ1Rml1RjlGXHQtRiM2KC1GXG82JFElMTUzNkYnRjlGXHBGYXRGXHBGanpGOUY5RjlGXHBGXV1sRjlGZHMtRiM2Ji1GYHE2JC1GIzYqLUYjNiYtRmBxNiQtRiM2J0ZULUYjNiYtRlxvNiRRJDMyMEYnRjlGXHBGaFtsRjlGZHMtRiM2Ji1GXG82JFElMzIwMEYnRjlGXHBGanpGOUY5RjlGXHBGYXRGOUZcdC1GIzYoLUZpbjYoLUZcbzYkUSQyMjRGJ0Y5RmRwRmJvRmVvRmhvRmpvRlxwRmphbEZmdUZpdUY5RmRzLUYjNigtRmluNigtRlxvNiRRJTMxMzZGJ0Y5RmRwRmJvRmVvRmhvRmpvRlxwRmVebEZmdUZpdUY5Rlx0LUYjNiYtRlxvNiRRJTQyNTZGJ0Y5RlxwRmp6RjlGOUY5RlxwRmJgbEY5RmRzLUYjNiYtRmBxNiQtRiM2Li1GIzYmLUZgcTYkLUYjNilGVC1GIzYmRmJmbkZccEZjX2xGOUZkcy1GIzYmRmJ6RlxwRmhbbEY5Rlx0LUYjNiYtRlxvNiRRJTIyNDBGJ0Y5RlxwRmp6RjlGOUY5RlxwRmF0RjlGXHQtRiM2KC1GaW42KC1GXG82JFEjNDRGJ0Y5RmRwRmJvRmVvRmhvRmpvRlxwRl9mbEZmdUZpdUY5RmRzLUYjNigtRmluNigtRlxvNiRRJTI2NjRGJ0Y5RmlgbUZib0Zlb0Zob0Zqb0ZccEZqYWxGZnVGaXVGOUZcdC1GIzYoLUZpbjYoLUZcbzYkUSYxNTE1MkYnRjlGaWBtRmJvRmVvRmhvRmpvRlxwRmVebEZmdUZpdUY5RmRzLUYjNigtRmluNigtRlxvNiRRJjExNjA4RidGOUZkcEZib0Zlb0Zob0Zqb0ZccEZiXGxGZnVGaXVGOUZkcy1GaW42KC1GXG82JFEmMTczMjVGJ0Y5RmhbbUZib0Zlb0Zob0Zqb0Y5RjlGXHBGYmRsRjlGZHMtRiM2Ji1GYHE2JC1GIzYwLUYjNiYtRmBxNiQtRiM2LC1GaW42KC1GXG82JFEmNDI1MjVGJ0Y5RmhbbUZib0Zlb0Zob0Zqb0ZcdC1GIzYmRmd6RlxwRlxjbEY5RmRzLUYjNiYtRlxvNiRRIzcyRidGOUZccEZjX2xGOUZcdC1GIzYmLUZcbzYkUSQyNDBGJ0Y5RlxwRmhbbEY5RmRzLUYjNiYtRlxvNiRRJDYwMEYnRjlGXHBGanpGOUY5RjlGXHBGYXRGOUZcdC1GIzYoLUZpbjYoRmRgbEZkcEZib0Zlb0Zob0Zqb0ZccEZfXG1GZnVGaXVGOUZkcy1GIzYoLUZpbjYoLUZcbzYkUSQ0MTJGJ0Y5RmlgbUZib0Zlb0Zob0Zqb0ZccEZfZmxGZnVGaXVGOUZkcy1GIzYoLUZpbjYoLUZcbzYkUSUxMTM2RidGOUZkcEZib0Zlb0Zob0Zqb0ZccEZlXmxGZnVGaXVGOUZcdC1GIzYmLUZcbzYkUSQ1NDRGJ0Y5RlxwRmp6RjlGXHQtRiM2KC1GaW42KC1GXG82JFElMTg3MkYnRjlGaWBtRmJvRmVvRmhvRmpvRlxwRmphbEZmdUZpdUY5Rlx0LUZpbjYoLUZcbzYkUSYzNDk2NUYnRjlGaFttRmJvRmVvRmhvRmpvRjlGOUZccEZgckY5RmRzLUYjNiYtRmBxNiQtRiM2NC1GIzYoLUZpbjYoRmlkbi1GXG82JFEkODMyRidGOUZib0Zlb0Zob0Zqb0ZccEZpamxGZnVGaXVGOUZkcy1GIzYmLUZgcTYkLUYjNi9GVC1GaW42KEZkZW5GYF9sRmJvRmVvRmhvRmpvRlx0RmRnbEZkc0ZqYmxGXHQtRiM2Ji1GXG82JFEjMThGJ0Y5RlxwRmNfbEY5RmRzLUYjNiZGYF9sRlxwRmhbbEY5Rlx0LUYjNiYtRlxvNiRRIzUwRidGOUZccEZqekY5RjlGOUZccEZhdEY5Rlx0LUYjNigtRmluNihGXmduRl5qb0Zib0Zlb0Zob0Zqb0ZccEZlXmxGZnVGaXVGOUZkcy1GIzYoLUZpbjYoRmNnbkZhc0Zib0Zlb0Zob0Zqb0ZccEZiXGxGZnVGaXVGOUZcdC1GIzYoLUZpbjYoRmpnbkZeam9GYm9GZW9GaG9Gam9GXHBGX2ZsRmZ1Rml1RjlGZHMtRiM2KC1GaW42KEZhaG5GXmpvRmJvRmVvRmhvRmpvRlxwRmphbEZmdUZpdUY5RmRzLUZpbjYoRmZobkZqaG9GYm9GZW9GaG9Gam9GZHMtRiM2KC1GaW42KEZdaW5GXmpvRmJvRmVvRmhvRmpvRlxwRl9cbUZmdUZpdUY5Rlx0LUYjNigtRmluNihGaHYtRlxvNiRRIzIwRidGOUZib0Zlb0Zob0Zqb0ZccEZkaW5GZnVGaXVGOUY5RjlGXHBGX3NGOUZcdC1GIzYoLUZpbjYoRmppbkZjckZib0Zlb0Zob0Zqb0ZccEZcam5GZnVGaXVGOUY5RjlGOUZmdUZpdUY5LUZlY202JUZnY21GY3VGY2RtRmZ1Rml1RjlGZHMtRiM2Jy1GIzYoLUZpbjYoRmh2LUZcbzYkUSsyNjAwMDAwMDAwRidGOUZib0Zlb0Zob0Zqb0ZccC1GIzYsRmFwRlxwRl9zRlxwRmpwRlxwLUZgcTYkLUYjNi1GVEZqYm1GXHQtRiM2KC1GaW42KEZgYW1GW3JGYm9GZW9GaG9Gam9GXHAtRiM2KEZbdkZccEZmdEZccEZgckY5RmZ1Rml1RjlGZHMtRiM2KEZlXXBGXHAtRiM2KEZmdkZccEZmdEZccEZgckY5RmZ1Rml1RjlGZHMtRiM2JkZjd0ZccEZieEY5RmRzLUYjNigtRmBxNiQtRiM2Pi1GIzYmRlx5RlxwRmd5RjlGZHMtRiM2KEZiekZccEZqekZccEZdXWxGOUZkcy1GIzYmLUZgcTYkLUYjNiZGY1tsRlx0LUYjNiZGYGJsRlxwRmp6RjlGOUY5RlxwRmJgbEY5RmRzLUYjNiYtRmBxNiQtRiM2KEZeX2xGXHRGYGhsRmRzLUYjNiYtRlxvNiRRJTExMjBGJ0Y5RlxwRmp6RjlGOUY5RlxwRmJkbEY5RmRzLUYjNiYtRmBxNiQtRiM2KkZqYmxGZHMtRiM2JkZnYWxGXHBGaFtsRjlGXHQtRiM2Ji1GXG82JFEkNDAwRidGOUZccEZqekY5Rlx0LUYjNiYtRlxvNiRRIzQ4RidGOUZccEZjX2xGOUY5RjlGXHBGYHJGOUZkcy1GIzYmLUZgcTYkLUYjNi9GVEZqaW9GZHNGXGpvRlx0RmpibEZkc0ZlaW9GXHQtRmluNigtRlxvNiRRJjExMDI1RidGOUZmaWxGYm9GZW9GaG9Gam9GZHNGZGdsRjlGOUZccEZfc0Y5Rlx0LUZpbjYoRl5nbUZmamxGYm9GZW9GaG9Gam9GZHMtRiM2KC1GaW42KEZqam5GaFttRmJvRmVvRmhvRmpvRlxwRl14RmZ1Rml1RjlGXHRGanpGZHNGaFtsRlx0RmZnbEZkc0ZcY2xGXHRGY19sRlx0LUYjNigtRmluNihGYGFtRmZqbEZib0Zlb0Zob0Zqb0ZccEZpamxGZnVGaXVGOUY5RjlGXHBGZnRGXHBGXXZGOUY5RjlGXHBGY3RGOUZmdUZpdUY5LUZlY202JUZnY21GY3RGY2RtRmZ1Rml1RjlGZnVGaXVGOS9JK21zZW1hbnRpY3NHRiRRKkNvbFZlY3RvckYnLyUrYWN0aW9udHlwZUdRLnJ0YWJsZWFkZHJlc3NGJy8lKXJ0YWJsZWlkR1E1MTg0NDY4ODQ0Njc4Mzg3MTMxMThGJ0ZmdUZpdUY5">LSZJJ1ZlY3Rvckc2JCUqcHJvdGVjdGVkR0koX3N5c2xpYkc2IjYjSSdjb2x1bW5HRig2Iy9JJCVpZEdGKCI1PUpyUXlZJSlvVz0=</Equation></Text-field>
</Output>
</Group>
<Group hide-input="false" hide-output="false" labelreference="L7378" drawlabel="true" applyint="true" applyrational="true" applyexponent="false">
<Input><Text-field prompt="&gt; " style="Maple Input" layout="Normal"><Equation executable="true" style="2D Input" input-equation="B_sph_approx := simplify(VectorCalculus:-MapToBasis(B_cyl_approx, spherical[r, theta, phi]));" display="LUklbXJvd0c2Iy9JK21vZHVsZW5hbWVHNiJJLFR5cGVzZXR0aW5nR0koX3N5c2xpYkdGJzYpLUkjbWlHRiQ2JVEtQl9zcGhfYXBwcm94RicvJSdpdGFsaWNHUSV0cnVlRicvJSxtYXRodmFyaWFudEdRJ2l0YWxpY0YnLUkjbW9HRiQ2LVEqJmNvbG9uZXE7RicvRjNRJ25vcm1hbEYnLyUmZmVuY2VHUSZmYWxzZUYnLyUqc2VwYXJhdG9yR0Y9LyUpc3RyZXRjaHlHRj0vJSpzeW1tZXRyaWNHRj0vJShsYXJnZW9wR0Y9LyUubW92YWJsZWxpbWl0c0dGPS8lJ2FjY2VudEdGPS8lJ2xzcGFjZUdRLDAuMjc3Nzc3OGVtRicvJSdyc3BhY2VHRkwtRiw2JVEpc2ltcGxpZnlGJ0YvRjItSShtZmVuY2VkR0YkNiQtRiM2Ji1GLDYlUStNYXBUb0Jhc2lzRidGL0YyLUZTNiQtRiM2KS1GLDYlUS1CX2N5bF9hcHByb3hGJ0YvRjItRjY2LVEiLEYnRjlGOy9GP0YxRkBGQkZERkZGSC9GS1EmMC4wZW1GJy9GTlEsMC4zMzMzMzMzZW1GJy1GNjYtUSJ+RidGOUY7Rj5GQEZCRkRGRkZIRl9vL0ZORmBvLUYsNiVRKnNwaGVyaWNhbEYnRi9GMi1GUzYmLUYjNiktRiw2JVEickYnRi9GMkZbby1GLDYlUSZ0aGV0YUYnL0YwRj1GOUZbby1GLDYlUSRwaGlGJ0ZkcEY5LyUrZXhlY3V0YWJsZUdGPUY5RjkvJSVvcGVuR1EiW0YnLyUmY2xvc2VHUSJdRidGaHBGOUY5RmhwRjlGOS1GNjYtUSI7RidGOUY7Rl5vRkBGQkZERkZGSEZfb0ZNRmhwRjk=">QyQ+SS1CX3NwaF9hcHByb3hHNiItSSlzaW1wbGlmeUc2JCUqcHJvdGVjdGVkR0koX3N5c2xpYkdGJTYjLUkrTWFwVG9CYXNpc0c2JEYpL0krbW9kdWxlbmFtZUdGJUkvVmVjdG9yQ2FsY3VsdXNHRig2JEktQl9jeWxfYXBwcm94R0YlJkkqc3BoZXJpY2FsR0YlNiVJInJHRiVJJnRoZXRhR0YlSSRwaGlHRiUiIiI=</Equation></Text-field>
</Input>
[truncated: 621,771 more chars]
