# Supplementary material for: Determination of the instantaneous geostrophic flow within the three-dimensional magnetostrophic regime
Source: Proc Math Phys Eng Sci. 2018 Oct 3;474(2218):20180412. doi: 10.1098/rspa.2018.0412 (PMC6237501; doi:10.1098/rspa.2018.0412)
Supplement: ESM1 - 4 [file rspa20180412supp1.zip › rspa20180412suppl1.mw]

<?xml version="1.0" encoding="UTF-8"?>
<Worksheet>
<Version major="2016" minor="2"/>
<Label-Scheme value="2" prefix=""/>
<View-Properties presentation="false" autoexpanding_sections="true" UserProfileName="Maple Default Profile" NumericFormat-ApplyInteger="true" NumericFormat-ApplyRational="true" NumericFormat-ApplyExponent="false">
</View-Properties>
<MapleNet-Properties prettyprint="3" warnlevel="3" preplot="" helpbrowser="standard" contextmenusize="automatic" displayprecision="-1" echo="1" unitattributes="&quot;fontweight&quot; = &quot;bold&quot;" imaginaryunit="I" longdelim="true" elisiontermsthreshold="10000" elisiondigitsafter="100" elisiondigitsbefore="100" plotdevice="inline" errorbreak="1" plotoptions="" plotdriver="opengl" quiet="false" elisiontermsbefore="100" elisiontermsafter="100" screenwidth="79" indentamount="4" plotoutput="terminal" screenpixelheight="1080" rtablesize="10" useclientjvm="true" labelwidth="20" postplot="" typesetting="standard" ansi="false" elisiondigitsthreshold="10000" showassumed="1" errorcursor="false" labelling="true" screenheight="25" prompt="&gt; " verboseproc="1" latexwidth="8.0" ShowLabels="true"/>
<Styles>
<Font name="Heading 1" background="[255,255,255]" bold="true" executable="false" family="Times New Roman" foreground="[0,0,0]" italic="false" opaque="false" readonly="false" size="18" subscript="false" superscript="false" underline="false" placeholder="false"/>
<Font name="Warning" background="[255,255,255]" bold="false" executable="false" family="Courier New" foreground="[0,0,255]" italic="false" opaque="false" readonly="true" size="12" subscript="false" superscript="false" underline="false" placeholder="false"/>
<Font name="2D Output" background="[255,255,255]" bold="false" executable="false" family="Times New Roman" foreground="[0,0,255]" italic="false" opaque="false" readonly="true" size="12" subscript="false" superscript="false" underline="false" placeholder="false"/>
<Font name="Heading 4" background="[255,255,255]" bold="false" executable="false" family="Times New Roman" foreground="[0,0,0]" italic="true" opaque="false" readonly="false" size="12" subscript="false" superscript="false" underline="false" placeholder="false"/>
<Font name="Line Printed Output" background="[255,255,255]" bold="false" executable="false" family="Courier New" foreground="[0,0,255]" italic="false" opaque="false" readonly="true" size="12" subscript="false" superscript="false" underline="false" placeholder="false"/>
<Font name="Heading 2" background="[255,255,255]" bold="true" executable="false" family="Times New Roman" foreground="[0,0,0]" italic="false" opaque="false" readonly="false" size="16" subscript="false" superscript="false" underline="false" placeholder="false"/>
<Font name="Maple Output" background="[255,255,255]" bold="false" executable="false" family="Times New Roman" foreground="[0,0,0]" italic="false" opaque="false" readonly="false" size="12" subscript="false" superscript="false" underline="false" placeholder="false"/>
<Font name="2D Inert Output" background="[255,255,255]" bold="false" executable="true" family="Times New Roman" foreground="[144,144,144]" italic="false" opaque="false" readonly="false" size="12" subscript="false" superscript="false" underline="false" placeholder="false"/>
<Font name="Heading 3" background="[255,255,255]" bold="true" executable="false" family="Times New Roman" foreground="[0,0,0]" italic="true" opaque="false" readonly="false" size="14" subscript="false" superscript="false" underline="false" placeholder="false"/>
<Font name="Diagnostic" background="[255,255,255]" bold="false" executable="false" family="Courier New" foreground="[40,120,40]" italic="false" opaque="false" readonly="true" size="12" subscript="false" superscript="false" underline="false" placeholder="false"/>
<Font name="Ordered List 1" background="[255,255,255]" bold="false" executable="false" family="Times New Roman" foreground="[0,0,0]" italic="false" opaque="false" readonly="false" size="12" subscript="false" superscript="false" underline="false" placeholder="false"/>
<Font name="Maple Input" background="[255,255,255]" bold="true" executable="true" family="Courier New" foreground="[120,0,14]" italic="false" opaque="false" readonly="false" size="12" subscript="false" superscript="false" underline="false" placeholder="false"/>
<Font name="Text Output" background="[255,255,255]" bold="false" executable="false" family="Courier New" foreground="[0,0,255]" italic="false" opaque="false" readonly="true" size="12" subscript="false" superscript="false" underline="false" placeholder="false"/>
<Font name="Ordered List 2" background="[255,255,255]" bold="false" executable="false" family="Times New Roman" foreground="[0,0,0]" italic="false" opaque="false" readonly="false" size="12" subscript="false" superscript="false" underline="false" placeholder="false"/>
<Font name="Ordered List 3" background="[255,255,255]" bold="false" executable="false" family="Times New Roman" foreground="[0,0,0]" italic="false" opaque="false" readonly="false" size="12" subscript="false" superscript="false" underline="false" placeholder="false"/>
<Font name="Ordered List 4" background="[255,255,255]" bold="false" executable="false" family="Times New Roman" foreground="[0,0,0]" italic="false" opaque="false" readonly="false" size="12" subscript="false" superscript="false" underline="false" placeholder="false"/>
<Font name="Ordered List 5" background="[255,255,255]" bold="false" executable="false" family="Times New Roman" foreground="[0,0,0]" italic="false" opaque="false" readonly="false" size="12" subscript="false" superscript="false" underline="false" placeholder="false"/>
<Font name="Annotation Title" background="[255,255,255]" bold="true" executable="false" family="Times New Roman" foreground="[0,0,0]" italic="false" opaque="false" readonly="false" size="18" subscript="false" superscript="false" underline="false" placeholder="false"/>
<Font name="Header and Footer" background="[255,255,255]" bold="false" executable="false" family="Times New Roman" foreground="[0,0,0]" italic="false" opaque="false" readonly="false" size="10" subscript="false" superscript="false" underline="false" placeholder="false"/>
<Font name="HyperlinkError" background="[255,255,255]" bold="false" executable="false" family="Courier New" foreground="[255,0,255]" italic="false" opaque="false" readonly="true" size="12" subscript="false" superscript="false" underline="true" placeholder="false"/>
<Font name="Atomic Variable" background="[255,255,255]" bold="false" executable="false" family="Times New Roman" foreground="[175,0,175]" italic="true" opaque="false" readonly="false" size="12" subscript="false" superscript="false" underline="false" placeholder="false"/>
<Font name="HyperlinkWarning" background="[255,255,255]" bold="false" executable="false" family="Courier New" foreground="[0,0,255]" italic="false" opaque="false" readonly="true" size="12" subscript="false" superscript="false" underline="true" placeholder="false"/>
<Font name="Dictionary Hyperlink" background="[255,255,255]" bold="false" executable="false" family="Times New Roman" foreground="[147,0,15]" italic="false" opaque="false" readonly="false" size="12" subscript="false" superscript="false" underline="true" placeholder="false"/>
<Font name="2D Math" background="[255,255,255]" bold="false" executable="true" family="Times New Roman" foreground="[0,0,0]" italic="false" opaque="false" readonly="false" size="12" subscript="false" superscript="false" underline="false" placeholder="false"/>
<Font name="Bullet Item" background="[255,255,255]" bold="false" executable="false" family="Times New Roman" foreground="[0,0,0]" italic="false" opaque="false" readonly="false" size="12" subscript="false" superscript="false" underline="false" placeholder="false"/>
<Font name="Maple Plot" background="[255,255,255]" bold="false" executable="false" family="Times New Roman" foreground="[0,0,0]" italic="false" opaque="false" readonly="false" size="12" subscript="false" superscript="false" underline="false" placeholder="false"/>
<Font name="Annotation Text" background="[255,255,255]" bold="false" executable="false" family="Times New Roman" foreground="[0,0,0]" italic="false" opaque="false" readonly="false" size="12" subscript="false" superscript="false" underline="false" placeholder="false"/>
<Font name="List Item" background="[255,255,255]" bold="false" executable="false" family="Times New Roman" foreground="[0,0,0]" italic="false" opaque="false" readonly="false" size="12" subscript="false" superscript="false" underline="false" placeholder="false"/>
<Font name="Dash Item" background="[255,255,255]" bold="false" executable="false" family="Times New Roman" foreground="[0,0,0]" italic="false" opaque="false" readonly="false" size="12" subscript="false" superscript="false" underline="false" placeholder="false"/>
<Font name="2D Input" background="[255,255,255]" bold="false" executable="true" family="Times New Roman" foreground="[0,0,0]" italic="false" opaque="false" readonly="false" size="12" subscript="false" superscript="false" underline="false" placeholder="false"/>
<Font name="Error" background="[255,255,255]" bold="false" executable="false" family="Courier New" foreground="[255,0,255]" italic="false" opaque="false" readonly="true" size="12" subscript="false" superscript="false" underline="false" placeholder="false"/>
<Font name="Title" background="[255,255,255]" bold="true" executable="false" family="Times New Roman" foreground="[0,0,0]" italic="false" opaque="false" readonly="false" size="18" subscript="false" superscript="false" underline="false" placeholder="false"/>
<Font name="Text" background="[255,255,255]" bold="false" executable="false" family="Times New Roman" foreground="[0,0,0]" italic="false" opaque="false" readonly="false" size="12" subscript="false" superscript="false" underline="false" placeholder="false"/>
<Font name="Normal" background="[255,255,255]" bold="false" executable="false" family="Times New Roman" foreground="[0,0,0]" italic="false" opaque="false" readonly="false" size="12" subscript="false" superscript="false" underline="false" placeholder="false"/>
<Font name="Caption Reference" background="[255,255,255]" bold="true" executable="false" family="Times New Roman" foreground="[0,0,0]" italic="false" opaque="false" readonly="false" size="12" subscript="false" superscript="false" underline="false" placeholder="false"/>
<Font name="Code" background="[255,255,255]" bold="false" executable="false" family="Courier New" foreground="[255,0,0]" italic="false" opaque="false" readonly="false" size="12" subscript="false" superscript="false" underline="false" placeholder="false"/>
<Font name="Maple Input Placeholder" background="[255,255,255]" bold="true" executable="true" family="Courier New" foreground="[200,0,200]" italic="false" opaque="false" readonly="false" size="12" subscript="false" superscript="false" underline="false" placeholder="true"/>
<Font name="Equation Label" background="[255,255,255]" bold="true" executable="false" family="Times New Roman" foreground="[0,0,0]" italic="false" opaque="false" readonly="false" size="12" subscript="false" superscript="false" underline="false" placeholder="false"/>
<Font name="Author" background="[255,255,255]" bold="false" executable="false" family="Times New Roman" foreground="[0,0,0]" italic="false" opaque="false" readonly="false" size="12" subscript="false" superscript="false" underline="false" placeholder="false"/>
<Font name="Hyperlink" background="[255,255,255]" bold="false" executable="false" family="Times New Roman" foreground="[0,128,128]" italic="false" opaque="false" readonly="false" size="12" subscript="false" superscript="false" underline="true" placeholder="false"/>
<Font name="Caption Text" background="[255,255,255]" bold="true" executable="false" family="Times New Roman" foreground="[0,0,0]" italic="false" opaque="false" readonly="false" size="12" subscript="false" superscript="false" underline="false" placeholder="false"/>
<Layout name="Heading 1" alignment="left" bullet="none" firstindent="0" leftmargin="0" rightmargin="0" linespacing="0.0" spaceabove="8" spacebelow="4" linebreak="space" pagebreak-before="false" initial="0" bulletsuffix=""/>
<Layout name="Warning" alignment="left" bullet="none" firstindent="0" leftmargin="0" rightmargin="0" linespacing="0.0" spaceabove="0" spacebelow="0" linebreak="space" pagebreak-before="false" initial="0" bulletsuffix=""/>
<Layout name="Heading 4" alignment="left" bullet="none" firstindent="0" leftmargin="0" rightmargin="0" linespacing="0.0" spaceabove="0" spacebelow="0" linebreak="space" pagebreak-before="false" initial="0" bulletsuffix=""/>
<Layout name="Line Printed Output" alignment="left" bullet="none" firstindent="0" leftmargin="0" rightmargin="0" linespacing="0.0" spaceabove="0" spacebelow="0" linebreak="any" pagebreak-before="false" initial="0" bulletsuffix=""/>
<Layout name="Heading 2" alignment="left" bullet="none" firstindent="0" leftmargin="0" rightmargin="0" linespacing="0.0" spaceabove="8" spacebelow="2" linebreak="space" pagebreak-before="false" initial="0" bulletsuffix=""/>
<Layout name="Maple Output" alignment="centred" bullet="none" firstindent="0" leftmargin="0" rightmargin="0" linespacing="0.3" spaceabove="0" spacebelow="0" linebreak="space" pagebreak-before="false" initial="0" bulletsuffix=""/>
<Layout name="Heading 3" alignment="left" bullet="none" firstindent="0" leftmargin="0" rightmargin="0" linespacing="0.0" spaceabove="0" spacebelow="0" linebreak="space" pagebreak-before="false" initial="0" bulletsuffix=""/>
<Layout name="Diagnostic" alignment="left" bullet="none" firstindent="0" leftmargin="0" rightmargin="0" linespacing="0.0" spaceabove="0" spacebelow="0" linebreak="any" pagebreak-before="false" initial="0" bulletsuffix=""/>
<Layout name="Ordered List 1" alignment="left" bullet="numeric" firstindent="0" leftmargin="0" rightmargin="0" linespacing="0.0" spaceabove="3" spacebelow="3" linebreak="space" pagebreak-before="false" initial="-1" bulletsuffix="."/>
<Layout name="Text Output" alignment="left" bullet="none" firstindent="0" leftmargin="0" rightmargin="0" linespacing="0.0" spaceabove="0" spacebelow="0" linebreak="newline" pagebreak-before="false" initial="0" bulletsuffix=""/>
<Layout name="Ordered List 2" alignment="left" bullet="alphabetic" firstindent="0" leftmargin="36" rightmargin="0" linespacing="0.0" spaceabove="3" spacebelow="3" linebreak="space" pagebreak-before="false" initial="-1" bulletsuffix="."/>
<Layout name="Ordered List 3" alignment="left" bullet="roman" firstindent="0" leftmargin="72" rightmargin="0" linespacing="0.0" spaceabove="3" spacebelow="3" linebreak="space" pagebreak-before="false" initial="-1" bulletsuffix="."/>
<Layout name="Ordered List 4" alignment="left" bullet="ALPHABETIC" firstindent="0" leftmargin="108" rightmargin="0" linespacing="0.0" spaceabove="3" spacebelow="3" linebreak="space" pagebreak-before="false" initial="-1" bulletsuffix="."/>
<Layout name="Ordered List 5" alignment="left" bullet="ROMAN" firstindent="0" leftmargin="144" rightmargin="0" linespacing="0.0" spaceabove="3" spacebelow="3" linebreak="space" pagebreak-before="false" initial="-1" bulletsuffix="."/>
<Layout name="Annotation Title" alignment="centred" bullet="none" firstindent="0" leftmargin="0" rightmargin="0" linespacing="0.0" spaceabove="12" spacebelow="12" linebreak="space" pagebreak-before="false" initial="0" bulletsuffix=""/>
<Layout name="HyperlinkError" alignment="left" bullet="none" firstindent="0" leftmargin="0" rightmargin="0" linespacing="0.0" spaceabove="0" spacebelow="0" linebreak="space" pagebreak-before="false" initial="0" bulletsuffix=""/>
<Layout name="HyperlinkWarning" alignment="left" bullet="none" firstindent="0" leftmargin="0" rightmargin="0" linespacing="0.0" spaceabove="0" spacebelow="0" linebreak="space" pagebreak-before="false" initial="0" bulletsuffix=""/>
<Layout name="Bullet Item" alignment="left" bullet="dot" firstindent="0" leftmargin="0" rightmargin="0" linespacing="0.0" spaceabove="3" spacebelow="3" linebreak="space" pagebreak-before="false" initial="0" bulletsuffix=""/>
<Layout name="Maple Plot" alignment="centred" bullet="none" firstindent="0" leftmargin="0" rightmargin="0" linespacing="0.0" spaceabove="0" spacebelow="0" linebreak="space" pagebreak-before="false" initial="0" bulletsuffix=""/>
<Layout name="List Item" alignment="left" bullet="indent" firstindent="0" leftmargin="0" rightmargin="0" linespacing="0.0" spaceabove="3" spacebelow="3" linebreak="space" pagebreak-before="false" initial="0" bulletsuffix=""/>
<Layout name="Dash Item" alignment="left" bullet="dash" firstindent="0" leftmargin="0" rightmargin="0" linespacing="0.0" spaceabove="3" spacebelow="3" linebreak="space" pagebreak-before="false" initial="0" bulletsuffix=""/>
<Layout name="Error" alignment="left" bullet="none" firstindent="0" leftmargin="0" rightmargin="0" linespacing="0.0" spaceabove="0" spacebelow="0" linebreak="space" pagebreak-before="false" initial="0" bulletsuffix=""/>
<Layout name="Title" alignment="centred" bullet="none" firstindent="0" leftmargin="0" rightmargin="0" linespacing="0.0" spaceabove="12" spacebelow="12" linebreak="space" pagebreak-before="false" initial="0" bulletsuffix=""/>
<Layout name="Normal" alignment="left" bullet="none" firstindent="0" leftmargin="0" rightmargin="0" linespacing="0.0" spaceabove="0" spacebelow="0" linebreak="space" pagebreak-before="false" initial="0" bulletsuffix=""/>
<Layout name="Author" alignment="centred" bullet="none" firstindent="0" leftmargin="0" rightmargin="0" linespacing="0.0" spaceabove="8" spacebelow="8" linebreak="space" pagebreak-before="false" initial="0" bulletsuffix=""/>
<Pencil-style name="Pencil 1" pen-color="[0,0,0]" pen-height="1.0" pen-width="1.0" pen-opacity="1.0"/>
<Pencil-style name="Pencil 2" pen-color="[0,0,255]" pen-height="1.0" pen-width="1.0" pen-opacity="1.0"/>
<Pencil-style name="Pencil 3" pen-color="[0,0,0]" pen-height="3.0" pen-width="3.0" pen-opacity="1.0"/>
<Pencil-style name="Pencil 4" pen-color="[0,0,255]" pen-height="3.0" pen-width="3.0" pen-opacity="1.0"/>
<Pencil-style name="Pencil 5" pen-color="[255,0,0]" pen-height="5.0" pen-width="5.0" pen-opacity="1.0"/>
<Highlighter-style name="Highlighter 5" pen-color="[255,255,0]" pen-height="48.0" pen-width="48.0" pen-opacity="0.8"/>
<Highlighter-style name="Highlighter 3" pen-color="[51,255,0]" pen-height="24.0" pen-width="24.0" pen-opacity="0.8"/>
<Highlighter-style name="Highlighter 4" pen-color="[0,255,255]" pen-height="32.0" pen-width="32.0" pen-opacity="0.8"/>
<Highlighter-style name="Highlighter 1" pen-color="[255,153,255]" pen-height="12.0" pen-width="8.0" pen-opacity="0.8"/>
<Highlighter-style name="Highlighter 2" pen-color="[255,204,0]" pen-height="14.0" pen-width="14.0" pen-opacity="0.8"/>
</Styles>
<Startup-Code startupcode=""/>
<Task-table>
    <Task-category name="&lt;default&gt;"/>
</Task-table>
<Task/><Presentation-Block>
<Group view="code" labelreference="L8864" drawlabel="true" applyint="true" applyrational="true" applyexponent="false">
<Input><Text-field style="Text" layout="Normal">This worksheet solves the BWR equation analytically to determine the instantaneous geostrophic flow.</Text-field><Text-field style="Text" layout="Normal">The BWR equation is valid for all axisymmetric initial magnetic fields as well as purely toroidal non-axisymmetric fields.</Text-field><Text-field style="Text" layout="Normal"></Text-field><Text-field style="Text" layout="Normal"></Text-field><Text-field style="Text" layout="Normal"></Text-field><Text-field prompt="&gt; " style="Maple Input" layout="Normal"><Equation executable="true" style="2D Input" input-equation="" display="LUklbXJvd0c2Iy9JK21vZHVsZW5hbWVHNiJJLFR5cGVzZXR0aW5nR0koX3N5c2xpYkdGJzYlLUkjbW9HRiQ2LlEhRicvJSVzaXplR1EjMTRGJy8lLG1hdGh2YXJpYW50R1Enbm9ybWFsRicvJSZmZW5jZUdRJmZhbHNlRicvJSpzZXBhcmF0b3JHRjcvJSlzdHJldGNoeUdGNy8lKnN5bW1ldHJpY0dGNy8lKGxhcmdlb3BHRjcvJS5tb3ZhYmxlbGltaXRzR0Y3LyUnYWNjZW50R0Y3LyUnbHNwYWNlR1EsMC4yMjIyMjIyZW1GJy8lJ3JzcGFjZUdGRi8lK2V4ZWN1dGFibGVHRjdGMg==">LUklbXJvd0c2Iy9JK21vZHVsZW5hbWVHNiJJLFR5cGVzZXR0aW5nR0koX3N5c2xpYkdGJzYlLUkjbW9HRiQ2LlEhRicvJSVzaXplR1EjMTRGJy8lLG1hdGh2YXJpYW50R1Enbm9ybWFsRicvJSZmZW5jZUdRJmZhbHNlRicvJSpzZXBhcmF0b3JHRjcvJSlzdHJldGNoeUdGNy8lKnN5bW1ldHJpY0dGNy8lKGxhcmdlb3BHRjcvJS5tb3ZhYmxlbGltaXRzR0Y3LyUnYWNjZW50R0Y3LyUnbHNwYWNlR1EsMC4yMjIyMjIyZW1GJy8lJ3JzcGFjZUdGRi8lK2V4ZWN1dGFibGVHRjdGMg==</Equation></Text-field>
</Input>
</Group>
<Group view="code" hide-output="false" labelreference="L6480" drawlabel="true">
<Input><Text-field prompt="&gt; " style="Maple Input" layout="Normal">restart: </Text-field>
</Input>
</Group>
<Group view="code" hide-output="false" labelreference="L6603" drawlabel="true" applyint="true" applyrational="true">
<Input><Text-field prompt="&gt; " style="Maple Input" layout="Normal">Digits := 50:</Text-field>
</Input>
</Group>
<Group view="code" hide-output="false" labelreference="L6652" drawlabel="true">
<Input><Text-field prompt="&gt; " style="Maple Input" layout="Normal">with(orthopoly, P): 
with(VectorCalculus): 
SetCoordinates(cartesian[x,y,z]):</Text-field>
</Input>
</Group>
<Group view="code" hide-output="false" labelreference="L6648" drawlabel="true">
<Input><Text-field prompt="&gt; " style="Heading 1" executable="true" layout="Heading 1"><Font executable="true"># Define some useful routines to construct spherical harmonics</Font></Text-field>
</Input>
</Group>
<Group view="code" hide-output="false" labelreference="L6564" drawlabel="true">
<Input><Text-field prompt="&gt; " style="Maple Input" layout="Normal"><Equation executable="true" style="Maple Input" input-equation="" display="LUklbXJvd0c2Iy9JK21vZHVsZW5hbWVHNiJJLFR5cGVzZXR0aW5nR0koX3N5c2xpYkdGJzYpLUkjbW9HRiQ2LlEiI0YnLyUsbWF0aHZhcmlhbnRHUSVib2xkRicvJStmb250d2VpZ2h0R0YxLyUmZmVuY2VHUSZmYWxzZUYnLyUqc2VwYXJhdG9yR0Y2LyUpc3RyZXRjaHlHRjYvJSpzeW1tZXRyaWNHRjYvJShsYXJnZW9wR0Y2LyUubW92YWJsZWxpbWl0c0dGNi8lJ2FjY2VudEdGNi8lJ2xzcGFjZUdRJjAuMGVtRicvJSdyc3BhY2VHRkUtSSNtaUdGJDYmUWdwfkwxfmlzfnRoZXRhLWZhY3Rvcn5pbn5zcGhlcmljYWx+aGFybW9uaWN+KG5vdGV+dGhhdH5QKGwseCl+aXN+dGhlfmwtdGh+TGVnZW5kcmV+cG9seW5vbWlhbClGJy8lJ2l0YWxpY0dGNkYvRjIvJSdmYW1pbHlHUTBUaW1lc35OZXd+Um9tYW5GJy8lK2ZvcmVncm91bmRHUShbMCwwLDBdRicvJStleGVjdXRhYmxlR0Y2Ri9GMg==">NiI=</Equation></Text-field>
</Input>
</Group>
<Group hide-input="false" hide-output="false" labelreference="L6482" drawlabel="true">
<Input><Text-field prompt="&gt; " style="Maple Input" layout="_pstyle1" linespacing="0.0" initial="0" firstindent="0" leftmargin="0" layout_style_name="_pstyle1" pagebreak-before="false" spaceabove="0" linebreak="space" rightmargin="0" bulletsuffix="" alignment="left" bullet="none" spacebelow="0">L1 := (l,m) -&gt; if type(m, numeric) then if m &lt;&gt; 0 then sin(theta)^abs(m) * subs(z=cos(theta), diff(P(l,z),z$abs(m))) else P(l, cos(theta)) end if else 'L1'(l,m) end if;</Text-field>
</Input>
<Output><Text-field style="2D Output" layout="Maple Output"><Equation executable="false" style="2D Output" display="LUklbXJvd0c2Iy9JK21vZHVsZW5hbWVHNiJJLFR5cGVzZXR0aW5nR0koX3N5c2xpYkdGJzYoLUkjbWlHRiQ2JVEjTDFGJy8lJ2l0YWxpY0dRJXRydWVGJy8lLG1hdGh2YXJpYW50R1EnaXRhbGljRictSSNtb0dGJDYtUSp+JiM4Nzg4O35GJy9GM1Enbm9ybWFsRicvJSZmZW5jZUdRJmZhbHNlRicvJSpzZXBhcmF0b3JHRj0vJSlzdHJldGNoeUdGPS8lKnN5bW1ldHJpY0dGPS8lKGxhcmdlb3BHRj0vJS5tb3ZhYmxlbGltaXRzR0Y9LyUnYWNjZW50R0Y9LyUnbHNwYWNlR1EmMC4wZW1GJy8lJ3JzcGFjZUdGTC1GIzYoLUkobWZlbmNlZEdGJDYkLUYjNigtRiw2JVEibEYnRi9GMi1GNjYtUSIsRidGOUY7L0Y/RjFGQEZCRkRGRkZIRkovRk5RLDAuMzMzMzMzM2VtRictRiw2JVEibUYnRi9GMi8lK2ZvcmVncm91bmRHUShbMCwwLDBdRicvJSlyZWFkb25seUdGPUY5RjktRjY2LVEoJiM4NTk0O0YnRjlGO0Y+RkBGQkZERkZGSEZKRk0tRiM2KC1GIzYtLUY2Ni9RI2lmRicvJSVib2xkR0YxL0YzUSVib2xkRicvJStmb250d2VpZ2h0R0ZecEY7Rj5GQEZCRkRGRkZIRkpGTS1JJ21zcGFjZUdGJDYmLyUnaGVpZ2h0R1EmMC4wZXhGJy8lJndpZHRoR1EmMC41ZW1GJy8lJmRlcHRoR0ZmcC8lKmxpbmVicmVha0dRJWF1dG9GJy1GIzYoLUYsNiVRJXR5cGVGJ0YvRjItRjY2LVEwJkFwcGx5RnVuY3Rpb247RidGOUY7Rj5GQEZCRkRGRkZIRkpGTS1GUjYkLUYjNihGaW5GWS1GLDYlUShudW1lcmljRidGL0YyRlxvRl9vRjlGOUZcb0Zfb0Y5RmFwLUY2Ni9RJXRoZW5GJ0ZbcEZdcEZfcEY7Rj5GQEZCRkRGRkZIRkpGTS1GYnA2JkZkcEZncEZqcC9GXXFRNmluY3JlYXNlaW5kZW50bmV3bGluZUYnLUYjNigtRiM2LUZob0ZhcC1GIzYoRmluLUY2Ni1RJSZuZTtGJ0Y5RjtGPkZARkJGREZGRkgvRktRLDAuMjc3Nzc3OGVtRicvRk5GX3MtSSNtbkdGJDYkUSIwRidGOUZcb0Zfb0Y5RmFwRl5yRmFyLUYjNiYtSSVtc3VwR0YkNiUtRiM2KC1GLDYlUSRzaW5GJy9GMEY9RjlGZHEtRlI2JC1GIzYmLUYsNiVRJyYjOTUyO0YnRl90RjlGXG9GX29GOUY5RlxvRl9vRjktRlI2KEZpbkY5L0krbXNlbWFudGljc0dGJFEkYWJzRicvJSVvcGVuR1EpJnZlcmJhcjtGJy8lJmNsb3NlR0ZedUZpdC8lMXN1cGVyc2NyaXB0c2hpZnRHRmRzLUY2Ni1RMSZJbnZpc2libGVUaW1lcztGJ0Y5RjtGPkZARkJGREZGRkhGSkZNLUYjNigtRiw2JVElc3Vic0YnRi9GMkZkcS1GUjYkLUYjNigtRiM2KC1GLDYlUSJ6RidGL0YyLUY2Ni1RIj1GJ0Y5RjtGPkZARkJGREZGRkhGXnNGYHMtRiM2KC1GLDYlUSRjb3NGJ0ZfdEY5RmRxRmB0RlxvRl9vRjlGXG9GX29GOUZZLUYjNigtSSZtZnJhY0dGJDYoLUYjNiYtRmhzNiUtRjY2LVErJlBhcnRpYWxEO0YnRjlGO0Y+RkBGQkZERkZGSEZKRk1GZ3RGYXVGXG9GX29GOS1GIzYmLUYjNidGZXctRmhzNiVGYXZGZ3RGYXVGXG9GX29GOUZcb0Zfb0Y5LyUubGluZXRoaWNrbmVzc0dRIjFGJy8lK2Rlbm9tYWxpZ25HUSdjZW50ZXJGJy8lKW51bWFsaWduR0ZjeC8lKWJldmVsbGVkR0Y9RmN1LUYjNigtRiw2JVEiUEYnRi9GMkZkcS1GUjYkLUYjNihGVkZZRmF2RlxvRl9vRjlGOUZcb0Zfb0Y5RlxvRl9vRjlGXG9GX29GOUY5RlxvRl9vRjlGOS1GYnA2JkZkcEZncEZqcC9GXXFRNmRlY3JlYXNlaW5kZW50bmV3bGluZUYnRlxvRl9vRjktRiM2KS1GNjYvUSVlbHNlRidGW3BGXXBGX3BGO0Y+RkBGQkZERkZGSEZKRk1GYXItRiM2KEZqeEZkcS1GUjYkLUYjNihGVkZZRmd2RlxvRl9vRjlGOUZcb0Zfb0Y5RmF5RlxvRl9vRjktRjY2L1EnZW5kfmlmRidGW3BGXXBGX3BGO0Y+RkBGQkZERkZGSEZKRk1GXG9GX29GOUZheUZcb0Zfb0Y5LUYjNilGZ3lGYXItRiM2KC1GIzYoLUY2Ni1RIidGJ0Y5RjtGPkZARkJGREZGRkgvRktRLDAuMTExMTExMWVtRidGTUYrRml6RlxvRl9vRjlGZHFGUUZcb0Zfb0Y5RmF5RlxvRl9vRjlGYHpGXG9GX29GOUZcb0Zfb0Y5RlxvRl9vRjk=">Zio2JEkibEc2IkkibUdGJUYlNiRJKW9wZXJhdG9yR0YlSSZhcnJvd0dGJUYlQCUtSSV0eXBlRyUqcHJvdGVjdGVkRzYkOSVJKG51bWVyaWNHRi1AJTBGLyIiIS1fSS9WZWN0b3JDYWxjdWx1c0c2JEYtSShfc3lzbGliR0YlSSIqR0YtNiQpLUkkc2luR0YlNiNJJnRoZXRhR0YlLUkkYWJzR0YtNiNGLy1JJXN1YnNHRi02JC9JInpHRiUtSSRjb3NHRiVGPi1fRjZJJWRpZmZHRi02JC1JIlBHRiU2JDkkRkctSSIkR0YtNiRGR0ZALUZPNiRGUUZILS5JI0wxR0YlNiRGUUYvRiVGJUYl</Equation></Text-field>
</Output>
</Group>
<Group view="code" hide-output="false" labelreference="L6558" drawlabel="true">
<Input><Text-field prompt="&gt; " style="Maple Input" layout="Normal"># Lp is phi-factor</Text-field>
</Input>
</Group>
<Group view="code" hide-input="false" hide-output="false" labelreference="L6560" drawlabel="true">
<Input><Text-field prompt="&gt; " style="Maple Input" layout="Normal">Lp := m -&gt; if type(m, numeric) then if m = 0 then 1 elif m &lt; 0 then sin(-m*phi) else cos(m*phi) end if else 'Lp'(m) end if;</Text-field>
</Input>
<Output><Text-field style="2D Output" layout="Maple Output"><Equation executable="false" style="2D Output" display="LUklbXJvd0c2Iy9JK21vZHVsZW5hbWVHNiJJLFR5cGVzZXR0aW5nR0koX3N5c2xpYkdGJzYoLUkjbWlHRiQ2JVEjTHBGJy8lJ2l0YWxpY0dRJXRydWVGJy8lLG1hdGh2YXJpYW50R1EnaXRhbGljRictSSNtb0dGJDYtUSp+JiM4Nzg4O35GJy9GM1Enbm9ybWFsRicvJSZmZW5jZUdRJmZhbHNlRicvJSpzZXBhcmF0b3JHRj0vJSlzdHJldGNoeUdGPS8lKnN5bW1ldHJpY0dGPS8lKGxhcmdlb3BHRj0vJS5tb3ZhYmxlbGltaXRzR0Y9LyUnYWNjZW50R0Y9LyUnbHNwYWNlR1EmMC4wZW1GJy8lJ3JzcGFjZUdGTC1GIzYoLUYsNiVRIm1GJ0YvRjItRjY2LVEoJiM4NTk0O0YnRjlGO0Y+RkBGQkZERkZGSEZKRk0tRiM2KC1GIzYtLUY2Ni9RI2lmRicvJSVib2xkR0YxL0YzUSVib2xkRicvJStmb250d2VpZ2h0R0Zbb0Y7Rj5GQEZCRkRGRkZIRkpGTS1JJ21zcGFjZUdGJDYmLyUnaGVpZ2h0R1EmMC4wZXhGJy8lJndpZHRoR1EmMC41ZW1GJy8lJmRlcHRoR0Zjby8lKmxpbmVicmVha0dRJWF1dG9GJy1GIzYoLUYsNiVRJXR5cGVGJ0YvRjItRjY2LVEwJkFwcGx5RnVuY3Rpb247RidGOUY7Rj5GQEZCRkRGRkZIRkpGTS1JKG1mZW5jZWRHRiQ2JC1GIzYoRlEtRjY2LVEiLEYnRjlGOy9GP0YxRkBGQkZERkZGSEZKL0ZOUSwwLjMzMzMzMzNlbUYnLUYsNiVRKG51bWVyaWNGJ0YvRjIvJStmb3JlZ3JvdW5kR1EoWzAsMCwwXUYnLyUpcmVhZG9ubHlHRj1GOUY5RmJxRmVxRjlGXm8tRjY2L1EldGhlbkYnRmhuRmpuRlxvRjtGPkZARkJGREZGRkhGSkZNLUZfbzYmRmFvRmRvRmdvL0Zqb1E2aW5jcmVhc2VpbmRlbnRuZXdsaW5lRictRiM2KS1GIzYtRmVuRl5vLUYjNihGUS1GNjYtUSI9RidGOUY7Rj5GQEZCRkRGRkZIL0ZLUSwwLjI3Nzc3NzhlbUYnL0ZORmhyLUkjbW5HRiQ2JFEiMEYnRjlGYnFGZXFGOUZeb0ZncUZqcS1GW3M2JFEiMUYnRjktRl9vNiZGYW9GZG9GZ28vRmpvUTZkZWNyZWFzZWluZGVudG5ld2xpbmVGJ0ZicUZlcUY5LUYjNi0tRjY2L1ElZWxpZkYnRmhuRmpuRlxvRjtGPkZARkJGREZGRkhGSkZNRl5vLUYjNihGUS1GNjYtUSI8RidGOUY7Rj5GQEZCRkRGRkZIRmdyRmlyRmpyRmJxRmVxRjlGXm9GZ3FGanEtRiM2KC1GLDYlUSRzaW5GJy9GMEY9RjlGYXAtRmVwNiQtRiM2Ji1GIzYoLUYjNigtRiw2JVEvVmVjdG9yQ2FsY3VsdXNGJ0YvRjItRjY2LVEjOi1GJ0Y5RjtGPkZARkJGREZGRkhGSkZNLUYsNiVRJGAtYEYnRi9GMkZicUZlcUY5RmFwLUZlcDYkLUYjNiYtRiM2JkZRLUY2Ni1RMSZJbnZpc2libGVUaW1lcztGJ0Y5RjtGPkZARkJGREZGRkhGSkZNLUYsNiVRJyYjOTY2O0YnRmR0RjlGOUZicUZlcUY5RjlGYnFGZXFGOUZicUZlcUY5RjlGYnFGZXFGOUZhc0ZicUZlcUY5LUYjNiktRjY2L1ElZWxzZUYnRmhuRmpuRlxvRjtGPkZARkJGREZGRkhGSkZNRmpxLUYjNigtRiw2JVEkY29zRidGZHRGOUZhcEZmdUZicUZlcUY5RmFzRmJxRmVxRjktRjY2L1EnZW5kfmlmRidGaG5Gam5GXG9GO0Y+RkBGQkZERkZGSEZKRk1GYnFGZXFGOUZhc0ZicUZlcUY5LUYjNilGZHZGanEtRiM2KC1GIzYoLUY2Ni1RIidGJ0Y5RjtGPkZARkJGREZGRkgvRktRLDAuMTExMTExMWVtRidGTUYrRmV3RmJxRmVxRjlGYXAtRmVwNiQtRiM2JkZRRmJxRmVxRjlGOUZicUZlcUY5RmFzRmJxRmVxRjlGXHdGYnFGZXFGOUZicUZlcUY5RmJxRmVxRjk=">Zio2I0kibUc2IkYlNiRJKW9wZXJhdG9yR0YlSSZhcnJvd0dGJUYlQCUtSSV0eXBlRyUqcHJvdGVjdGVkRzYkOSRJKG51bWVyaWNHRixAJy9GLiIiISIiIjJGLkYyLUkkc2luR0YlNiMtX0kvVmVjdG9yQ2FsY3VsdXNHNiRGLEkoX3N5c2xpYkdGJUkiLUdGJTYjLV9GOkkiKkdGLDYkRi5JJHBoaUdGJS1JJGNvc0dGJUY+LS5JI0xwR0YlNiNGLkYlRiVGJQ==</Equation></Text-field>
</Output>
</Group>
<Group view="code" hide-output="false" labelreference="L6573" drawlabel="true">
<Input><Text-field prompt="&gt; " style="Maple Input" layout="Normal"># norm of L1*Lp is integral of (L1*Lp)^2 over sphere is int((L1*Lp)^2 * sin(theta), theta=0..Pi, phi=0..2*Pi)</Text-field>
</Input>
</Group>
<Group view="code" hide-input="false" hide-output="false" labelreference="L6565" drawlabel="true">
<Input><Text-field prompt="&gt; " style="Maple Input" layout="Normal">L2norm_squared := (l,m) -&gt; int(L1(l,m)^2 * sin(theta), theta=0..Pi) * int(Lp(m)^2, phi=0..2*Pi) / (4*Pi);</Text-field>
</Input>
<Output><Text-field style="2D Output" layout="Maple Output"><Equation executable="false" style="2D Output" display="LUklbXJvd0c2Iy9JK21vZHVsZW5hbWVHNiJJLFR5cGVzZXR0aW5nR0koX3N5c2xpYkdGJzYoLUkjbWlHRiQ2JVEvTDJub3JtX3NxdWFyZWRGJy8lJ2l0YWxpY0dRJXRydWVGJy8lLG1hdGh2YXJpYW50R1EnaXRhbGljRictSSNtb0dGJDYtUSp+JiM4Nzg4O35GJy9GM1Enbm9ybWFsRicvJSZmZW5jZUdRJmZhbHNlRicvJSpzZXBhcmF0b3JHRj0vJSlzdHJldGNoeUdGPS8lKnN5bW1ldHJpY0dGPS8lKGxhcmdlb3BHRj0vJS5tb3ZhYmxlbGltaXRzR0Y9LyUnYWNjZW50R0Y9LyUnbHNwYWNlR1EmMC4wZW1GJy8lJ3JzcGFjZUdGTC1GIzYoLUkobWZlbmNlZEdGJDYkLUYjNigtRiw2JVEibEYnRi9GMi1GNjYtUSIsRidGOUY7L0Y/RjFGQEZCRkRGRkZIRkovRk5RLDAuMzMzMzMzM2VtRictRiw2JVEibUYnRi9GMi8lK2ZvcmVncm91bmRHUShbMCwwLDBdRicvJSlyZWFkb25seUdGPUY5RjktRjY2LVEoJiM4NTk0O0YnRjlGO0Y+RkBGQkZERkZGSEZKRk0tRiM2Ji1GIzYmLUYjNigtRiM2KC1GLDYlUS9WZWN0b3JDYWxjdWx1c0YnRi9GMi1GNjYtUSM6LUYnRjlGO0Y+RkBGQkZERkZGSEZKRk0tRiw2JVEkaW50RidGL0YyRlxvRl9vRjktRjY2LVEwJkFwcGx5RnVuY3Rpb247RidGOUY7Rj5GQEZCRkRGRkZIRkpGTS1GUjYkLUYjNigtRiM2Ji1GIzYkLUklbXN1cEdGJDYlLUYjNigtRiw2JVEjTDFGJ0YvRjJGZXBGUUZcb0Zfb0Y5LUkjbW5HRiQ2JFEiMkYnRjkvJTFzdXBlcnNjcmlwdHNoaWZ0R1EiMEYnRjktRjY2LVExJkludmlzaWJsZVRpbWVzO0YnRjlGO0Y+RkBGQkZERkZGSEZKRk0tRiM2KC1GLDYlUSRzaW5GJy9GMEY9RjlGZXAtRlI2JC1GIzYmLUYsNiVRJyYjOTUyO0YnRmdyRjlGXG9GX29GOUY5RlxvRl9vRjlGOUZZLUYjNihGXHMtRjY2LVEiPUYnRjlGO0Y+RkBGQkZERkZGSC9GS1EsMC4yNzc3Nzc4ZW1GJy9GTkZlcy1GIzYoLUZpcTYkRl5yRjktRjY2LVEjLi5GJ0Y5RjtGPkZARkJGREZGRkgvRktRLDAuMjIyMjIyMmVtRidGTS1GLDYlUScmIzk2MDtGJ0ZnckY5RlxvRl9vRjlGXG9GX29GOUZcb0Zfb0Y5RjlGXG9GX29GOUZfci1GIzYoRmpvRmVwLUZSNiQtRiM2KC1GIzYkLUZhcTYlLUYjNigtRiw2JVEjTHBGJ0YvRjJGZXAtRlI2JC1GIzYmRmluRlxvRl9vRjlGOUZcb0Zfb0Y5RmhxRlxyRjlGWS1GIzYoLUYsNiVRJyYjOTY2O0YnRmdyRjlGYXMtRiM2KEZpc0ZbdC1GIzYmRmhxRl9yRmB0RjlGXG9GX29GOUZcb0Zfb0Y5RlxvRl9vRjlGOUZcb0Zfb0Y5RjlGX3ItSSZtZnJhY0dGJDYoLUZpcTYkUSIxRidGOS1GIzYmLUYjNiYtRmlxNiRRIjRGJ0Y5Rl9yRmB0RjlGXG9GX29GOS8lLmxpbmV0aGlja25lc3NHRmR2LyUrZGVub21hbGlnbkdRJ2NlbnRlckYnLyUpbnVtYWxpZ25HRmB3LyUpYmV2ZWxsZWRHRj1GOUZcb0Zfb0Y5RlxvRl9vRjk=">Zio2JEkibEc2IkkibUdGJUYlNiRJKW9wZXJhdG9yR0YlSSZhcnJvd0dGJUYlLV9JL1ZlY3RvckNhbGN1bHVzRzYkJSpwcm90ZWN0ZWRHSShfc3lzbGliR0YlSSIqR0YuNiQtRis2JC1fRixJJGludEdGJTYkLUYrNiQqJC1JI0wxR0YlNiQ5JDklIiIjLUkkc2luR0YlNiNJJnRoZXRhR0YlL0ZEOyIiIUkjUGlHRi4tRjU2JCokLUkjTHBHRiU2I0Y/RkAvSSRwaGlHRiU7RkcqJkZAIiIiRkhGUyokKiYiIiVGU0ZIRlMhIiJGJUYlRiU=</Equation></Text-field>
</Output>
</Group>
<Group view="code" hide-output="false" labelreference="L6495" drawlabel="true">
<Input><Text-field prompt="&gt; " style="Maple Input" layout="Normal"># L2 is Schmidt quasi-normalised spherical harmonic</Text-field>
</Input>
</Group>
<Group view="code" hide-input="false" hide-output="false" labelreference="L6577" drawlabel="true">
<Input><Text-field prompt="&gt; " style="Maple Input" layout="Normal">L2 := (l,m) -&gt; if type(l,numeric) and type(m,numeric) then L1(l,m) * Lp(m) / sqrt(L2norm_squared(l,m)) / sqrt(2*l+1) else 'L2'(l,m) end if; </Text-field>
</Input>
<Output><Text-field style="2D Output" layout="Maple Output"><Equation executable="false" style="2D Output" display="LUklbXJvd0c2Iy9JK21vZHVsZW5hbWVHNiJJLFR5cGVzZXR0aW5nR0koX3N5c2xpYkdGJzYoLUkjbWlHRiQ2JVEjTDJGJy8lJ2l0YWxpY0dRJXRydWVGJy8lLG1hdGh2YXJpYW50R1EnaXRhbGljRictSSNtb0dGJDYtUSp+JiM4Nzg4O35GJy9GM1Enbm9ybWFsRicvJSZmZW5jZUdRJmZhbHNlRicvJSpzZXBhcmF0b3JHRj0vJSlzdHJldGNoeUdGPS8lKnN5bW1ldHJpY0dGPS8lKGxhcmdlb3BHRj0vJS5tb3ZhYmxlbGltaXRzR0Y9LyUnYWNjZW50R0Y9LyUnbHNwYWNlR1EmMC4wZW1GJy8lJ3JzcGFjZUdGTC1GIzYoLUkobWZlbmNlZEdGJDYkLUYjNigtRiw2JVEibEYnRi9GMi1GNjYtUSIsRidGOUY7L0Y/RjFGQEZCRkRGRkZIRkovRk5RLDAuMzMzMzMzM2VtRictRiw2JVEibUYnRi9GMi8lK2ZvcmVncm91bmRHUShbMCwwLDBdRicvJSlyZWFkb25seUdGPUY5RjktRjY2LVEoJiM4NTk0O0YnRjlGO0Y+RkBGQkZERkZGSEZKRk0tRiM2KC1GIzYtLUY2Ni9RI2lmRicvJSVib2xkR0YxL0YzUSVib2xkRicvJStmb250d2VpZ2h0R0ZecEY7Rj5GQEZCRkRGRkZIRkpGTS1JJ21zcGFjZUdGJDYmLyUnaGVpZ2h0R1EmMC4wZXhGJy8lJndpZHRoR1EmMC41ZW1GJy8lJmRlcHRoR0ZmcC8lKmxpbmVicmVha0dRJWF1dG9GJy1GIzYqLUYjNigtRiw2JVEldHlwZUYnRi9GMi1GNjYtUTAmQXBwbHlGdW5jdGlvbjtGJ0Y5RjtGPkZARkJGREZGRkhGSkZNLUZSNiQtRiM2KEZWRlktRiw2JVEobnVtZXJpY0YnRi9GMkZcb0Zfb0Y5RjlGXG9GX29GOUZhcC1GNjYvUSRhbmRGJ0ZbcEZdcEZfcEY7Rj5GQEZCRkRGRkZIRkpGTUZhcC1GIzYoRmNxRmZxLUZSNiQtRiM2KEZpbkZZRl1yRlxvRl9vRjlGOUZcb0Zfb0Y5RlxvRl9vRjlGYXAtRjY2L1EldGhlbkYnRltwRl1wRl9wRjtGPkZARkJGREZGRkhGSkZNLUZicDYmRmRwRmdwRmpwL0ZdcVE2aW5jcmVhc2VpbmRlbnRuZXdsaW5lRictRiM2Ji1GIzYmLUYjNiYtRiM2KC1GLDYlUSNMMUYnRi9GMkZmcUZRRlxvRl9vRjktRjY2LVExJkludmlzaWJsZVRpbWVzO0YnRjlGO0Y+RkBGQkZERkZGSEZKRk0tRiM2KC1GLDYlUSNMcEYnRi9GMkZmcS1GUjYkLUYjNiZGaW5GXG9GX29GOUY5RlxvRl9vRjlGOUZbdC1JJm1mcmFjR0YkNigtSSNtbkdGJDYkUSIxRidGOS1GIzYmLUkmbXNxcnRHRiQ2Iy1GIzYoLUYsNiVRL0wybm9ybV9zcXVhcmVkRidGL0YyRmZxRlFGXG9GX29GOUZcb0Zfb0Y5LyUubGluZXRoaWNrbmVzc0dGXXUvJStkZW5vbWFsaWduR1EnY2VudGVyRicvJSludW1hbGlnbkdGXHYvJSliZXZlbGxlZEdGPUY5Rlt0LUZodDYoRmp0LUYjNiYtRmF1NiMtRiM2Ji1GIzYmLUZbdTYkUSIyRidGOUZbdEZWRjktRjY2LVEiK0YnRjlGO0Y+RkBGQkZERkZGSC9GS1EsMC4yMjIyMjIyZW1GJy9GTkZid0ZqdEY5RlxvRl9vRjlGaHVGanVGXXZGX3ZGOS1GYnA2JkZkcEZncEZqcC9GXXFRNmRlY3JlYXNlaW5kZW50bmV3bGluZUYnRlxvRl9vRjktRiM2KS1GNjYvUSVlbHNlRidGW3BGXXBGX3BGO0Y+RkBGQkZERkZGSEZKRk1GXHMtRiM2KC1GIzYoLUY2Ni1RIidGJ0Y5RjtGPkZARkJGREZGRkgvRktRLDAuMTExMTExMWVtRidGTUYrRmF4RlxvRl9vRjlGZnFGUUZcb0Zfb0Y5RmR3RlxvRl9vRjktRjY2L1EnZW5kfmlmRidGW3BGXXBGX3BGO0Y+RkBGQkZERkZGSEZKRk1GXG9GX29GOUZcb0Zfb0Y5RlxvRl9vRjk=">Zio2JEkibEc2IkkibUdGJUYlNiRJKW9wZXJhdG9yR0YlSSZhcnJvd0dGJUYlQCUzLUkldHlwZUclKnByb3RlY3RlZEc2JDkkSShudW1lcmljR0YuLUYtNiQ5JUYxLV9JL1ZlY3RvckNhbGN1bHVzRzYkRi5JKF9zeXNsaWJHRiVJIipHRi42JC1GNjYkLUY2NiQtSSNMMUdGJTYkRjBGNC1JI0xwR0YlNiNGNCokLUklc3FydEdGJTYjLUkvTDJub3JtX3NxdWFyZWRHRiVGQiEiIiokLUZINiMtX0Y3SSIrR0YuNiQtRjY2JCIiI0YwIiIiRkwtLkkjTDJHRiVGQkYlRiVGJQ==</Equation></Text-field>
</Output>
</Group>
<Group view="code" hide-output="false" labelreference="L6579" drawlabel="true">
<Input><Text-field prompt="&gt; " style="Maple Input" layout="Normal"># Convert an expression in spherical coordinates to Cartesian coordinates. </Text-field>
</Input>
</Group>
<Group view="code" hide-output="false" labelreference="L6504" drawlabel="true">
<Input><Text-field prompt="&gt; " style="Maple Input" layout="Normal">sph2cart := proc(expr)
   local res; 
   res := expand(expr, trig);
   res := subs(cos(phi) = x/(r*sin(theta)), sin(phi) = y/(r*sin(theta)), res);
   res := subs(cos(theta) = z/r, sin(theta) = sqrt(x^2+y^2)/r, res);
   res := subs(r = sqrt(x^2+y^2+z^2), res);
   return simplify(res)
end proc:</Text-field>
</Input>
</Group>
<Group view="code" hide-output="false" labelreference="L6483" drawlabel="true">
<Input><Text-field prompt="&gt; " style="Maple Input" layout="Normal"># Construct vector field from poloidal and toroidal scalars
scalars2vf := proc(tor_scalar, pol_scalar)
   return simplify(Curl(VectorField(sph2cart(tor_scalar/r) * &lt;x,y,z&gt;)) 
                   + Curl(Curl(VectorField(sph2cart(pol_scalar/r) * &lt;x,y,z&gt;))))
end proc:</Text-field>
</Input>
</Group></Presentation-Block><Presentation-Block>
<Group view="code" hide-output="false" labelreference="L6525" drawlabel="true">
<Input><Text-field prompt="&gt; " style="Maple Input" layout="Normal"># Define basis functions for the poloidal flow which vanish at r=1. Degree is l+2n-1.</Text-field>
</Input>
</Group>
<Group view="code" hide-input="false" hide-output="false" labelreference="L6559" drawlabel="true">
<Input><Text-field prompt="&gt; " style="Maple Input" layout="Normal">Chi_n := (l,n) -&gt; r^(l+1) * (1-r^2) * P(n-1,3/2,l+1/2,2*r^2-1): # curl of this is basis for poloidal part</Text-field>
</Input>
</Group></Presentation-Block><Presentation-Block>
<Group view="code" hide-output="false" labelreference="L6601" drawlabel="true">
<Input><Text-field prompt="&gt; " style="Maple Input" layout="Normal">W_n := (l,n) -&gt; r^(l+1) * P(n,-1/2,l+1/2,2*r^2-1): # curl^2 of this is basis for toroidal part</Text-field>
</Input>
</Group>
<Group view="code" hide-input="false" hide-output="false" labelreference="L6519" drawlabel="true">
<Input><Text-field prompt="&gt; " style="Maple Input" layout="Normal">Psi_n := proc (l, n) options operator, arrow; r^(l+1)*((-2*n^2*(l+1)-n*(l+1)*(2*l-1)-l*(2*l+1))*P(n, 0, l+1/2, 2*r^2-1)+((2*l+2)*n^2+(2*l+3)*(l+1)*n+(2*l+1)^2)*P(n-1, 0, l+1/2, 2*r^2-1)+4*n*l+l*(2*l+1))end proc</Text-field>
</Input>
<Output><Text-field style="2D Output" layout="Maple Output"><Equation executable="false" style="2D Output" display="LUklbXJvd0c2Iy9JK21vZHVsZW5hbWVHNiJJLFR5cGVzZXR0aW5nR0koX3N5c2xpYkdGJzYoLUkjbWlHRiQ2JVEmUHNpX25GJy8lJ2l0YWxpY0dRJXRydWVGJy8lLG1hdGh2YXJpYW50R1EnaXRhbGljRictSSNtb0dGJDYtUSp+JiM4Nzg4O35GJy9GM1Enbm9ybWFsRicvJSZmZW5jZUdRJmZhbHNlRicvJSpzZXBhcmF0b3JHRj0vJSlzdHJldGNoeUdGPS8lKnN5bW1ldHJpY0dGPS8lKGxhcmdlb3BHRj0vJS5tb3ZhYmxlbGltaXRzR0Y9LyUnYWNjZW50R0Y9LyUnbHNwYWNlR1EmMC4wZW1GJy8lJ3JzcGFjZUdGTC1GIzYoLUkobWZlbmNlZEdGJDYkLUYjNigtRiw2JVEibEYnRi9GMi1GNjYtUSIsRidGOUY7L0Y/RjFGQEZCRkRGRkZIRkovRk5RLDAuMzMzMzMzM2VtRictRiw2JVEibkYnRi9GMi8lK2ZvcmVncm91bmRHUShbMCwwLDBdRicvJSlyZWFkb25seUdGPUY5RjktRjY2LVEoJiM4NTk0O0YnRjlGO0Y+RkBGQkZERkZGSEZKRk0tRiM2Ji1JJW1zdXBHRiQ2JS1GLDYlUSJyRidGL0YyLUYjNiZGVi1GNjYtUSIrRidGOUY7Rj5GQEZCRkRGRkZIL0ZLUSwwLjIyMjIyMjJlbUYnL0ZORmJwLUkjbW5HRiQ2JFEiMUYnRjlGOS8lMXN1cGVyc2NyaXB0c2hpZnRHUSIwRictRjY2LVExJkludmlzaWJsZVRpbWVzO0YnRjlGO0Y+RkBGQkZERkZGSEZKRk0tRlI2JC1GIzYmLUYjNiYtRiM2Ji1GIzYmLUZSNiQtRiM2Ji1GIzYmLUYjNigtRiM2KC1GLDYlUS9WZWN0b3JDYWxjdWx1c0YnRi9GMi1GNjYtUSM6LUYnRjlGO0Y+RkBGQkZERkZGSEZKRk0tRiw2JVEkYC1gRidGL0YyRlxvRl9vRjktRjY2LVEwJkFwcGx5RnVuY3Rpb247RidGOUY7Rj5GQEZCRkRGRkZIRkpGTS1GUjYkLUYjNiYtRiM2Ji1GIzYmLUZlcDYkUSIyRidGOUZbcS1GIzYkLUZnbzYlRmluRmZzRmhwRjlGOUZbcS1GUjYkRlxwRjlGOUZcb0Zfb0Y5RjlGXG9GX29GOUZecC1GIzYoRmByRltzLUZSNiQtRiM2Ji1GIzYmLUYjNiZGaW5GW3FGXXRGOUZbcS1GUjYkLUYjNiYtRiM2JkZmc0ZbcUZWRjlGXnAtRlI2JC1GIzYlLUY2Ni1RKiZ1bWludXMwO0YnRjlGO0Y+RkBGQkZERkZGSEZhcEZjcEZkcEY5RjlGOUY5RjlGXG9GX29GOUY5RlxvRl9vRjlGOUZecC1GIzYoRmByRltzLUZSNiQtRiM2Ji1GIzYmRlZGW3EtRlI2JC1GIzYmRl11Rl5wRmRwRjlGOUY5RlxvRl9vRjlGOUZcb0Zfb0Y5RjlGOUZbcS1GIzYoLUYsNiVRIlBGJ0YvRjJGW3MtRlI2JC1GIzYsRmluRlktRmVwNiRGanBGOUZZLUYjNiZGVkZecC1GIzYmRmRwRltxLUkmbWZyYWNHRiQ2KEZkcEZmcy8lLmxpbmV0aGlja25lc3NHRmdwLyUrZGVub21hbGlnbkdRJ2NlbnRlckYnLyUpbnVtYWxpZ25HRmh3LyUpYmV2ZWxsZWRHRj1GOUY5RlktRiM2Ji1GIzYmRmZzRltxLUYjNiQtRmdvNiVGaW9GZnNGaHBGOUY5Rl5wRl91RjlGXG9GX29GOUY5RlxvRl9vRjlGOUZecC1GIzYmLUZSNiQtRiM2Ji1GIzYmLUYjNiYtRlI2JC1GIzYmRl11Rl5wRmZzRjlGOUZbcUZpc0Y5Rl5wLUYjNiYtRiM2Ji1GUjYkLUYjNiZGXXVGXnAtRmVwNiRRIjNGJ0Y5RjlGOUZbcUZddEY5RltxRmluRjlGOUZecC1GIzYkLUZnbzYlRl52RmZzRmhwRjlGOUY5RltxLUYjNihGZHZGW3MtRlI2JC1GIzYsLUYjNiZGaW5GXnBGX3VGOUZZRlt3RllGXXdGWUZdeEZcb0Zfb0Y5RjlGXG9GX29GOUY5RjlGXnAtRiM2Ji1GIzYmLUZlcDYkUSI0RidGOUZbcUZpbkY5RltxRlZGOUY5Rl5wRlx2RjlGOUY5RlxvRl9vRjlGXG9GX29GOQ==">Zio2JEkibEc2IkkibkdGJUYlNiRJKW9wZXJhdG9yR0YlSSZhcnJvd0dGJUYlLV9JL1ZlY3RvckNhbGN1bHVzRzYkJSpwcm90ZWN0ZWRHSShfc3lzbGliR0YlSSIqR0YuNiQpSSJyR0YlLV9GLEkiK0dGLjYkOSQiIiItRjU2JC1GNTYkLUY1NiQtRis2JC1GNTYkLUY1NiQtX0YsSSItR0YlNiMtRis2JC1GKzYkIiIjKiQ5JUZORjQtRkc2Iy1GKzYkLUYrNiRGUEY0LUY1NiQtRis2JEZORjghIiItRkc2Iy1GKzYkRjgtRjU2JEZZRjktSSJQR0YlNiZGUCIiIS1GNTYkRjgqJkY5RjkjRjlGTkY5LUY1NiQtRis2JEZOKiRGM0ZORmVuLUYrNiQtRjU2JC1GNTYkLUYrNiQtRjU2JEZZRk5GTy1GKzYkLUYrNiQtRjU2JEZZIiIkRjRGUCokRmpuRk4tRl1vNiYtRjU2JEZQRmVuRl9vRmBvRmRvLUYrNiQtRis2JCIiJUZQRjhGaG5GJUYlRiU=</Equation></Text-field>
</Output>
</Group>
<Group view="code" hide-output="false" labelreference="L6650" drawlabel="true">
<Input><Text-field prompt="&gt; " style="Heading 1" executable="true" layout="Heading 1"><Font executable="true"># Define magnetic field</Font></Text-field>
</Input>
</Group>
<Group view="code" hide-output="false" labelreference="L6479" drawlabel="true">
<Input><Text-field prompt="&gt; " style="Maple Input" layout="Normal"># choose a number corresponding to the chosen magnetic field 1=axisymmetric poloidal, 2=nonaxisymmetric toroidal, 3=nonaxisymmetric poloidal, 4=nonaxisymmetric mixed state </Text-field>
</Input>
</Group>
<Group view="code" hide-input="false" hide-output="false" labelreference="L8607" drawlabel="true" applyint="true" applyrational="true" applyexponent="false">
<Input><Text-field prompt="&gt; " style="2D Input" layout="Normal"><Equation executable="true" style="2D Input" input-equation="k := 1;" display="LUklbXJvd0c2Iy9JK21vZHVsZW5hbWVHNiJJLFR5cGVzZXR0aW5nR0koX3N5c2xpYkdGJzYoLUkjbWlHRiQ2JVEia0YnLyUnaXRhbGljR1EldHJ1ZUYnLyUsbWF0aHZhcmlhbnRHUSdpdGFsaWNGJy1JI21vR0YkNi1RKiZjb2xvbmVxO0YnL0YzUSdub3JtYWxGJy8lJmZlbmNlR1EmZmFsc2VGJy8lKnNlcGFyYXRvckdGPS8lKXN0cmV0Y2h5R0Y9LyUqc3ltbWV0cmljR0Y9LyUobGFyZ2VvcEdGPS8lLm1vdmFibGVsaW1pdHNHRj0vJSdhY2NlbnRHRj0vJSdsc3BhY2VHUSwwLjI3Nzc3NzhlbUYnLyUncnNwYWNlR0ZMLUkjbW5HRiQ2JFEiMUYnRjktRjY2LVEiO0YnRjlGOy9GP0YxRkBGQkZERkZGSC9GS1EmMC4wZW1GJ0ZNLyUrZXhlY3V0YWJsZUdGPUY5">QyQ+SSJrRzYiIiIiRiY=</Equation></Text-field>
</Input>
<Output><Text-field style="2D Output" layout="Maple Output"><Equation executable="false" style="2D Output" display="LUklbXJvd0c2Iy9JK21vZHVsZW5hbWVHNiJJLFR5cGVzZXR0aW5nR0koX3N5c2xpYkdGJzYoLUkjbWlHRiQ2JVEia0YnLyUnaXRhbGljR1EldHJ1ZUYnLyUsbWF0aHZhcmlhbnRHUSdpdGFsaWNGJy1JI21vR0YkNi1RKn4mIzg3ODg7fkYnL0YzUSdub3JtYWxGJy8lJmZlbmNlR1EmZmFsc2VGJy8lKnNlcGFyYXRvckdGPS8lKXN0cmV0Y2h5R0Y9LyUqc3ltbWV0cmljR0Y9LyUobGFyZ2VvcEdGPS8lLm1vdmFibGVsaW1pdHNHRj0vJSdhY2NlbnRHRj0vJSdsc3BhY2VHUSYwLjBlbUYnLyUncnNwYWNlR0ZMLUkjbW5HRiQ2JFEiMUYnRjkvJStmb3JlZ3JvdW5kR1EoWzAsMCwwXUYnLyUpcmVhZG9ubHlHRj1GOQ==">IiIi</Equation></Text-field>
</Output>
</Group>
<Group view="code" hide-input="false" hide-output="false" labelreference="L8606" drawlabel="true" applyint="true" applyrational="true" applyexponent="false">
<Input><Text-field prompt="&gt; " style="2D Input" layout="Normal"><Equation executable="true" style="2D Input" input-equation="if k = 1 then B_scalar_tor := 0; B_scalar_pol := eval(VectorCalculus:-`*`(VectorCalculus:-`*`(r^2, VectorCalculus:-`+`(VectorCalculus:-`+`(VectorCalculus:-`*`(30, r^4), VectorCalculus:-`-`(VectorCalculus:-`*`(57, r^2))), 25)), L2(l, m)), {l = 1, m = 0, n = 1}) end if" display="LUklbXJvd0c2Iy9JK21vZHVsZW5hbWVHNiJJLFR5cGVzZXR0aW5nR0koX3N5c2xpYkdGJzY/LUkjbW9HRiQ2L1EjaWZGJy8lJWJvbGRHUSV0cnVlRicvJSxtYXRodmFyaWFudEdRJWJvbGRGJy8lK2ZvbnR3ZWlnaHRHRjQvJSZmZW5jZUdRJmZhbHNlRicvJSpzZXBhcmF0b3JHRjkvJSlzdHJldGNoeUdGOS8lKnN5bW1ldHJpY0dGOS8lKGxhcmdlb3BHRjkvJS5tb3ZhYmxlbGltaXRzR0Y5LyUnYWNjZW50R0Y5LyUnbHNwYWNlR1EmMC4wZW1GJy8lJ3JzcGFjZUdGSC1GLDYtUSJ+RicvRjNRJ25vcm1hbEYnRjdGOkY8Rj5GQEZCRkRGRkZJRkstSSNtaUdGJDYlUSJrRicvJSdpdGFsaWNHRjEvRjNRJ2l0YWxpY0YnLUYsNi1RIj1GJ0ZORjdGOkY8Rj5GQEZCRkQvRkdRLDAuMjc3Nzc3OGVtRicvRkpGZm4tSSNtbkdGJDYkUSIxRidGTkZLLUYsNi9RJXRoZW5GJ0YvRjJGNUY3RjpGPEY+RkBGQkZERkZGSS1GLDYvRk1GL0YyRjVGN0Y6RjxGPkZARkJGREZGRkktRlE2J1EtQl9zY2FsYXJfdG9yRidGLy9GVUY5RjJGNUZfby1GLDYvUSomY29sb25lcTtGJ0YvRjJGNUY3RjpGPEY+RkBGQkZERmVuRmduLUZpbjYmUSIwRidGL0YyRjVGX28tRiw2L1EiOkYnRi9GMkY1RjdGOkY8Rj5GQEZCRkRGZW5GZ25GX28tRlE2J1EtQl9zY2FsYXJfcG9sRidGL0Zkb0YyRjVGZW8tRiM2KC1GUTYnUSVldmFsRidGL0ZUL0YzUSxib2xkLWl0YWxpY0YnRjUtSShtZmVuY2VkR0YkNiQtRiM2NkZfby1GUTYnUSJyRidGL0Zkb0YyRjUtRiw2L1EiXkYnRi9GMkY1RjdGOkY8Rj5GQEZCRkQvRkdRLDAuMTExMTExMWVtRicvRkpGZHEtRmluNiZRIjJGJ0YvRjJGNUZfby1GLDYvUSIqRidGL0YyRjVGN0Y6RjxGPkZARkJGRC9GR1EsMC4xNjY2NjY3ZW1GJy9GSkZdckZfby1GaXA2JC1GIzYzLUZpbjYmUSMzMEYnRi9GMkY1RmlxRl1xRmBxLUZpbjYmUSI0RidGL0YyRjUtRiw2L1EoJm1pbnVzO0YnRi9GMkY1RjdGOkY8Rj5GQEZCRkQvRkdRLDAuMjIyMjIyMmVtRicvRkpGXXMtRmluNiZRIzU3RidGL0YyRjVGaXFGXXFGYHFGZnEtRiw2L1EiK0YnRi9GMkY1RjdGOkY8Rj5GQEZCRkRGXHNGXnMtRmluNiZRIzI1RidGL0YyRjVGLy8lK2V4ZWN1dGFibGVHRjlGMkY1Rk5GX29GaXFGX28tRlE2J1EjTDJGJ0YvRmRvRjJGNS1GaXA2JC1GIzYpLUZRNidRImxGJ0YvRmRvRjJGNS1GLDYvUSIsRidGL0YyRjVGNy9GO0YxRjxGPkZARkJGREZGL0ZKUSwwLjMzMzMzMzNlbUYnLUZRNidRIm1GJ0YvRmRvRjJGNUYvRmhzRjJGNUZORmR0Rl9vLUZpcDYmLUYjNjNGYXQtRiw2L0ZaRi9GMkY1RjdGOkY8Rj5GQEZCRkRGZW5GZ24tRmluNiZGW29GL0YyRjVGZHRGX29GanRGYXVGaG9GZHRGX28tRlE2J1EibkYnRi9GZG9GMkY1RmF1RmN1Ri9GaHNGMkY1Rk4vJSVvcGVuR1EifGZyRicvJSZjbG9zZUdRInxockYnRi9GaHNGMkY1Rk5GL0Zoc0YyRjUtRiw2LlEhRicvJSVzaXplR1EjMTRGJ0ZORjdGOkY8Rj5GQEZCRkRGXHNGXnMtSSdtc3BhY2VHRiQ2Ji8lJ2hlaWdodEdRJjAuMGV4RicvJSZ3aWR0aEdGSC8lJmRlcHRoR0Zpdi8lKmxpbmVicmVha0dRKG5ld2xpbmVGJy1GLDYvUSRlbmRGJ0YvRjJGNUY3RjpGPEY+RkBGQkZERkZGSUZLRitGZHYtRmV2NiZGZ3ZGanZGXHcvRl93USVhdXRvRidGXnZGaHNGTg==">QCQvSSJrRzYiIiIiQyQ+SS1CX3NjYWxhcl90b3JHRiUiIiE+SS1CX3NjYWxhcl9wb2xHRiUtSSVldmFsRyUqcHJvdGVjdGVkRzYkLUkiKkc2JEYvL0krbW9kdWxlbmFtZUdGJUkvVmVjdG9yQ2FsY3VsdXNHNiRGL0koX3N5c2xpYkdGJTYkLUYyNiQqJEkickdGJSIiIy1JIitHRjM2JC1GQDYkLUYyNiQiI0kqJEY9IiIlLUkiLUdGMzYjLUYyNiQiI2RGPCIjRC1JI0wyR0YlNiRJImxHRiVJIm1HRiU8JS9GU0YmL0ZURiovSSJuR0YlRiY=</Equation></Text-field>
</Input>
<Output><Text-field style="2D Output" layout="Maple Output"><Equation executable="false" style="2D Output" display="LUklbXJvd0c2Iy9JK21vZHVsZW5hbWVHNiJJLFR5cGVzZXR0aW5nR0koX3N5c2xpYkdGJzYoLUkjbWlHRiQ2JVEtQl9zY2FsYXJfdG9yRicvJSdpdGFsaWNHUSV0cnVlRicvJSxtYXRodmFyaWFudEdRJ2l0YWxpY0YnLUkjbW9HRiQ2LVEqfiYjODc4ODt+RicvRjNRJ25vcm1hbEYnLyUmZmVuY2VHUSZmYWxzZUYnLyUqc2VwYXJhdG9yR0Y9LyUpc3RyZXRjaHlHRj0vJSpzeW1tZXRyaWNHRj0vJShsYXJnZW9wR0Y9LyUubW92YWJsZWxpbWl0c0dGPS8lJ2FjY2VudEdGPS8lJ2xzcGFjZUdRJjAuMGVtRicvJSdyc3BhY2VHRkwtSSNtbkdGJDYkUSIwRidGOS8lK2ZvcmVncm91bmRHUShbMCwwLDBdRicvJSlyZWFkb25seUdGPUY5">IiIh</Equation></Text-field>
</Output>
<Output><Text-field style="2D Output" layout="Maple Output"><Equation executable="false" style="2D Output" display="LUklbXJvd0c2Iy9JK21vZHVsZW5hbWVHNiJJLFR5cGVzZXR0aW5nR0koX3N5c2xpYkdGJzYoLUkjbWlHRiQ2JVEtQl9zY2FsYXJfcG9sRicvJSdpdGFsaWNHUSV0cnVlRicvJSxtYXRodmFyaWFudEdRJ2l0YWxpY0YnLUkjbW9HRiQ2LVEqfiYjODc4ODt+RicvRjNRJ25vcm1hbEYnLyUmZmVuY2VHUSZmYWxzZUYnLyUqc2VwYXJhdG9yR0Y9LyUpc3RyZXRjaHlHRj0vJSpzeW1tZXRyaWNHRj0vJShsYXJnZW9wR0Y9LyUubW92YWJsZWxpbWl0c0dGPS8lJ2FjY2VudEdGPS8lJ2xzcGFjZUdRJjAuMGVtRicvJSdyc3BhY2VHRkwtRiM2KC1JJW1zdXBHRiQ2JS1GLDYlUSJyRidGL0YyLUkjbW5HRiQ2JFEiMkYnRjkvJTFzdXBlcnNjcmlwdHNoaWZ0R1EiMEYnLUY2Ni1RMSZJbnZpc2libGVUaW1lcztGJ0Y5RjtGPkZARkJGREZGRkhGSkZNLUkobWZlbmNlZEdGJDYkLUYjNigtRiM2Ji1GWDYkUSMzMEYnRjlGaG4tRlI2JUZULUZYNiRRIjRGJ0Y5RmVuRjktRjY2LVEoJm1pbnVzO0YnRjlGO0Y+RkBGQkZERkZGSC9GS1EsMC4yMjIyMjIyZW1GJy9GTkZecC1GIzYmLUZYNiRRIzU3RidGOUZobkZRRjktRjY2LVEiK0YnRjlGO0Y+RkBGQkZERkZGSEZdcEZfcC1GWDYkUSMyNUYnRjlGOUY5RmhuLUYjNigtRiw2JVEkY29zRicvRjBGPUY5LUY2Ni1RMCZBcHBseUZ1bmN0aW9uO0YnRjlGO0Y+RkBGQkZERkZGSEZKRk0tRlxvNiQtRiM2Ji1GLDYlUScmIzk1MjtGJ0ZgcUY5LyUrZm9yZWdyb3VuZEdRKFswLDAsMF1GJy8lKXJlYWRvbmx5R0Y9RjlGOUZbckZeckY5RjlGW3JGXnJGOQ==">KihJInJHNiIiIiMsKCokRiMiIiUiI0kqJEYjRiUhI2QiI0QiIiJGLS1JJGNvc0c2JCUqcHJvdGVjdGVkR0koX3N5c2xpYkdGJDYjSSZ0aGV0YUdGJEYt</Equation></Text-field>
</Output>
</Group>
<Group view="code" hide-input="false" hide-output="false" labelreference="L8608" drawlabel="true" applyint="true" applyrational="true" applyexponent="false">
<Input><Text-field prompt="&gt; " style="2D Input" layout="Normal"><Equation executable="true" style="2D Input" input-equation="if k = 2 then B_scalar_tor := simplify(eval(VectorCalculus:-`*`(Chi_n(l, n), L2(l, m)), {l = 1, m = 1, n = 1})); B_scalar_pol := 0 end if" display="LUklbXJvd0c2Iy9JK21vZHVsZW5hbWVHNiJJLFR5cGVzZXR0aW5nR0koX3N5c2xpYkdGJzY8LUkjbW9HRiQ2L1EjaWZGJy8lJWJvbGRHUSV0cnVlRicvJSxtYXRodmFyaWFudEdRJWJvbGRGJy8lK2ZvbnR3ZWlnaHRHRjQvJSZmZW5jZUdRJmZhbHNlRicvJSpzZXBhcmF0b3JHRjkvJSlzdHJldGNoeUdGOS8lKnN5bW1ldHJpY0dGOS8lKGxhcmdlb3BHRjkvJS5tb3ZhYmxlbGltaXRzR0Y5LyUnYWNjZW50R0Y5LyUnbHNwYWNlR1EmMC4wZW1GJy8lJ3JzcGFjZUdGSC1GLDYtUSJ+RicvRjNRJ25vcm1hbEYnRjdGOkY8Rj5GQEZCRkRGRkZJRkstSSNtaUdGJDYlUSJrRicvJSdpdGFsaWNHRjEvRjNRJ2l0YWxpY0YnLUYsNi1RIj1GJ0ZORjdGOkY8Rj5GQEZCRkQvRkdRLDAuMjc3Nzc3OGVtRicvRkpGZm4tSSNtbkdGJDYkUSIyRidGTkZLLUYsNi9RJXRoZW5GJ0YvRjJGNUY3RjpGPEY+RkBGQkZERkZGSS1GLDYvRk1GL0YyRjVGN0Y6RjxGPkZARkJGREZGRkktRlE2J1EtQl9zY2FsYXJfdG9yRidGLy9GVUY5RjJGNS1GLDYuUSFGJy8lJXNpemVHUSMxNEYnRk5GN0Y6RjxGPkZARkJGRC9GR1EsMC4yMjIyMjIyZW1GJy9GSkZccEZfby1GLDYvUSomY29sb25lcTtGJ0YvRjJGNUY3RjpGPEY+RkBGQkZERmVuRmduLUZRNidRKXNpbXBsaWZ5RidGL0ZUL0YzUSxib2xkLWl0YWxpY0YnRjUtSShtZmVuY2VkR0YkNiQtRiM2Ji1GUTYnUSVldmFsRidGL0ZURmRwRjUtRmdwNiQtRiM2LC1GUTYnUSZDaGlfbkYnRi9GVEZkcEY1LUZncDYkLUYjNictRlE2J1EibEYnRi9GVEZkcEY1LUYsNi9RIixGJ0YvRjJGNUY3L0Y7RjFGPEY+RkBGQkZERkYvRkpRLDAuMzMzMzMzM2VtRictRlE2J1EibkYnRi9GVEZkcEY1LyUrZXhlY3V0YWJsZUdGOUZORk4tRiw2LVEnJnNkb3Q7RidGTkY3RjpGPEY+RkBGQkZERkZGSS1GUTYlUSNMMkYnRlRGVi1GZ3A2JC1GIzYnLUZRNiVGW3JGVEZWLUYsNi1GXnJGTkY3Rl9yRjxGPkZARkJGREZGRmByLUZRNiVRIm1GJ0ZURlZGZXJGTkZORlxyRl9vLUZncDYmLUYjNjMtRlE2J0ZbckYvRmRvRjJGNS1GLDYvRlpGL0YyRjVGN0Y6RjxGPkZARkJGREZlbkZnbi1GaW42JlEiMUYnRi9GMkY1RlxyRl9vLUZRNidGZ3NGL0Zkb0YyRjVGXnRGYHRGXHJGX28tRlE2J0ZkckYvRmRvRjJGNUZYLUZpbjYkRmJ0Rk5GL0ZlckYyRjVGTi8lJW9wZW5HUSJ8ZnJGJy8lJmNsb3NlR1EifGhyRidGZXJGTkZORmVyRk5GTi1GLDYvUSI6RidGL0YyRjVGN0Y6RjxGPkZARkJGREZlbkZnbkZfby1GUTYnUS1CX3NjYWxhcl9wb2xGJ0YvRmRvRjJGNUZecC1GaW42JlEiMEYnRi9GMkY1LUknbXNwYWNlR0YkNiYvJSdoZWlnaHRHUSYwLjBleEYnLyUmd2lkdGhHRkgvJSZkZXB0aEdGXXYvJSpsaW5lYnJlYWtHUShuZXdsaW5lRictRiw2L1EkZW5kRidGL0YyRjVGN0Y6RjxGPkZARkJGREZGRklGS0YrRmVyRk4=">QCQvSSJrRzYiIiIjQyQ+SS1CX3NjYWxhcl90b3JHRiUtSSlzaW1wbGlmeUc2JCUqcHJvdGVjdGVkR0koX3N5c2xpYkdGJTYjLUklZXZhbEdGLTYkLUkiKkc2JEYtL0krbW9kdWxlbmFtZUdGJUkvVmVjdG9yQ2FsY3VsdXNHRiw2JC1JJkNoaV9uR0YlNiRJImxHRiVJIm5HRiUtSSNMMkdGJTYkRj1JIm1HRiU8JS9GPSIiIi9GQkZFL0Y+RkU+SS1CX3NjYWxhcl9wb2xHRiUiIiE=</Equation></Text-field>
</Input>
</Group>
<Group view="code" hide-input="false" hide-output="false" labelreference="L6664" drawlabel="true" applyint="true" applyrational="true" applyexponent="false">
<Input><Text-field prompt="&gt; " style="2D Input" layout="Normal"><Equation executable="true" style="2D Input" input-equation="if k = 3 then B_scalar_tor := 0; B_scalar_pol := eval(VectorCalculus:-`*`(Psi_n(l, n), L2(l, m)), {l = 2, m = 2, n = 1}) end if" display="LUklbXJvd0c2Iy9JK21vZHVsZW5hbWVHNiJJLFR5cGVzZXR0aW5nR0koX3N5c2xpYkdGJzY7LUkjbW9HRiQ2L1EjaWZGJy8lJWJvbGRHUSV0cnVlRicvJSxtYXRodmFyaWFudEdRJWJvbGRGJy8lK2ZvbnR3ZWlnaHRHRjQvJSZmZW5jZUdRJmZhbHNlRicvJSpzZXBhcmF0b3JHRjkvJSlzdHJldGNoeUdGOS8lKnN5bW1ldHJpY0dGOS8lKGxhcmdlb3BHRjkvJS5tb3ZhYmxlbGltaXRzR0Y5LyUnYWNjZW50R0Y5LyUnbHNwYWNlR1EmMC4wZW1GJy8lJ3JzcGFjZUdGSC1GLDYvUSJ+RidGL0YyRjVGN0Y6RjxGPkZARkJGREZGRklGSy1JI21pR0YkNidRImtGJ0YvLyUnaXRhbGljR0Y5RjJGNS1GLDYvUSI9RidGL0YyRjVGN0Y6RjxGPkZARkJGRC9GR1EsMC4yNzc3Nzc4ZW1GJy9GSkZYLUkjbW5HRiQ2JlEiM0YnRi9GMkY1RkstRiw2L1EldGhlbkYnRi9GMkY1RjdGOkY8Rj5GQEZCRkRGRkZJRkstRk82J1EtQl9zY2FsYXJfdG9yRidGL0ZSRjJGNUZLLUYsNi9RKiZjb2xvbmVxO0YnRi9GMkY1RjdGOkY8Rj5GQEZCRkRGV0ZZLUZlbjYmUSIwRidGL0YyRjUtRiw2L1EiOkYnRi9GMkY1RjdGOkY8Rj5GQEZCRkRGV0ZZRkstRk82J1EtQl9zY2FsYXJfcG9sRidGL0ZSRjJGNUZeby1GTzYnUSVldmFsRidGLy9GU0YxL0YzUSxib2xkLWl0YWxpY0YnRjUtSShtZmVuY2VkR0YkNiQtRiM2LS1GTzYnUSZQc2lfbkYnRi9GXXBGXnBGNS1GYXA2JC1GIzYnLUZPNidRImxGJ0YvRl1wRl5wRjUtRiw2L1EiLEYnRi9GMkY1RjcvRjtGMUY8Rj5GQEZCRkRGRi9GSlEsMC4zMzMzMzMzZW1GJy1GTzYnUSJuRidGL0ZdcEZecEY1LyUrZXhlY3V0YWJsZUdGOS9GM1Enbm9ybWFsRidGanEtRiw2LVEnJnNkb3Q7RidGanFGN0Y6RjxGPkZARkJGREZGRkktRk82JVEjTDJGJ0ZdcC9GM1EnaXRhbGljRictRmFwNiQtRiM2Jy1GTzYlRl5xRl1wRmJyLUYsNi1GYXFGanFGN0ZicUY8Rj5GQEZCRkRGRkZjcS1GTzYlUSJtRidGXXBGYnJGaHFGanFGanEtRiw2LlEhRicvJSVzaXplR1EjMTRGJ0ZqcUY3RjpGPEY+RkBGQkZEL0ZHUSwwLjIyMjIyMjJlbUYnL0ZKRmZzRl9xRkstRmFwNiYtRiM2My1GTzYnRl5xRi9GUkYyRjVGVC1GZW42JlEiMkYnRi9GMkY1Rl9xRkstRk82J0Zec0YvRlJGMkY1RlRGXnRGX3FGSy1GTzYnRmdxRi9GUkYyRjUtRiw2LUZWRmpxRjdGOkY8Rj5GQEZCRkRGV0ZZLUZlbjYkUSIxRidGanFGL0ZocUYyRjVGanEvJSVvcGVuR1EifGZyRicvJSZjbG9zZUdRInxockYnRmhxRmpxRmpxRl9zLUknbXNwYWNlR0YkNiYvJSdoZWlnaHRHUSYwLjBleEYnLyUmd2lkdGhHRkgvJSZkZXB0aEdGZXUvJSpsaW5lYnJlYWtHUShuZXdsaW5lRictRiw2L1EkZW5kRidGL0YyRjVGN0Y6RjxGPkZARkJGREZGRklGS0ZocUZqcQ==">QCQvSSJrRzYiIiIkQyQ+SS1CX3NjYWxhcl90b3JHRiUiIiE+SS1CX3NjYWxhcl9wb2xHRiUtSSVldmFsRyUqcHJvdGVjdGVkRzYkLUkiKkc2JEYvL0krbW9kdWxlbmFtZUdGJUkvVmVjdG9yQ2FsY3VsdXNHNiRGL0koX3N5c2xpYkdGJTYkLUkmUHNpX25HRiU2JEkibEdGJUkibkdGJS1JI0wyR0YlNiRGPUkibUdGJTwlL0Y9IiIjL0ZCRkUvRj4iIiI=</Equation></Text-field>
</Input>
</Group>
<Group view="code" hide-input="false" hide-output="false" labelreference="L6499" drawlabel="true" applyint="true" applyrational="true">
<Input><Text-field prompt="&gt; " style="2D Input" layout="Normal"><Equation executable="true" style="2D Input" input-equation="if k = 4 then B_scalar_tor := eval(VectorCalculus:-`*`(Chi_n(l, n), L2(l, m)), {l = 2, m = 1, n = 1}); B_scalar_pol := eval(VectorCalculus:-`*`(Psi_n(l, n), L2(l, m)), {l = 2, m = 1, n = 1}) end if" display="LUklbXJvd0c2Iy9JK21vZHVsZW5hbWVHNiJJLFR5cGVzZXR0aW5nR0koX3N5c2xpYkdGJzZGLUkjbW9HRiQ2L1EjaWZGJy8lJWJvbGRHUSV0cnVlRicvJSxtYXRodmFyaWFudEdRJWJvbGRGJy8lK2ZvbnR3ZWlnaHRHRjQvJSZmZW5jZUdRJmZhbHNlRicvJSpzZXBhcmF0b3JHRjkvJSlzdHJldGNoeUdGOS8lKnN5bW1ldHJpY0dGOS8lKGxhcmdlb3BHRjkvJS5tb3ZhYmxlbGltaXRzR0Y5LyUnYWNjZW50R0Y5LyUnbHNwYWNlR1EmMC4wZW1GJy8lJ3JzcGFjZUdGSC1GLDYtUSJ+RicvRjNRJ25vcm1hbEYnRjdGOkY8Rj5GQEZCRkRGRkZJRkstSSNtaUdGJDYlUSJrRicvJSdpdGFsaWNHRjEvRjNRJ2l0YWxpY0YnLUYsNi1RIj1GJ0ZORjdGOkY8Rj5GQEZCRkQvRkdRLDAuMjc3Nzc3OGVtRicvRkpGZm4tSSNtbkdGJDYkUSI0RidGTkZLLUYsNi9RJXRoZW5GJ0YvRjJGNUY3RjpGPEY+RkBGQkZERkZGSS1GLDYvRk1GL0YyRjVGN0Y6RjxGPkZARkJGREZGRkktRlE2J1EtQl9zY2FsYXJfdG9yRidGLy9GVUY5RjJGNUZfby1GLDYvUSomY29sb25lcTtGJ0YvRjJGNUY3RjpGPEY+RkBGQkZERmVuRmduLUZRNidRJWV2YWxGJ0YvRlQvRjNRLGJvbGQtaXRhbGljRidGNS1JKG1mZW5jZWRHRiQ2JC1GIzYsLUZRNidRJkNoaV9uRidGL0ZURltwRjUtRl5wNiQtRiM2Jy1GUTYnUSJsRidGL0ZURltwRjUtRiw2L1EiLEYnRi9GMkY1RjcvRjtGMUY8Rj5GQEZCRkRGRi9GSlEsMC4zMzMzMzMzZW1GJy1GUTYnUSJuRidGL0ZURltwRjUvJStleGVjdXRhYmxlR0Y5Rk5GTi1GLDYtUScmc2RvdDtGJ0ZORjdGOkY8Rj5GQEZCRkRGRkZJLUZRNiVRI0wyRidGVEZWLUZecDYkLUYjNictRlE2JUZbcUZURlYtRiw2LUZecUZORjdGX3FGPEY+RkBGQkZERkZGYHEtRlE2JVEibUYnRlRGVkZlcUZORk5GXHFGX28tRl5wNiYtRiM2My1GUTYnRltxRi9GZG9GMkY1LUYsNi9GWkYvRjJGNUY3RjpGPEY+RkBGQkZERmVuRmduLUZpbjYmUSIyRidGL0YyRjVGXHFGX28tRlE2J0ZnckYvRmRvRjJGNUZecy1GaW42JlEiMUYnRi9GMkY1RlxxRl9vLUZRNidGZHFGL0Zkb0YyRjVGWC1GaW42JEZnc0ZORi9GZXFGMkY1Rk4vJSVvcGVuR1EifGZyRicvJSZjbG9zZUdRInxockYnRmVxRk5GTi1GLDYvUSI6RidGL0YyRjVGN0Y6RjxGPkZARkJGREZlbkZnbkZfby1GUTYnUS1CX3NjYWxhcl9wb2xGJ0YvRmRvRjJGNUZlb0Zoby1GXnA2JC1GIzYtLUZRNidRJlBzaV9uRidGL0ZURltwRjVGZXBGZ3FGanFGXXItRiw2LlEhRicvJSVzaXplR1EjMTRGJ0ZORjdGOkY8Rj5GQEZCRkQvRkdRLDAuMjIyMjIyMmVtRicvRkpGZnVGXHFGX29GaHJGZXFGTkZORl91LUknbXNwYWNlR0YkNiYvJSdoZWlnaHRHUSYwLjBleEYnLyUmd2lkdGhHRkgvJSZkZXB0aEdGXXYvJSpsaW5lYnJlYWtHUShuZXdsaW5lRictRiw2L1EkZW5kRidGL0YyRjVGN0Y6RjxGPkZARkJGREZGRklGS0YrRmh1RktGX3VGaHUtRml1NiZGW3ZGXnZGYHYvRmN2USVhdXRvRidGX3VGL0ZlcS8lMGZvbnRfc3R5bGVfbmFtZUdRLE1hcGxlfklucHV0RidGMkY1">QCQvSSJrRzYiIiIlQyQ+SS1CX3NjYWxhcl90b3JHRiUtSSVldmFsRyUqcHJvdGVjdGVkRzYkLUkiKkc2JEYsL0krbW9kdWxlbmFtZUdGJUkvVmVjdG9yQ2FsY3VsdXNHNiRGLEkoX3N5c2xpYkdGJTYkLUkmQ2hpX25HRiU2JEkibEdGJUkibkdGJS1JI0wyR0YlNiRGOkkibUdGJTwlL0Y6IiIjL0Y/IiIiL0Y7RkQ+SS1CX3NjYWxhcl9wb2xHRiUtRis2JC1GLzYkLUkmUHNpX25HRiVGOUY8RkA=</Equation></Text-field>
</Input>
</Group>
<Group view="code" hide-input="false" hide-output="false" labelreference="L6500" drawlabel="true" applyint="true" applyrational="true">
<Input><Text-field prompt="&gt; " style="Maple Input" layout="Normal"><Equation executable="true" style="2D Input" input-equation="" display="LUklbXJvd0c2Iy9JK21vZHVsZW5hbWVHNiJJLFR5cGVzZXR0aW5nR0koX3N5c2xpYkdGJzYlLUkjbW9HRiQ2LlEhRicvJSVzaXplR1EjMTRGJy8lLG1hdGh2YXJpYW50R1Enbm9ybWFsRicvJSZmZW5jZUdRJmZhbHNlRicvJSpzZXBhcmF0b3JHRjcvJSlzdHJldGNoeUdGNy8lKnN5bW1ldHJpY0dGNy8lKGxhcmdlb3BHRjcvJS5tb3ZhYmxlbGltaXRzR0Y3LyUnYWNjZW50R0Y3LyUnbHNwYWNlR1EsMC4yMjIyMjIyZW1GJy8lJ3JzcGFjZUdGRi8lK2V4ZWN1dGFibGVHRjdGMg==">LUklbXJvd0c2Iy9JK21vZHVsZW5hbWVHNiJJLFR5cGVzZXR0aW5nR0koX3N5c2xpYkdGJzYlLUkjbW9HRiQ2LlEhRicvJSVzaXplR1EjMTRGJy8lLG1hdGh2YXJpYW50R1Enbm9ybWFsRicvJSZmZW5jZUdRJmZhbHNlRicvJSpzZXBhcmF0b3JHRjcvJSlzdHJldGNoeUdGNy8lKnN5bW1ldHJpY0dGNy8lKGxhcmdlb3BHRjcvJS5tb3ZhYmxlbGltaXRzR0Y3LyUnYWNjZW50R0Y3LyUnbHNwYWNlR1EsMC4yMjIyMjIyZW1GJy8lJ3JzcGFjZUdGRi8lK2V4ZWN1dGFibGVHRjdGMg==</Equation></Text-field>
</Input>
</Group></Presentation-Block><Presentation-Block>
<Group view="code" hide-input="false" hide-output="false" labelreference="L8773" drawlabel="true" applyint="true" applyrational="true" applyexponent="false">
<Input><Text-field prompt="&gt; " style="Maple Input" layout="Normal"><Equation executable="true" style="2D Input" input-equation="B_cart_pol := scalars2vf(0, B_scalar_pol);" display="LUklbXJvd0c2Iy9JK21vZHVsZW5hbWVHNiJJLFR5cGVzZXR0aW5nR0koX3N5c2xpYkdGJzYsLUkjbWlHRiQ2JVErQl9jYXJ0X3BvbEYnLyUnaXRhbGljR1EldHJ1ZUYnLyUsbWF0aHZhcmlhbnRHUSdpdGFsaWNGJy1JI21vR0YkNi1RIn5GJy9GM1Enbm9ybWFsRicvJSZmZW5jZUdRJmZhbHNlRicvJSpzZXBhcmF0b3JHRj0vJSlzdHJldGNoeUdGPS8lKnN5bW1ldHJpY0dGPS8lKGxhcmdlb3BHRj0vJS5tb3ZhYmxlbGltaXRzR0Y9LyUnYWNjZW50R0Y9LyUnbHNwYWNlR1EmMC4wZW1GJy8lJ3JzcGFjZUdGTC1GNjYtUSomY29sb25lcTtGJ0Y5RjtGPkZARkJGREZGRkgvRktRLDAuMjc3Nzc3OGVtRicvRk5GU0Y1LUYsNiVRK3NjYWxhcnMydmZGJ0YvRjItSShtZmVuY2VkR0YkNiQtRiM2KC1JI21uR0YkNiRRIjBGJ0Y5LUY2Ni1RIixGJ0Y5RjsvRj9GMUZARkJGREZGRkhGSi9GTlEsMC4zMzMzMzMzZW1GJ0Y1LUYsNiVRLUJfc2NhbGFyX3BvbEYnRi9GMi8lK2V4ZWN1dGFibGVHRj1GOUY5LUY2Ni1RIjtGJ0Y5RjtGXm9GQEZCRkRGRkZIRkpGVEY1RmRvRjk=">QyQ+SStCX2NhcnRfcG9sRzYiLUkrc2NhbGFyczJ2ZkdGJTYkIiIhSS1CX3NjYWxhcl9wb2xHRiUiIiI=</Equation></Text-field>
</Input>
<Output><Text-field style="2D Output" layout="Maple Output"><Equation executable="false" style="2D Output" display="LUklbXJvd0c2Iy9JK21vZHVsZW5hbWVHNiJJLFR5cGVzZXR0aW5nR0koX3N5c2xpYkdGJzYoLUkjbWlHRiQ2JVErQl9jYXJ0X3BvbEYnLyUnaXRhbGljR1EldHJ1ZUYnLyUsbWF0aHZhcmlhbnRHUSdpdGFsaWNGJy1JI21vR0YkNi1RKn4mIzg3ODg7fkYnL0YzUSdub3JtYWxGJy8lJmZlbmNlR1EmZmFsc2VGJy8lKnNlcGFyYXRvckdGPS8lKXN0cmV0Y2h5R0Y9LyUqc3ltbWV0cmljR0Y9LyUobGFyZ2VvcEdGPS8lLm1vdmFibGVsaW1pdHNHRj0vJSdhY2NlbnRHRj0vJSdsc3BhY2VHUSYwLjBlbUYnLyUncnNwYWNlR0ZMLUkobWFjdGlvbkdGJDYlLUYjNistRiM2Jy1JKG1mZW5jZWRHRiQ2JC1GIzYrLUY2Ni1RKiZ1bWludXMwO0YnRjlGO0Y+RkBGQkZERkZGSC9GS1EsMC4yMjIyMjIyZW1GJy9GTkZpbi1GIzYoLUkjbW5HRiQ2JFEkMTIwRidGOS1GNjYtUTEmSW52aXNpYmxlVGltZXM7RidGOUY7Rj5GQEZCRkRGRkZIRkpGTS1JJW1zdXBHRiQ2JS1GLDYlUSJ4RidGL0YyLUZebzYkUSIzRidGOS8lMXN1cGVyc2NyaXB0c2hpZnRHUSIwRidGYW8tRiw2JVEiekYnRi9GMkY5LUY2Ni1RKCZtaW51cztGJ0Y5RjtGPkZARkJGREZGRkhGaG5Gam4tRiM2KkZdb0Zhb0Znb0Zhby1GZW82JS1GLDYlUSJ5RidGL0YyLUZebzYkUSIyRidGOUZdcEZhb0ZgcEY5RmNwLUYjNihGXW9GYW9GZ29GYW8tRmVvNiVGYHBGam9GXXBGOS1GNjYtUSIrRidGOUY7Rj5GQEZCRkRGRkZIRmhuRmpuLUYjNigtRl5vNiRRJDExNEYnRjlGYW9GZ29GYW9GYHBGOUY5RjktSSVtc3ViR0YkNiUtSSZtb3ZlckdGJDYlLUYsNiVRImVGJ0YvRjItRjY2LVEiX0YnRjlGO0Y+RkBGQkZERkZGSC9GS1EsMC4xMTExMTExZW1GJy9GTkZpckZIRmdvLyUvc3Vic2NyaXB0c2hpZnRHRl9wLyUrZm9yZWdyb3VuZEdRKFswLDAsMF1GJy8lKXJlYWRvbmx5R0Y9RjlGZHEtRiM2Jy1GVzYkLUYjNitGZW4tRiM2KkZdb0Zhby1GZW82JUZnb0ZdcUZdcEZhb0ZqcEZhb0ZgcEY5RmNwLUYjNihGXW9GYW8tRmVvNiVGanBGam9GXXBGYW9GYHBGOUZjcC1GIzYoRl1vRmFvRmpwRmFvRmJxRjlGZHEtRiM2KEZpcUZhb0ZqcEZhb0ZgcEY5RjlGOS1GXXI2JUZfckZqcEZbc0Zdc0Zgc0Y5RmRxLUYjNictRlc2JC1GIzY2LUYjNiYtRl5vNiRRJDE4MEYnRjlGYW8tRmVvNiVGZ28tRl5vNiRRIjRGJ0Y5Rl1wRjlGZHEtRiM2KC1GXm82JFEkMzYwRidGOUZhb0Zqc0Zhb0ZocEY5RmRxLUYjNigtRl5vNiRRJDI0MEYnRjlGYW9GanNGYW8tRmVvNiVGYHBGXXFGXXBGOUZkcS1GIzYmRl51RmFvLUZlbzYlRmpwRmN1Rl1wRjlGZHEtRiM2KEZddkZhb0ZocEZhb0ZgdkY5RmRxLUYjNiYtRl5vNiRRIzYwRidGOUZhby1GZW82JUZgcEZjdUZdcEY5RmNwLUYjNiYtRl5vNiRRJDIyOEYnRjlGYW9GanNGOUZjcC1GIzYmRmF3RmFvRmhwRjlGY3AtRiM2JkZpcUZhb0ZgdkY5RmRxLUZebzYkUSM1MEYnRjlGOUY5LUZdcjYlRl9yRmBwRltzRl1zRmBzRjlGXXNGYHNGOS9JK21zZW1hbnRpY3NHRiRRKkNvbFZlY3RvckYnLyUrYWN0aW9udHlwZUdRLnJ0YWJsZWFkZHJlc3NGJy8lKXJ0YWJsZWlkR1E1MTg0NDY4ODM4NTM5OTQyMjQ2ODZGJ0Zdc0Zgc0Y5">LSZJJ1ZlY3Rvckc2JCUqcHJvdGVjdGVkR0koX3N5c2xpYkc2IjYjSSdjb2x1bW5HRig2Iy9JJCVpZEdGKCI1J29DVSpSJlEpb1c9</Equation></Text-field>
</Output>
</Group>
<Group view="code" hide-input="false" hide-output="false" labelreference="L8777" drawlabel="true" applyint="true" applyrational="true" applyexponent="false">
<Input><Text-field prompt="&gt; " style="Maple Input" layout="Normal"><Equation executable="true" style="2D Input" input-equation="B_cart_tor := scalars2vf(B_scalar_tor, 0);" display="LUklbXJvd0c2Iy9JK21vZHVsZW5hbWVHNiJJLFR5cGVzZXR0aW5nR0koX3N5c2xpYkdGJzYsLUkjbWlHRiQ2JVErQl9jYXJ0X3RvckYnLyUnaXRhbGljR1EldHJ1ZUYnLyUsbWF0aHZhcmlhbnRHUSdpdGFsaWNGJy1JI21vR0YkNi1RIn5GJy9GM1Enbm9ybWFsRicvJSZmZW5jZUdRJmZhbHNlRicvJSpzZXBhcmF0b3JHRj0vJSlzdHJldGNoeUdGPS8lKnN5bW1ldHJpY0dGPS8lKGxhcmdlb3BHRj0vJS5tb3ZhYmxlbGltaXRzR0Y9LyUnYWNjZW50R0Y9LyUnbHNwYWNlR1EmMC4wZW1GJy8lJ3JzcGFjZUdGTC1GNjYtUSomY29sb25lcTtGJ0Y5RjtGPkZARkJGREZGRkgvRktRLDAuMjc3Nzc3OGVtRicvRk5GU0Y1LUYsNiVRK3NjYWxhcnMydmZGJ0YvRjItSShtZmVuY2VkR0YkNiQtRiM2KC1GLDYlUS1CX3NjYWxhcl90b3JGJ0YvRjItRjY2LVEiLEYnRjlGOy9GP0YxRkBGQkZERkZGSEZKL0ZOUSwwLjMzMzMzMzNlbUYnRjUtSSNtbkdGJDYkUSIwRidGOS8lK2V4ZWN1dGFibGVHRj1GOUY5LUY2Ni1RIjtGJ0Y5RjtGXW9GQEZCRkRGRkZIRkpGVEY1RmRvRjk=">QyQ+SStCX2NhcnRfdG9yRzYiLUkrc2NhbGFyczJ2ZkdGJTYkSS1CX3NjYWxhcl90b3JHRiUiIiEiIiI=</Equation></Text-field>
</Input>
<Output><Text-field style="2D Output" layout="Maple Output"><Equation executable="false" style="2D Output" display="LUklbXJvd0c2Iy9JK21vZHVsZW5hbWVHNiJJLFR5cGVzZXR0aW5nR0koX3N5c2xpYkdGJzYoLUkjbWlHRiQ2JVErQl9jYXJ0X3RvckYnLyUnaXRhbGljR1EldHJ1ZUYnLyUsbWF0aHZhcmlhbnRHUSdpdGFsaWNGJy1JI21vR0YkNi1RKn4mIzg3ODg7fkYnL0YzUSdub3JtYWxGJy8lJmZlbmNlR1EmZmFsc2VGJy8lKnNlcGFyYXRvckdGPS8lKXN0cmV0Y2h5R0Y9LyUqc3ltbWV0cmljR0Y9LyUobGFyZ2VvcEdGPS8lLm1vdmFibGVsaW1pdHNHRj0vJSdhY2NlbnRHRj0vJSdsc3BhY2VHUSYwLjBlbUYnLyUncnNwYWNlR0ZMLUkobWFjdGlvbkdGJDYlLUYjNictRiM2Jy1JI21uR0YkNiRRIjBGJ0Y5LUklbXN1YkdGJDYlLUkmbW92ZXJHRiQ2JS1GLDYlUSJlRidGL0YyLUY2Ni1RIl9GJ0Y5RjtGPkZARkJGREZGRkgvRktRLDAuMTExMTExMWVtRicvRk5GYW9GSC1GLDYlUSJ4RidGL0YyLyUvc3Vic2NyaXB0c2hpZnRHRlkvJStmb3JlZ3JvdW5kR1EoWzAsMCwwXUYnLyUpcmVhZG9ubHlHRj1GOUZob0ZbcEY5L0krbXNlbWFudGljc0dGJFEqQ29sVmVjdG9yRicvJSthY3Rpb250eXBlR1EucnRhYmxlYWRkcmVzc0YnLyUpcnRhYmxlaWRHUTUxODQ0Njg4Mzg1Mzk5NDIxOTc1MEYnRmhvRltwRjk=">LSZJJ1ZlY3Rvckc2JCUqcHJvdGVjdGVkR0koX3N5c2xpYkc2IjYjSSdjb2x1bW5HRig2Iy9JJCVpZEdGKCI1XSg+VSpSJlEpb1c9</Equation></Text-field>
</Output>
</Group>
<Group view="code" hide-input="false" hide-output="false" labelreference="L8779" drawlabel="true" applyint="true" applyrational="true" applyexponent="false">
<Input><Text-field prompt="&gt; " style="Maple Input" layout="Normal"><Equation executable="true" style="2D Input" input-equation="B_sph_pol := simplify(MapToBasis(B_cart_pol, spherical[r, theta, phi]));" display="LUklbXJvd0c2Iy9JK21vZHVsZW5hbWVHNiJJLFR5cGVzZXR0aW5nR0koX3N5c2xpYkdGJzYrLUkjbWlHRiQ2JVEqQl9zcGhfcG9sRicvJSdpdGFsaWNHUSV0cnVlRicvJSxtYXRodmFyaWFudEdRJ2l0YWxpY0YnLUkjbW9HRiQ2LVEifkYnL0YzUSdub3JtYWxGJy8lJmZlbmNlR1EmZmFsc2VGJy8lKnNlcGFyYXRvckdGPS8lKXN0cmV0Y2h5R0Y9LyUqc3ltbWV0cmljR0Y9LyUobGFyZ2VvcEdGPS8lLm1vdmFibGVsaW1pdHNHRj0vJSdhY2NlbnRHRj0vJSdsc3BhY2VHUSYwLjBlbUYnLyUncnNwYWNlR0ZMLUY2Ni1RKiZjb2xvbmVxO0YnRjlGO0Y+RkBGQkZERkZGSC9GS1EsMC4yNzc3Nzc4ZW1GJy9GTkZTRjUtRiw2JVEpc2ltcGxpZnlGJ0YvRjItSShtZmVuY2VkR0YkNiQtRiM2Ji1GLDYlUStNYXBUb0Jhc2lzRidGL0YyLUZZNiQtRiM2KS1GLDYlUStCX2NhcnRfcG9sRidGL0YyLUY2Ni1RIixGJ0Y5RjsvRj9GMUZARkJGREZGRkhGSi9GTlEsMC4zMzMzMzMzZW1GJ0Y1LUYsNiVRKnNwaGVyaWNhbEYnRi9GMi1GWTYmLUYjNiktRiw2JVEickYnRi9GMkZhby1GLDYlUSZ0aGV0YUYnL0YwRj1GOUZhby1GLDYlUSRwaGlGJ0ZkcEY5LyUrZXhlY3V0YWJsZUdGPUY5RjkvJSVvcGVuR1EiW0YnLyUmY2xvc2VHUSJdRidGaHBGOUY5RmhwRjlGOS1GNjYtUSI7RidGOUY7RmRvRkBGQkZERkZGSEZKRlRGaHBGOQ==">QyQ+SSpCX3NwaF9wb2xHNiItSSlzaW1wbGlmeUc2JCUqcHJvdGVjdGVkR0koX3N5c2xpYkdGJTYjLUkrTWFwVG9CYXNpc0dGJTYkSStCX2NhcnRfcG9sR0YlJkkqc3BoZXJpY2FsR0YlNiVJInJHRiVJJnRoZXRhR0YlSSRwaGlHRiUiIiI=</Equation></Text-field>
</Input>
<Output><Text-field style="2D Output" layout="Maple Output"><Equation executable="false" style="2D Output" display="LUklbXJvd0c2Iy9JK21vZHVsZW5hbWVHNiJJLFR5cGVzZXR0aW5nR0koX3N5c2xpYkdGJzYoLUkjbWlHRiQ2JVEqQl9zcGhfcG9sRicvJSdpdGFsaWNHUSV0cnVlRicvJSxtYXRodmFyaWFudEdRJ2l0YWxpY0YnLUkjbW9HRiQ2LVEqfiYjODc4ODt+RicvRjNRJ25vcm1hbEYnLyUmZmVuY2VHUSZmYWxzZUYnLyUqc2VwYXJhdG9yR0Y9LyUpc3RyZXRjaHlHRj0vJSpzeW1tZXRyaWNHRj0vJShsYXJnZW9wR0Y9LyUubW92YWJsZWxpbWl0c0dGPS8lJ2FjY2VudEdGPS8lJ2xzcGFjZUdRJjAuMGVtRicvJSdyc3BhY2VHRkwtSShtYWN0aW9uR0YkNiUtRiM2KS1GIzYnLUkobWZlbmNlZEdGJDYkLUYjNiYtRlc2JC1GIzYoLUYjNiYtSSNtbkdGJDYkUSM2MEYnRjktRjY2LVExJkludmlzaWJsZVRpbWVzO0YnRjlGO0Y+RkBGQkZERkZGSEZKRk0tSSVtc3VwR0YkNiUtRiw2JVEickYnRi9GMi1GXG82JFEiNEYnRjkvJTFzdXBlcnNjcmlwdHNoaWZ0R1EiMEYnRjktRjY2LVEoJm1pbnVzO0YnRjlGO0Y+RkBGQkZERkZGSC9GS1EsMC4yMjIyMjIyZW1GJy9GTkZicC1GIzYmLUZcbzYkUSQxMTRGJ0Y5Rl9vLUZjbzYlRmVvLUZcbzYkUSIyRidGOUZbcEY5LUY2Ni1RIitGJ0Y5RjtGPkZARkJGREZGRkhGYXBGY3AtRlxvNiRRIzUwRidGOUY5RjlGX28tRiM2KC1GLDYlUSRjb3NGJy9GMEY9RjktRjY2LVEwJkFwcGx5RnVuY3Rpb247RidGOUY7Rj5GQEZCRkRGRkZIRkpGTS1GVzYkLUYjNiYtRiw2JVEnJiM5NTI7RidGaXFGOS8lK2ZvcmVncm91bmRHUShbMCwwLDBdRicvJSlyZWFkb25seUdGPUY5RjlGZHJGZ3JGOUY5RjktSSVtc3ViR0YkNiUtSSZtb3ZlckdGJDYlLUYsNiVRImVGJ0YvRjItRjY2LVEiX0YnRjlGO0Y+RkBGQkZERkZGSC9GS1EsMC4xMTExMTExZW1GJy9GTkZmc0ZIRmVvLyUvc3Vic2NyaXB0c2hpZnRHRl1wRmRyRmdyRjlGXnEtRiM2Jy1GVzYkLUYjNiYtRlc2JC1GIzYpLUY2Ni1RKiZ1bWludXMwO0YnRjlGO0Y+RkBGQkZERkZGSEZhcEZjcC1GIzYmLUZcbzYkUSQxODBGJ0Y5Rl9vRmJvRjlGXnEtRiM2Ji1GXG82JFEkMjI4RidGOUZfb0ZpcEY5Rl5wRmFxRjlGOUZfby1GIzYoLUYsNiVRJHNpbkYnRmlxRjlGanFGXXJGZHJGZ3JGOUY5RjktRmpyNiVGXHNGYXJGaHNGZHJGZ3JGOUZkckZnckY5L0krbXNlbWFudGljc0dGJFEqQ29sVmVjdG9yRicvJSthY3Rpb250eXBlR1EucnRhYmxlYWRkcmVzc0YnLyUpcnRhYmxlaWRHUTUxODQ0Njg4Mzg1Mzk5NDIwNjUwMkYnRmRyRmdyRjk=">LSZJJ1ZlY3Rvckc2JCUqcHJvdGVjdGVkR0koX3N5c2xpYkc2IjYjSSdjb2x1bW5HRig2Iy9JJCVpZEdGKCI1LWw/JSpSJlEpb1c9</Equation></Text-field>
</Output>
</Group>
<Group view="code" hide-input="false" hide-output="false" labelreference="L8783" drawlabel="true" applyint="true" applyrational="true" applyexponent="false">
<Input><Text-field prompt="&gt; " style="Maple Input" layout="Normal"><Equation executable="true" style="2D Input" input-equation="B_sph_tor := simplify(VectorCalculus:-MapToBasis(B_cart_tor, spherical[r, theta, phi]));" display="LUklbXJvd0c2Iy9JK21vZHVsZW5hbWVHNiJJLFR5cGVzZXR0aW5nR0koX3N5c2xpYkdGJzYrLUkjbWlHRiQ2JVEqQl9zcGhfdG9yRicvJSdpdGFsaWNHUSV0cnVlRicvJSxtYXRodmFyaWFudEdRJ2l0YWxpY0YnLUkjbW9HRiQ2LVEifkYnL0YzUSdub3JtYWxGJy8lJmZlbmNlR1EmZmFsc2VGJy8lKnNlcGFyYXRvckdGPS8lKXN0cmV0Y2h5R0Y9LyUqc3ltbWV0cmljR0Y9LyUobGFyZ2VvcEdGPS8lLm1vdmFibGVsaW1pdHNHRj0vJSdhY2NlbnRHRj0vJSdsc3BhY2VHUSYwLjBlbUYnLyUncnNwYWNlR0ZMLUY2Ni1RKiZjb2xvbmVxO0YnRjlGO0Y+RkBGQkZERkZGSC9GS1EsMC4yNzc3Nzc4ZW1GJy9GTkZTRjUtRiw2JVEpc2ltcGxpZnlGJ0YvRjItSShtZmVuY2VkR0YkNiQtRiM2Ji1GLDYlUStNYXBUb0Jhc2lzRidGL0YyLUZZNiQtRiM2KS1GLDYlUStCX2NhcnRfdG9yRidGL0YyLUY2Ni1RIixGJ0Y5RjsvRj9GMUZARkJGREZGRkhGSi9GTlEsMC4zMzMzMzMzZW1GJ0Y1LUYsNiVRKnNwaGVyaWNhbEYnRi9GMi1GWTYmLUYjNiktRiw2JVEickYnRi9GMkZhby1GLDYlUSZ0aGV0YUYnL0YwRj1GOUZhby1GLDYlUSRwaGlGJ0ZkcEY5LyUrZXhlY3V0YWJsZUdGPUY5RjkvJSVvcGVuR1EiW0YnLyUmY2xvc2VHUSJdRidGaHBGOUY5RmhwRjlGOS1GNjYtUSI7RidGOUY7RmRvRkBGQkZERkZGSEZKRlRGaHBGOQ==">QyQ+SSpCX3NwaF90b3JHNiItSSlzaW1wbGlmeUc2JCUqcHJvdGVjdGVkR0koX3N5c2xpYkdGJTYjLUkrTWFwVG9CYXNpc0c2JEYpL0krbW9kdWxlbmFtZUdGJUkvVmVjdG9yQ2FsY3VsdXNHRig2JEkrQl9jYXJ0X3RvckdGJSZJKnNwaGVyaWNhbEdGJTYlSSJyR0YlSSZ0aGV0YUdGJUkkcGhpR0YlIiIi</Equation></Text-field>
</Input>
<Output><Text-field style="2D Output" layout="Maple Output"><Equation executable="false" style="2D Output" display="LUklbXJvd0c2Iy9JK21vZHVsZW5hbWVHNiJJLFR5cGVzZXR0aW5nR0koX3N5c2xpYkdGJzYoLUkjbWlHRiQ2JVEqQl9zcGhfdG9yRicvJSdpdGFsaWNHUSV0cnVlRicvJSxtYXRodmFyaWFudEdRJ2l0YWxpY0YnLUkjbW9HRiQ2LVEqfiYjODc4ODt+RicvRjNRJ25vcm1hbEYnLyUmZmVuY2VHUSZmYWxzZUYnLyUqc2VwYXJhdG9yR0Y9LyUpc3RyZXRjaHlHRj0vJSpzeW1tZXRyaWNHRj0vJShsYXJnZW9wR0Y9LyUubW92YWJsZWxpbWl0c0dGPS8lJ2FjY2VudEdGPS8lJ2xzcGFjZUdRJjAuMGVtRicvJSdyc3BhY2VHRkwtSShtYWN0aW9uR0YkNiUtRiM2Jy1GIzYnLUkjbW5HRiQ2JFEiMEYnRjktSSVtc3ViR0YkNiUtSSZtb3ZlckdGJDYlLUYsNiVRImVGJ0YvRjItRjY2LVEiX0YnRjlGO0Y+RkBGQkZERkZGSC9GS1EsMC4xMTExMTExZW1GJy9GTkZhb0ZILUYsNiVRInJGJ0YvRjIvJS9zdWJzY3JpcHRzaGlmdEdGWS8lK2ZvcmVncm91bmRHUShbMCwwLDBdRicvJSlyZWFkb25seUdGPUY5RmhvRltwRjkvSSttc2VtYW50aWNzR0YkUSpDb2xWZWN0b3JGJy8lK2FjdGlvbnR5cGVHUS5ydGFibGVhZGRyZXNzRicvJSlydGFibGVpZEdRNTE4NDQ2ODgzODUzOTk0MjA1MDQ2RidGaG9GW3BGOQ==">LSZJJ1ZlY3Rvckc2JCUqcHJvdGVjdGVkR0koX3N5c2xpYkc2IjYjSSdjb2x1bW5HRig2Iy9JJCVpZEdGKCI1WV0/JSpSJlEpb1c9</Equation></Text-field>
</Output>
</Group>
<Group view="code" hide-input="false" hide-output="false" labelreference="L8785" drawlabel="true">
<Input><Text-field prompt="&gt; " style="Maple Input" layout="Normal"></Text-field>
</Input>
</Group></Presentation-Block><Presentation-Block>
<Group view="code" hide-input="false" hide-output="false" labelreference="L8780" drawlabel="true" applyint="true" applyrational="true" applyexponent="false">
<Input><Text-field prompt="&gt; " style="Maple Input" layout="Normal"><Equation executable="true" style="2D Input" input-equation="VectorCalculus:-SetCoordinates(spherical[r, theta, phi]);" display="LUklbXJvd0c2Iy9JK21vZHVsZW5hbWVHNiJJLFR5cGVzZXR0aW5nR0koX3N5c2xpYkdGJzYnLUkjbWlHRiQ2JVEvU2V0Q29vcmRpbmF0ZXNGJy8lJ2l0YWxpY0dRJXRydWVGJy8lLG1hdGh2YXJpYW50R1EnaXRhbGljRictSShtZmVuY2VkR0YkNiQtRiM2Ji1GLDYlUSpzcGhlcmljYWxGJ0YvRjItRjY2Ji1GIzYpLUYsNiVRInJGJ0YvRjItSSNtb0dGJDYtUSIsRicvRjNRJ25vcm1hbEYnLyUmZmVuY2VHUSZmYWxzZUYnLyUqc2VwYXJhdG9yR0YxLyUpc3RyZXRjaHlHRkwvJSpzeW1tZXRyaWNHRkwvJShsYXJnZW9wR0ZMLyUubW92YWJsZWxpbWl0c0dGTC8lJ2FjY2VudEdGTC8lJ2xzcGFjZUdRJjAuMGVtRicvJSdyc3BhY2VHUSwwLjMzMzMzMzNlbUYnLUYsNiVRJnRoZXRhRicvRjBGTEZIRkQtRiw2JVEkcGhpRidGXG9GSC8lK2V4ZWN1dGFibGVHRkxGSEZILyUlb3BlbkdRIltGJy8lJmNsb3NlR1EiXUYnRmBvRkhGSC1GRTYtUSI7RidGSEZKRk1GT0ZRRlNGVUZXRlkvRmduUSwwLjI3Nzc3NzhlbUYnRmBvRkg=">QyQtSS9TZXRDb29yZGluYXRlc0c2JCUqcHJvdGVjdGVkRy9JK21vZHVsZW5hbWVHNiJJL1ZlY3RvckNhbGN1bHVzRzYkRiZJKF9zeXNsaWJHRik2IyZJKnNwaGVyaWNhbEdGKTYlSSJyR0YpSSZ0aGV0YUdGKUkkcGhpR0YpIiIi</Equation></Text-field>
</Input>
<Output><Text-field style="2D Output" layout="Maple Output"><Equation executable="false" style="2D Output" display="LUklbXN1Ykc2Iy9JK21vZHVsZW5hbWVHNiJJLFR5cGVzZXR0aW5nR0koX3N5c2xpYkdGJzYlLUkjbWlHRiQ2JVEqc3BoZXJpY2FsRicvJSdpdGFsaWNHUSV0cnVlRicvJSxtYXRodmFyaWFudEdRJ2l0YWxpY0YnLUklbXJvd0dGJDYqLUYsNiVRInJGJ0YvRjItSSNtb0dGJDYtUSIsRicvRjNRJ25vcm1hbEYnLyUmZmVuY2VHUSZmYWxzZUYnLyUqc2VwYXJhdG9yR0YxLyUpc3RyZXRjaHlHRkMvJSpzeW1tZXRyaWNHRkMvJShsYXJnZW9wR0ZDLyUubW92YWJsZWxpbWl0c0dGQy8lJ2FjY2VudEdGQy8lJ2xzcGFjZUdRJjAuMGVtRicvJSdyc3BhY2VHUSwwLjMzMzMzMzNlbUYnLUYsNiVRJyYjOTUyO0YnL0YwRkNGP0Y7LUYsNiVRJyYjOTY2O0YnRllGPy8lK2ZvcmVncm91bmRHUShbMCwwLDBdRicvJSlyZWFkb25seUdGQ0Y/LyUvc3Vic2NyaXB0c2hpZnRHUSIwRic=">Jkkqc3BoZXJpY2FsRzYiNiVJInJHRiRJJnRoZXRhR0YkSSRwaGlHRiQ=</Equation></Text-field>
</Output>
</Group>
<Group view="code" hide-input="false" hide-output="false" labelreference="L8769" drawlabel="true" applyint="true" applyrational="true" applyexponent="false">
<Input><Text-field prompt="&gt; " style="Maple Input" layout="Normal"><Equation executable="true" style="2D Input" input-equation="" display="LUklbXJvd0c2Iy9JK21vZHVsZW5hbWVHNiJJLFR5cGVzZXR0aW5nR0koX3N5c2xpYkdGJzYnLUkjbW9HRiQ2LlEiI0YnLyUlc2l6ZUdRIzE2RicvJSxtYXRodmFyaWFudEdRJ25vcm1hbEYnLyUmZmVuY2VHUSZmYWxzZUYnLyUqc2VwYXJhdG9yR0Y3LyUpc3RyZXRjaHlHRjcvJSpzeW1tZXRyaWNHRjcvJShsYXJnZW9wR0Y3LyUubW92YWJsZWxpbWl0c0dGNy8lJ2FjY2VudEdGNy8lJ2xzcGFjZUdRJjAuMGVtRicvJSdyc3BhY2VHRkYtSSNtaUdGJDYmUTpTY2FsZX50aGV+bWFnbmV0aWN+ZmllbGR+RidGLy8lJ2l0YWxpY0dRJXRydWVGJy9GM1EnaXRhbGljRidGLy8lK2V4ZWN1dGFibGVHRjdGMg==">NiI=</Equation></Text-field>
</Input>
</Group>
<Group view="code" hide-input="false" hide-output="false" labelreference="L8789" drawlabel="true" applyint="true" applyrational="true" applyexponent="false">
<Input><Text-field prompt="&gt; " style="Maple Input" layout="Normal"><Equation executable="true" style="2D Input" input-equation="" display="LUklbXJvd0c2Iy9JK21vZHVsZW5hbWVHNiJJLFR5cGVzZXR0aW5nR0koX3N5c2xpYkdGJzYqLUkjbWlHRiQ2JVEqU2NhbGVfcG9sRicvJSdpdGFsaWNHUSV0cnVlRicvJSxtYXRodmFyaWFudEdRJ2l0YWxpY0YnLUkjbW9HRiQ2LVEqJmNvbG9uZXE7RicvRjNRJ25vcm1hbEYnLyUmZmVuY2VHUSZmYWxzZUYnLyUqc2VwYXJhdG9yR0Y9LyUpc3RyZXRjaHlHRj0vJSpzeW1tZXRyaWNHRj0vJShsYXJnZW9wR0Y9LyUubW92YWJsZWxpbWl0c0dGPS8lJ2FjY2VudEdGPS8lJ2xzcGFjZUdRLDAuMjc3Nzc3OGVtRicvJSdyc3BhY2VHRkwtRjY2LVEifkYnRjlGO0Y+RkBGQkZERkZGSC9GS1EmMC4wZW1GJy9GTkZTLUYsNiVRJXNxcnRGJy9GMEY9RjktSShtZmVuY2VkR0YkNiQtRiM2KS1JJm1mcmFjR0YkNigtRiM2JS1JI21uR0YkNiRRIjFGJ0Y5Ri9GMi1GIzYnLUZebzYkUSI0RidGOS1GNjYtUScmc2RvdDtGJ0Y5RjtGPkZARkJGREZGRkhGUkZULUYsNiVRI1BpRidGWEY5Ri9GMi8lLmxpbmV0aGlja25lc3NHRmBvLyUrZGVub21hbGlnbkdRJ2NlbnRlckYnLyUpbnVtYWxpZ25HRmBwLyUpYmV2ZWxsZWRHRj1GZm9GTy1GLDYlUSRpbnRGJ0YvRjItRlo2JC1GIzYsRmVwLUZaNiQtRiM2LUZlcC1GWjYkLUYjNjctRiw2JVEmQV9wb2xGJ0YvRjJGZm8tRiw2JVEqQl9zcGhfcG9sRidGL0YyLUY2Ni1RIi5GJ0Y5RjtGPkZARkJGREZGRkhGUkZURmdxRmZvLUklbXN1cEdGJDYlLUYsNiVRInJGJ0YvRjItRiM2JS1GXm82JFEiMkYnRjlGL0YyLyUxc3VwZXJzY3JpcHRzaGlmdEdRIjBGJ0Zmby1GLDYlUSRzaW5GJ0ZYRjktRlo2JC1GIzYlLUYsNiVRJnRoZXRhRidGWEY5LyUrZXhlY3V0YWJsZUdGPUY5RjktRjY2LVEiLEYnRjlGOy9GP0YxRkBGQkZERkZGSEZSL0ZOUSwwLjMzMzMzMzNlbUYnLUYsNiVRJHBoaUYnRlhGOS1GNjYtUSI9RidGOUY7Rj5GQEZCRkRGRkZIRkpGTS1GXm82JEZqckY5LUY2Ni1RIy4uRidGOUY7Rj5GQEZCRkRGRkZIL0ZLUSwwLjIyMjIyMjJlbUYnRlRGZXJGZm9GT0Zpb0Zlc0Y5RjlGZ3NGYnNGYHRGY3RGZXRGT0Zpb0Zlc0Y5RjlGZ3NGYHJGYHRGY3RGZXRGXW9GZXNGOUY5RmVzRjlGOS1GNjYtUSI7RidGOUY7RmpzRkBGQkZERkZGSEZSRk1GZXNGOQ==">QyQ+SSpTY2FsZV9wb2xHNiItSSVzcXJ0RzYkJSpwcm90ZWN0ZWRHSShfc3lzbGliR0YlNiMtSSIqRzYkRikvSSttb2R1bGVuYW1lR0YlSS9WZWN0b3JDYWxjdWx1c0dGKDYkKiQtRi02JCIiJUkjUGlHRikhIiItSSRpbnRHRig2JC1GOjYkLUY6NiQtRi02JC1GLTYkLUkwZGVsYXlEb3RQcm9kdWN0RzYkRikvRjBJLFR5cGVzZXR0aW5nR0YoNiQtRi02JEkmQV9wb2xHRiVJKkJfc3BoX3BvbEdGJUZNKiRJInJHRiUiIiMtSSRzaW5HRig2I0kmdGhldGFHRiUvSSRwaGlHRiU7IiIhLUYtNiRGUEY3L0ZUO0ZYRjcvRk87RlgiIiJGaW4=</Equation></Text-field>
</Input>
<Output><Text-field style="2D Output" layout="Maple Output"><Equation executable="false" style="2D Output" display="LUklbXJvd0c2Iy9JK21vZHVsZW5hbWVHNiJJLFR5cGVzZXR0aW5nR0koX3N5c2xpYkdGJzYoLUkjbWlHRiQ2JVEqU2NhbGVfcG9sRicvJSdpdGFsaWNHUSV0cnVlRicvJSxtYXRodmFyaWFudEdRJ2l0YWxpY0YnLUkjbW9HRiQ2LVEqfiYjODc4ODt+RicvRjNRJ25vcm1hbEYnLyUmZmVuY2VHUSZmYWxzZUYnLyUqc2VwYXJhdG9yR0Y9LyUpc3RyZXRjaHlHRj0vJSpzeW1tZXRyaWNHRj0vJShsYXJnZW9wR0Y9LyUubW92YWJsZWxpbWl0c0dGPS8lJ2FjY2VudEdGPS8lJ2xzcGFjZUdRJjAuMGVtRicvJSdyc3BhY2VHRkwtRiM2KC1JJm1mcmFjR0YkNigtSSNtbkdGJDYkUSIyRidGOS1GVTYkUSQyMzFGJ0Y5LyUubGluZXRoaWNrbmVzc0dRIjFGJy8lK2Rlbm9tYWxpZ25HUSdjZW50ZXJGJy8lKW51bWFsaWduR0Zqbi8lKWJldmVsbGVkR0Y9LUY2Ni1RMSZJbnZpc2libGVUaW1lcztGJ0Y5RjtGPkZARkJGREZGRkhGSkZNLUYjNiYtSSZtc3FydEdGJDYjLUZVNiRRKDExODg3MjZGJ0Y5Rl9vLUZlbzYjLUYsNiVRJkFfcG9sRidGL0YyRjkvJStmb3JlZ3JvdW5kR1EoWzAsMCwwXUYnLyUpcmVhZG9ubHlHRj1GOUZfcEZicEY5">LCQqJiIoRSgpPSIjIiIiIiIjSSZBX3BvbEc2IkYlI0YnIiRKIw==</Equation></Text-field>
</Output>
</Group>
<Group view="code" hide-input="false" hide-output="false" labelreference="L8781" drawlabel="true" applyint="true" applyrational="true" applyexponent="false">
<Input><Text-field prompt="&gt; " style="Maple Input" layout="Normal"><Equation executable="true" style="2D Input" input-equation="if Scale_pol = 0 then A_pol = 0 else A_pol := simplify(solve(Scale_pol = 1, A_pol)) end if;" display="LUklbXJvd0c2Iy9JK21vZHVsZW5hbWVHNiJJLFR5cGVzZXR0aW5nR0koX3N5c2xpYkdGJzZALUkjbW9HRiQ2L1EjaWZGJy8lJWJvbGRHUSV0cnVlRicvJSxtYXRodmFyaWFudEdRJWJvbGRGJy8lK2ZvbnR3ZWlnaHRHRjQvJSZmZW5jZUdRJmZhbHNlRicvJSpzZXBhcmF0b3JHRjkvJSlzdHJldGNoeUdGOS8lKnN5bW1ldHJpY0dGOS8lKGxhcmdlb3BHRjkvJS5tb3ZhYmxlbGltaXRzR0Y5LyUnYWNjZW50R0Y5LyUnbHNwYWNlR1EmMC4wZW1GJy8lJ3JzcGFjZUdGSC1GLDYtUSJ+RicvRjNRJ25vcm1hbEYnRjdGOkY8Rj5GQEZCRkRGRkZJLUkjbWlHRiQ2JVEqU2NhbGVfcG9sRicvJSdpdGFsaWNHRjEvRjNRJ2l0YWxpY0YnRkstRiw2LVEiPUYnRk5GN0Y6RjxGPkZARkJGRC9GR1EsMC4yNzc3Nzc4ZW1GJy9GSkZmbi1JI21uR0YkNiRRIjBGJ0ZORkstRiw2L1EldGhlbkYnRi9GMkY1RjdGOkY8Rj5GQEZCRkRGRkZJRkstRlE2JVEmQV9wb2xGJ0ZURlZGWEZobkZLRkstSSdtc3BhY2VHRiQ2Ji8lJ2hlaWdodEdRJjAuMGV4RicvJSZ3aWR0aEdGSC8lJmRlcHRoR0Znby8lKmxpbmVicmVha0dRKG5ld2xpbmVGJ0ZLLUYsNi9RJWVsc2VGJ0YvRjJGNUY3RjpGPEY+RkBGQkZERkZGSUZLRl9vLUYsNi1RKiZjb2xvbmVxO0YnRk5GN0Y6RjxGPkZARkJGREZlbkZnbi1GUTYlUSlzaW1wbGlmeUYnRlRGVi1JKG1mZW5jZWRHRiQ2JC1GIzYmLUZRNiVRJnNvbHZlRidGVEZWLUZpcDYkLUYjNilGUEZYLUZpbjYkUSIxRidGTi1GLDYtUSIsRidGTkY3L0Y7RjFGPEY+RkBGQkZERkYvRkpRLDAuMzMzMzMzM2VtRidGX28vJStleGVjdXRhYmxlR0Y5Rk5GTkZdckZORk4tRiw2LVEiO0YnRk5GN0ZqcUY8Rj5GQEZCRkRGRkZnbkZLLUYsNi9RJGVuZEYnRi9GMkY1RjdGOkY8Rj5GQEZCRkRGRkZJRktGK0ZfckZdckZO">QyRAJS9JKlNjYWxlX3BvbEc2IiIiIS9JJkFfcG9sR0YmRic+RiktSSlzaW1wbGlmeUc2JCUqcHJvdGVjdGVkR0koX3N5c2xpYkdGJjYjLUkmc29sdmVHRiY2JC9GJSIiIkYpRjU=</Equation></Text-field>
</Input>
<Output><Text-field style="2D Output" layout="Maple Output"><Equation executable="false" style="2D Output" display="LUklbXJvd0c2Iy9JK21vZHVsZW5hbWVHNiJJLFR5cGVzZXR0aW5nR0koX3N5c2xpYkdGJzYoLUkjbWlHRiQ2JVEmQV9wb2xGJy8lJ2l0YWxpY0dRJXRydWVGJy8lLG1hdGh2YXJpYW50R1EnaXRhbGljRictSSNtb0dGJDYtUSp+JiM4Nzg4O35GJy9GM1Enbm9ybWFsRicvJSZmZW5jZUdRJmZhbHNlRicvJSpzZXBhcmF0b3JHRj0vJSlzdHJldGNoeUdGPS8lKnN5bW1ldHJpY0dGPS8lKGxhcmdlb3BHRj0vJS5tb3ZhYmxlbGltaXRzR0Y9LyUnYWNjZW50R0Y9LyUnbHNwYWNlR1EmMC4wZW1GJy8lJ3JzcGFjZUdGTC1JJm1mcmFjR0YkNigtSSNtbkdGJDYkUSQyMzFGJ0Y5LUZTNiRRJjIwNTg0RidGOS8lLmxpbmV0aGlja25lc3NHUSIxRicvJStkZW5vbWFsaWduR1EnY2VudGVyRicvJSludW1hbGlnbkdGaG4vJSliZXZlbGxlZEdGPS8lK2ZvcmVncm91bmRHUShbMCwwLDBdRicvJSlyZWFkb25seUdGPUY5">IyIkSiMiJiVlPw==</Equation></Text-field>
</Output>
</Group>
<Group view="code" hide-input="false" hide-output="false" labelreference="L8770" drawlabel="true" applyint="true" applyrational="true" applyexponent="false">
<Input><Text-field prompt="&gt; " style="Maple Input" layout="Normal"><Equation executable="true" style="2D Input" input-equation="" display="LUklbXJvd0c2Iy9JK21vZHVsZW5hbWVHNiJJLFR5cGVzZXR0aW5nR0koX3N5c2xpYkdGJzYlLUkjbW9HRiQ2LlEhRicvJSVzaXplR1EjMTRGJy8lLG1hdGh2YXJpYW50R1Enbm9ybWFsRicvJSZmZW5jZUdRJmZhbHNlRicvJSpzZXBhcmF0b3JHRjcvJSlzdHJldGNoeUdGNy8lKnN5bW1ldHJpY0dGNy8lKGxhcmdlb3BHRjcvJS5tb3ZhYmxlbGltaXRzR0Y3LyUnYWNjZW50R0Y3LyUnbHNwYWNlR1EsMC4yMjIyMjIyZW1GJy8lJ3JzcGFjZUdGRi8lK2V4ZWN1dGFibGVHRjdGMg==">LUklbXJvd0c2Iy9JK21vZHVsZW5hbWVHNiJJLFR5cGVzZXR0aW5nR0koX3N5c2xpYkdGJzYlLUkjbW9HRiQ2LlEhRicvJSVzaXplR1EjMTRGJy8lLG1hdGh2YXJpYW50R1Enbm9ybWFsRicvJSZmZW5jZUdRJmZhbHNlRicvJSpzZXBhcmF0b3JHRjcvJSlzdHJldGNoeUdGNy8lKnN5bW1ldHJpY0dGNy8lKGxhcmdlb3BHRjcvJS5tb3ZhYmxlbGltaXRzR0Y3LyUnYWNjZW50R0Y3LyUnbHNwYWNlR1EsMC4yMjIyMjIyZW1GJy8lJ3JzcGFjZUdGRi8lK2V4ZWN1dGFibGVHRjdGMg==</Equation></Text-field>
</Input>
</Group></Presentation-Block><Presentation-Block>
<Group view="code" hide-input="false" hide-output="false" labelreference="L8771" drawlabel="true" applyint="true" applyrational="true" applyexponent="false">
<Input><Text-field prompt="&gt; " style="Maple Input" layout="Normal"><Equation executable="true" style="2D Input" input-equation="" display="LUklbXJvd0c2Iy9JK21vZHVsZW5hbWVHNiJJLFR5cGVzZXR0aW5nR0koX3N5c2xpYkdGJzYqLUkjbWlHRiQ2JVEqU2NhbGVfdG9yRicvJSdpdGFsaWNHUSV0cnVlRicvJSxtYXRodmFyaWFudEdRJ2l0YWxpY0YnLUkjbW9HRiQ2LVEqJmNvbG9uZXE7RicvRjNRJ25vcm1hbEYnLyUmZmVuY2VHUSZmYWxzZUYnLyUqc2VwYXJhdG9yR0Y9LyUpc3RyZXRjaHlHRj0vJSpzeW1tZXRyaWNHRj0vJShsYXJnZW9wR0Y9LyUubW92YWJsZWxpbWl0c0dGPS8lJ2FjY2VudEdGPS8lJ2xzcGFjZUdRLDAuMjc3Nzc3OGVtRicvJSdyc3BhY2VHRkwtRjY2LVEifkYnRjlGO0Y+RkBGQkZERkZGSC9GS1EmMC4wZW1GJy9GTkZTLUYsNiVRJXNxcnRGJy9GMEY9RjktSShtZmVuY2VkR0YkNiQtRiM2KS1JJm1mcmFjR0YkNigtRiM2JS1JI21uR0YkNiRRIjFGJ0Y5Ri9GMi1GIzYnLUZebzYkUSI0RidGOS1GNjYtUScmc2RvdDtGJ0Y5RjtGPkZARkJGREZGRkhGUkZULUYsNiVRI1BpRidGWEY5Ri9GMi8lLmxpbmV0aGlja25lc3NHRmBvLyUrZGVub21hbGlnbkdRJ2NlbnRlckYnLyUpbnVtYWxpZ25HRmBwLyUpYmV2ZWxsZWRHRj1GZm9GTy1GLDYlUSRpbnRGJ0YvRjItRlo2JC1GIzYsRmVwLUZaNiQtRiM2LUZlcC1GWjYkLUYjNjctRiw2JVEmQV90b3JGJ0YvRjJGZm8tRiw2JVEqQl9zcGhfdG9yRidGL0YyLUY2Ni1RIi5GJ0Y5RjtGPkZARkJGREZGRkhGUkZURmdxRmZvLUklbXN1cEdGJDYlLUYsNiVRInJGJ0YvRjItRiM2JS1GXm82JFEiMkYnRjlGL0YyLyUxc3VwZXJzY3JpcHRzaGlmdEdRIjBGJ0Zmby1GLDYlUSRzaW5GJ0ZYRjktRlo2JC1GIzYlLUYsNiVRJnRoZXRhRidGWEY5LyUrZXhlY3V0YWJsZUdGPUY5RjktRjY2LVEiLEYnRjlGOy9GP0YxRkBGQkZERkZGSEZSL0ZOUSwwLjMzMzMzMzNlbUYnLUYsNiVRJHBoaUYnRlhGOS1GNjYtUSI9RidGOUY7Rj5GQEZCRkRGRkZIRkpGTS1GXm82JEZqckY5LUY2Ni1RIy4uRidGOUY7Rj5GQEZCRkRGRkZIL0ZLUSwwLjIyMjIyMjJlbUYnRlRGZXJGZm9GT0Zpb0Zlc0Y5RjlGZ3NGYnNGYHRGY3RGZXRGT0Zpb0Zlc0Y5RjlGZ3NGYHJGYHRGY3RGZXRGXW9GZXNGOUY5RmVzRjlGOS1GNjYtUSI7RidGOUY7RmpzRkBGQkZERkZGSEZSRk1GZXNGOQ==">QyQ+SSpTY2FsZV90b3JHNiItSSVzcXJ0RzYkJSpwcm90ZWN0ZWRHSShfc3lzbGliR0YlNiMtSSIqRzYkRikvSSttb2R1bGVuYW1lR0YlSS9WZWN0b3JDYWxjdWx1c0dGKDYkKiQtRi02JCIiJUkjUGlHRikhIiItSSRpbnRHRig2JC1GOjYkLUY6NiQtRi02JC1GLTYkLUkwZGVsYXlEb3RQcm9kdWN0RzYkRikvRjBJLFR5cGVzZXR0aW5nR0YoNiQtRi02JEkmQV90b3JHRiVJKkJfc3BoX3RvckdGJUZNKiRJInJHRiUiIiMtSSRzaW5HRig2I0kmdGhldGFHRiUvSSRwaGlHRiU7IiIhLUYtNiRGUEY3L0ZUO0ZYRjcvRk87RlgiIiJGaW4=</Equation></Text-field>
</Input>
<Output><Text-field style="2D Output" layout="Maple Output"><Equation executable="false" style="2D Output" display="LUklbXJvd0c2Iy9JK21vZHVsZW5hbWVHNiJJLFR5cGVzZXR0aW5nR0koX3N5c2xpYkdGJzYoLUkjbWlHRiQ2JVEqU2NhbGVfdG9yRicvJSdpdGFsaWNHUSV0cnVlRicvJSxtYXRodmFyaWFudEdRJ2l0YWxpY0YnLUkjbW9HRiQ2LVEqfiYjODc4ODt+RicvRjNRJ25vcm1hbEYnLyUmZmVuY2VHUSZmYWxzZUYnLyUqc2VwYXJhdG9yR0Y9LyUpc3RyZXRjaHlHRj0vJSpzeW1tZXRyaWNHRj0vJShsYXJnZW9wR0Y9LyUubW92YWJsZWxpbWl0c0dGPS8lJ2FjY2VudEdGPS8lJ2xzcGFjZUdRJjAuMGVtRicvJSdyc3BhY2VHRkwtSSNtbkdGJDYkUSIwRidGOS8lK2ZvcmVncm91bmRHUShbMCwwLDBdRicvJSlyZWFkb25seUdGPUY5">IiIh</Equation></Text-field>
</Output>
</Group>
<Group view="code" hide-input="false" hide-output="false" labelreference="L8772" drawlabel="true" applyint="true" applyrational="true" applyexponent="false">
<Input><Text-field prompt="&gt; " style="Maple Input" layout="Normal"><Equation executable="true" style="2D Input" input-equation="if Scale_tor = 0 then A_tor = 0 else A_tor := simplify(solve(Scale_tor = 1, A_tor)) end if;" display="LUklbXJvd0c2Iy9JK21vZHVsZW5hbWVHNiJJLFR5cGVzZXR0aW5nR0koX3N5c2xpYkdGJzY/LUkjbW9HRiQ2L1EjaWZGJy8lJWJvbGRHUSV0cnVlRicvJSxtYXRodmFyaWFudEdRJWJvbGRGJy8lK2ZvbnR3ZWlnaHRHRjQvJSZmZW5jZUdRJmZhbHNlRicvJSpzZXBhcmF0b3JHRjkvJSlzdHJldGNoeUdGOS8lKnN5bW1ldHJpY0dGOS8lKGxhcmdlb3BHRjkvJS5tb3ZhYmxlbGltaXRzR0Y5LyUnYWNjZW50R0Y5LyUnbHNwYWNlR1EmMC4wZW1GJy8lJ3JzcGFjZUdGSC1GLDYtUSJ+RicvRjNRJ25vcm1hbEYnRjdGOkY8Rj5GQEZCRkRGRkZJLUkjbWlHRiQ2JVEqU2NhbGVfdG9yRicvJSdpdGFsaWNHRjEvRjNRJ2l0YWxpY0YnRkstRiw2LVEiPUYnRk5GN0Y6RjxGPkZARkJGRC9GR1EsMC4yNzc3Nzc4ZW1GJy9GSkZmbi1JI21uR0YkNiRRIjBGJ0ZORkstRiw2L1EldGhlbkYnRi9GMkY1RjdGOkY8Rj5GQEZCRkRGRkZJRkstRlE2JVEmQV90b3JGJ0ZURlZGWEZobkZLRkstSSdtc3BhY2VHRiQ2Ji8lJ2hlaWdodEdRJjAuMGV4RicvJSZ3aWR0aEdGSC8lJmRlcHRoR0Znby8lKmxpbmVicmVha0dRKG5ld2xpbmVGJ0ZLLUYsNi9RJWVsc2VGJ0YvRjJGNUY3RjpGPEY+RkBGQkZERkZGSUZLRl9vLUYsNi1RKiZjb2xvbmVxO0YnRk5GN0Y6RjxGPkZARkJGREZlbkZnbi1GUTYlUSlzaW1wbGlmeUYnRlRGVi1JKG1mZW5jZWRHRiQ2JC1GIzYmLUZRNiVRJnNvbHZlRidGVEZWLUZpcDYkLUYjNilGUEZYLUZpbjYkUSIxRidGTi1GLDYtUSIsRidGTkY3L0Y7RjFGPEY+RkBGQkZERkYvRkpRLDAuMzMzMzMzM2VtRidGX28vJStleGVjdXRhYmxlR0Y5Rk5GTkZdckZORk5GSy1GLDYvUSRlbmRGJ0YvRjJGNUY3RjpGPEY+RkBGQkZERkZGSUZLRistRiw2LVEiO0YnRk5GN0ZqcUY8Rj5GQEZCRkRGRkZnbkZdckZO">QyRAJS9JKlNjYWxlX3Rvckc2IiIiIS9JJkFfdG9yR0YmRic+RiktSSlzaW1wbGlmeUc2JCUqcHJvdGVjdGVkR0koX3N5c2xpYkdGJjYjLUkmc29sdmVHRi02JC9GJSIiIkYpRjU=</Equation></Text-field>
</Input>
<Output><Text-field style="2D Output" layout="Maple Output"><Equation executable="false" style="2D Output" display="LUklbXJvd0c2Iy9JK21vZHVsZW5hbWVHNiJJLFR5cGVzZXR0aW5nR0koX3N5c2xpYkdGJzYoLUkjbWlHRiQ2JVEmQV90b3JGJy8lJ2l0YWxpY0dRJXRydWVGJy8lLG1hdGh2YXJpYW50R1EnaXRhbGljRictSSNtb0dGJDYtUSI9RicvRjNRJ25vcm1hbEYnLyUmZmVuY2VHUSZmYWxzZUYnLyUqc2VwYXJhdG9yR0Y9LyUpc3RyZXRjaHlHRj0vJSpzeW1tZXRyaWNHRj0vJShsYXJnZW9wR0Y9LyUubW92YWJsZWxpbWl0c0dGPS8lJ2FjY2VudEdGPS8lJ2xzcGFjZUdRLDAuMjc3Nzc3OGVtRicvJSdyc3BhY2VHRkwtSSNtbkdGJDYkUSIwRidGOS8lK2ZvcmVncm91bmRHUShbMCwwLDBdRicvJSlyZWFkb25seUdGPUY5">L0kmQV90b3JHNiIiIiE=</Equation></Text-field>
</Output>
</Group>
<Group view="code" hide-input="false" hide-output="false" labelreference="L8784" drawlabel="true" applyint="true" applyrational="true" applyexponent="false">
<Input><Text-field prompt="&gt; " style="Maple Input" layout="Normal"><Equation executable="true" style="2D Input" input-equation="" display="LUklbXJvd0c2Iy9JK21vZHVsZW5hbWVHNiJJLFR5cGVzZXR0aW5nR0koX3N5c2xpYkdGJzYlLUkjbW9HRiQ2LlEhRicvJSVzaXplR1EjMTRGJy8lLG1hdGh2YXJpYW50R1Enbm9ybWFsRicvJSZmZW5jZUdRJmZhbHNlRicvJSpzZXBhcmF0b3JHRjcvJSlzdHJldGNoeUdGNy8lKnN5bW1ldHJpY0dGNy8lKGxhcmdlb3BHRjcvJS5tb3ZhYmxlbGltaXRzR0Y3LyUnYWNjZW50R0Y3LyUnbHNwYWNlR1EsMC4yMjIyMjIyZW1GJy8lJ3JzcGFjZUdGRi8lK2V4ZWN1dGFibGVHRjdGMg==">LUklbXJvd0c2Iy9JK21vZHVsZW5hbWVHNiJJLFR5cGVzZXR0aW5nR0koX3N5c2xpYkdGJzYlLUkjbW9HRiQ2LlEhRicvJSVzaXplR1EjMTRGJy8lLG1hdGh2YXJpYW50R1Enbm9ybWFsRicvJSZmZW5jZUdRJmZhbHNlRicvJSpzZXBhcmF0b3JHRjcvJSlzdHJldGNoeUdGNy8lKnN5bW1ldHJpY0dGNy8lKGxhcmdlb3BHRjcvJS5tb3ZhYmxlbGltaXRzR0Y3LyUnYWNjZW50R0Y3LyUnbHNwYWNlR1EsMC4yMjIyMjIyZW1GJy8lJ3JzcGFjZUdGRi8lK2V4ZWN1dGFibGVHRjdGMg==</Equation></Text-field>
</Input>
</Group></Presentation-Block><Presentation-Block>
<Group view="code" hide-output="false" labelreference="L8786" drawlabel="true" applyint="true" applyrational="true" applyexponent="false">
<Input><Text-field prompt="&gt; " style="Maple Input" layout="Normal"><Equation executable="true" style="2D Input" input-equation="" display="LUklbXJvd0c2Iy9JK21vZHVsZW5hbWVHNiJJLFR5cGVzZXR0aW5nR0koX3N5c2xpYkdGJzYlLUkjbW9HRiQ2LlEhRicvJSVzaXplR1EjMTRGJy8lLG1hdGh2YXJpYW50R1Enbm9ybWFsRicvJSZmZW5jZUdRJmZhbHNlRicvJSpzZXBhcmF0b3JHRjcvJSlzdHJldGNoeUdGNy8lKnN5bW1ldHJpY0dGNy8lKGxhcmdlb3BHRjcvJS5tb3ZhYmxlbGltaXRzR0Y3LyUnYWNjZW50R0Y3LyUnbHNwYWNlR1EsMC4yMjIyMjIyZW1GJy8lJ3JzcGFjZUdGRi8lK2V4ZWN1dGFibGVHRjdGMg==">LUklbXJvd0c2Iy9JK21vZHVsZW5hbWVHNiJJLFR5cGVzZXR0aW5nR0koX3N5c2xpYkdGJzYlLUkjbW9HRiQ2LlEhRicvJSVzaXplR1EjMTRGJy8lLG1hdGh2YXJpYW50R1Enbm9ybWFsRicvJSZmZW5jZUdRJmZhbHNlRicvJSpzZXBhcmF0b3JHRjcvJSlzdHJldGNoeUdGNy8lKnN5bW1ldHJpY0dGNy8lKGxhcmdlb3BHRjcvJS5tb3ZhYmxlbGltaXRzR0Y3LyUnYWNjZW50R0Y3LyUnbHNwYWNlR1EsMC4yMjIyMjIyZW1GJy8lJ3JzcGFjZUdGRi8lK2V4ZWN1dGFibGVHRjdGMg==</Equation></Text-field>
</Input>
</Group>
<Group view="code" hide-output="false" labelreference="L8787" drawlabel="true" applyint="true" applyrational="true" applyexponent="false">
<Input><Text-field prompt="&gt; " style="Maple Input" layout="Normal"><Equation executable="true" style="2D Input" input-equation="" display="LUklbXJvd0c2Iy9JK21vZHVsZW5hbWVHNiJJLFR5cGVzZXR0aW5nR0koX3N5c2xpYkdGJzYlLUkjbW9HRiQ2LlEhRicvJSVzaXplR1EjMTRGJy8lLG1hdGh2YXJpYW50R1Enbm9ybWFsRicvJSZmZW5jZUdRJmZhbHNlRicvJSpzZXBhcmF0b3JHRjcvJSlzdHJldGNoeUdGNy8lKnN5bW1ldHJpY0dGNy8lKGxhcmdlb3BHRjcvJS5tb3ZhYmxlbGltaXRzR0Y3LyUnYWNjZW50R0Y3LyUnbHNwYWNlR1EsMC4yMjIyMjIyZW1GJy8lJ3JzcGFjZUdGRi8lK2V4ZWN1dGFibGVHRjdGMg==">LUklbXJvd0c2Iy9JK21vZHVsZW5hbWVHNiJJLFR5cGVzZXR0aW5nR0koX3N5c2xpYkdGJzYlLUkjbW9HRiQ2LlEhRicvJSVzaXplR1EjMTRGJy8lLG1hdGh2YXJpYW50R1Enbm9ybWFsRicvJSZmZW5jZUdRJmZhbHNlRicvJSpzZXBhcmF0b3JHRjcvJSlzdHJldGNoeUdGNy8lKnN5bW1ldHJpY0dGNy8lKGxhcmdlb3BHRjcvJS5tb3ZhYmxlbGltaXRzR0Y3LyUnYWNjZW50R0Y3LyUnbHNwYWNlR1EsMC4yMjIyMjIyZW1GJy8lJ3JzcGFjZUdGRi8lK2V4ZWN1dGFibGVHRjdGMg==</Equation></Text-field>
</Input>
</Group>
<Group view="code" hide-input="false" hide-output="false" labelreference="L8788" drawlabel="true" applyint="true" applyrational="true" applyexponent="false">
<Input><Text-field prompt="&gt; " style="Maple Input" layout="Normal"><Equation executable="true" style="2D Input" input-equation="" display="LUklbXJvd0c2Iy9JK21vZHVsZW5hbWVHNiJJLFR5cGVzZXR0aW5nR0koX3N5c2xpYkdGJzYlLUkjbW9HRiQ2LlEhRicvJSVzaXplR1EjMTRGJy8lLG1hdGh2YXJpYW50R1Enbm9ybWFsRicvJSZmZW5jZUdRJmZhbHNlRicvJSpzZXBhcmF0b3JHRjcvJSlzdHJldGNoeUdGNy8lKnN5bW1ldHJpY0dGNy8lKGxhcmdlb3BHRjcvJS5tb3ZhYmxlbGltaXRzR0Y3LyUnYWNjZW50R0Y3LyUnbHNwYWNlR1EsMC4yMjIyMjIyZW1GJy8lJ3JzcGFjZUdGRi8lK2V4ZWN1dGFibGVHRjdGMg==">LUklbXJvd0c2Iy9JK21vZHVsZW5hbWVHNiJJLFR5cGVzZXR0aW5nR0koX3N5c2xpYkdGJzYlLUkjbW9HRiQ2LlEhRicvJSVzaXplR1EjMTRGJy8lLG1hdGh2YXJpYW50R1Enbm9ybWFsRicvJSZmZW5jZUdRJmZhbHNlRicvJSpzZXBhcmF0b3JHRjcvJSlzdHJldGNoeUdGNy8lKnN5bW1ldHJpY0dGNy8lKGxhcmdlb3BHRjcvJS5tb3ZhYmxlbGltaXRzR0Y3LyUnYWNjZW50R0Y3LyUnbHNwYWNlR1EsMC4yMjIyMjIyZW1GJy8lJ3JzcGFjZUdGRi8lK2V4ZWN1dGFibGVHRjdGMg==</Equation></Text-field>
</Input>
</Group>
<Group view="code" hide-output="false" labelreference="L8778" drawlabel="true" applyint="true" applyrational="true" applyexponent="false">
<Input><Text-field prompt="&gt; " style="Maple Input" layout="Normal"><Equation executable="true" style="2D Input" input-equation="VectorCalculus:-SetCoordinates(cartesian[x, y, z]):" display="LUklbXJvd0c2Iy9JK21vZHVsZW5hbWVHNiJJLFR5cGVzZXR0aW5nR0koX3N5c2xpYkdGJzYnLUkjbWlHRiQ2JVEvU2V0Q29vcmRpbmF0ZXNGJy8lJ2l0YWxpY0dRJXRydWVGJy8lLG1hdGh2YXJpYW50R1EnaXRhbGljRictSShtZmVuY2VkR0YkNiQtRiM2Ji1GLDYlUSpjYXJ0ZXNpYW5GJ0YvRjItRjY2Ji1GIzYpLUYsNiVRInhGJ0YvRjItSSNtb0dGJDYtUSIsRicvRjNRJ25vcm1hbEYnLyUmZmVuY2VHUSZmYWxzZUYnLyUqc2VwYXJhdG9yR0YxLyUpc3RyZXRjaHlHRkwvJSpzeW1tZXRyaWNHRkwvJShsYXJnZW9wR0ZMLyUubW92YWJsZWxpbWl0c0dGTC8lJ2FjY2VudEdGTC8lJ2xzcGFjZUdRJjAuMGVtRicvJSdyc3BhY2VHUSwwLjMzMzMzMzNlbUYnLUYsNiVRInlGJ0YvRjJGRC1GLDYlUSJ6RidGL0YyLyUrZXhlY3V0YWJsZUdGTEZIRkgvJSVvcGVuR1EiW0YnLyUmY2xvc2VHUSJdRidGX29GSEZILUZFNi1RIjpGJ0ZIRkovRk5GTEZPRlFGU0ZVRlcvRlpRLDAuMjc3Nzc3OGVtRicvRmduRlxwRl9vRkg=">QyQtSS9TZXRDb29yZGluYXRlc0c2JCUqcHJvdGVjdGVkRy9JK21vZHVsZW5hbWVHNiJJL1ZlY3RvckNhbGN1bHVzRzYkRiZJKF9zeXNsaWJHRik2IyZJKmNhcnRlc2lhbkdGKTYlSSJ4R0YpSSJ5R0YpSSJ6R0YpISIi</Equation></Text-field>
</Input>
</Group>
<Group view="code" hide-input="false" hide-output="false" labelreference="L8774" drawlabel="true" applyint="true" applyrational="true" applyexponent="false">
<Input><Text-field prompt="&gt; " style="Maple Input" layout="Normal"><Equation executable="true" style="2D Input" input-equation="B_cart := scalars2vf(VectorCalculus:-`*`(sqrt(A_tor), B_scalar_tor), VectorCalculus:-`*`(sqrt(A_pol), B_scalar_pol));" display="LUklbXJvd0c2Iy9JK21vZHVsZW5hbWVHNiJJLFR5cGVzZXR0aW5nR0koX3N5c2xpYkdGJzYsLUkjbWlHRiQ2JVEnQl9jYXJ0RicvJSdpdGFsaWNHUSV0cnVlRicvJSxtYXRodmFyaWFudEdRJ2l0YWxpY0YnLUkjbW9HRiQ2LVEifkYnL0YzUSdub3JtYWxGJy8lJmZlbmNlR1EmZmFsc2VGJy8lKnNlcGFyYXRvckdGPS8lKXN0cmV0Y2h5R0Y9LyUqc3ltbWV0cmljR0Y9LyUobGFyZ2VvcEdGPS8lLm1vdmFibGVsaW1pdHNHRj0vJSdhY2NlbnRHRj0vJSdsc3BhY2VHUSYwLjBlbUYnLyUncnNwYWNlR0ZMLUY2Ni1RKiZjb2xvbmVxO0YnRjlGO0Y+RkBGQkZERkZGSC9GS1EsMC4yNzc3Nzc4ZW1GJy9GTkZTRjUtRiw2JVErc2NhbGFyczJ2ZkYnRi9GMi1JKG1mZW5jZWRHRiQ2JC1GIzYuLUYsNiVRJXNxcnRGJy9GMEY9RjktRlk2JC1GIzYlLUYsNiVRJkFfdG9yRidGL0YyLyUrZXhlY3V0YWJsZUdGPUY5RjktRjY2LVEnJnNkb3Q7RidGOUY7Rj5GQEZCRkRGRkZIRkpGTS1GLDYlUS1CX3NjYWxhcl90b3JGJ0YvRjItRjY2LVEiLEYnRjlGOy9GP0YxRkBGQkZERkZGSEZKL0ZOUSwwLjMzMzMzMzNlbUYnRjVGZ24tRlk2JC1GIzYlLUYsNiVRJkFfcG9sRidGL0YyRmJvRjlGOUZkby1GLDYlUS1CX3NjYWxhcl9wb2xGJ0YvRjJGYm9GOUY5LUY2Ni1RIjtGJ0Y5RjtGXXBGQEZCRkRGRkZIRkpGVEY1RmJvRjk=">QyQ+SSdCX2NhcnRHNiItSStzY2FsYXJzMnZmR0YlNiQtSSIqRzYkJSpwcm90ZWN0ZWRHL0krbW9kdWxlbmFtZUdGJUkvVmVjdG9yQ2FsY3VsdXNHNiRGLEkoX3N5c2xpYkdGJTYkLUklc3FydEdGMDYjSSZBX3RvckdGJUktQl9zY2FsYXJfdG9yR0YlLUYqNiQtRjQ2I0kmQV9wb2xHRiVJLUJfc2NhbGFyX3BvbEdGJSIiIg==</Equation></Text-field>
</Input>
<Output><Text-field style="2D Output" layout="Maple Output"><Equation executable="false" style="2D Output" display="LUklbXJvd0c2Iy9JK21vZHVsZW5hbWVHNiJJLFR5cGVzZXR0aW5nR0koX3N5c2xpYkdGJzYoLUkjbWlHRiQ2JVEnQl9jYXJ0RicvJSdpdGFsaWNHUSV0cnVlRicvJSxtYXRodmFyaWFudEdRJ2l0YWxpY0YnLUkjbW9HRiQ2LVEqfiYjODc4ODt+RicvRjNRJ25vcm1hbEYnLyUmZmVuY2VHUSZmYWxzZUYnLyUqc2VwYXJhdG9yR0Y9LyUpc3RyZXRjaHlHRj0vJSpzeW1tZXRyaWNHRj0vJShsYXJnZW9wR0Y9LyUubW92YWJsZWxpbWl0c0dGPS8lJ2FjY2VudEdGPS8lJ2xzcGFjZUdRJjAuMGVtRicvJSdyc3BhY2VHRkwtSShtYWN0aW9uR0YkNiUtRiM2Ky1GIzYnLUkobWZlbmNlZEdGJDYkLUYjNistRjY2LVEqJnVtaW51czA7RidGOUY7Rj5GQEZCRkRGRkZIL0ZLUSwwLjIyMjIyMjJlbUYnL0ZORmluLUYjNigtSSZtZnJhY0dGJDYoLUkjbW5HRiQ2JFEjMzBGJ0Y5LUZhbzYkUSUyNTczRidGOS8lLmxpbmV0aGlja25lc3NHUSIxRicvJStkZW5vbWFsaWduR1EnY2VudGVyRicvJSludW1hbGlnbkdGXHAvJSliZXZlbGxlZEdGPS1GNjYtUTEmSW52aXNpYmxlVGltZXM7RidGOUY7Rj5GQEZCRkRGRkZIRkpGTS1GIzYqLUkmbXNxcnRHRiQ2Iy1GYW82JFEoMTE4ODcyNkYnRjlGYXAtRiw2JVEieEYnRi9GMkZhcC1JJW1zdXBHRiQ2JS1GLDYlUSJ5RidGL0YyLUZhbzYkUSIyRidGOS8lMXN1cGVyc2NyaXB0c2hpZnRHUSIwRidGYXAtRiw2JVEiekYnRi9GMkY5LyUrZm9yZWdyb3VuZEdRKFswLDAsMF1GJy8lKXJlYWRvbmx5R0Y9RjktRjY2LVEoJm1pbnVzO0YnRjlGO0Y+RkBGQkZERkZGSEZobkZqbi1GIzYoRl1vRmFwLUYjNihGZnBGYXAtRmBxNiVGXHEtRmFvNiRRIjNGJ0Y5RmhxRmFwRltyRjlGXnJGYXJGOUZjci1GIzYoRl1vRmFwLUYjNihGZnBGYXBGXHFGYXAtRmBxNiVGW3JGXHNGaHFGOUZeckZhckY5LUY2Ni1RIitGJ0Y5RjtGPkZARkJGREZGRkhGaG5Gam4tRiM2KC1GXm82KC1GYW82JFEjNTdGJ0Y5LUZhbzYkUSU1MTQ2RidGOUZnb0Zqb0ZdcEZfcEZhcC1GIzYoRmZwRmFwRlxxRmFwRltyRjlGXnJGYXJGOUY5RjktSSVtc3ViR0YkNiUtSSZtb3ZlckdGJDYlLUYsNiVRImVGJ0YvRjItRjY2LVEiX0YnRjlGO0Y+RkBGQkZERkZGSC9GS1EsMC4xMTExMTExZW1GJy9GTkZhdUZIRlxxLyUvc3Vic2NyaXB0c2hpZnRHRmpxRl5yRmFyRjlGZXMtRiM2Jy1GVzYkLUYjNitGZW4tRiM2KEZdb0ZhcC1GIzYqRmZwRmFwLUZgcTYlRlxxRmVxRmhxRmFwRmJxRmFwRltyRjlGXnJGYXJGOUZjci1GIzYoRl1vRmFwLUYjNihGZnBGYXAtRmBxNiVGYnFGXHNGaHFGYXBGW3JGOUZeckZhckY5RmNyLUYjNihGXW9GYXAtRiM2KEZmcEZhcEZicUZhcEZjc0Y5Rl5yRmFyRjlGZXMtRiM2KEZqc0ZhcC1GIzYoRmZwRmFwRmJxRmFwRltyRjlGXnJGYXJGOUY5RjktRmV0NiVGZ3RGYnFGY3VGXnJGYXJGOUZlcy1GIzYnLUZXNiQtRiM2Ni1GIzYoLUZebzYoLUZhbzYkUSMyNUYnRjlGX3RGZ29Gam9GXXBGX3BGYXAtRiM2JEZmcEY5Rl5yRmFyRjlGZXMtRiM2KC1GXm82KC1GYW82JFEjOTBGJ0Y5RmRvRmdvRmpvRl1wRl9wRmFwLUYjNihGZnBGYXBGX3ZGYXBGX3FGOUZeckZhckY5RmVzLUYjNigtRl5vNigtRmFvNiRRIzYwRidGOUZkb0Znb0Zqb0ZdcEZfcEZhcC1GIzYoRmZwRmFwRl92RmFwLUZgcTYlRltyRmVxRmhxRjlGXnJGYXJGOUZlcy1GIzYoRlt5RmFwLUYjNihGZnBGYXBGX3FGYXBGYnlGOUZeckZhckY5RmVzLUYjNigtRl5vNigtRmFvNiRRIzQ1RidGOUZkb0Znb0Zqb0ZdcEZfcEZhcC1GIzYmRmZwRmFwLUZgcTYlRlxxLUZhbzYkUSI0RidGOUZocUY5Rl5yRmFyRjlGZXMtRiM2KEZqeUZhcC1GIzYmRmZwRmFwLUZgcTYlRmJxRmN6RmhxRjlGXnJGYXJGOUZlcy1GIzYoLUZebzYoLUZhbzYkUSMxNUYnRjlGZG9GZ29Gam9GXXBGX3BGYXAtRiM2JkZmcEZhcC1GYHE2JUZbckZjekZocUY5Rl5yRmFyRjlGY3ItRiM2KC1GXm82KEZcdEZkb0Znb0Zqb0ZdcEZfcEZhcC1GIzYmRmZwRmFwRl92RjlGXnJGYXJGOUZjci1GIzYoRmlbbEZhcC1GIzYmRmZwRmFwRl9xRjlGXnJGYXJGOUZjci1GIzYoRmpzRmFwLUYjNiZGZnBGYXBGYnlGOUZeckZhckY5RjlGOS1GZXQ2JUZndEZbckZjdUZeckZhckY5Rl5yRmFyRjkvSSttc2VtYW50aWNzR0YkUSpDb2xWZWN0b3JGJy8lK2FjdGlvbnR5cGVHUS5ydGFibGVhZGRyZXNzRicvJSlydGFibGVpZEdRNTE4NDQ2ODgzODUzOTk0MTc0NTc0RidGXnJGYXJGOQ==">LSZJJ1ZlY3Rvckc2JCUqcHJvdGVjdGVkR0koX3N5c2xpYkc2IjYjSSdjb2x1bW5HRig2Iy9JJCVpZEdGKCI1dVg8JSpSJlEpb1c9</Equation></Text-field>
</Output>
</Group></Presentation-Block><Presentation-Block>
<Group view="code" hide-input="false" hide-output="false" labelreference="L8775" drawlabel="true">
<Input><Text-field prompt="&gt; " style="Maple Input" layout="Normal">B_sph := simplify(MapToBasis(B_cart, spherical[r,theta,phi]));  </Text-field>
</Input>
<Output><Text-field style="2D Output" layout="Maple Output"><Equation executable="false" style="2D Output" display="LUklbXJvd0c2Iy9JK21vZHVsZW5hbWVHNiJJLFR5cGVzZXR0aW5nR0koX3N5c2xpYkdGJzYoLUkjbWlHRiQ2JVEmQl9zcGhGJy8lJ2l0YWxpY0dRJXRydWVGJy8lLG1hdGh2YXJpYW50R1EnaXRhbGljRictSSNtb0dGJDYtUSp+JiM4Nzg4O35GJy9GM1Enbm9ybWFsRicvJSZmZW5jZUdRJmZhbHNlRicvJSpzZXBhcmF0b3JHRj0vJSlzdHJldGNoeUdGPS8lKnN5bW1ldHJpY0dGPS8lKGxhcmdlb3BHRj0vJS5tb3ZhYmxlbGltaXRzR0Y9LyUnYWNjZW50R0Y9LyUnbHNwYWNlR1EmMC4wZW1GJy8lJ3JzcGFjZUdGTC1JKG1hY3Rpb25HRiQ2JS1GIzYpLUYjNictRiM2KC1JJm1mcmFjR0YkNigtSSNtbkdGJDYkUSIxRidGOS1GZm42JFElNTE0NkYnRjkvJS5saW5ldGhpY2tuZXNzR0Zobi8lK2Rlbm9tYWxpZ25HUSdjZW50ZXJGJy8lKW51bWFsaWduR0Zgby8lKWJldmVsbGVkR0Y9LUY2Ni1RMSZJbnZpc2libGVUaW1lcztGJ0Y5RjtGPkZARkJGREZGRkhGSkZNLUYjNigtRiM2KC1GLDYlUSRjb3NGJy9GMEY9RjktRjY2LVEwJkFwcGx5RnVuY3Rpb247RidGOUY7Rj5GQEZCRkRGRkZIRkpGTS1JKG1mZW5jZWRHRiQ2JC1GIzYmLUYsNiVRJyYjOTUyO0YnRl9wRjkvJStmb3JlZ3JvdW5kR1EoWzAsMCwwXUYnLyUpcmVhZG9ubHlHRj1GOUY5RltxRl5xRjlGZW8tSSZtc3FydEdGJDYjLUZmbjYkUSgxMTg4NzI2RidGOUZlby1GZHA2JC1GIzYoLUYjNiYtRmZuNiRRIzMwRidGOUZlby1JJW1zdXBHRiQ2JS1GLDYlUSJyRidGL0YyLUZmbjYkUSI0RidGOS8lMXN1cGVyc2NyaXB0c2hpZnRHUSIwRidGOS1GNjYtUSgmbWludXM7RidGOUY7Rj5GQEZCRkRGRkZIL0ZLUSwwLjIyMjIyMjJlbUYnL0ZORl9zLUYjNiYtRmZuNiRRIzU3RidGOUZlby1GYHI2JUZici1GZm42JFEiMkYnRjlGaHJGOS1GNjYtUSIrRidGOUY7Rj5GQEZCRkRGRkZIRl5zRmBzLUZmbjYkUSMyNUYnRjlGOUY5RjlGW3FGXnFGOS1JJW1zdWJHRiQ2JS1JJm1vdmVyR0YkNiUtRiw2JVEiZUYnRi9GMi1GNjYtUSJfRidGOUY7Rj5GQEZCRkRGRkZIL0ZLUSwwLjExMTExMTFlbUYnL0ZORl51RkhGYnIvJS9zdWJzY3JpcHRzaGlmdEdGanJGW3FGXnFGOUZbcy1GIzYnLUYjNihGWEZlby1GIzYoLUYjNigtRiw2JVEkc2luRidGX3BGOUZgcEZjcEZbcUZecUY5RmVvRmBxRmVvLUZkcDYkLUYjNigtRiM2Ji1GZm42JFEjOTBGJ0Y5RmVvRl9yRjlGW3MtRiM2Ji1GZm42JFEkMTE0RidGOUZlb0Zmc0Y5Rlt0Rl50RjlGOUY5RltxRl5xRjktRmJ0NiVGZHRGaHBGYHVGW3FGXnFGOUZbcUZecUY5L0krbXNlbWFudGljc0dGJFEqQ29sVmVjdG9yRicvJSthY3Rpb250eXBlR1EucnRhYmxlYWRkcmVzc0YnLyUpcnRhYmxlaWRHUTUxODQ0Njg4Mzg1Mzk5NDE2NDIyMkYnRltxRl5xRjk=">LSZJJ1ZlY3Rvckc2JCUqcHJvdGVjdGVkR0koX3N5c2xpYkc2IjYjSSdjb2x1bW5HRig2Iy9JJCVpZEdGKCI1QVU7JSpSJlEpb1c9</Equation></Text-field>
</Output>
</Group></Presentation-Block><Presentation-Block>
<Group view="code" hide-output="false" labelreference="L8776" drawlabel="true" applyint="true" applyrational="true" applyexponent="false">
<Input><Text-field prompt="&gt; " style="Maple Input" layout="Normal"><Equation executable="true" style="2D Input" input-equation="" display="LUklbXJvd0c2Iy9JK21vZHVsZW5hbWVHNiJJLFR5cGVzZXR0aW5nR0koX3N5c2xpYkdGJzYoLUkjbW9HRiQ2LlEhRicvJSVzaXplR1EjMTRGJy8lLG1hdGh2YXJpYW50R1Enbm9ybWFsRicvJSZmZW5jZUdRJmZhbHNlRicvJSpzZXBhcmF0b3JHRjcvJSlzdHJldGNoeUdGNy8lKnN5bW1ldHJpY0dGNy8lKGxhcmdlb3BHRjcvJS5tb3ZhYmxlbGltaXRzR0Y3LyUnYWNjZW50R0Y3LyUnbHNwYWNlR1EsMC4yMjIyMjIyZW1GJy8lJ3JzcGFjZUdGRi1JJ21zcGFjZUdGJDYmLyUnaGVpZ2h0R1EmMC4wZXhGJy8lJndpZHRoR1EmMC4wZW1GJy8lJmRlcHRoR0ZOLyUqbGluZWJyZWFrR1EobmV3bGluZUYnLUZKNiZGTEZPRlIvRlVRJWF1dG9GJ0YrLyUrZXhlY3V0YWJsZUdGN0Yy">NiI=</Equation></Text-field>
</Input>
</Group></Presentation-Block><Presentation-Block>
<Group view="code" hide-input="false" hide-output="false" labelreference="L6508" drawlabel="true">
<Input><Text-field prompt="&gt; " style="Maple Input" layout="Normal"></Text-field>
</Input>
</Group></Presentation-Block><Presentation-Block>
<Group view="code" hide-output="false" labelreference="L6571" drawlabel="true">
<Input><Text-field prompt="&gt; " style="Maple Input" layout="Normal"></Text-field>
</Input>
</Group></Presentation-Block><Presentation-Block>
<Group view="code" hide-output="false" labelreference="L6647" drawlabel="true">
<Input><Text-field prompt="&gt; " style="Heading 1" executable="true" layout="Heading 1"><Font executable="true"># Compute rhs of magnetostrophic equation</Font></Text-field>
</Input>
</Group>
<Group view="code" hide-output="false" labelreference="L6476" drawlabel="true">
<Input><Text-field prompt="&gt; " style="Maple Input" layout="Normal"># slaved equation is Omega cross u = -div(p) + curl(B) cross B, we ignore the pressure</Text-field>
</Input>
</Group>
<Group view="code" hide-input="false" hide-output="false" labelreference="L6496" drawlabel="true">
<Input><Text-field prompt="&gt; " style="Maple Input" layout="Normal">RHS := CrossProduct(Curl(B_cart), B_cart): simplify(RHS);</Text-field>
</Input>
<Output><Text-field style="2D Output" layout="Maple Output"><Equation executable="false" style="2D Output" display="LUkobWFjdGlvbkc2Iy9JK21vZHVsZW5hbWVHNiJJLFR5cGVzZXR0aW5nR0koX3N5c2xpYkdGJzYlLUklbXJvd0dGJDYsLUkjbW9HRiQ2LVEqJnVtaW51czA7RicvJSxtYXRodmFyaWFudEdRJ25vcm1hbEYnLyUmZmVuY2VHUSZmYWxzZUYnLyUqc2VwYXJhdG9yR0Y3LyUpc3RyZXRjaHlHRjcvJSpzeW1tZXRyaWNHRjcvJShsYXJnZW9wR0Y3LyUubW92YWJsZWxpbWl0c0dGNy8lJ2FjY2VudEdGNy8lJ2xzcGFjZUdRLDAuMjIyMjIyMmVtRicvJSdyc3BhY2VHRkYtRiw2Jy1GLDYoLUkmbWZyYWNHRiQ2KC1JI21uR0YkNiRRJTM0NjVGJ0YyLUZRNiRRJTUxNDZGJ0YyLyUubGluZXRoaWNrbmVzc0dRIjFGJy8lK2Rlbm9tYWxpZ25HUSdjZW50ZXJGJy8lKW51bWFsaWduR0Zmbi8lKWJldmVsbGVkR0Y3LUYvNi1RMSZJbnZpc2libGVUaW1lcztGJ0YyRjVGOEY6RjxGPkZARkIvRkVRJjAuMGVtRicvRkhGX28tRiw2KC1JI21pR0YkNiVRInhGJy8lJ2l0YWxpY0dRJXRydWVGJy9GM1EnaXRhbGljRidGW28tSShtZmVuY2VkR0YkNiQtRiw2Ki1GLDYmLUZRNiRRIzI4RidGMkZbby1JJW1zdXBHRiQ2JUZjby1GUTYkUSIyRidGMi8lMXN1cGVyc2NyaXB0c2hpZnRHUSIwRidGMi1GLzYtUSIrRidGMkY1RjhGOkY8Rj5GQEZCRkRGRy1GLDYmRmNwRltvLUZncDYlLUZkbzYlUSJ5RidGZ29Gam9GaXBGXHFGMkZfcS1GLDYmRmNwRltvLUZncDYlLUZkbzYlUSJ6RidGZ29Gam9GaXBGXHFGMi1GLzYtUSgmbWludXM7RidGMkY1RjhGOkY8Rj5GQEZCRkRGRy1GUTYkUSMxOUYnRjJGMkYyRltvLUZdcDYkLUYsNjYtRiw2Ji1GUTYkUSM5MEYnRjJGW28tRmdwNiVGY28tRlE2JFEiNEYnRjJGXHFGMkZfcS1GLDYoLUZRNiRRJDE4MEYnRjJGW29GZnBGW29GZHFGMkZfcS1GLDYoLUZRNiRRJDEyMEYnRjJGW29GZnBGW29GW3JGMkZfcS1GLDYmRlxzRltvLUZncDYlRmZxRmFzRlxxRjJGX3EtRiw2KEZbdEZbb0ZkcUZbb0ZbckYyRl9xLUYsNiYtRlE2JFEjMzBGJ0YyRltvLUZncDYlRl1yRmFzRlxxRjJGYHItRiw2Ji1GUTYkUSQxMTRGJ0YyRltvRmZwRjJGYHItRiw2JkZddUZbb0ZkcUYyRmByLUYsNiYtRlE2JFEjNTdGJ0YyRltvRltyRjJGX3EtRlE2JFEjMjVGJ0YyRjJGMkYyLyUrZm9yZWdyb3VuZEdRKFswLDAsMF1GJy8lKXJlYWRvbmx5R0Y3RjItSSVtc3ViR0YkNiUtSSZtb3ZlckdGJDYlLUZkbzYlUSJlRidGZ29Gam8tRi82LVEiX0YnRjJGNUY4RjpGPEY+RkBGQi9GRVEsMC4xMTExMTExZW1GJy9GSEZcd0ZCRmNvLyUvc3Vic2NyaXB0c2hpZnRHRl5xRmp1Rl12RjJGYHItRiw2Jy1GLDYoRk1GW28tRiw2KEZmcUZbb0ZccEZbb0ZmckYyRmp1Rl12RjItRmB2NiVGYnZGZnFGXndGanVGXXZGMkZgci1GLDYnLUYsNigtRk42KC1GUTYkUSgyOTEwNjAwRidGMi1GUTYkUSUyNTczRidGMkZXRlpGZ25GaW5GW28tRiw2KkZdckZbby1GXXA2JC1GLDYqLUYsNiRGZnBGMkZfcS1GLDYkRmRxRjJGX3EtRiw2JEZbckYyRmByLUZONihGY3ItRlE2JFEjMjBGJ0YyRldGWkZnbkZpbkYyRjJGW28tRl1wNiQtRiw2JkZqeEZfcUZceUYyRjJGW28tRl1wNiQtRiw2KkZqeEZfcUZceUZfcUZeeUZgci1GTjYoRmNyRmNwRldGWkZnbkZpbkYyRjJGMkZqdUZddkYyLUZgdjYlRmJ2Rl1yRl53Rmp1Rl12RjJGanVGXXZGMi9JK21zZW1hbnRpY3NHRiRRKkNvbFZlY3RvckYnLyUrYWN0aW9udHlwZUdRLnJ0YWJsZWFkZHJlc3NGJy8lKXJ0YWJsZWlkR1E1MTg0NDY4ODM4NTM5OTQyMTg2NzBGJw==">LSZJJ1ZlY3Rvckc2JCUqcHJvdGVjdGVkR0koX3N5c2xpYkc2IjYjSSdjb2x1bW5HRig2Iy9JJCVpZEdGKCI1cSc9VSpSJlEpb1c9</Equation></Text-field>
</Output>
</Group>
<Group view="code" hide-input="false" hide-output="false" labelreference="L6602" drawlabel="true">
<Input><Text-field prompt="&gt; " style="Maple Input" layout="Normal">map(factor, simplify(MapToBasis(RHS, spherical[r,theta,phi])));  # for comparison</Text-field>
</Input>
<Output><Text-field style="2D Output" layout="Maple Output"><Equation executable="false" style="2D Output" display="LUkobWFjdGlvbkc2Iy9JK21vZHVsZW5hbWVHNiJJLFR5cGVzZXR0aW5nR0koX3N5c2xpYkdGJzYlLUklbXJvd0dGJDYqLUkjbW9HRiQ2LVEqJnVtaW51czA7RicvJSxtYXRodmFyaWFudEdRJ25vcm1hbEYnLyUmZmVuY2VHUSZmYWxzZUYnLyUqc2VwYXJhdG9yR0Y3LyUpc3RyZXRjaHlHRjcvJSpzeW1tZXRyaWNHRjcvJShsYXJnZW9wR0Y3LyUubW92YWJsZWxpbWl0c0dGNy8lJ2FjY2VudEdGNy8lJ2xzcGFjZUdRLDAuMjIyMjIyMmVtRicvJSdyc3BhY2VHRkYtRiw2Jy1GLDYoLUkmbWZyYWNHRiQ2KC1JI21uR0YkNiRRJTM0NjVGJ0YyLUZRNiRRJTUxNDZGJ0YyLyUubGluZXRoaWNrbmVzc0dRIjFGJy8lK2Rlbm9tYWxpZ25HUSdjZW50ZXJGJy8lKW51bWFsaWduR0Zmbi8lKWJldmVsbGVkR0Y3LUYvNi1RMSZJbnZpc2libGVUaW1lcztGJ0YyRjVGOEY6RjxGPkZARkIvRkVRJjAuMGVtRicvRkhGX28tRiw2Ki1JJW1zdXBHRiQ2JS1GLDYoLUkjbWlHRiQ2JVEkc2luRicvJSdpdGFsaWNHRjdGMi1GLzYtUTAmQXBwbHlGdW5jdGlvbjtGJ0YyRjVGOEY6RjxGPkZARkJGXm9GYG8tSShtZmVuY2VkR0YkNiQtRiw2Ji1GaW82JVEnJiM5NTI7RidGXHBGMi8lK2ZvcmVncm91bmRHUShbMCwwLDBdRicvJSlyZWFkb25seUdGN0YyRjJGaXBGXHFGMi1GUTYkUSIyRidGMi8lMXN1cGVyc2NyaXB0c2hpZnRHUSIwRidGW28tRmJwNiQtRiw2Ji1GLDYmLUZRNiRRIzI4RidGMkZbby1GZG82JS1GaW82JVEickYnL0ZdcFEldHJ1ZUYnL0YzUSdpdGFsaWNGJ0ZecUZhcUYyLUYvNi1RKCZtaW51cztGJ0YyRjVGOEY6RjxGPkZARkJGREZHLUZRNiRRIzE5RidGMkYyRjJGW28tRmJwNiQtRiw2KC1GLDYmLUZRNiRRIzkwRidGMkZbby1GZG82JUZfci1GUTYkUSI0RidGMkZhcUYyRmZyLUYsNiYtRlE2JFEkMTE0RidGMkZbb0ZdckYyLUYvNi1RIitGJ0YyRjVGOEY6RjxGPkZARkJGREZHLUZRNiRRIzI1RidGMkYyRjJGW29GX3JGMkZpcEZccUYyLUklbXN1YkdGJDYlLUkmbW92ZXJHRiQ2JS1GaW82JVEiZUYnRmJyRmRyLUYvNi1RIl9GJ0YyRjVGOEY6RjxGPkZARkIvRkVRLDAuMTExMTExMWVtRicvRkhGYnVGQkZfci8lL3N1YnNjcmlwdHNoaWZ0R0ZjcUZpcEZccUYyRmZyLUYsNictRiw2KEZNRltvLUYsNiwtRiw2KC1GaW82JVEkY29zRidGXHBGMkZecEZhcEZpcEZccUYyRltvRl9yRltvRmZvRltvRmRxRltvLUZicDYkLUYsNigtRiw2Ji1GUTYkUSMzMEYnRjJGW29GZXNGMkZmci1GLDYmLUZRNiRRIzU3RidGMkZbb0ZdckYyRl90RmJ0RjJGMkYyRmlwRlxxRjItRmZ0NiVGaHRGZnBGZHVGaXBGXHFGMkZpcEZccUYyL0krbXNlbWFudGljc0dGJFEqQ29sVmVjdG9yRicvJSthY3Rpb250eXBlR1EucnRhYmxlYWRkcmVzc0YnLyUpcnRhYmxlaWRHUTUxODQ0Njg4Mzg1Mzk5MDA0MDc1MEYn">LSZJJ1ZlY3Rvckc2JCUqcHJvdGVjdGVkR0koX3N5c2xpYkc2IjYjSSdjb2x1bW5HRig2Iy9JJCVpZEdGKCI1XTIvISpSJlEpb1c9</Equation></Text-field>
</Output>
</Group></Presentation-Block><Presentation-Block>
<Group view="code" hide-output="false" labelreference="L6645" drawlabel="true">
<Input><Text-field prompt="&gt; " style="Heading 1" executable="true" layout="Heading 1"><Font executable="true"># Construct basis for u</Font></Text-field>
</Input>
</Group>
<Group view="code" hide-output="false" labelreference="L6627" drawlabel="true">
<Input><Text-field prompt="&gt; " style="Maple Input" layout="Normal"># Let N be the degree of B. Then the degree of curl(B) cross B is (N-1) + N = 2N-1. Thus the degree of u is also 2N-1. Thus, the poloidal scalar has degree 2N+1 (we have to undo two curls) and the toroidal scalar has degree 2N. Furthermore, the m-degree of curl(B) cross B is twice the m-degree of B.</Text-field>
</Input>
</Group>
<Group view="code" hide-input="false" hide-output="false" labelreference="L6509" drawlabel="true">
<Input><Text-field prompt="&gt; " style="Maple Input" layout="Normal">B_degree := max(seq(degree(B_cart[idx], {x,y,z}), idx = 1 .. 3));</Text-field>
</Input>
<Output><Text-field style="2D Output" layout="Maple Output"><Equation executable="false" style="2D Output" display="LUklbXJvd0c2Iy9JK21vZHVsZW5hbWVHNiJJLFR5cGVzZXR0aW5nR0koX3N5c2xpYkdGJzYoLUkjbWlHRiQ2JVEpQl9kZWdyZWVGJy8lJ2l0YWxpY0dRJXRydWVGJy8lLG1hdGh2YXJpYW50R1EnaXRhbGljRictSSNtb0dGJDYtUSp+JiM4Nzg4O35GJy9GM1Enbm9ybWFsRicvJSZmZW5jZUdRJmZhbHNlRicvJSpzZXBhcmF0b3JHRj0vJSlzdHJldGNoeUdGPS8lKnN5bW1ldHJpY0dGPS8lKGxhcmdlb3BHRj0vJS5tb3ZhYmxlbGltaXRzR0Y9LyUnYWNjZW50R0Y9LyUnbHNwYWNlR1EmMC4wZW1GJy8lJ3JzcGFjZUdGTC1JI21uR0YkNiRRIjRGJ0Y5LyUrZm9yZWdyb3VuZEdRKFswLDAsMF1GJy8lKXJlYWRvbmx5R0Y9Rjk=">IiIl</Equation></Text-field>
</Output>
</Group>
<Group view="code" hide-input="false" hide-output="false" labelreference="L6477" drawlabel="true">
<Input><Text-field prompt="&gt; " style="Maple Input" layout="Normal">Max_pol_degree := 2 * B_degree + 1; Max_tor_degree := 2 * B_degree;</Text-field>
</Input>
<Output><Text-field style="2D Output" layout="Maple Output"><Equation executable="false" style="2D Output" display="LUklbXJvd0c2Iy9JK21vZHVsZW5hbWVHNiJJLFR5cGVzZXR0aW5nR0koX3N5c2xpYkdGJzYoLUkjbWlHRiQ2JVEvTWF4X3BvbF9kZWdyZWVGJy8lJ2l0YWxpY0dRJXRydWVGJy8lLG1hdGh2YXJpYW50R1EnaXRhbGljRictSSNtb0dGJDYtUSp+JiM4Nzg4O35GJy9GM1Enbm9ybWFsRicvJSZmZW5jZUdRJmZhbHNlRicvJSpzZXBhcmF0b3JHRj0vJSlzdHJldGNoeUdGPS8lKnN5bW1ldHJpY0dGPS8lKGxhcmdlb3BHRj0vJS5tb3ZhYmxlbGltaXRzR0Y9LyUnYWNjZW50R0Y9LyUnbHNwYWNlR1EmMC4wZW1GJy8lJ3JzcGFjZUdGTC1JI21uR0YkNiRRIjlGJ0Y5LyUrZm9yZWdyb3VuZEdRKFswLDAsMF1GJy8lKXJlYWRvbmx5R0Y9Rjk=">IiIq</Equation></Text-field>
</Output>
<Output><Text-field style="2D Output" layout="Maple Output"><Equation executable="false" style="2D Output" display="LUklbXJvd0c2Iy9JK21vZHVsZW5hbWVHNiJJLFR5cGVzZXR0aW5nR0koX3N5c2xpYkdGJzYoLUkjbWlHRiQ2JVEvTWF4X3Rvcl9kZWdyZWVGJy8lJ2l0YWxpY0dRJXRydWVGJy8lLG1hdGh2YXJpYW50R1EnaXRhbGljRictSSNtb0dGJDYtUSp+JiM4Nzg4O35GJy9GM1Enbm9ybWFsRicvJSZmZW5jZUdRJmZhbHNlRicvJSpzZXBhcmF0b3JHRj0vJSlzdHJldGNoeUdGPS8lKnN5bW1ldHJpY0dGPS8lKGxhcmdlb3BHRj0vJS5tb3ZhYmxlbGltaXRzR0Y9LyUnYWNjZW50R0Y9LyUnbHNwYWNlR1EmMC4wZW1GJy8lJ3JzcGFjZUdGTC1JI21uR0YkNiRRIjhGJ0Y5LyUrZm9yZWdyb3VuZEdRKFswLDAsMF1GJy8lKXJlYWRvbmx5R0Y9Rjk=">IiIp</Equation></Text-field>
</Output>
</Group></Presentation-Block><Presentation-Block>
<Group view="code" hide-input="false" hide-output="false" labelreference="L6624" drawlabel="true">
<Input><Text-field prompt="&gt; " style="Maple Input" layout="Normal">Max_m_degree := 2 * max(seq(degree(expand(B_sph[idx], trig), {cos(phi), sin(phi)}), idx = 1 .. 3));</Text-field>
</Input>
<Output><Text-field style="2D Output" layout="Maple Output"><Equation executable="false" style="2D Output" display="LUklbXJvd0c2Iy9JK21vZHVsZW5hbWVHNiJJLFR5cGVzZXR0aW5nR0koX3N5c2xpYkdGJzYoLUkjbWlHRiQ2JVEtTWF4X21fZGVncmVlRicvJSdpdGFsaWNHUSV0cnVlRicvJSxtYXRodmFyaWFudEdRJ2l0YWxpY0YnLUkjbW9HRiQ2LVEqfiYjODc4ODt+RicvRjNRJ25vcm1hbEYnLyUmZmVuY2VHUSZmYWxzZUYnLyUqc2VwYXJhdG9yR0Y9LyUpc3RyZXRjaHlHRj0vJSpzeW1tZXRyaWNHRj0vJShsYXJnZW9wR0Y9LyUubW92YWJsZWxpbWl0c0dGPS8lJ2FjY2VudEdGPS8lJ2xzcGFjZUdRJjAuMGVtRicvJSdyc3BhY2VHRkwtSSNtbkdGJDYkUSIwRidGOS8lK2ZvcmVncm91bmRHUShbMCwwLDBdRicvJSlyZWFkb25seUdGPUY5">IiIh</Equation></Text-field>
</Output>
</Group>
<Group view="code" hide-output="false" labelreference="L6511" drawlabel="true">
<Input><Text-field prompt="&gt; " style="Maple Input" layout="Normal"># For the particular example here, certain modes are zero, but we will not exploit this knowledge.</Text-field>
</Input>
</Group>
<Group view="code" hide-output="false" labelreference="L6478" drawlabel="true">
<Input><Text-field prompt="&gt; " style="Maple Input" layout="Normal"># Also note that unless B is a Taylor state, there will be no solution to the magnetostrophic equation.</Text-field>
</Input>
</Group>
<Group view="code" hide-output="false" labelreference="L6489" drawlabel="true">
<Input><Text-field prompt="&gt; " style="Maple Input" layout="Normal"></Text-field>
</Input>
</Group>
<Group view="code" hide-output="false" labelreference="L6541" drawlabel="true">
<Input><Text-field prompt="&gt; " style="Maple Input" layout="Normal">u_scalar_pol := add(add(add(S[l,m,n] * L2(l,m) * Chi_n(l,n), 
                            m = -min(l, Max_m_degree) .. min(l, Max_m_degree)), 
                            n = 1 .. (Max_pol_degree - l + 1) / 2),
                            l = 1 .. Max_pol_degree):</Text-field>
</Input>
</Group>
<Group view="code" hide-output="false" labelreference="L6497" drawlabel="true">
<Input><Text-field prompt="&gt; " style="Maple Input" layout="Normal">u_scalar_tor := add(add(add(T[l,m,n] * L2(l,m) * W_n(l,n), 
                            m = -min(l, Max_m_degree) .. min(l, Max_m_degree)), 
                            n = 0 .. floor((Max_tor_degree - l + 1)/2)), 
                            l = 1 .. Max_tor_degree):</Text-field>
</Input>
</Group>
<Group view="code" hide-input="false" hide-output="false" labelreference="L6646" drawlabel="true">
<Input><Text-field prompt="&gt; " style="Maple Input" layout="Normal">coeff(u_scalar_pol, S[2,-2,2]);</Text-field>
</Input>
<Output><Text-field style="2D Output" layout="Maple Output"><Equation executable="false" style="2D Output" display="LUkjbW5HNiMvSSttb2R1bGVuYW1lRzYiSSxUeXBlc2V0dGluZ0dJKF9zeXNsaWJHRic2JFEiMEYnLyUsbWF0aHZhcmlhbnRHUSdub3JtYWxGJw==">IiIh</Equation></Text-field>
</Output>
</Group>
<Group view="code" hide-output="false" labelreference="L6544" drawlabel="true">
<Input><Text-field prompt="&gt; " style="Maple Input" layout="Normal"># u is poloidal part (curl^2 of scalar times hat r) + toroidal part (curl of scalar times hat r)</Text-field>
</Input>
</Group>
<Group view="code" hide-output="false" labelreference="L6657" drawlabel="true">
<Input><Text-field prompt="&gt; " style="Maple Input" layout="Normal">u_cart := scalars2vf(u_scalar_tor, u_scalar_pol):</Text-field>
</Input>
</Group>
<Group view="code" hide-input="false" hide-output="false" labelreference="L6492" drawlabel="true">
<Input><Text-field prompt="&gt; " style="Maple Input" layout="Normal">variables := indets(u_cart, indexed);</Text-field>
</Input>
<Output><Text-field style="2D Output" layout="Maple Output"><Equation executable="false" style="2D Output" display="LUklbXJvd0c2Iy9JK21vZHVsZW5hbWVHNiJJLFR5cGVzZXR0aW5nR0koX3N5c2xpYkdGJzYoLUkjbWlHRiQ2JVEqdmFyaWFibGVzRicvJSdpdGFsaWNHUSV0cnVlRicvJSxtYXRodmFyaWFudEdRJ2l0YWxpY0YnLUkjbW9HRiQ2LVEqfiYjODc4ODt+RicvRjNRJ25vcm1hbEYnLyUmZmVuY2VHUSZmYWxzZUYnLyUqc2VwYXJhdG9yR0Y9LyUpc3RyZXRjaHlHRj0vJSpzeW1tZXRyaWNHRj0vJShsYXJnZW9wR0Y9LyUubW92YWJsZWxpbWl0c0dGPS8lJ2FjY2VudEdGPS8lJ2xzcGFjZUdRJjAuMGVtRicvJSdyc3BhY2VHRkwtSShtZmVuY2VkR0YkNiYtRiM2ZnAtSSVtc3ViR0YkNiUtRiw2JVEiU0YnRi9GMi1GIzYqLUkjbW5HRiQ2JFEiMUYnRjktRjY2LVEiLEYnRjlGOy9GP0YxRkBGQkZERkZGSEZKL0ZOUSwwLjMzMzMzMzNlbUYnLUZnbjYkUSIwRidGOUZqbkZmbi8lK2ZvcmVncm91bmRHUShbMCwwLDBdRicvJSlyZWFkb25seUdGPUY5LyUvc3Vic2NyaXB0c2hpZnRHRmJvRmpuLUZVNiVGVy1GIzYqRmZuRmpuRmBvRmpuLUZnbjYkUSIyRidGOUZjb0Zmb0Y5RmhvRmpuLUZVNiVGVy1GIzYqRmZuRmpuRmBvRmpuLUZnbjYkUSIzRidGOUZjb0Zmb0Y5RmhvRmpuLUZVNiVGVy1GIzYqRmZuRmpuRmBvRmpuLUZnbjYkUSI0RidGOUZjb0Zmb0Y5RmhvRmpuLUZVNiVGVy1GIzYqRl5wRmpuRmBvRmpuRmZuRmNvRmZvRjlGaG9Gam4tRlU2JUZXLUYjNipGXnBGam5GYG9Gam5GXnBGY29GZm9GOUZob0Zqbi1GVTYlRlctRiM2KkZecEZqbkZgb0ZqbkZlcEZjb0Zmb0Y5RmhvRmpuLUZVNiVGVy1GIzYqRl5wRmpuRmBvRmpuRlxxRmNvRmZvRjlGaG9Gam4tRlU2JUZXLUYjNipGZXBGam5GYG9Gam5GZm5GY29GZm9GOUZob0Zqbi1GVTYlRlctRiM2KkZlcEZqbkZgb0ZqbkZecEZjb0Zmb0Y5RmhvRmpuLUZVNiVGVy1GIzYqRmVwRmpuRmBvRmpuRmVwRmNvRmZvRjlGaG9Gam4tRlU2JUZXLUYjNipGXHFGam5GYG9Gam5GZm5GY29GZm9GOUZob0Zqbi1GVTYlRlctRiM2KkZccUZqbkZgb0ZqbkZecEZjb0Zmb0Y5RmhvRmpuLUZVNiVGVy1GIzYqRlxxRmpuRmBvRmpuRmVwRmNvRmZvRjlGaG9Gam4tRlU2JUZXLUYjNiotRmduNiRRIjVGJ0Y5RmpuRmBvRmpuRmZuRmNvRmZvRjlGaG9Gam4tRlU2JUZXLUYjNipGW3RGam5GYG9Gam5GXnBGY29GZm9GOUZob0Zqbi1GVTYlRlctRiM2Ki1GZ242JFEiNkYnRjlGam5GYG9Gam5GZm5GY29GZm9GOUZob0Zqbi1GVTYlRlctRiM2KkZmdEZqbkZgb0ZqbkZecEZjb0Zmb0Y5RmhvRmpuLUZVNiVGVy1GIzYqLUZnbjYkUSI3RidGOUZqbkZgb0ZqbkZmbkZjb0Zmb0Y5RmhvRmpuLUZVNiVGVy1GIzYqLUZnbjYkUSI4RidGOUZqbkZgb0ZqbkZmbkZjb0Zmb0Y5RmhvRmpuLUZVNiUtRiw2JVEiVEYnRi9GMi1GIzYqRmZuRmpuRmBvRmpuRmBvRmNvRmZvRjlGaG9Gam4tRlU2JUZddkZaRmhvRmpuLUZVNiVGXXZGXHBGaG9Gam4tRlU2JUZddkZjcEZob0Zqbi1GVTYlRl12RmpwRmhvRmpuLUZVNiVGXXYtRiM2KkZecEZqbkZgb0ZqbkZgb0Zjb0Zmb0Y5RmhvRmpuLUZVNiVGXXZGYXFGaG9Gam4tRlU2JUZddkZlcUZob0Zqbi1GVTYlRl12RmlxRmhvRmpuLUZVNiVGXXYtRiM2KkZlcEZqbkZgb0ZqbkZgb0Zjb0Zmb0Y5RmhvRmpuLUZVNiVGXXZGYXJGaG9Gam4tRlU2JUZddkZlckZob0Zqbi1GVTYlRl12RmlyRmhvRmpuLUZVNiVGXXYtRiM2KkZccUZqbkZgb0ZqbkZgb0Zjb0Zmb0Y5RmhvRmpuLUZVNiVGXXZGXXNGaG9Gam4tRlU2JUZddkZhc0Zob0Zqbi1GVTYlRl12LUYjNipGW3RGam5GYG9Gam5GYG9GY29GZm9GOUZob0Zqbi1GVTYlRl12RmlzRmhvRmpuLUZVNiVGXXZGYHRGaG9Gam4tRlU2JUZddi1GIzYqRmZ0RmpuRmBvRmpuRmBvRmNvRmZvRjlGaG9Gam4tRlU2JUZddkZkdEZob0Zqbi1GVTYlRl12LUYjNipGYXVGam5GYG9Gam5GYG9GY29GZm9GOUZob0Zqbi1GVTYlRl12Rl91RmhvRmpuLUZVNiVGXXYtRiM2KkZodUZqbkZgb0ZqbkZgb0Zjb0Zmb0Y5RmhvRmNvRmZvRjlGOS8lJW9wZW5HUSJ8ZnJGJy8lJmNsb3NlR1EifGhyRidGY29GZm9GOQ==">PE4mSSJTRzYiNiUiIiIiIiFGJyZGJDYlRidGKCIiIyZGJDYlRidGKCIiJCZGJDYlRidGKCIiJSZGJDYlRitGKEYnJkYkNiVGK0YoRismRiQ2JUYrRihGLiZGJDYlRitGKEYxJkYkNiVGLkYoRicmRiQ2JUYuRihGKyZGJDYlRi5GKEYuJkYkNiVGMUYoRicmRiQ2JUYxRihGKyZGJDYlRjFGKEYuJkYkNiUiIiZGKEYnJkYkNiVGSEYoRismRiQ2JSIiJ0YoRicmRiQ2JUZNRihGKyZGJDYlIiIoRihGJyZGJDYlIiIpRihGJyZJIlRHRiU2JUYnRihGKCZGV0YmJkZXRiomRldGLSZGV0YwJkZXNiVGK0YoRigmRldGMyZGV0Y1JkZXRjcmRlc2JUYuRihGKCZGV0Y7JkZXRj0mRldGPyZGVzYlRjFGKEYoJkZXRkEmRldGQyZGVzYlRkhGKEYoJkZXRkcmRldGSiZGVzYlRk1GKEYoJkZXRkwmRlc2JUZSRihGKCZGV0ZRJkZXNiVGVUYoRig=</Equation></Text-field>
</Output>
</Group></Presentation-Block><Presentation-Block>
<Group view="code" hide-input="false" hide-output="false" labelreference="L6655" drawlabel="true">
<Input><Text-field prompt="&gt; " style="Maple Input" layout="Normal"></Text-field>
</Input>
</Group>
<Group view="code" hide-output="false" labelreference="L6643" drawlabel="true">
<Input><Text-field prompt="&gt; " style="Heading 1" executable="true" layout="Heading 1"><Font executable="true"># Compute lhs of magnetostrophic equation</Font></Text-field>
</Input>
</Group>
<Group view="code" hide-output="false" labelreference="L6543" drawlabel="true">
<Input><Text-field prompt="&gt; " style="Maple Input" layout="Normal"># slaved equation is Omega cross u = -div(p) + curl(B) cross B</Text-field>
</Input>
</Group>
<Group view="code" hide-input="false" hide-output="false" labelreference="L6638" drawlabel="true">
<Input><Text-field prompt="&gt; " style="Maple Input" layout="Normal">Omega_vec := VectorField([0,0,1]);  # rotation vector in cartesian coordinates</Text-field>
</Input>
<Output><Text-field style="2D Output" layout="Maple Output"><Equation executable="false" style="2D Output" display="LUklbXJvd0c2Iy9JK21vZHVsZW5hbWVHNiJJLFR5cGVzZXR0aW5nR0koX3N5c2xpYkdGJzYoLUkjbWlHRiQ2JVEqT21lZ2FfdmVjRicvJSdpdGFsaWNHUSV0cnVlRicvJSxtYXRodmFyaWFudEdRJ2l0YWxpY0YnLUkjbW9HRiQ2LVEqfiYjODc4ODt+RicvRjNRJ25vcm1hbEYnLyUmZmVuY2VHUSZmYWxzZUYnLyUqc2VwYXJhdG9yR0Y9LyUpc3RyZXRjaHlHRj0vJSpzeW1tZXRyaWNHRj0vJShsYXJnZW9wR0Y9LyUubW92YWJsZWxpbWl0c0dGPS8lJ2FjY2VudEdGPS8lJ2xzcGFjZUdRJjAuMGVtRicvJSdyc3BhY2VHRkwtSShtYWN0aW9uR0YkNiUtRiM2Jy1GIzYmLUklbXN1YkdGJDYlLUkmbW92ZXJHRiQ2JS1GLDYlUSJlRidGL0YyLUY2Ni1RIl9GJ0Y5RjtGPkZARkJGREZGRkgvRktRLDAuMTExMTExMWVtRicvRk5GXW9GSC1GLDYlUSJ6RidGL0YyLyUvc3Vic2NyaXB0c2hpZnRHUSIwRicvJStmb3JlZ3JvdW5kR1EoWzAsMCwwXUYnLyUpcmVhZG9ubHlHRj1GOUZlb0Zob0Y5L0krbXNlbWFudGljc0dGJFEqQ29sVmVjdG9yRicvJSthY3Rpb250eXBlR1EucnRhYmxlYWRkcmVzc0YnLyUpcnRhYmxlaWRHUTUxODQ0Njg4Mzg1Mzk5NDE5Mjc1OEYnRmVvRmhvRjk=">LSZJJ1ZlY3Rvckc2JCUqcHJvdGVjdGVkR0koX3N5c2xpYkc2IjYjSSdjb2x1bW5HRig2Iy9JJCVpZEdGKCI1ZUY+JSpSJlEpb1c9</Equation></Text-field>
</Output>
</Group>
<Group view="code" hide-output="false" labelreference="L6636" drawlabel="true">
<Input><Text-field prompt="&gt; " style="Maple Input" layout="Normal">LHS := CrossProduct(Omega_vec, u_cart):</Text-field>
</Input>
</Group>
<Group view="code" hide-output="false" labelreference="L6653" drawlabel="true">
<Input><Text-field prompt="&gt; " style="Maple Input" layout="Normal"></Text-field>
</Input>
</Group>
<Group view="code" hide-output="false" labelreference="L6520" drawlabel="true">
<Input><Text-field prompt="&gt; " style="Heading 1" executable="true" layout="Heading 1"><Font executable="true"># Solve magnetostrophic equation for basis coefficients</Font></Text-field>
</Input>
</Group></Presentation-Block><Presentation-Block>
<Group view="code" hide-output="false" labelreference="L6598" drawlabel="true">
<Input><Text-field prompt="&gt; " style="Maple Input" layout="Normal"># take the curl of slaved equation; pressure drops out</Text-field>
</Input>
</Group></Presentation-Block><Presentation-Block>
<Group view="code" hide-output="false" labelreference="L6523" drawlabel="true">
<Input><Text-field prompt="&gt; " style="Maple Input" layout="Normal">eqn := simplify(Curl(LHS - RHS)):</Text-field>
</Input>
</Group>
<Group view="code" hide-output="false" labelreference="L6634" drawlabel="true">
<Input><Text-field prompt="&gt; " style="Maple Input" layout="Normal">constraints := `union`(seq({coeffs(collect(eqn[i], [x,y,z], distributed), [x,y,z])}, i=1..3)):</Text-field>
</Input>
</Group></Presentation-Block><Presentation-Block>
<Group view="code" hide-input="false" hide-output="false" labelreference="L6532" drawlabel="true">
<Input><Text-field prompt="&gt; " style="Maple Input" layout="Normal">nops(constraints); nops(variables);</Text-field>
</Input>
<Output><Text-field style="2D Output" layout="Maple Output"><Equation executable="false" style="2D Output" display="LUkjbW5HNiMvSSttb2R1bGVuYW1lRzYiSSxUeXBlc2V0dGluZ0dJKF9zeXNsaWJHRic2JFEkMTEzRicvJSxtYXRodmFyaWFudEdRJ25vcm1hbEYn">IiQ4Ig==</Equation></Text-field>
</Output>
<Output><Text-field style="2D Output" layout="Maple Output"><Equation executable="false" style="2D Output" display="LUkjbW5HNiMvSSttb2R1bGVuYW1lRzYiSSxUeXBlc2V0dGluZ0dJKF9zeXNsaWJHRic2JFEjNDRGJy8lLG1hdGh2YXJpYW50R1Enbm9ybWFsRic=">IiNX</Equation></Text-field>
</Output>
</Group>
<Group view="code" hide-input="false" hide-output="false" labelreference="L6625" drawlabel="true">
<Input><Text-field prompt="&gt; " style="Maple Input" layout="Normal">sol1 := solve(constraints, variables);</Text-field>
</Input>
<Output><Text-field style="2D Output" layout="Maple Output"><Equation executable="false" style="2D Output" display="LUklbXJvd0c2Iy9JK21vZHVsZW5hbWVHNiJJLFR5cGVzZXR0aW5nR0koX3N5c2xpYkdGJzYoLUkjbWlHRiQ2JVElc29sMUYnLyUnaXRhbGljR1EldHJ1ZUYnLyUsbWF0aHZhcmlhbnRHUSdpdGFsaWNGJy1JI21vR0YkNi1RKn4mIzg3ODg7fkYnL0YzUSdub3JtYWxGJy8lJmZlbmNlR1EmZmFsc2VGJy8lKnNlcGFyYXRvckdGPS8lKXN0cmV0Y2h5R0Y9LyUqc3ltbWV0cmljR0Y9LyUobGFyZ2VvcEdGPS8lLm1vdmFibGVsaW1pdHNHRj0vJSdhY2NlbnRHRj0vJSdsc3BhY2VHUSYwLjBlbUYnLyUncnNwYWNlR0ZMLUkobWZlbmNlZEdGJDYmLUYjNmZwLUYjNigtSSVtc3ViR0YkNiUtRiw2JVEiU0YnRi9GMi1GIzYqLUkjbW5HRiQ2JFEiMUYnRjktRjY2LVEiLEYnRjlGOy9GP0YxRkBGQkZERkZGSEZKL0ZOUSwwLjMzMzMzMzNlbUYnLUZpbjYkUSIwRidGOUZcb0Zobi8lK2ZvcmVncm91bmRHUShbMCwwLDBdRicvJSlyZWFkb25seUdGPUY5LyUvc3Vic2NyaXB0c2hpZnRHRmRvLUY2Ni1RIj1GJ0Y5RjtGPkZARkJGREZGRkgvRktRLDAuMjc3Nzc3OGVtRicvRk5GYHBGYm9GZW9GaG9GOUZcby1GIzYoLUZXNiVGWS1GIzYqRmhuRlxvRmJvRlxvLUZpbjYkUSIyRidGOUZlb0Zob0Y5RmpvRlxwRmJvRmVvRmhvRjlGXG8tRiM2KC1GVzYlRlktRiM2KkZobkZcb0Zib0Zcby1GaW42JFEiM0YnRjlGZW9GaG9GOUZqb0ZccEZib0Zlb0Zob0Y5RlxvLUYjNigtRlc2JUZZLUYjNipGaG5GXG9GYm9GXG8tRmluNiRRIjRGJ0Y5RmVvRmhvRjlGam9GXHBGYm9GZW9GaG9GOUZcby1GIzYoLUZXNiVGWS1GIzYqRmhwRlxvRmJvRlxvRmhuRmVvRmhvRjlGam9GXHBGYm9GZW9GaG9GOUZcby1GIzYoLUZXNiVGWS1GIzYqRmhwRlxvRmJvRlxvRmhwRmVvRmhvRjlGam9GXHBGYm9GZW9GaG9GOUZcby1GIzYoLUZXNiVGWS1GIzYqRmhwRlxvRmJvRlxvRmFxRmVvRmhvRjlGam9GXHBGYm9GZW9GaG9GOUZcby1GIzYoLUZXNiVGWS1GIzYqRmhwRlxvRmJvRlxvRmpxRmVvRmhvRjlGam9GXHBGYm9GZW9GaG9GOUZcby1GIzYoLUZXNiVGWS1GIzYqRmFxRlxvRmJvRlxvRmhuRmVvRmhvRjlGam9GXHBGYm9GZW9GaG9GOUZcby1GIzYoLUZXNiVGWS1GIzYqRmFxRlxvRmJvRlxvRmhwRmVvRmhvRjlGam9GXHBGYm9GZW9GaG9GOUZcby1GIzYoLUZXNiVGWS1GIzYqRmFxRlxvRmJvRlxvRmFxRmVvRmhvRjlGam9GXHBGYm9GZW9GaG9GOUZcby1GIzYoLUZXNiVGWS1GIzYqRmpxRlxvRmJvRlxvRmhuRmVvRmhvRjlGam9GXHBGYm9GZW9GaG9GOUZcby1GIzYoLUZXNiVGWS1GIzYqRmpxRlxvRmJvRlxvRmhwRmVvRmhvRjlGam9GXHBGYm9GZW9GaG9GOUZcby1GIzYoLUZXNiVGWS1GIzYqRmpxRlxvRmJvRlxvRmFxRmVvRmhvRjlGam9GXHBGYm9GZW9GaG9GOUZcby1GIzYoLUZXNiVGWS1GIzYqLUZpbjYkUSI1RidGOUZcb0Zib0Zcb0ZobkZlb0Zob0Y5RmpvRlxwRmJvRmVvRmhvRjlGXG8tRiM2KC1GVzYlRlktRiM2KkZfdkZcb0Zib0Zcb0ZocEZlb0Zob0Y5RmpvRlxwRmJvRmVvRmhvRjlGXG8tRiM2KC1GVzYlRlktRiM2Ki1GaW42JFEiNkYnRjlGXG9GYm9GXG9GaG5GZW9GaG9GOUZqb0ZccEZib0Zlb0Zob0Y5RlxvLUYjNigtRlc2JUZZLUYjNipGXndGXG9GYm9GXG9GaHBGZW9GaG9GOUZqb0ZccEZib0Zlb0Zob0Y5RlxvLUYjNigtRlc2JUZZLUYjNiotRmluNiRRIjdGJ0Y5RlxvRmJvRlxvRmhuRmVvRmhvRjlGam9GXHBGYm9GZW9GaG9GOUZcby1GIzYoLUZXNiVGWS1GIzYqLUZpbjYkUSI4RidGOUZcb0Zib0Zcb0ZobkZlb0Zob0Y5RmpvRlxwRmJvRmVvRmhvRjlGXG8tRiM2KC1GVzYlLUYsNiVRIlRGJ0YvRjItRiM2KkZobkZcb0Zib0Zcb0Zib0Zlb0Zob0Y5RmpvRlxwRlt5RmVvRmhvRjlGXG8tRiM2KC1GVzYlRl15RmZuRmpvRlxwLUYjNiYtSSZtZnJhY0dGJDYoLUZpbjYkUSYyNzQ4OUYnRjktRmluNiRRJTUxNDZGJ0Y5LyUubGluZXRoaWNrbmVzc0dGW28vJStkZW5vbWFsaWduR1EnY2VudGVyRicvJSludW1hbGlnbkdGZXovJSliZXZlbGxlZEdGPS1GNjYtUSgmbWludXM7RidGOUY7Rj5GQEZCRkRGRkZIL0ZLUSwwLjIyMjIyMjJlbUYnL0ZORl5bbC1GIzYmRmhwLUY2Ni1RMSZJbnZpc2libGVUaW1lcztGJ0Y5RjtGPkZARkJGREZGRkhGSkZNLUZXNiVGXXktRiM2KkZhcUZcb0Zib0Zcb0Zib0Zlb0Zob0Y5RmpvRjlGOUZlb0Zob0Y5RlxvLUYjNigtRlc2JUZdeUZmcEZqb0ZccC1GIzYnLUY2Ni1RKiZ1bWludXMwO0YnRjlGO0Y+RkBGQkZERkZGSEZdW2xGX1tsLUZpeTYoLUZpbjYkUSY4OTM5N0YnRjlGXnpGYXpGY3pGZnpGaHpGanotRiM2KC1GaXk2KC1GaW42JFEjMjdGJ0Y5LUZpbjYkUSMxNEYnRjlGYXpGY3pGZnpGaHpGYltsLUYjNiQtRlc2JUZdeUZpc0Zqb0Y5RmVvRmhvRjlGOUZlb0Zob0Y5RlxvLUYjNigtRlc2JUZdeUZfcUZqb0ZccC1GIzYmLUZpeTYoLUZpbjYkUSYxMzg2MEYnRjktRmluNiRRJTI1NzNGJ0Y5RmF6RmN6RmZ6Rmh6Rmp6LUYjNigtRml5NigtRmluNiRRIzY2RidGOS1GaW42JFEjMzVGJ0Y5RmF6RmN6RmZ6Rmh6RmJbbC1GIzYkLUZXNiVGXXlGX3RGam9GOUZlb0Zob0Y5RjlGZW9GaG9GOUZcby1GIzYoLUZXNiVGXXlGaHFGam9GXHBGYm9GZW9GaG9GOUZcby1GIzYoLUZXNiVGXXktRiM2KkZocEZcb0Zib0Zcb0Zib0Zlb0Zob0Y5RmpvRlxwRmJvRmVvRmhvRjlGXG8tRiM2KC1GVzYlRl15RmFyRmpvRlxwRmJvRmVvRmhvRjlGXG8tRiM2KC1GVzYlRl15RmdyRmpvRlxwRmJvRmVvRmhvRjlGXG8tRiM2KC1GVzYlRl15Rl1zRmpvRlxwRmJvRmVvRmhvRjlGXG8tRiM2KEZlW2xGXHBGZVtsRmVvRmhvRjlGXG8tRiM2KEZjXWxGXHBGY11sRmVvRmhvRjlGXG8tRiM2KEZfX2xGXHBGX19sRmVvRmhvRjlGXG8tRiM2KC1GVzYlRl15RmV0RmpvRlxwRmJvRmVvRmhvRjlGXG8tRiM2KC1GVzYlRl15LUYjNipGanFGXG9GYm9GXG9GYm9GZW9GaG9GOUZqb0ZccEZib0Zlb0Zob0Y5RlxvLUYjNigtRlc2JUZdeUZbdUZqb0ZccEZib0Zlb0Zob0Y5RlxvLUYjNigtRlc2JUZdeUZhdUZqb0ZccEZib0Zlb0Zob0Y5RlxvLUYjNigtRlc2JUZdeS1GIzYqRl92RlxvRmJvRlxvRmJvRmVvRmhvRjlGam9GXHAtRiM2J0ZfXGwtRiM2KC1GaXk2KEZfdkZdeEZhekZjekZmekZoekZiW2xGYV1sRmVvRmhvRjlGZW9GaG9GOUZlb0Zob0Y5RlxvLUYjNigtRlc2JUZdeUZddkZqb0ZccC1GIzYnRl9cbC1GIzYoLUZpeTYoRmdebC1GaW42JFEjOTFGJ0Y5RmF6RmN6RmZ6Rmh6RmJbbEZdX2xGZW9GaG9GOUZlb0Zob0Y5RmVvRmhvRjlGXG8tRiM2KC1GVzYlRl15RmZ2RmpvRlxwRmJvRmVvRmhvRjlGXG8tRiM2KC1GVzYlRl15LUYjNipGXndGXG9GYm9GXG9GYm9GZW9GaG9GOUZqb0ZccEZib0Zlb0Zob0Y5RlxvLUYjNigtRlc2JUZdeUZcd0Zqb0ZccEZib0Zlb0Zob0Y5RlxvLUYjNigtRlc2JUZdeS1GIzYqRl14RlxvRmJvRlxvRmJvRmVvRmhvRjlGam9GXHAtRiM2KC1GaXk2KC1GaW42JFEjMTVGJ0Y5LUZpbjYkUSMyNkYnRjlGYXpGY3pGZnpGaHpGYltsRl1fbEZlb0Zob0Y5RmVvRmhvRjlGXG8tRiM2KC1GVzYlRl15Rlt4RmpvRlxwRmJvRmVvRmhvRjlGXG8tRiM2KC1GVzYlRl15LUYjNipGZnhGXG9GYm9GXG9GYm9GZW9GaG9GOUZqb0ZccEZib0Zlb0Zob0Y5RmVvRmhvRjlGOS8lJW9wZW5HUSJ8ZnJGJy8lJmNsb3NlR1EifGhyRidGZW9GaG9GOQ==">PE4vJkkiU0c2IjYlIiIiIiIhRihGKS8mRiU2JUYoRikiIiNGKS8mRiU2JUYoRikiIiRGKS8mRiU2JUYoRikiIiVGKS8mRiU2JUYtRilGKEYpLyZGJTYlRi1GKUYtRikvJkYlNiVGLUYpRjFGKS8mRiU2JUYtRilGNUYpLyZGJTYlRjFGKUYoRikvJkYlNiVGMUYpRi1GKS8mRiU2JUYxRilGMUYpLyZGJTYlRjVGKUYoRikvJkYlNiVGNUYpRi1GKS8mRiU2JUY1RilGMUYpLyZGJTYlIiImRilGKEYpLyZGJTYlRldGKUYtRikvJkYlNiUiIidGKUYoRikvJkYlNiVGaG5GKUYtRikvJkYlNiUiIihGKUYoRikvJkYlNiUiIilGKUYoRikvJkkiVEdGJjYlRihGKUYpRmVvLyZGZm9GJywmIyImKltGIiVZXkYoJkZmbzYlRjFGKUYpISIjLyZGZm9GLCwmIyEmKFIqKUZdcEYoJkZmb0ZEIyEjRiIjOS8mRmZvRjAsJiMiJmdRIiIldERGKCZGZm9GRyMhI20iI04vJkZmb0Y0RikvJkZmbzYlRi1GKUYpRikvJkZmb0Y4RikvJkZmb0Y7RikvJkZmb0Y+RikvRl5wRl5wL0ZmcEZmcC9GYHFGYHEvJkZmb0ZKRikvJkZmbzYlRjVGKUYpRikvJkZmb0ZNRikvJkZmb0ZQRikvJkZmbzYlRldGKUYpLCRGZnAjISImRl9vLyZGZm9GViwkRmBxI0ZicSIjIiovJkZmb0ZaRikvJkZmbzYlRmhuRilGKUYpLyZGZm9GZ25GKS8mRmZvNiVGX29GKUYpLCRGYHEjIiM6IiNFLyZGZm9GXm9GKS8mRmZvNiVGY29GKUYpRik=</Equation></Text-field>
</Output>
</Group>
<Group view="code" hide-output="false" labelreference="L6622" drawlabel="true">
<Input><Text-field prompt="&gt; " style="Maple Input" layout="Normal"></Text-field>
</Input>
</Group>
<Group view="code" hide-output="false" labelreference="L6656" drawlabel="true">
<Input><Text-field prompt="&gt; " style="Heading 1" executable="true" layout="Heading 1"><Font executable="true"># set geostrophic component to zero to remove degeneracy</Font></Text-field>
</Input>
</Group>
<Group view="code" hide-input="false" hide-output="false" labelreference="L6534" drawlabel="true">
<Input><Text-field prompt="&gt; " style="Maple Input" layout="Normal"></Text-field>
</Input>
</Group>
<Group view="code" hide-input="false" hide-output="false" labelreference="L6628" drawlabel="true" applyint="true" applyrational="true">
<Input><Text-field prompt="&gt; " style="Maple Input" layout="Normal">u_soln := simplify(subs(sol1, u_cart));</Text-field>
</Input>
<Output><Text-field style="2D Output" layout="Maple Output"><Equation executable="false" style="2D Output" display="LUklbXJvd0c2Iy9JK21vZHVsZW5hbWVHNiJJLFR5cGVzZXR0aW5nR0koX3N5c2xpYkdGJzYoLUkjbWlHRiQ2JVEndV9zb2xuRicvJSdpdGFsaWNHUSV0cnVlRicvJSxtYXRodmFyaWFudEdRJ2l0YWxpY0YnLUkjbW9HRiQ2LVEqfiYjODc4ODt+RicvRjNRJ25vcm1hbEYnLyUmZmVuY2VHUSZmYWxzZUYnLyUqc2VwYXJhdG9yR0Y9LyUpc3RyZXRjaHlHRj0vJSpzeW1tZXRyaWNHRj0vJShsYXJnZW9wR0Y9LyUubW92YWJsZWxpbWl0c0dGPS8lJ2FjY2VudEdGPS8lJ2xzcGFjZUdRJjAuMGVtRicvJSdyc3BhY2VHRkwtSShtYWN0aW9uR0YkNiUtRiM2KS1GIzYnLUYjNigtSSZtZnJhY0dGJDYoLUkjbW5HRiQ2JFElMzQ2NUYnRjktRmZuNiRRIzMyRidGOS8lLmxpbmV0aGlja25lc3NHUSIxRicvJStkZW5vbWFsaWduR1EnY2VudGVyRicvJSludW1hbGlnbkdGYW8vJSliZXZlbGxlZEdGPS1GNjYtUTEmSW52aXNpYmxlVGltZXM7RidGOUY7Rj5GQEZCRkRGRkZIRkpGTS1GIzYmLUkobWZlbmNlZEdGJDYkLUYjNj4tRiM2Ji1GXHA2JC1GIzYnLUY2Ni1RKiZ1bWludXMwO0YnRjlGO0Y+RkBGQkZERkZGSC9GS1EsMC4yMjIyMjIyZW1GJy9GTkZqcC1GWTYoLUZmbjYkUSU0NDgwRidGOS1GZm42JFElMjU3M0YnRjlGXG9GX29GYm9GZG8tRjY2LVEiK0YnRjlGO0Y+RkBGQkZERkZGSEZpcEZbcS1JJW1zdWJHRiQ2JS1GLDYlUSJURidGL0YyLUYjNiotRmZuNiRRIjNGJ0Y5LUY2Ni1RIixGJ0Y5RjsvRj9GMUZARkJGREZGRkhGSi9GTlEsMC4zMzMzMzMzZW1GJy1GZm42JFEiMEYnRjlGYnItRmZuNiRRIjJGJ0Y5LyUrZm9yZWdyb3VuZEdRKFswLDAsMF1GJy8lKXJlYWRvbmx5R0Y9RjkvJS9zdWJzY3JpcHRzaGlmdEdGanJGOUY5RmZvLUklbXN1cEdGJDYlLUYsNiVRInlGJ0YvRjItRmZuNiRRIjZGJ0Y5LyUxc3VwZXJzY3JpcHRzaGlmdEdGanJGOUZkcS1GIzYmLUZccDYkLUYjNiwtRiM2Ji1GXHA2JC1GIzYnRmZwLUZZNigtRmZuNiRRJjEzNDQwRidGOUZhcUZcb0Zfb0Zib0Zkb0ZkcS1GIzYmRl9yRmZvRmdxRjlGOUY5RmZvLUZmczYlLUYsNiVRInhGJ0YvRjJGW3NGXnRGOUZkcS1GWTYoLUZmbjYkUSYxMjc2OEYnRjlGYXFGXG9GX29GYm9GZG8tRjY2LVEoJm1pbnVzO0YnRjlGO0Y+RkBGQkZERkZGSEZpcEZbcS1GIzYoRlx1RmZvLUYjNiQtRmZzNiUtRiw2JVEiekYnRi9GMkZbc0ZedEY5Rl5zRmFzRjlGZHEtRiM2KC1GWTYoLUZmbjYkUSMyMEYnRjktRmZuNiRRIzc3RidGOUZcb0Zfb0Zib0Zkb0Zmby1GIzYkLUZocTYlRmpxLUYjNipGX3JGYnJGaHJGYnItRmZuNiRGXm9GOUZec0Zhc0Y5RmNzRjlGXnNGYXNGOUZddi1GIzYoLUZZNigtRmZuNiRRIzEyRidGOS1GZm42JFEiN0YnRjlGXG9GX29GYm9GZG9GZm8tRiM2JEZncUY5Rl5zRmFzRjlGOUY5RmZvLUZmczYlRmhzLUZmbjYkUSI0RidGOUZedEY5RmRxLUYjNiYtRlxwNiQtRiM2Mi1GIzYmRmh0RmZvLUZmczYlRmV1Rml4Rl50RjlGZHEtRiM2Ji1GXHA2JC1GIzYrRmZwLUYjNigtRlk2KC1GZm42JFEmMjY4ODBGJ0Y5RmFxRlxvRl9vRmJvRmRvRmZvRmJ2Rl5zRmFzRjlGZHEtRlk2KC1GZm42JFEmMjU1MzZGJ0Y5RmFxRlxvRl9vRmJvRmRvRl12LUYjNigtRlk2KC1GZm42JFEjMjRGJ0Y5RmJ4RlxvRl9vRmJvRmRvRmZvRmV4Rl5zRmFzRjlGZHEtRiM2KC1GWTYoLUZmbjYkUSM0MEYnRjlGYHdGXG9GX29GYm9GZG9GZm9GY3dGXnNGYXNGOUY5RjlGZm9GY3VGOUZddi1GWTYoLUZmbjYkUSYxMTIwMEYnRjlGYXFGXG9GX29GYm9GZG9GZHEtRiM2KEZjekZmb0ZidkZec0Zhc0Y5Rl12LUYjNihGXHVGZm8tRiM2JC1GZnM2JUZmdkZpeEZedEY5Rl5zRmFzRjlGZHEtRiM2KC1GWTYoLUZmbjYkUSMxNkYnRjktRmZuNiRRJDIzMUYnRjlGXG9GX29GYm9GZG9GZm8tRiM2JC1GaHE2JUZqcS1GIzYqRl9yRmJyRmhyRmJyRmhyRl5zRmFzRjlGY3NGOUZec0Zhc0Y5Rl12LUYjNigtRlk2KEZcW2xGYHdGXG9GX29GYm9GZG9GZm9GY3dGXnNGYXNGOUZkcS1GIzYoLUZZNihGW3RGYnhGXG9GX29GYm9GZG9GZm9GZXhGXnNGYXNGOUY5RjlGZm8tRmZzNiVGaHNGW3NGXnRGOUZkcS1GIzYmRmJwRmZvLUZmczYlRmV1Rlt0Rl50RjlGZHEtRiM2Ji1GXHA2JC1GIzYqRmh1Rl12RmB2RmRxRml2Rl12Rlt4RjlGOUZmb0ZkeUY5RmRxLUYjNiYtRlxwNiQtRiM2L0ZmcEZmW2xGZHFGW1xsRl12Rl1cbEZkcUZjXGxGXXZGY11sRmRxRmddbEY5RjlGZm9GY3VGOUZkcS1GWTYoLUZmbjYkUSU4ODkwRidGOS1GZm42JFElNzcxOUYnRjlGXG9GX29GYm9GZG9GXXYtRiM2KEZccUZmby1GIzYkLUZmczYlRmZ2Rlt0Rl50RjlGXnNGYXNGOUZddi1GIzYoLUZZNihGaW5GZW5GXG9GX29GYm9GZG9GZm8tRiM2JC1GaHE2JUZqcS1GIzYqRml3RmJyRmhyRmJyRmhyRl5zRmFzRjlGY3NGOUZec0Zhc0Y5RmRxLUYjNihGaHVGZm9GX1xsRl5zRmFzRjlGXXYtRiM2KEZmW2xGZm9GYnZGXnNGYXNGOUZddi1GIzYoLUZZNihGaW4tRmZuNiRRJDY5M0YnRjlGXG9GX29GYm9GZG9GZm9GXV1sRl5zRmFzRjlGZHEtRiM2KC1GWTYoRlt0RmB3RlxvRl9vRmJvRmRvRmZvRmN3Rl5zRmFzRjlGXXYtRiM2KC1GWTYoRml4LUZmbjYkUSMzNUYnRjlGXG9GX29GYm9GZG9GZm9GZXhGXnNGYXNGOUY5RjlGZm9GaHNGOUZec0Zhc0Y5LUZocTYlLUkmbW92ZXJHRiQ2JS1GLDYlUSJlRidGL0YyLUY2Ni1RIl9GJ0Y5RjtGPkZARkJGREZGRkgvRktRLDAuMTExMTExMWVtRicvRk5GZ2JsRkhGZXVGY3NGXnNGYXNGOUZddi1GIzYnLUYjNihGWEZmby1GIzYmLUZccDYkLUYjNj5GXV5sRmRxLUYjNiYtRlxwNiQtRiM2LC1GIzYmRmh0RmZvRltebEY5RmRxRmh1Rl12RmB2RmRxRml2Rl12Rlt4RjlGOUZmb0ZkeUY5RmRxLUYjNiYtRlxwNiQtRiM2Mi1GIzYmRmh0RmZvRmd4RjlGZHEtRiM2JkZoeUZmb0ZbXmxGOUZddkZmW2xGZHFGW1xsRl12Rl1cbEZkcUZjXGxGXXZGY11sRmRxRmddbEY5RjlGZm9GY3VGOUZkcUZgcEZkcS1GIzYmRmNebEZmb0ZneEY5RmRxLUYjNiZGaV5sRmZvRltebEY5RmRxRl1fbEZddkZlX2xGXXZGW2BsRmRxRmVgbEZddkZnYGxGXXZGaWBsRmRxRmBhbEZddkZkYWxGOUY5RmZvRmV1RjlGXnNGYXNGOS1GaHE2JUZdYmxGaHNGY3NGXnNGYXNGOUZec0Zhc0Y5L0krbXNlbWFudGljc0dGJFEqQ29sVmVjdG9yRicvJSthY3Rpb250eXBlR1EucnRhYmxlYWRkcmVzc0YnLyUpcnRhYmxlaWRHUTUxODQ0Njg4Mzg1Mzk3Nzc0MjAyMkYnRl5zRmFzRjk=">LSZJJ1ZlY3Rvckc2JCUqcHJvdGVjdGVkR0koX3N5c2xpYkc2IjYjSSdjb2x1bW5HRig2Iy9JJCVpZEdGKCI1QT91eFImUSlvVz0=</Equation></Text-field>
</Output>
</Group>
<Group view="code" hide-input="false" hide-output="false" labelreference="L6505" drawlabel="true">
<Input><Text-field prompt="&gt; " style="Maple Input" layout="Normal"></Text-field>
</Input>
</Group></Presentation-Block><Presentation-Block>
<Group view="code" hide-input="false" hide-output="false" labelreference="L6595" drawlabel="true" applyint="true" applyrational="true">
<Input><Text-field prompt="&gt; " style="Maple Input" layout="Normal">u_cyl := simplify(MapToBasis(u_soln, cylindrical[s,phi,z]));</Text-field>
</Input>
<Output><Text-field style="2D Output" layout="Maple Output"><Equation executable="false" style="2D Output" display="LUklbXJvd0c2Iy9JK21vZHVsZW5hbWVHNiJJLFR5cGVzZXR0aW5nR0koX3N5c2xpYkdGJzYoLUkjbWlHRiQ2JVEmdV9jeWxGJy8lJ2l0YWxpY0dRJXRydWVGJy8lLG1hdGh2YXJpYW50R1EnaXRhbGljRictSSNtb0dGJDYtUSp+JiM4Nzg4O35GJy9GM1Enbm9ybWFsRicvJSZmZW5jZUdRJmZhbHNlRicvJSpzZXBhcmF0b3JHRj0vJSlzdHJldGNoeUdGPS8lKnN5bW1ldHJpY0dGPS8lKGxhcmdlb3BHRj0vJS5tb3ZhYmxlbGltaXRzR0Y9LyUnYWNjZW50R0Y9LyUnbHNwYWNlR1EmMC4wZW1GJy8lJ3JzcGFjZUdGTC1JKG1hY3Rpb25HRiQ2JS1GIzYoLUY2Ni1RKCZtaW51cztGJ0Y5RjtGPkZARkJGREZGRkgvRktRLDAuMjIyMjIyMmVtRicvRk5GWC1GIzYnLUYjNigtSSZtZnJhY0dGJDYoLUkjbW5HRiQ2JFElMzQ2NUYnRjktRlxvNiRRIzMyRidGOS8lLmxpbmV0aGlja25lc3NHUSIxRicvJStkZW5vbWFsaWduR1EnY2VudGVyRicvJSludW1hbGlnbkdGZ28vJSliZXZlbGxlZEdGPS1GNjYtUTEmSW52aXNpYmxlVGltZXM7RidGOUY7Rj5GQEZCRkRGRkZIRkpGTS1GIzYmLUYsNiVRInNGJ0YvRjJGXHAtSShtZmVuY2VkR0YkNiQtRiM2OC1GIzYmLUZlcDYkLUYjNictRjY2LVEqJnVtaW51czA7RidGOUY7Rj5GQEZCRkRGRkZIRldGWS1GaW42KC1GXG82JFElNDQ4MEYnRjktRlxvNiRRJTI1NzNGJ0Y5RmJvRmVvRmhvRmpvLUY2Ni1RIitGJ0Y5RjtGPkZARkJGREZGRkhGV0ZZLUklbXN1YkdGJDYlLUYsNiVRIlRGJ0YvRjItRiM2Ki1GXG82JFEiM0YnRjktRjY2LVEiLEYnRjlGOy9GP0YxRkBGQkZERkZGSEZKL0ZOUSwwLjMzMzMzMzNlbUYnLUZcbzYkUSIwRidGOUZoci1GXG82JFEiMkYnRjkvJStmb3JlZ3JvdW5kR1EoWzAsMCwwXUYnLyUpcmVhZG9ubHlHRj1GOS8lL3N1YnNjcmlwdHNoaWZ0R0Zgc0Y5RjlGXHAtSSVtc3VwR0YkNiVGYXAtRlxvNiRRIjZGJ0Y5LyUxc3VwZXJzY3JpcHRzaGlmdEdGYHNGOUZqcS1GIzYmLUZlcDYkLUYjNiotRmluNigtRlxvNiRRJjEyNzY4RidGOUZncUZib0Zlb0Zob0Zqb0ZULUYjNigtRmluNigtRlxvNiRRJjEzNDQwRidGOUZncUZib0Zlb0Zob0Zqb0ZccC1GIzYkLUZcdDYlLUYsNiVRInpGJ0YvRjJGYXNGYXRGOUZkc0Znc0Y5RmpxLUYjNigtRmluNigtRlxvNiRRIzIwRidGOS1GXG82JFEjNzdGJ0Y5RmJvRmVvRmhvRmpvRlxwLUYjNiQtRl5yNiVGYHItRiM2KkZlckZockZec0Zoci1GXG82JEZkb0Y5RmRzRmdzRjlGaXNGOUZkc0Znc0Y5RlQtRiM2KC1GaW42KC1GXG82JFEjMTJGJ0Y5LUZcbzYkUSI3RidGOUZib0Zlb0Zob0Zqb0ZccC1GIzYkRl1yRjlGZHNGZ3NGOUY5RjlGXHAtRlx0NiVGYXAtRlxvNiRRIjRGJ0Y5RmF0RjlGanEtRiM2Ji1GZXA2JC1GIzYvRl9xLUZpbjYoLUZcbzYkUSYxMTIwMEYnRjlGZ3FGYm9GZW9GaG9Gam9GanEtRiM2KC1GaW42KC1GXG82JFEmMjU1MzZGJ0Y5RmdxRmJvRmVvRmhvRmpvRlxwRmV1RmRzRmdzRjlGVC1GIzYoRmB1RlxwLUYjNiQtRlx0NiVGaXVGXHhGYXRGOUZkc0Znc0Y5RmpxLUYjNigtRmluNigtRlxvNiRRIzE2RidGOS1GXG82JFEkMjMxRidGOUZib0Zlb0Zob0Zqb0ZccC1GIzYkLUZecjYlRmByLUYjNipGZXJGaHJGXnNGaHJGXnNGZHNGZ3NGOUZpc0Y5RmRzRmdzRjlGVC1GIzYoLUZpbjYoLUZcbzYkUSMyNEYnRjlGY3ZGYm9GZW9GaG9Gam9GXHBGZnZGZHNGZ3NGOUZqcS1GIzYoLUZpbjYoRl50RmV3RmJvRmVvRmhvRmpvRlxwRmh3RmRzRmdzRjlGOUY5RlxwLUZcdDYlRmFwRmFzRmF0RjlGVC1GIzYoRmJxRlxwLUYjNiQtRlx0NiVGaXVGXnRGYXRGOUZkc0Znc0Y5RmpxLUYjNihGaXRGXHBGY3lGZHNGZ3NGOUZULUYjNihGZXhGXHBGZXVGZHNGZ3NGOUZULUYjNigtRmluNihGX29GW29GYm9GZW9GaG9Gam9GXHAtRiM2JC1GXnI2JUZgci1GIzYqRlx3RmhyRl5zRmhyRl5zRmRzRmdzRjlGaXNGOUZkc0Znc0Y5RlQtRiM2KC1GaW42KEZfby1GXG82JFEkNjkzRidGOUZib0Zlb0Zob0Zqb0ZccEZhekZkc0Znc0Y5RmpxLUYjNigtRmluNihGXnRGY3ZGYm9GZW9GaG9Gam9GXHBGZnZGZHNGZ3NGOUZULUYjNigtRmluNihGXHgtRlxvNiRRIzM1RidGOUZib0Zlb0Zob0Zqb0ZccEZod0Zkc0Znc0Y5RmpxLUZpbjYoLUZcbzYkUSU4ODkwRidGOS1GXG82JFElNzcxOUYnRjlGYm9GZW9GaG9Gam9GOUY5RjlGZHNGZ3NGOS1GXnI2JS1JJm1vdmVyR0YkNiUtRiw2JVEiZUYnRi9GMi1GNjYtUSJfRidGOUY7Rj5GQEZCRkRGRkZIL0ZLUSwwLjExMTExMTFlbUYnL0ZORl5fbEZILUYsNiVRJyYjOTY2O0YnL0YwRj1GOUZpc0Zkc0Znc0Y5RmRzRmdzRjkvSSttc2VtYW50aWNzR0YkUSpDb2xWZWN0b3JGJy8lK2FjdGlvbnR5cGVHUS5ydGFibGVhZGRyZXNzRicvJSlydGFibGVpZEdRNTE4NDQ2ODgzODUzOTc3NzM2NDg2RidGZHNGZ3NGOQ==">LSZJJ1ZlY3Rvckc2JCUqcHJvdGVjdGVkR0koX3N5c2xpYkc2IjYjSSdjb2x1bW5HRig2Iy9JJCVpZEdGKCI1J1tPeChSJlEpb1c9</Equation></Text-field>
</Output>
</Group>
<Group view="code" hide-input="false" hide-output="false" labelreference="L6562" drawlabel="true" applyint="true" applyrational="true">
<Input><Text-field prompt="&gt; " style="Maple Input" layout="Normal"><Equation executable="true" style="2D Input" input-equation="VectorCalculus:-SetCoordinates(cylindrical[s, phi, z])" display="LUklbXJvd0c2Iy9JK21vZHVsZW5hbWVHNiJJLFR5cGVzZXR0aW5nR0koX3N5c2xpYkdGJzYnLUkjbW9HRiQ2LlEhRicvJSVzaXplR1EjMTRGJy8lLG1hdGh2YXJpYW50R1Enbm9ybWFsRicvJSZmZW5jZUdRJmZhbHNlRicvJSpzZXBhcmF0b3JHRjcvJSlzdHJldGNoeUdGNy8lKnN5bW1ldHJpY0dGNy8lKGxhcmdlb3BHRjcvJS5tb3ZhYmxlbGltaXRzR0Y3LyUnYWNjZW50R0Y3LyUnbHNwYWNlR1EsMC4yMjIyMjIyZW1GJy8lJ3JzcGFjZUdGRi1GIzYmLUkjbWlHRiQ2JVEvU2V0Q29vcmRpbmF0ZXNGJy8lJ2l0YWxpY0dRJXRydWVGJy9GM1EnaXRhbGljRictSShtZmVuY2VkR0YkNiQtRiM2Ji1GTDYlUSxjeWxpbmRyaWNhbEYnRk9GUi1GVTYmLUYjNiktRkw2JVEic0YnRk9GUi1GLDYtUSIsRidGMkY1L0Y5RlFGOkY8Rj5GQEZCL0ZFUSYwLjBlbUYnL0ZIUSwwLjMzMzMzMzNlbUYnLUZMNiVRJHBoaUYnL0ZQRjdGMkZdby1GTDYlUSJ6RidGT0ZSLyUrZXhlY3V0YWJsZUdGN0YyRjIvJSVvcGVuR1EiW0YnLyUmY2xvc2VHUSJdRidGXHBGMkYyRlxwRjJGK0ZccEYy">LUkvU2V0Q29vcmRpbmF0ZXNHNiQlKnByb3RlY3RlZEcvSSttb2R1bGVuYW1lRzYiSS9WZWN0b3JDYWxjdWx1c0c2JEYlSShfc3lzbGliR0YoNiMmSSxjeWxpbmRyaWNhbEdGKDYlSSJzR0YoSSRwaGlHRihJInpHRig=</Equation></Text-field>
</Input>
<Output><Text-field style="2D Output" layout="Maple Output"><Equation executable="false" style="2D Output" display="LUklbXN1Ykc2Iy9JK21vZHVsZW5hbWVHNiJJLFR5cGVzZXR0aW5nR0koX3N5c2xpYkdGJzYlLUkjbWlHRiQ2JVEsY3lsaW5kcmljYWxGJy8lJ2l0YWxpY0dRJXRydWVGJy8lLG1hdGh2YXJpYW50R1EnaXRhbGljRictSSVtcm93R0YkNiotRiw2JVEic0YnRi9GMi1JI21vR0YkNi1RIixGJy9GM1Enbm9ybWFsRicvJSZmZW5jZUdRJmZhbHNlRicvJSpzZXBhcmF0b3JHRjEvJSlzdHJldGNoeUdGQy8lKnN5bW1ldHJpY0dGQy8lKGxhcmdlb3BHRkMvJS5tb3ZhYmxlbGltaXRzR0ZDLyUnYWNjZW50R0ZDLyUnbHNwYWNlR1EmMC4wZW1GJy8lJ3JzcGFjZUdRLDAuMzMzMzMzM2VtRictRiw2JVEnJiM5NjY7RicvRjBGQ0Y/RjstRiw2JVEiekYnRi9GMi8lK2ZvcmVncm91bmRHUShbMCwwLDBdRicvJSlyZWFkb25seUdGQ0Y/LyUvc3Vic2NyaXB0c2hpZnRHUSIwRic=">JkksY3lsaW5kcmljYWxHNiI2JUkic0dGJEkkcGhpR0YkSSJ6R0Yk</Equation></Text-field>
</Output>
</Group>
<Group view="code" hide-input="false" hide-output="false" labelreference="L8907" drawlabel="true" applyint="true" applyrational="true" applyexponent="false">
<Input><Text-field prompt="&gt; " style="Maple Input" layout="Normal"><Equation executable="true" style="2D Input" input-equation="geostrophic_component := simplify(VectorCalculus:-`*`(int(int(u_cyl[2], phi = 0 .. VectorCalculus:-`*`(2, Pi)), z = VectorCalculus:-`-`(sqrt(VectorCalculus:-`+`(1, VectorCalculus:-`-`(s^2)))) .. sqrt(VectorCalculus:-`+`(1, VectorCalculus:-`-`(s^2)))), 1/VectorCalculus:-`*`(VectorCalculus:-`*`(4, Pi), sqrt(VectorCalculus:-`+`(1, VectorCalculus:-`-`(s^2))))));" display="LUklbXJvd0c2Iy9JK21vZHVsZW5hbWVHNiJJLFR5cGVzZXR0aW5nR0koX3N5c2xpYkdGJzYrLUkjbWlHRiQ2JVE2Z2Vvc3Ryb3BoaWNfY29tcG9uZW50RicvJSdpdGFsaWNHUSV0cnVlRicvJSxtYXRodmFyaWFudEdRJ2l0YWxpY0YnLUkjbW9HRiQ2LVEifkYnL0YzUSdub3JtYWxGJy8lJmZlbmNlR1EmZmFsc2VGJy8lKnNlcGFyYXRvckdGPS8lKXN0cmV0Y2h5R0Y9LyUqc3ltbWV0cmljR0Y9LyUobGFyZ2VvcEdGPS8lLm1vdmFibGVsaW1pdHNHRj0vJSdhY2NlbnRHRj0vJSdsc3BhY2VHUSYwLjBlbUYnLyUncnNwYWNlR0ZMLUY2Ni1RKiZjb2xvbmVxO0YnRjlGO0Y+RkBGQkZERkZGSC9GS1EsMC4yNzc3Nzc4ZW1GJy9GTkZTRjUtRiw2JVEpc2ltcGxpZnlGJ0YvRjItSShtZmVuY2VkR0YkNiQtRiM2KC1GLDYlUSRpbnRGJ0YvRjItRlk2JC1GIzYwRjVGZ24tRlk2JC1GIzYwRjUtRiw2JVEmdV9jeWxGJ0YvRjItRlk2Ji1GIzYlLUkjbW5HRiQ2JFEiMkYnRjkvJStleGVjdXRhYmxlR0Y9RjlGOS8lJW9wZW5HUSJbRicvJSZjbG9zZUdRIl1GJy1GNjYtUSIsRidGOUY7L0Y/RjFGQEZCRkRGRkZIRkovRk5RLDAuMzMzMzMzM2VtRidGNS1GLDYlUSRwaGlGJy9GMEY9RjktRjY2LVEiPUYnRjlGO0Y+RkBGQkZERkZGSEZSRlQtRmpvNiRRIjBGJ0Y5LUY2Ni1RIy4uRidGOUY7Rj5GQEZCRkRGRkZIL0ZLUSwwLjIyMjIyMjJlbUYnRk1GaW8tRjY2LVEiKkYnRjlGO0Y+RkBGQkZERkZGSC9GS1EsMC4xNjY2NjY3ZW1GJy9GTkZeci1GLDYlUSNQaUYnRl5xRjlGXXBGOUY5RmVwLUYsNiVRInpGJ0YvRjJGX3EtRjY2LVEqJnVtaW51czA7RidGOUY7Rj5GQEZCRkRGRkZIRmhxL0ZORmlxLUYsNiVRJXNxcnRGJ0ZecUY5LUZZNiQtRiM2KS1Gam82JFEiMUYnRjlGZnItRiw2JVEic0YnRi9GMi1GNjYtUSJeRidGOUY7Rj5GQEZCRkRGRkZIL0ZLUSwwLjExMTExMTFlbUYnL0ZORlt0RmlvRl1wRjlGOUZlcUZqckZdc0ZdcEY5RjktRjY2LVEiL0YnRjlGO0Y+L0ZBRjFGQkZERkZGSEZdckZfci1GWTYkLUYjNiotRmpvNiRRIjRGJ0Y5RmpxRmByRmpxRmpyRl1zRl1wRjlGOUZdcEY5RjktRjY2LVEiO0YnRjlGO0ZocEZARkJGREZGRkhGSkZURl1wRjk=">QyQ+STZnZW9zdHJvcGhpY19jb21wb25lbnRHNiItSSlzaW1wbGlmeUc2JCUqcHJvdGVjdGVkR0koX3N5c2xpYkdGJTYjLUkiKkc2JEYpL0krbW9kdWxlbmFtZUdGJUkvVmVjdG9yQ2FsY3VsdXNHRig2JC1JJGludEdGKDYkLUY0NiQmSSZ1X2N5bEdGJTYjIiIjL0kkcGhpR0YlOyIiIS1GLTYkRjtJI1BpR0YpL0kiekdGJTstSSItR0YuNiMtSSVzcXJ0R0YoNiMtSSIrR0YuNiQiIiItRkc2IyokSSJzR0YlRjtGSSokLUYtNiQtRi02JCIiJUZCRkkhIiJGTw==</Equation></Text-field>
</Input>
<Output><Text-field style="2D Output" layout="Maple Output"><Equation executable="false" style="2D Output" display="LUklbXJvd0c2Iy9JK21vZHVsZW5hbWVHNiJJLFR5cGVzZXR0aW5nR0koX3N5c2xpYkdGJzYoLUkjbWlHRiQ2JVE2Z2Vvc3Ryb3BoaWNfY29tcG9uZW50RicvJSdpdGFsaWNHUSV0cnVlRicvJSxtYXRodmFyaWFudEdRJ2l0YWxpY0YnLUkjbW9HRiQ2LVEqfiYjODc4ODt+RicvRjNRJ25vcm1hbEYnLyUmZmVuY2VHUSZmYWxzZUYnLyUqc2VwYXJhdG9yR0Y9LyUpc3RyZXRjaHlHRj0vJSpzeW1tZXRyaWNHRj0vJShsYXJnZW9wR0Y9LyUubW92YWJsZWxpbWl0c0dGPS8lJ2FjY2VudEdGPS8lJ2xzcGFjZUdRJjAuMGVtRicvJSdyc3BhY2VHRkwtRiM2Jy1GNjYtUSomdW1pbnVzMDtGJ0Y5RjtGPkZARkJGREZGRkgvRktRLDAuMjIyMjIyMmVtRicvRk5GVS1GIzYoLUkmbWZyYWNHRiQ2KC1JI21uR0YkNiRRJTM0NjVGJ0Y5LUZnbjYkUSMzMkYnRjkvJS5saW5ldGhpY2tuZXNzR1EiMUYnLyUrZGVub21hbGlnbkdRJ2NlbnRlckYnLyUpbnVtYWxpZ25HRmJvLyUpYmV2ZWxsZWRHRj0tRjY2LVExJkludmlzaWJsZVRpbWVzO0YnRjlGO0Y+RkBGQkZERkZGSEZKRk0tRiM2Ji1JKG1mZW5jZWRHRiQ2JC1GIzYyLUYjNiYtRl1wNiQtRiM2Ji1JJW1zdWJHRiQ2JS1GLDYlUSJURidGL0YyLUYjNiotRmduNiRRIjNGJ0Y5LUY2Ni1RIixGJ0Y5RjsvRj9GMUZARkJGREZGRkhGSi9GTlEsMC4zMzMzMzMzZW1GJy1GZ242JFEiMEYnRjlGYnEtRmduNiRRIjJGJ0Y5LyUrZm9yZWdyb3VuZEdRKFswLDAsMF1GJy8lKXJlYWRvbmx5R0Y9RjkvJS9zdWJzY3JpcHRzaGlmdEdGanEtRjY2LVEoJm1pbnVzO0YnRjlGO0Y+RkBGQkZERkZGSEZURlYtRlo2KC1GZ242JFElMjA0OEYnRjktRmduNiRRJTI1NzNGJ0Y5Rl1vRmBvRmNvRmVvRjlGOUZnby1JJW1zdXBHRiQ2JS1GLDYlUSJzRidGL0YyLUZnbjYkUSI2RidGOS8lMXN1cGVyc2NyaXB0c2hpZnRHRmpxRjktRjY2LVEiK0YnRjlGO0Y+RkBGQkZERkZGSEZURlYtRiM2Ji1GXXA2JC1GIzYoLUYjNigtRlo2KC1GZ242JFEjMjBGJ0Y5LUZnbjYkUSM3N0YnRjlGXW9GYG9GY29GZW9GZ28tRiM2JC1GaHA2JUZqcC1GIzYqRl9xRmJxRmhxRmJxLUZnbjYkRl9vRjlGXnJGYXJGOUZjckY5Rl5yRmFyRjlGZXItRiM2KC1GWjYoLUZnbjYkUSMxMkYnRjktRmduNiRRIjdGJ0Y5Rl1vRmBvRmNvRmVvRmdvLUYjNiRGZ3BGOUZeckZhckY5Rlt0LUZaNigtRmduNiRRJjI4OTI4RidGOS1GZ242JFEmMTI4NjVGJ0Y5Rl1vRmBvRmNvRmVvRjlGOUZnby1GYXM2JUZjcy1GZ242JFEiNEYnRjlGaXNGOUZbdC1GIzYmLUZdcDYkLUYjNiotRiM2KC1GWjYoLUZnbjYkUSMxNkYnRjktRmduNiRRJDIzMUYnRjlGXW9GYG9GY29GZW9GZ28tRiM2JC1GaHA2JUZqcC1GIzYqRl9xRmJxRmhxRmJxRmhxRl5yRmFyRjlGY3JGOUZeckZhckY5RmVyLUYjNigtRlo2KC1GZ242JFEjMjRGJ0Y5Rlt1Rl1vRmBvRmNvRmVvRmdvRl51Rl5yRmFyRjlGW3QtRiM2KC1GWjYoRmZzRl12Rl1vRmBvRmNvRmVvRmdvRmB2Rl5yRmFyRjlGZXItRlo2KC1GZ242JFEmNzI0NDhGJ0Y5LUZnbjYkUSYzODU5NUYnRjlGXW9GYG9GY29GZW9GOUY5RmdvLUZhczYlRmNzRltyRmlzRjlGZXItRiM2KC1GWjYoRmpuRmZuRl1vRmBvRmNvRmVvRmdvLUYjNiQtRmhwNiVGanAtRiM2KkZkdUZicUZocUZicUZocUZeckZhckY5RmNyRjlGXnJGYXJGOUZlci1GIzYoLUZaNihGam4tRmduNiRRJDY5M0YnRjlGXW9GYG9GY29GZW9GZ29GX3hGXnJGYXJGOUZbdC1GIzYoLUZaNihGZnNGW3VGXW9GYG9GY29GZW9GZ29GXnVGXnJGYXJGOUZlci1GIzYoLUZaNihGXHctRmduNiRRIzM1RidGOUZdb0Zgb0Zjb0Zlb0Znb0ZgdkZeckZhckY5Rlt0LUZaNigtRmduNiRRJTU3MThGJ0Y5Rmd2Rl1vRmBvRmNvRmVvRjlGOUZnb0Zjc0Y5Rl5yRmFyRjlGXnJGYXJGOUZeckZhckY5">LCQqJiwyKiYsJiZJIlRHNiI2JSIiJCIiISIiIyIiIiMhJVs/IiV0REYuRi5JInNHRikiIidGLiomLCgmRig2JUYrRixGLiMiIz8iI3hGJyMhIzciIigjIiZHKkciJmxHIkYuRi5GMiIiJUYuKiYsKiZGKDYlRitGLEYsIyIjOyIkSiNGNiMhI0NGOkYnI0YzRj0jISZbQygiJiZmUUYuRi5GMkYtRi4mRig2JUYuRixGLCMhI0siJWxNRkQjRlIiJCRwRjYjRjNGOkYnIyEiJSIjTiMiJT1kRkBGLkYuRjJGLiMhJWxNIiNL</Equation></Text-field>
</Output>
</Group>
<Group view="code" hide-input="false" hide-output="false" labelreference="L6584" drawlabel="true" applyint="true" applyrational="true">
<Input><Text-field prompt="&gt; " style="Maple Input" layout="Normal"></Text-field>
</Input>
</Group>
<Group view="code" hide-input="false" hide-output="false" labelreference="L6626" drawlabel="true" applyint="true" applyrational="true">
<Input><Text-field prompt="&gt; " style="Maple Input" layout="Normal"></Text-field>
</Input>
</Group>
<Group view="code" hide-input="false" hide-output="false" labelreference="L6607" drawlabel="true" applyint="true" applyrational="true">
<Input><Text-field prompt="&gt; " style="Maple Input" layout="Normal">u_cyl := simplify(u_cyl - VectorField([0, geostrophic_component, 0])); #remove geostrophic component from u_cyl</Text-field>
</Input>
<Output><Text-field style="2D Output" layout="Maple Output"><Equation executable="false" style="2D Output" display="LUklbXJvd0c2Iy9JK21vZHVsZW5hbWVHNiJJLFR5cGVzZXR0aW5nR0koX3N5c2xpYkdGJzYoLUkjbWlHRiQ2JVEmdV9jeWxGJy8lJ2l0YWxpY0dRJXRydWVGJy8lLG1hdGh2YXJpYW50R1EnaXRhbGljRictSSNtb0dGJDYtUSp+JiM4Nzg4O35GJy9GM1Enbm9ybWFsRicvJSZmZW5jZUdRJmZhbHNlRicvJSpzZXBhcmF0b3JHRj0vJSlzdHJldGNoeUdGPS8lKnN5bW1ldHJpY0dGPS8lKGxhcmdlb3BHRj0vJS5tb3ZhYmxlbGltaXRzR0Y9LyUnYWNjZW50R0Y9LyUnbHNwYWNlR1EmMC4wZW1GJy8lJ3JzcGFjZUdGTC1JKG1hY3Rpb25HRiQ2JS1GIzYnLUYjNictRiM2KC1JJm1mcmFjR0YkNigtSSNtbkdGJDYkUSQyMzFGJ0Y5LUZmbjYkUSUyNTczRidGOS8lLmxpbmV0aGlja25lc3NHUSIxRicvJStkZW5vbWFsaWduR1EnY2VudGVyRicvJSludW1hbGlnbkdGYW8vJSliZXZlbGxlZEdGPS1GNjYtUTEmSW52aXNpYmxlVGltZXM7RidGOUY7Rj5GQEZCRkRGRkZIRkpGTS1GIzYmLUYsNiVRInNGJ0YvRjJGZm8tSShtZmVuY2VkR0YkNiQtRiM2Ni1GIzYmLUZmbjYkUSUxMTQwRidGOUZmby1JJW1zdXBHRiQ2JUZbcC1GZm42JFEiNkYnRjkvJTFzdXBlcnNjcmlwdHNoaWZ0R1EiMEYnRjktRjY2LVEiK0YnRjlGO0Y+RkBGQkZERkZGSC9GS1EsMC4yMjIyMjIyZW1GJy9GTkZlcS1GIzYoLUZmbjYkUSU2MzAwRidGOUZmby1GaXA2JUZbcC1GZm42JFEiNEYnRjlGXnFGZm8tRmlwNiUtRiw2JVEiekYnRi9GMi1GZm42JFEiMkYnRjlGXnFGOUZhcS1GIzYoRmlxRmZvLUZpcDYlRltwRmZyRl5xRmZvLUZpcDYlRmNyRl5yRl5xRjlGYXEtRiM2Ji1GZm42JFElMjEwMEYnRjlGZm8tRmlwNiVGY3JGW3FGXnFGOS1GNjYtUSgmbWludXM7RidGOUY7Rj5GQEZCRkRGRkZIRmRxRmZxLUYjNiYtRmZuNiRRJTMyNzNGJ0Y5RmZvRlxyRjlGZnMtRiM2KC1GZm42JFEmMTE5NzBGJ0Y5RmZvRltzRmZvRmFyRjlGZnMtRiM2Ji1GZm42JFElNTk4NUYnRjlGZm9GXXNGOUZhcS1GIzYmLUZmbjYkUSUyOTg2RidGOUZmb0Zbc0Y5RmFxLUYjNiYtRmZuNiRRJTUyNTBGJ0Y5RmZvRmFyRjlGZnMtRmZuNiRRJDg1M0YnRjlGOUY5RjkvJStmb3JlZ3JvdW5kR1EoWzAsMCwwXUYnLyUpcmVhZG9ubHlHRj1GOS1JJW1zdWJHRiQ2JS1JJm1vdmVyR0YkNiUtRiw2JVEiZUYnRi9GMi1GNjYtUSJfRidGOUY7Rj5GQEZCRkRGRkZIL0ZLUSwwLjExMTExMTFlbUYnL0ZORmd2RkgtRiw2JVEnJiM5NjY7RicvRjBGPUY5LyUvc3Vic2NyaXB0c2hpZnRHRmBxRmV1Rmh1RjlGZXVGaHVGOS9JK21zZW1hbnRpY3NHRiRRKkNvbFZlY3RvckYnLyUrYWN0aW9udHlwZUdRLnJ0YWJsZWFkZHJlc3NGJy8lKXJ0YWJsZWlkR1E1MTg0NDY4ODM4NTM5OTY2Njk3NThGJ0ZldUZodUY5">LSZJJ1ZlY3Rvckc2JCUqcHJvdGVjdGVkR0koX3N5c2xpYkc2IjYjSSdjb2x1bW5HRig2Iy9JJCVpZEdGKCI1ZShwbSpSJlEpb1c9</Equation></Text-field>
</Output>
</Group>
<Group view="code" hide-input="false" hide-output="false" labelreference="L6604" drawlabel="true" applyint="true" applyrational="true">
<Input><Text-field prompt="&gt; " style="Maple Input" layout="Normal">simplify(int(int( u_cyl[2],z=-sqrt(1-s^2)..sqrt(1-s^2)),phi=0..2*Pi)); #check that no geostrophic component remains</Text-field>
</Input>
<Output><Text-field style="2D Output" layout="Maple Output"><Equation executable="false" style="2D Output" display="LUkjbW5HNiMvSSttb2R1bGVuYW1lRzYiSSxUeXBlc2V0dGluZ0dJKF9zeXNsaWJHRic2JFEiMEYnLyUsbWF0aHZhcmlhbnRHUSdub3JtYWxGJw==">IiIh</Equation></Text-field>
</Output>
</Group>
<Group view="code" hide-input="false" hide-output="false" labelreference="L6516" drawlabel="true">
<Input><Text-field prompt="&gt; " style="Maple Input" layout="Normal">simplify(u_cyl[2]/A_pol);</Text-field>
</Input>
<Output><Text-field style="2D Output" layout="Maple Output"><Equation executable="false" style="2D Output" display="LUklbXJvd0c2Iy9JK21vZHVsZW5hbWVHNiJJLFR5cGVzZXR0aW5nR0koX3N5c2xpYkdGJzYqLUYjNiYtSSNtbkdGJDYkUSU5MTIwRicvJSxtYXRodmFyaWFudEdRJ25vcm1hbEYnLUkjbW9HRiQ2LVExJkludmlzaWJsZVRpbWVzO0YnRjEvJSZmZW5jZUdRJmZhbHNlRicvJSpzZXBhcmF0b3JHRjovJSlzdHJldGNoeUdGOi8lKnN5bW1ldHJpY0dGOi8lKGxhcmdlb3BHRjovJS5tb3ZhYmxlbGltaXRzR0Y6LyUnYWNjZW50R0Y6LyUnbHNwYWNlR1EmMC4wZW1GJy8lJ3JzcGFjZUdGSS1JJW1zdXBHRiQ2JS1JI21pR0YkNiVRInNGJy8lJ2l0YWxpY0dRJXRydWVGJy9GMlEnaXRhbGljRictRi42JFEiN0YnRjEvJTFzdXBlcnNjcmlwdHNoaWZ0R1EiMEYnRjEtRjU2LVEiK0YnRjFGOEY7Rj1GP0ZBRkNGRS9GSFEsMC4yMjIyMjIyZW1GJy9GS0Zcby1GIzYmLUkobWZlbmNlZEdGJDYkLUYjNiYtRiM2Ji1GLjYkUSY1MDQwMEYnRjFGNC1GTTYlLUZQNiVRInpGJ0ZTRlYtRi42JFEiMkYnRjFGZW5GMS1GNTYtUSgmbWludXM7RidGMUY4RjtGPUY/RkFGQ0ZFRltvRl1vLUYuNiRRJjI2MTg0RidGMUYxRjFGNC1GTTYlRk8tRi42JFEiNUYnRjFGZW5GMUZobi1GIzYmLUZhbzYkLUYjNigtRiM2JkZnb0Y0LUZNNiVGXHAtRi42JFEiNEYnRjFGZW5GMUZicC1GIzYmLUYuNiRRJjk1NzYwRidGMUY0RmpvRjFGaG4tRi42JFEmMjM4ODhGJ0YxRjFGMUY0LUZNNiVGTy1GLjYkUSIzRidGMUZlbkYxRmhuLUYjNiYtRmFvNiQtRiM2Ki1GIzYmLUYuNiRRJjE2ODAwRidGMUY0LUZNNiVGXHAtRi42JFEiNkYnRjFGZW5GMUZicC1GIzYmLUYuNiRRJjQ3ODgwRidGMUY0RmVxRjFGaG4tRiM2Ji1GLjYkUSY0MjAwMEYnRjFGNEZqb0YxRmJwLUYuNiRRJTY4MjRGJ0YxRjFGMUY0Rk9GMUYx">LCoqJEkic0c2IiIiKCIlPyIqKiYsJiokSSJ6R0YlIiIjIiYrLyYhJiU9RSIiIkYvRiQiIiZGLyomLCgqJEYrIiIlRi1GKiEmZ2QqIiYpKVEjRi9GL0YkIiIkRi8qJiwqKiRGKyIiJyImK28iRjMhJiEpeSVGKiImKz8lISVDb0YvRi9GJEYvRi8=</Equation></Text-field>
</Output>
</Group>
<Group view="code" hide-input="false" hide-output="false" labelreference="L6574" drawlabel="true">
<Input><Text-field prompt="&gt; " style="Maple Input" layout="Normal">map(factor, simplify(MapToBasis(u_soln, spherical[r,theta,phi])));  # added</Text-field>
</Input>
<Output><Text-field style="2D Output" layout="Maple Output"><Equation executable="false" style="2D Output" display="LUkobWFjdGlvbkc2Iy9JK21vZHVsZW5hbWVHNiJJLFR5cGVzZXR0aW5nR0koX3N5c2xpYkdGJzYlLUklbXJvd0dGJDYnLUYsNictRiw2KC1JJm1mcmFjR0YkNigtSSNtbkdGJDYkUSIxRicvJSxtYXRodmFyaWFudEdRJ25vcm1hbEYnLUY2NiRRJjgyMzM2RidGOS8lLmxpbmV0aGlja25lc3NHRjgvJStkZW5vbWFsaWduR1EnY2VudGVyRicvJSludW1hbGlnbkdGQy8lKWJldmVsbGVkR1EmZmFsc2VGJy1JI21vR0YkNi1RMSZJbnZpc2libGVUaW1lcztGJ0Y5LyUmZmVuY2VHRkgvJSpzZXBhcmF0b3JHRkgvJSlzdHJldGNoeUdGSC8lKnN5bW1ldHJpY0dGSC8lKGxhcmdlb3BHRkgvJS5tb3ZhYmxlbGltaXRzR0ZILyUnYWNjZW50R0ZILyUnbHNwYWNlR1EmMC4wZW1GJy8lJ3JzcGFjZUdGZ24tRiw2KC1JI21pR0YkNiVRInJGJy8lJ2l0YWxpY0dRJXRydWVGJy9GOlEnaXRhbGljRidGSS1GLDYoLUZdbzYlUSRzaW5GJy9GYW9GSEY5LUZKNi1RMCZBcHBseUZ1bmN0aW9uO0YnRjlGTUZPRlFGU0ZVRldGWUZlbkZobi1JKG1mZW5jZWRHRiQ2JC1GLDYmLUZdbzYlUScmIzk1MjtGJ0Zqb0Y5LyUrZm9yZWdyb3VuZEdRKFswLDAsMF1GJy8lKXJlYWRvbmx5R0ZIRjlGOUZmcEZpcEY5RkktRl9wNiQtRiw2Ui1GLDYqLUY2NiRRKDg5MTU0NDVGJ0Y5RkktSSVtc3VwR0YkNiUtRiw2KC1GXW82JVEkY29zRidGam9GOUZbcEZecEZmcEZpcEY5LUY2NiRRIjZGJ0Y5LyUxc3VwZXJzY3JpcHRzaGlmdEdRIjBGJ0ZJLUZlcTYlRlxvRlxyRl9yRkktSSVtc3ViR0YkNiUtRl1vNiVRIlRGJ0Zgb0Zjby1GLDYqLUY2NiRRIjNGJ0Y5LUZKNi1RIixGJ0Y5Rk0vRlBGYm9GUUZTRlVGV0ZZRmVuL0ZpblEsMC4zMzMzMzMzZW1GJy1GNjYkRmFyRjlGX3MtRjY2JFEiMkYnRjlGZnBGaXBGOS8lL3N1YnNjcmlwdHNoaWZ0R0ZhckY5LUZKNi1RKCZtaW51cztGJ0Y5Rk1GT0ZRRlNGVUZXRlkvRmZuUSwwLjIyMjIyMjJlbUYnL0ZpbkZgdC1GLDYqLUY2NiRRKTI2NzQ2MzM1RidGOUZJLUZlcTYlRmdxLUY2NiRRIjRGJ0Y5Rl9yRklGYnJGSUZkckY5Rlx0LUYsNiotRjY2JFEoMjMxNTcwMEYnRjlGSUZndEZJLUZlcTYlRlxvRml0Rl9yRkktRmVyNiVGZ3ItRiw2KkZcc0Zfc0Zlc0Zfc0Y1RmZwRmlwRjlGanNGOS1GSjYtUSIrRidGOUZNRk9GUUZTRlVGV0ZZRl90RmF0LUYsNiotRjY2JFEpMTUyODM2MjBGJ0Y5RklGZ3RGSUZhdUZJRmRyRjlGZ3UtRiw2KkZkdEZJLUZlcTYlRmdxRmdzRl9yRklGYnJGSUZkckY5Rmd1LUYsNiotRjY2JFEoNDYzMTQwMEYnRjlGSUZhdkZJRmF1RklGY3VGOUZcdC1GLDYqLUY2NiRRKTMwNTY3MjQwRidGOUZJRmF2RklGYXVGSUZkckY5Rlx0LUYsNihGYXFGSUZickZJRmRyRjlGZ3UtRiw2Ji1GNjYkUSkxNTUyMzIwMEYnRjlGSUZickY5Rmd1LUYsNiotRjY2JFEnNjE3NTIwRidGOUZJRmF2RkktRmVxNiVGXG9GZ3NGX3JGSS1GZXI2JUZnci1GLDYqRlxzRl9zRmVzRl9zRmVzRmZwRmlwRjlGanNGOUZcdC1GLDYqLUY2NiRRKDI3Nzg4NDBGJ0Y5RklGYXZGSUZpd0ZJRmN1RjlGZ3UtRiw2Ki1GNjYkUSg3NjQxODEwRidGOUZJRmF2RklGaXdGSUZkckY5Rlx0LUYsNihGXnVGSUZhdUZJRmN1RjlGZ3UtRiw2KEZcdkZJRmF1RklGZHJGOUZcdC1GLDYmLUY2NiRRKTQ0MjQxMTIwRidGOUZJRmF1RjlGXHQtRiw2KEZmd0ZJRml3RklGW3hGOUZndS1GLDYoRmF4RklGaXdGSUZjdUY5Rlx0LUYsNihGZnhGSUZpd0ZJRmRyRjlGZ3UtRiw2Ji1GNjYkUSkzODgwODAwMEYnRjlGSUZpd0Y5Rmd1LUYsNiZGPEZJLUZlcjYlRmdyLUYsNipGNUZfc0Zlc0Zfc0Zlc0ZmcEZpcEY5RmpzRjlGZ3UtRiw2Ji1GNjYkUSc0MTE2ODBGJ0Y5RklGW3hGOUZcdC1GLDYmLUY2NiRRJzY5NDcxMEYnRjlGSUZjdUY5Rmd1LUYsNiYtRjY2JFEoMTAxODkwOEYnRjlGSUZkckY5Rlx0LUY2NiRRKTEwMjY3OTUwRidGOUY5RjlGOUZmcEZpcEY5LUZlcjYlLUkmbW92ZXJHRiQ2JS1GXW82JVEiZUYnRmBvRmNvLUZKNi1RIl9GJ0Y5Rk1GT0ZRRlNGVUZXRlkvRmZuUSwwLjExMTExMTFlbUYnL0ZpbkZhXGxGWS1GXW82JVEnJiM5NjY7RidGam9GOUZqc0ZmcEZpcEY5RmZwRmlwRjkvSSttc2VtYW50aWNzR0YkUSpDb2xWZWN0b3JGJy8lK2FjdGlvbnR5cGVHUS5ydGFibGVhZGRyZXNzRicvJSlydGFibGVpZEdRNTE4NDQ2ODgzODUzOTkzNjU0ODYyRic=">LSZJJ1ZlY3Rvckc2JCUqcHJvdGVjdGVkR0koX3N5c2xpYkc2IjYjSSdjb2x1bW5HRig2Iy9JJCVpZEdGKCI1aVtsJCpSJlEpb1c9</Equation></Text-field>
</Output>
</Group>
<Group hide-output="false" labelreference="L6530" drawlabel="true">
<Input><Text-field prompt="&gt; " style="Heading 1" executable="true" layout="Heading 1"><Font executable="true"># Construct the ODE for geostrophic flow</Font></Text-field>
</Input>
</Group>
<Group view="code" hide-input="false" hide-output="false" labelreference="L6660" drawlabel="true">
<Input><Text-field prompt="&gt; " style="Maple Input" layout="Normal">B_cyl := simplify(MapToBasis(B_cart, cylindrical[s,phi,z]));</Text-field>
</Input>
<Output><Text-field style="2D Output" layout="Maple Output"><Equation executable="false" style="2D Output" display="LUklbXJvd0c2Iy9JK21vZHVsZW5hbWVHNiJJLFR5cGVzZXR0aW5nR0koX3N5c2xpYkdGJzYoLUkjbWlHRiQ2JVEmQl9jeWxGJy8lJ2l0YWxpY0dRJXRydWVGJy8lLG1hdGh2YXJpYW50R1EnaXRhbGljRictSSNtb0dGJDYtUSp+JiM4Nzg4O35GJy9GM1Enbm9ybWFsRicvJSZmZW5jZUdRJmZhbHNlRicvJSpzZXBhcmF0b3JHRj0vJSlzdHJldGNoeUdGPS8lKnN5bW1ldHJpY0dGPS8lKGxhcmdlb3BHRj0vJS5tb3ZhYmxlbGltaXRzR0Y9LyUnYWNjZW50R0Y9LyUnbHNwYWNlR1EmMC4wZW1GJy8lJ3JzcGFjZUdGTC1JKG1hY3Rpb25HRiQ2JS1GIzYqLUY2Ni1RKiZ1bWludXMwO0YnRjlGO0Y+RkBGQkZERkZGSC9GS1EsMC4yMjIyMjIyZW1GJy9GTkZYLUYjNictRiM2KC1JJm1mcmFjR0YkNigtSSNtbkdGJDYkUSMzMEYnRjktRlxvNiRRJTI1NzNGJ0Y5LyUubGluZXRoaWNrbmVzc0dRIjFGJy8lK2Rlbm9tYWxpZ25HUSdjZW50ZXJGJy8lKW51bWFsaWduR0Znby8lKWJldmVsbGVkR0Y9LUY2Ni1RMSZJbnZpc2libGVUaW1lcztGJ0Y5RjtGPkZARkJGREZGRkhGSkZNLUYjNiotSSZtc3FydEdGJDYjLUZcbzYkUSgxMTg4NzI2RidGOUZccC1GLDYlUSJzRidGL0YyRlxwLUkobWZlbmNlZEdGJDYkLUYjNigtRiM2JC1JJW1zdXBHRiQ2JUZncC1GXG82JFEiMkYnRjkvJTFzdXBlcnNjcmlwdHNoaWZ0R1EiMEYnRjktRjY2LVEiK0YnRjlGO0Y+RkBGQkZERkZGSEZXRlktRiM2JC1GYnE2JS1GLDYlUSJ6RidGL0YyRmRxRmdxRjktRjY2LVEoJm1pbnVzO0YnRjlGO0Y+RkBGQkZERkZGSEZXRlktRmluNigtRlxvNiRRIzE5RidGOS1GXG82JFEjMjBGJ0Y5RmJvRmVvRmhvRmpvRjlGOUZccEZhckY5LyUrZm9yZWdyb3VuZEdRKFswLDAsMF1GJy8lKXJlYWRvbmx5R0Y9RjktSSVtc3ViR0YkNiUtSSZtb3ZlckdGJDYlLUYsNiVRImVGJ0YvRjItRjY2LVEiX0YnRjlGO0Y+RkBGQkZERkZGSC9GS1EsMC4xMTExMTExZW1GJy9GTkZhdEZIRmdwLyUvc3Vic2NyaXB0c2hpZnRHRmlxRl9zRmJzRjlGanEtRiM2Jy1GIzYoLUZpbjYoLUZcbzYkRmRvRjktRlxvNiRRJTUxNDZGJ0Y5RmJvRmVvRmhvRmpvRlxwLUYjNiYtRltxNiQtRiM2LC1GIzYmLUZcbzYkUSM5MEYnRjlGXHAtRmJxNiVGZ3AtRlxvNiRRIjRGJ0Y5RmdxRjlGanEtRiM2Ji1GW3E2JC1GIzYmLUYjNiYtRlxvNiRRJDEyMEYnRjlGXHBGX3JGOUZkci1GXG82JFEkMTE0RidGOUY5RjlGXHBGYXFGOUZqcS1GIzYmRltvRlxwLUZicTYlRmFyRl12RmdxRjlGZHItRiM2Ji1GXG82JFEjNTdGJ0Y5RlxwRl9yRjlGanEtRlxvNiRRIzI1RidGOUY5RjlGXHBGYXBGOUZfc0Zic0Y5LUZlczYlRmdzRmFyRmN0Rl9zRmJzRjlGX3NGYnNGOS9JK21zZW1hbnRpY3NHRiRRKkNvbFZlY3RvckYnLyUrYWN0aW9udHlwZUdRLnJ0YWJsZWFkZHJlc3NGJy8lKXJ0YWJsZWlkR1E1MTg0NDY4ODM4NTM5OTM2NTU4MjJGJ0Zfc0Zic0Y5">LSZJJ1ZlY3Rvckc2JCUqcHJvdGVjdGVkR0koX3N5c2xpYkc2IjYjSSdjb2x1bW5HRig2Iy9JJCVpZEdGKCI1QWVsJCpSJlEpb1c9</Equation></Text-field>
</Output>
</Group>
<Group view="code" hide-input="false" hide-output="false" labelreference="L6590" drawlabel="true">
<Input><Text-field prompt="&gt; " style="Maple Input" layout="Normal"></Text-field>
</Input>
</Group></Presentation-Block><Presentation-Block>
<Group view="code" hide-input="false" hide-output="false" labelreference="L6639" drawlabel="true">
<Input><Text-field prompt="&gt; " style="Maple Input" layout="Normal"></Text-field>
</Input>
</Group>
<Group view="code" hide-input="false" hide-output="false" labelreference="L6512" drawlabel="true" applyint="true" applyrational="true">
<Input><Text-field prompt="&gt; " style="Maple Input" layout="Normal"><Equation executable="true" style="2D Input" input-equation="int(int(VectorCalculus:-CrossProduct(VectorCalculus:-`*`(s, VectorCalculus:-Curl(B_cyl)), B_cyl)[2], z = VectorCalculus:-`-`(sqrt(VectorCalculus:-`+`(1, VectorCalculus:-`-`(s^2)))) .. sqrt(VectorCalculus:-`+`(1, VectorCalculus:-`-`(s^2)))), phi = 0 .. VectorCalculus:-`*`(2, Pi));" display="LUklbXJvd0c2Iy9JK21vZHVsZW5hbWVHNiJJLFR5cGVzZXR0aW5nR0koX3N5c2xpYkdGJzYqLUkjbWlHRiQ2JVEkaW50RicvJSdpdGFsaWNHUSV0cnVlRicvJSxtYXRodmFyaWFudEdRJ2l0YWxpY0YnLUkobWZlbmNlZEdGJDYkLUYjNi9GKy1GNjYkLUYjNjAtRiw2JVEtQ3Jvc3NQcm9kdWN0RidGL0YyLUY2NiQtRiM2Ki1GLDYlUSJzRidGL0YyLUkjbW9HRiQ2LVEnJnNkb3Q7RicvRjNRJ25vcm1hbEYnLyUmZmVuY2VHUSZmYWxzZUYnLyUqc2VwYXJhdG9yR0ZQLyUpc3RyZXRjaHlHRlAvJSpzeW1tZXRyaWNHRlAvJShsYXJnZW9wR0ZQLyUubW92YWJsZWxpbWl0c0dGUC8lJ2FjY2VudEdGUC8lJ2xzcGFjZUdRJjAuMGVtRicvJSdyc3BhY2VHRmluLUYsNiVRJUN1cmxGJ0YvRjItRjY2JC1GIzYlLUYsNiVRJkJfY3lsRidGL0YyLyUrZXhlY3V0YWJsZUdGUEZMRkwtRkk2LVEiLEYnRkxGTi9GUkYxRlNGVUZXRllGZW5GZ24vRltvUSwwLjMzMzMzMzNlbUYnRmNvRmZvRkxGTC1GNjYmLUYjNiUtSSNtbkdGJDYkUSIyRidGTEZmb0ZMRkwvJSVvcGVuR1EiW0YnLyUmY2xvc2VHUSJdRidGaG8tRiw2JVEiekYnRi9GMi1GSTYtUSI9RidGTEZORlFGU0ZVRldGWUZlbi9GaG5RLDAuMjc3Nzc3OGVtRicvRltvRmNxLUZJNi1RKiZ1bWludXMwO0YnRkxGTkZRRlNGVUZXRllGZW4vRmhuUSwwLjIyMjIyMjJlbUYnL0Zbb0ZpcS1GLDYlUSVzcXJ0RicvRjBGUEZMLUY2NiQtRiM2KS1GY3A2JFEiMUYnRkxGZXFGRS1GSTYtUSJeRidGTEZORlFGU0ZVRldGWUZlbi9GaG5RLDAuMTExMTExMWVtRicvRltvRmpyRmJwRmZvRkxGTC1GSTYtUSMuLkYnRkxGTkZRRlNGVUZXRllGZW5GaHFGam5GW3ItRjY2JC1GIzYpRmNyLUZJNi1RKCZtaW51cztGJ0ZMRk5GUUZTRlVGV0ZZRmVuRmhxRmpxRkVGZnJGYnBGZm9GTEZMRmZvRkxGTEZoby1GLDYlUSRwaGlGJ0ZeckZMRl9xLUZjcDYkUSIwRidGTC1GSTYtUSJ+RidGTEZORlFGU0ZVRldGWUZlbkZnbkZqbkZcc0ZicEZILUYsNiVRI1BpRidGXnJGTEZmb0ZMRkwtRkk2LVEiO0YnRkxGTkZbcEZTRlVGV0ZZRmVuRmduRmRxRlx0LUZJNi1RIiNGJ0ZMRk5GUUZTRlVGV0ZZRmVuRmduRmpuLUYsNiVRPmNoZWNrfnRoYXR+aXR+aXN+dGF5bG9yfnN0YXRlRidGL0YyRmZvRkw=">QyQtSSRpbnRHNiQlKnByb3RlY3RlZEdJKF9zeXNsaWJHNiI2JC1GJDYkJi1JLUNyb3NzUHJvZHVjdEc2JEYmL0krbW9kdWxlbmFtZUdGKEkvVmVjdG9yQ2FsY3VsdXNHRiU2JC1JIipHRi82JEkic0dGKC1JJUN1cmxHRi82I0kmQl9jeWxHRihGOzYjIiIjL0kiekdGKDstSSItR0YvNiMtSSVzcXJ0R0YlNiMtSSIrR0YvNiQiIiItRkI2IyokRjdGPUZEL0kkcGhpR0YoOyIiIS1GNTYkRj1JI1BpR0YmRko=</Equation></Text-field>
</Input>
<Output><Text-field style="2D Output" layout="Maple Output"><Equation executable="false" style="2D Output" display="LUkjbW5HNiMvSSttb2R1bGVuYW1lRzYiSSxUeXBlc2V0dGluZ0dJKF9zeXNsaWJHRic2JFEiMEYnLyUsbWF0aHZhcmlhbnRHUSdub3JtYWxGJw==">IiIh</Equation></Text-field>
</Output>
</Group></Presentation-Block><Presentation-Block>
<Group view="code" hide-output="false" labelreference="L6572" drawlabel="true" applyint="true" applyrational="true">
<Input><Text-field prompt="&gt; " style="Maple Input" layout="Normal"><Equation executable="true" style="2D Input" input-equation="" display="LUklbXJvd0c2Iy9JK21vZHVsZW5hbWVHNiJJLFR5cGVzZXR0aW5nR0koX3N5c2xpYkdGJzYlLUkjbW9HRiQ2LlEhRicvJSVzaXplR1EjMTRGJy8lLG1hdGh2YXJpYW50R1Enbm9ybWFsRicvJSZmZW5jZUdRJmZhbHNlRicvJSpzZXBhcmF0b3JHRjcvJSlzdHJldGNoeUdGNy8lKnN5bW1ldHJpY0dGNy8lKGxhcmdlb3BHRjcvJS5tb3ZhYmxlbGltaXRzR0Y3LyUnYWNjZW50R0Y3LyUnbHNwYWNlR1EsMC4yMjIyMjIyZW1GJy8lJ3JzcGFjZUdGRi8lK2V4ZWN1dGFibGVHRjdGMg==">LUklbXJvd0c2Iy9JK21vZHVsZW5hbWVHNiJJLFR5cGVzZXR0aW5nR0koX3N5c2xpYkdGJzYlLUkjbW9HRiQ2LlEhRicvJSVzaXplR1EjMTRGJy8lLG1hdGh2YXJpYW50R1Enbm9ybWFsRicvJSZmZW5jZUdRJmZhbHNlRicvJSpzZXBhcmF0b3JHRjcvJSlzdHJldGNoeUdGNy8lKnN5bW1ldHJpY0dGNy8lKGxhcmdlb3BHRjcvJS5tb3ZhYmxlbGltaXRzR0Y3LyUnYWNjZW50R0Y3LyUnbHNwYWNlR1EsMC4yMjIyMjIyZW1GJy8lJ3JzcGFjZUdGRi8lK2V4ZWN1dGFibGVHRjdGMg==</Equation></Text-field>
</Input>
</Group>
<Group view="code" hide-input="false" hide-output="false" labelreference="L6506" drawlabel="true" applyint="true" applyrational="true">
<Input><Text-field prompt="&gt; " style="Maple Input" layout="Normal"><Equation executable="true" style="2D Input" input-equation="u_geo := VectorCalculus:-`*`(ug(s), VectorCalculus:-VectorField([0, 1, 0]));" display="LUklbXJvd0c2Iy9JK21vZHVsZW5hbWVHNiJJLFR5cGVzZXR0aW5nR0koX3N5c2xpYkdGJzYxLUkjbWlHRiQ2JVEmdV9nZW9GJy8lJ2l0YWxpY0dRJXRydWVGJy8lLG1hdGh2YXJpYW50R1EnaXRhbGljRictSSNtb0dGJDYtUSomY29sb25lcTtGJy9GM1Enbm9ybWFsRicvJSZmZW5jZUdRJmZhbHNlRicvJSpzZXBhcmF0b3JHRj0vJSlzdHJldGNoeUdGPS8lKnN5bW1ldHJpY0dGPS8lKGxhcmdlb3BHRj0vJS5tb3ZhYmxlbGltaXRzR0Y9LyUnYWNjZW50R0Y9LyUnbHNwYWNlR1EsMC4yNzc3Nzc4ZW1GJy8lJ3JzcGFjZUdGTC1GLDYlUSN1Z0YnRi9GMi1JKG1mZW5jZWRHRiQ2JC1GIzYlLUYsNiVRInNGJ0YvRjIvJStleGVjdXRhYmxlR0Y9RjlGOS1GNjYtUSJ+RidGOUY7Rj5GQEZCRkRGRkZIL0ZLUSYwLjBlbUYnL0ZORmpuLUY2Ni1RJyZzZG90O0YnRjlGO0Y+RkBGQkZERkZGSEZpbkZbb0Zmbi1GLDYlUSxWZWN0b3JGaWVsZEYnRi9GMi1GUzYkLUYjNiUtRlM2Ji1GIzYpLUkjbW5HRiQ2JFEiMEYnRjktRjY2LVEiLEYnRjlGOy9GP0YxRkBGQkZERkZGSEZpbi9GTlEsMC4zMzMzMzMzZW1GJy1GW3A2JFEiMUYnRjlGXnBGam9GWkY5RjkvJSVvcGVuR1EiW0YnLyUmY2xvc2VHUSJdRidGWkY5RjktRjY2LVEiO0YnRjlGO0ZhcEZARkJGREZGRkhGaW5GTUZmbi1GNjYtUSIjRidGOUY7Rj5GQEZCRkRGRkZIRmluRltvLUYsNiVRQGludHJvZHVjZX5nZW9zdHJvcGhpY35jb21wb25lbnRGJ0YvRjJGWkY5">QyQ+SSZ1X2dlb0c2Ii1JIipHNiQlKnByb3RlY3RlZEcvSSttb2R1bGVuYW1lR0YlSS9WZWN0b3JDYWxjdWx1c0c2JEYpSShfc3lzbGliR0YlNiQtSSN1Z0dGJTYjSSJzR0YlLUksVmVjdG9yRmllbGRHRig2IzclIiIhIiIiRjhGOQ==</Equation></Text-field>
</Input>
<Output><Text-field style="2D Output" layout="Maple Output"><Equation executable="false" style="2D Output" display="LUklbXJvd0c2Iy9JK21vZHVsZW5hbWVHNiJJLFR5cGVzZXR0aW5nR0koX3N5c2xpYkdGJzYoLUkjbWlHRiQ2JVEmdV9nZW9GJy8lJ2l0YWxpY0dRJXRydWVGJy8lLG1hdGh2YXJpYW50R1EnaXRhbGljRictSSNtb0dGJDYtUSp+JiM4Nzg4O35GJy9GM1Enbm9ybWFsRicvJSZmZW5jZUdRJmZhbHNlRicvJSpzZXBhcmF0b3JHRj0vJSlzdHJldGNoeUdGPS8lKnN5bW1ldHJpY0dGPS8lKGxhcmdlb3BHRj0vJS5tb3ZhYmxlbGltaXRzR0Y9LyUnYWNjZW50R0Y9LyUnbHNwYWNlR1EmMC4wZW1GJy8lJ3JzcGFjZUdGTC1JKG1hY3Rpb25HRiQ2JS1GIzYnLUYjNictSShtZmVuY2VkR0YkNiQtRiM2KC1GLDYlUSN1Z0YnRi9GMi1GNjYtUTAmQXBwbHlGdW5jdGlvbjtGJ0Y5RjtGPkZARkJGREZGRkhGSkZNLUZXNiQtRiM2Ji1GLDYlUSJzRidGL0YyLyUrZm9yZWdyb3VuZEdRKFswLDAsMF1GJy8lKXJlYWRvbmx5R0Y9RjlGOUZib0Zlb0Y5RjktSSVtc3ViR0YkNiUtSSZtb3ZlckdGJDYlLUYsNiVRImVGJ0YvRjItRjY2LVEiX0YnRjlGO0Y+RkBGQkZERkZGSC9GS1EsMC4xMTExMTExZW1GJy9GTkZkcEZILUYsNiVRJyYjOTY2O0YnL0YwRj1GOS8lL3N1YnNjcmlwdHNoaWZ0R1EiMEYnRmJvRmVvRjlGYm9GZW9GOS9JK21zZW1hbnRpY3NHRiRRKkNvbFZlY3RvckYnLyUrYWN0aW9udHlwZUdRLnJ0YWJsZWFkZHJlc3NGJy8lKXJ0YWJsZWlkR1E1MTg0NDY4ODM4NTM4NjY5MzA3NzRGJ0Zib0Zlb0Y5">LSZJJ1ZlY3Rvckc2JCUqcHJvdGVjdGVkR0koX3N5c2xpYkc2IjYjSSdjb2x1bW5HRig2Iy9JJCVpZEdGKCI1dTIkcCdRJlEpb1c9</Equation></Text-field>
</Output>
</Group>
<Group view="code" hide-input="false" hide-output="false" labelreference="L6510" drawlabel="true" applyint="true" applyrational="true">
<Input><Text-field prompt="&gt; " style="Maple Input" layout="Normal"><Equation executable="true" style="2D Input" input-equation="" display="LUklbXJvd0c2Iy9JK21vZHVsZW5hbWVHNiJJLFR5cGVzZXR0aW5nR0koX3N5c2xpYkdGJzYlLUkjbW9HRiQ2LlEhRicvJSVzaXplR1EjMTRGJy8lLG1hdGh2YXJpYW50R1Enbm9ybWFsRicvJSZmZW5jZUdRJmZhbHNlRicvJSpzZXBhcmF0b3JHRjcvJSlzdHJldGNoeUdGNy8lKnN5bW1ldHJpY0dGNy8lKGxhcmdlb3BHRjcvJS5tb3ZhYmxlbGltaXRzR0Y3LyUnYWNjZW50R0Y3LyUnbHNwYWNlR1EsMC4yMjIyMjIyZW1GJy8lJ3JzcGFjZUdGRi8lK2V4ZWN1dGFibGVHRjdGMg==">LUklbXJvd0c2Iy9JK21vZHVsZW5hbWVHNiJJLFR5cGVzZXR0aW5nR0koX3N5c2xpYkdGJzYlLUkjbW9HRiQ2LlEhRicvJSVzaXplR1EjMTRGJy8lLG1hdGh2YXJpYW50R1Enbm9ybWFsRicvJSZmZW5jZUdRJmZhbHNlRicvJSpzZXBhcmF0b3JHRjcvJSlzdHJldGNoeUdGNy8lKnN5bW1ldHJpY0dGNy8lKGxhcmdlb3BHRjcvJS5tb3ZhYmxlbGltaXRzR0Y3LyUnYWNjZW50R0Y3LyUnbHNwYWNlR1EsMC4yMjIyMjIyZW1GJy8lJ3JzcGFjZUdGRi8lK2V4ZWN1dGFibGVHRjdGMg==</Equation></Text-field>
</Input>
</Group>
<Group view="code" hide-input="false" hide-output="false" labelreference="L6567" drawlabel="true" applyint="true" applyrational="true">
<Input><Text-field prompt="&gt; " style="Maple Input" layout="Normal"><Equation executable="true" style="2D Input" input-equation="B_cyl_dot := eval(VectorCalculus:-`+`(VectorCalculus:-`+`(VectorCalculus:-Curl(VectorCalculus:-CrossProduct(u_cyl, B_cyl)), VectorCalculus:-Curl(VectorCalculus:-CrossProduct(u_geo, B_cyl))), VectorCalculus:-`*`(eta, Laplacian(B_cyl))));" display="LUklbXJvd0c2Iy9JK21vZHVsZW5hbWVHNiJJLFR5cGVzZXR0aW5nR0koX3N5c2xpYkdGJzYuLUkjbWlHRiQ2JVEqQl9jeWxfZG90RicvJSdpdGFsaWNHUSV0cnVlRicvJSxtYXRodmFyaWFudEdRJ2l0YWxpY0YnLUkjbW9HRiQ2LVEifkYnL0YzUSdub3JtYWxGJy8lJmZlbmNlR1EmZmFsc2VGJy8lKnNlcGFyYXRvckdGPS8lKXN0cmV0Y2h5R0Y9LyUqc3ltbWV0cmljR0Y9LyUobGFyZ2VvcEdGPS8lLm1vdmFibGVsaW1pdHNHRj0vJSdhY2NlbnRHRj0vJSdsc3BhY2VHUSYwLjBlbUYnLyUncnNwYWNlR0ZMLUY2Ni1RKiZjb2xvbmVxO0YnRjlGO0Y+RkBGQkZERkZGSC9GS1EsMC4yNzc3Nzc4ZW1GJy9GTkZTRjUtRiw2JVElZXZhbEYnRi9GMi1JKG1mZW5jZWRHRiQ2JC1GIzYxLUYsNiVRJUN1cmxGJ0YvRjItRlk2JC1GIzYmLUYsNiVRLUNyb3NzUHJvZHVjdEYnRi9GMi1GWTYkLUYjNictRiw2JVEmdV9jeWxGJ0YvRjItRjY2LVEiLEYnRjlGOy9GP0YxRkBGQkZERkZGSEZKL0ZOUSwwLjMzMzMzMzNlbUYnLUYsNiVRJkJfY3lsRidGL0YyLyUrZXhlY3V0YWJsZUdGPUY5RjlGYXBGOUY5LUY2Ni1RIitGJ0Y5RjtGPkZARkJGREZGRkgvRktRLDAuMjIyMjIyMmVtRicvRk5GZ3BGNUZnbi1GWTYkLUYjNiVGXm8tRlk2JC1GIzYnLUYsNiVRJnVfZ2VvRidGL0YyRmhvRjVGXnBGOUY5RjlGOUZjcC1GLDYlUSRldGFGJy9GMEY9RjlGNS1GNjYtUScmc2RvdDtGJ0Y5RjtGPkZARkJGREZGRkhGSkZNRjUtRiw2JVEqTGFwbGFjaWFuRidGL0YyLUZZNiQtRiM2JUZecEZhcEY5RjlGYXBGOUY5LUY2Ni1RIjtGJ0Y5RjtGW3BGQEZCRkRGRkZIRkpGVEY1LUY2Ni1RIiNGJ0Y5RjtGPkZARkJGREZGRkhGSkZNLUYsNiVROX51c2V+aW5kdWN0aW9ufmVxdWF0aW9ufkYnRi9GMkZhcEY5">QyQ+SSpCX2N5bF9kb3RHNiItSSVldmFsRyUqcHJvdGVjdGVkRzYjLUkiK0c2JEYoL0krbW9kdWxlbmFtZUdGJUkvVmVjdG9yQ2FsY3VsdXNHNiRGKEkoX3N5c2xpYkdGJTYkLUYrNiQtSSVDdXJsR0YsNiMtSS1Dcm9zc1Byb2R1Y3RHRiw2JEkmdV9jeWxHRiVJJkJfY3lsR0YlLUY2NiMtRjk2JEkmdV9nZW9HRiVGPC1JIipHRiw2JEkkZXRhR0YlLUkqTGFwbGFjaWFuR0YlNiNGPCIiIg==</Equation></Text-field>
</Input>
<Output><Text-field style="2D Output" layout="Maple Output"><Equation executable="false" style="2D Output" display="LUklbXJvd0c2Iy9JK21vZHVsZW5hbWVHNiJJLFR5cGVzZXR0aW5nR0koX3N5c2xpYkdGJzYoLUkjbWlHRiQ2JVEqQl9jeWxfZG90RicvJSdpdGFsaWNHUSV0cnVlRicvJSxtYXRodmFyaWFudEdRJ2l0YWxpY0YnLUkjbW9HRiQ2LVEqfiYjODc4ODt+RicvRjNRJ25vcm1hbEYnLyUmZmVuY2VHUSZmYWxzZUYnLyUqc2VwYXJhdG9yR0Y9LyUpc3RyZXRjaHlHRj0vJSpzeW1tZXRyaWNHRj0vJShsYXJnZW9wR0Y9LyUubW92YWJsZWxpbWl0c0dGPS8lJ2FjY2VudEdGPS8lJ2xzcGFjZUdRJjAuMGVtRicvJSdyc3BhY2VHRkwtSShtYWN0aW9uR0YkNiUtRiM2Ky1GIzYnLUkobWZlbmNlZEdGJDYkLUYjNiYtRiw2JVEnJiM5NTE7RicvRjBGPUY5LUY2Ni1RMSZJbnZpc2libGVUaW1lcztGJ0Y5RjtGPkZARkJGREZGRkhGSkZNLUZXNiQtRiM2KS1GNjYtUSomdW1pbnVzMDtGJ0Y5RjtGPkZARkJGREZGRkgvRktRLDAuMjIyMjIyMmVtRicvRk5GZG8tSSZtZnJhY0dGJDYoLUYjNiYtRiM2KUZgby1GIzYoLUZnbzYoLUkjbW5HRiQ2JFEjNjBGJ0Y5LUZicDYkUSUyNTczRidGOS8lLmxpbmV0aGlja25lc3NHUSIxRicvJStkZW5vbWFsaWduR1EnY2VudGVyRicvJSludW1hbGlnbkdGXXEvJSliZXZlbGxlZEdGPUZpbi1GIzYqLUkmbXNxcnRHRiQ2Iy1GYnA2JFEoMTE4ODcyNkYnRjlGaW4tRiw2JVEic0YnRi9GMkZpbi1GVzYkLUYjNigtRiM2JC1JJW1zdXBHRiQ2JUZqcS1GYnA2JFEiMkYnRjkvJTFzdXBlcnNjcmlwdHNoaWZ0R1EiMEYnRjktRjY2LVEiK0YnRjlGO0Y+RkBGQkZERkZGSEZjb0Zlby1GIzYkLUZkcjYlLUYsNiVRInpGJ0YvRjJGZnJGaXJGOS1GNjYtUSgmbWludXM7RidGOUY7Rj5GQEZCRkRGRkZIRmNvRmVvLUZnbzYoLUZicDYkUSMxOUYnRjktRmJwNiRRIzIwRidGOUZocEZbcUZecUZgcUY5RjlGaW5GY3NGOS8lK2ZvcmVncm91bmRHUShbMCwwLDBdRicvJSlyZWFkb25seUdGPUY5RmZzLUYjNihGX3BGaW4tRiM2KC1GZHI2JUZqcS1GYnA2JFEiM0YnRjlGaXJGaW5GZHFGaW5GY3NGOUZhdEZkdEY5RlxzLUYjNigtRmdvNigtRmJwNiRGanBGOS1GYnA2JFElNTE0NkYnRjlGaHBGW3FGXnFGYHFGaW4tRiM2KEZqcUZpbi1GVzYkLUYjNigtRiM2KC1GYnA2JFEkMjQwRidGOUZpbkZjckZpbkZjc0Y5RlxzLUYjNiYtRmJwNiRRJDEyMEYnRjlGaW4tRmRyNiVGY3NGXHVGaXJGOUZmcy1GIzYmLUZicDYkUSQxMTRGJ0Y5RmluRmNzRjlGOUY5RmluRmRxRjlGYXRGZHRGOUY5RmF0RmR0RjktRiM2JkZjckZhdEZkdEY5RmhwRltxRl5xRmBxRlxzLUZnbzYoLUYjNiYtRiM2KUZgby1GIzYoRl9wRmluLUYjNihGZHFGaW5GXXJGaW5GY3NGOUZhdEZkdEY5RmZzLUYjNihGX3BGaW4tRiM2KEZkcUZpbkZjckZpbkZjc0Y5RmF0RmR0RjlGXHMtRiM2KEZhdUZpbi1GIzYmRmp1RmluRmRxRjlGYXRGZHRGOUY5RmF0RmR0RjktRiM2JkZqcUZhdEZkdEY5RmhwRltxRl5xRmBxRmZzLUYjNigtRmdvNigtRmJwNiRRJDQyMEYnRjlGZXBGaHBGW3FGXnFGYHFGaW4tRiM2KEZkcUZpbkZqcUZpbkZjc0Y5RmF0RmR0RjlGOUY5RjlGOS1JJW1zdWJHRiQ2JS1JJm1vdmVyR0YkNiUtRiw2JVEiZUYnRi9GMi1GNjYtUSJfRidGOUY7Rj5GQEZCRkRGRkZIL0ZLUSwwLjExMTExMTFlbUYnL0ZORlt6RkhGanEvJS9zdWJzY3JpcHRzaGlmdEdGW3NGYXRGZHRGOUZccy1GIzYnLUZXNiQtRiM2NC1GIzYoLUZnbzYoLUZicDYkUSQyMzFGJ0Y5LUZicDYkUSkxMzI0MDY1OEYnRjlGaHBGW3FGXnFGYHFGaW4tRiM2KkZqcUZpbi1GVzYkLUYjNi4tRiM2KC1GYnA2JFEmMTI2MDBGJ0Y5RmluLUZkcjYlRmpxLUZicDYkUSI0RidGOUZpckZpbkZjc0Y5RlxzLUYjNigtRmJwNiRRJjI1MjAwRidGOUZpbkZjckZpbkZodkY5RlxzLUYjNiZGZ1tsRmluLUZkcjYlRmNzLUZicDYkUSI1RidGOUZpckY5RmZzLUYjNigtRmJwNiRRJjIzOTQwRidGOUZpbkZjckZpbkZjc0Y5RmZzLUYjNiZGXV1sRmluRmh2RjlGXHMtRiM2Ji1GYnA2JFEmMTA1MDBGJ0Y5RmluRmNzRjlGOUY5RmluLUZXNiQtRiM2LC1GIzYmLUZicDYkUSM5MEYnRjlGaW5GaltsRjlGXHMtRiM2Ji1GVzYkLUYjNiYtRiM2JkZldkZpbkZhc0Y5RmZzRlx3RjlGOUZpbkZjckY5RlxzLUYjNiYtRmJwNiRRIzMwRidGOUZpbi1GZHI2JUZjc0ZcXGxGaXJGOUZmcy1GIzYmLUZicDYkUSM1N0YnRjlGaW5GYXNGOUZccy1GYnA2JFEjMjVGJ0Y5RjlGOUZpbkZkcUY5RmF0RmR0RjlGXHMtRiM2KEZnekZpbi1GIzYqRmpxRmluLUZXNiQtRiM2Ni1GIzYmLUZicDYkUSUxMTQwRidGOUZpbi1GZHI2JUZqcS1GYnA2JFEiNkYnRjlGaXJGOUZccy1GIzYoLUZicDYkUSU2MzAwRidGOUZpbkZqW2xGaW5GYXNGOUZccy1GIzYoRlthbEZpbkZjckZpbkZdX2xGOUZccy1GIzYmLUZicDYkUSUyMTAwRidGOUZpbi1GZHI2JUZjc0ZmYGxGaXJGOUZmcy1GIzYmLUZicDYkUSUzMjczRidGOUZpbkZqW2xGOUZmcy1GIzYoLUZicDYkUSYxMTk3MEYnRjlGaW5GY3JGaW5GYXNGOUZmcy1GIzYmLUZicDYkUSU1OTg1RidGOUZpbkZdX2xGOUZccy1GIzYmLUZicDYkUSUyOTg2RidGOUZpbkZjckY5RlxzLUYjNiYtRmJwNiRRJTUyNTBGJ0Y5RmluRmFzRjlGZnMtRmJwNiRRJDg1M0YnRjlGOUY5RmluRmp1RmluRmRxRjlGYXRGZHRGOUZmcy1GIzYoLUZnbzYoLUZicDYkUSYxMzg2MEYnRjktRmJwNiRRKDY2MjAzMjlGJ0Y5RmhwRltxRl5xRmBxRmluLUYjNixGanFGaW5GW2BsRmluRmRxRmluRl1yRmluRmNzRjlGYXRGZHRGOUZmcy1GIzYoLUZnbzYoLUZicDYkUSU2OTMwRidGOUZqY2xGaHBGW3FGXnFGYHFGaW4tRiM2LEZjckZpbi1GVzYkLUYjNi4tRiM2Ji1GYnA2JFElNjg0MEYnRjlGaW4tRmRyNiVGanFGaFxsRmlyRjlGXHMtRiM2KEZhXGxGaW5GanRGaW5GYXNGOUZccy1GIzYoRmdbbEZpbkZqcUZpbkZdX2xGOUZmcy1GIzYmLUZicDYkUSYxMzA5MkYnRjlGaW5GanRGOUZmcy1GIzYoRl1dbEZpbkZqcUZpbkZhc0Y5RlxzLUYjNiYtRmJwNiRRJTU5NzJGJ0Y5RmluRmpxRjlGOUY5RmluRmRxRmluRl1yRmluRmNzRjlGYXRGZHRGOUZmcy1GIzYoRmVjbEZpbi1GIzYqRmp0RmluRltgbEZpbkZkcUZpbkZjc0Y5RmF0RmR0RjlGXHMtRiM2KEZhdUZpbi1GIzYoLUYjNigtRiw2JVEjdWdGJ0YvRjItRjY2LVEwJkFwcGx5RnVuY3Rpb247RidGOUY7Rj5GQEZCRkRGRkZIRkpGTS1GVzYkRmN4RjlGYXRGZHRGOUZpbkZqdUZpbkZkcUY5RmF0RmR0RjlGZnMtRiM2KC1GZ282KEZqXmxGZXBGaHBGW3FGXnFGYHFGaW4tRiM2LC1GVzYkLUYjNigtRmdvNigtRiM2Ji1GNjYtUTAmRGlmZmVyZW50aWFsRDtGJ0Y5RjtGPkZARkJGREZGRkhGSkZNRmF0RmR0RjktRiM2Ji1GIzYnRmNobEZqcUZhdEZkdEY5RmF0RmR0RjlGaHBGW3FGXnFGYHFGaW5GW2dsRmF0RmR0RjlGOUZpbkZkcUZpbkZqcUZpbkZdckZpbkZjc0Y5RmF0RmR0RjlGZnMtRiM2KEZnZ2xGaW4tRiM2KkZbZ2xGaW5GZHFGaW5GXXJGaW5GY3NGOUZhdEZkdEY5RmZzLUYjNihGX3BGaW4tRiM2KkZbZ2xGaW5GZHFGaW5GY3JGaW5GY3NGOUZhdEZkdEY5RjlGOS1GX3k2JUZheS1GLDYlUScmIzk2NjtGJ0ZobkY5Rl16RmF0RmR0RjlGXHMtRiM2Jy1GVzYkLUYjNiZGZW5GaW4tRlc2JC1GIzYmLUZnbzYoLUYjNiYtRiM2K0Zgby1GIzYoLUZnbzYoRmV2RmVwRmhwRltxRl5xRmBxRmluLUYjNihGZHFGaW5GanFGaW5GYXNGOUZhdEZkdEY5RmZzLUYjNihGX3BGaW4tRiM2KEZkcUZpbkZqcUZpbkZdckY5RmF0RmR0RjlGZnMtRiM2KEZfcEZpbi1GIzYmRmp0RmluRmRxRjlGYXRGZHRGOUZccy1GIzYoRmF1RmluLUYjNihGanFGaW4tRlc2JC1GIzYoLUYjNiZGYHZGaW5GY3JGOUZccy1GIzYmLUZicDYkUSQzNjBGJ0Y5RmluRmFzRjlGZnNGXHdGOUY5RmluRmRxRjlGYXRGZHRGOUY5RmF0RmR0RjlGY3hGaHBGW3FGXnFGYHFGZnMtRmdvNigtRiM2Ji1GIzYrRmBvLUYjNihGX3BGaW5GW1ttRmF0RmR0RjlGZnMtRiM2KEZnZ2xGaW5GX1ttRmF0RmR0RjlGZnMtRiM2KEZhdUZpbi1GIzYmLUZXNiQtRiM2Ji1GIzYmRmFcbUZpbkZqdEY5RlxzLUYjNihGZnJGaW5GYl5sRmluRmpxRjlGOUY5RmluRmRxRjlGYXRGZHRGOUZccy1GIzYmRmpxRmluLUZXNiQtRiM2K0Zgby1GIzYoRl9wRmluLUYjNiZGZHFGaW5GYXNGOUZhdEZkdEY5RmZzLUYjNihGZ2dsRmluLUYjNiZGZHFGaW5GXXJGOUZhdEZkdEY5RmZzLUYjNihGX3BGaW4tRiM2JkZkcUZpbkZjckY5RmF0RmR0RjlGZnMtRiM2KEZhdUZpbi1GIzYmLUZXNiQtRiM2KC1GIzYmLUZicDYkUSUxMDgwRidGOUZpbkZjckY5RlxzLUYjNiZGYHZGaW5GYXNGOUZmcy1GYnA2JFEkMjI4RidGOUY5RjlGaW5GZHFGOUZhdEZkdEY5RjlGOUY5RjlGYXRGZHRGOUZjeEZocEZbcUZecUZgcUY5RjlGOUY5LUZfeTYlRmF5RmNzRl16RmF0RmR0RjlGYXRGZHRGOS9JK21zZW1hbnRpY3NHRiRRKkNvbFZlY3RvckYnLyUrYWN0aW9udHlwZUdRLnJ0YWJsZWFkZHJlc3NGJy8lKXJ0YWJsZWlkR1E1MTg0NDY4ODM4NTM5OTQyMjgzMDJGJ0ZhdEZkdEY5">LSZJJ1ZlY3Rvckc2JCUqcHJvdGVjdGVkR0koX3N5c2xpYkc2IjYjSSdjb2x1bW5HRig2Iy9JJCVpZEdGKCI1LSRHVSpSJlEpb1c9</Equation></Text-field>
</Output>
</Group>
<Group view="code" hide-output="false" labelreference="L6621" drawlabel="true" applyint="true" applyrational="true" applyexponent="false">
<Input><Text-field prompt="&gt; " style="Maple Input" layout="Normal"><Equation executable="true" style="2D Input" input-equation="" display="LUklbXJvd0c2Iy9JK21vZHVsZW5hbWVHNiJJLFR5cGVzZXR0aW5nR0koX3N5c2xpYkdGJzYlLUkjbW9HRiQ2LlEhRicvJSVzaXplR1EjMTRGJy8lLG1hdGh2YXJpYW50R1Enbm9ybWFsRicvJSZmZW5jZUdRJmZhbHNlRicvJSpzZXBhcmF0b3JHRjcvJSlzdHJldGNoeUdGNy8lKnN5bW1ldHJpY0dGNy8lKGxhcmdlb3BHRjcvJS5tb3ZhYmxlbGltaXRzR0Y3LyUnYWNjZW50R0Y3LyUnbHNwYWNlR1EsMC4yMjIyMjIyZW1GJy8lJ3JzcGFjZUdGRi8lK2V4ZWN1dGFibGVHRjdGMg==">LUklbXJvd0c2Iy9JK21vZHVsZW5hbWVHNiJJLFR5cGVzZXR0aW5nR0koX3N5c2xpYkdGJzYlLUkjbW9HRiQ2LlEhRicvJSVzaXplR1EjMTRGJy8lLG1hdGh2YXJpYW50R1Enbm9ybWFsRicvJSZmZW5jZUdRJmZhbHNlRicvJSpzZXBhcmF0b3JHRjcvJSlzdHJldGNoeUdGNy8lKnN5bW1ldHJpY0dGNy8lKGxhcmdlb3BHRjcvJS5tb3ZhYmxlbGltaXRzR0Y3LyUnYWNjZW50R0Y3LyUnbHNwYWNlR1EsMC4yMjIyMjIyZW1GJy8lJ3JzcGFjZUdGRi8lK2V4ZWN1dGFibGVHRjdGMg==</Equation></Text-field>
</Input>
</Group>
<Group view="code" hide-input="false" hide-output="false" labelreference="L6608" drawlabel="true" applyint="true" applyrational="true" applyexponent="false">
<Input><Text-field prompt="&gt; " style="Maple Input" layout="Normal"><Equation executable="true" style="2D Input" input-equation="" display="LUklbXJvd0c2Iy9JK21vZHVsZW5hbWVHNiJJLFR5cGVzZXR0aW5nR0koX3N5c2xpYkdGJzYlLUkjbW9HRiQ2LlEhRicvJSVzaXplR1EjMTRGJy8lLG1hdGh2YXJpYW50R1Enbm9ybWFsRicvJSZmZW5jZUdRJmZhbHNlRicvJSpzZXBhcmF0b3JHRjcvJSlzdHJldGNoeUdGNy8lKnN5bW1ldHJpY0dGNy8lKGxhcmdlb3BHRjcvJS5tb3ZhYmxlbGltaXRzR0Y3LyUnYWNjZW50R0Y3LyUnbHNwYWNlR1EsMC4yMjIyMjIyZW1GJy8lJ3JzcGFjZUdGRi8lK2V4ZWN1dGFibGVHRjdGMg==">LUklbXJvd0c2Iy9JK21vZHVsZW5hbWVHNiJJLFR5cGVzZXR0aW5nR0koX3N5c2xpYkdGJzYlLUkjbW9HRiQ2LlEhRicvJSVzaXplR1EjMTRGJy8lLG1hdGh2YXJpYW50R1Enbm9ybWFsRicvJSZmZW5jZUdRJmZhbHNlRicvJSpzZXBhcmF0b3JHRjcvJSlzdHJldGNoeUdGNy8lKnN5bW1ldHJpY0dGNy8lKGxhcmdlb3BHRjcvJS5tb3ZhYmxlbGltaXRzR0Y3LyUnYWNjZW50R0Y3LyUnbHNwYWNlR1EsMC4yMjIyMjIyZW1GJy8lJ3JzcGFjZUdGRi8lK2V4ZWN1dGFibGVHRjdGMg==</Equation></Text-field>
</Input>
</Group>
<Group view="code" hide-input="false" hide-output="false" labelreference="L6581" drawlabel="true" applyint="true" applyrational="true" applyexponent="false">
<Input><Text-field prompt="&gt; " style="Maple Input" layout="Normal"><Equation executable="true" style="2D Input" input-equation="" display="LUklbXJvd0c2Iy9JK21vZHVsZW5hbWVHNiJJLFR5cGVzZXR0aW5nR0koX3N5c2xpYkdGJzYlLUkjbW9HRiQ2LlEhRicvJSVzaXplR1EjMTRGJy8lLG1hdGh2YXJpYW50R1Enbm9ybWFsRicvJSZmZW5jZUdRJmZhbHNlRicvJSpzZXBhcmF0b3JHRjcvJSlzdHJldGNoeUdGNy8lKnN5bW1ldHJpY0dGNy8lKGxhcmdlb3BHRjcvJS5tb3ZhYmxlbGltaXRzR0Y3LyUnYWNjZW50R0Y3LyUnbHNwYWNlR1EsMC4yMjIyMjIyZW1GJy8lJ3JzcGFjZUdGRi8lK2V4ZWN1dGFibGVHRjdGMg==">LUklbXJvd0c2Iy9JK21vZHVsZW5hbWVHNiJJLFR5cGVzZXR0aW5nR0koX3N5c2xpYkdGJzYlLUkjbW9HRiQ2LlEhRicvJSVzaXplR1EjMTRGJy8lLG1hdGh2YXJpYW50R1Enbm9ybWFsRicvJSZmZW5jZUdRJmZhbHNlRicvJSpzZXBhcmF0b3JHRjcvJSlzdHJldGNoeUdGNy8lKnN5bW1ldHJpY0dGNy8lKGxhcmdlb3BHRjcvJS5tb3ZhYmxlbGltaXRzR0Y3LyUnYWNjZW50R0Y3LyUnbHNwYWNlR1EsMC4yMjIyMjIyZW1GJy8lJ3JzcGFjZUdGRi8lK2V4ZWN1dGFibGVHRjdGMg==</Equation></Text-field>
</Input>
</Group></Presentation-Block><Presentation-Block>
<Group view="code" hide-input="false" hide-output="false" labelreference="L8701" drawlabel="true" applyint="true" applyrational="true" applyexponent="false">
<Input><Text-field prompt="&gt; " style="Maple Input" layout="Normal"><Equation executable="true" style="2D Input" input-equation="" display="LUklbXJvd0c2Iy9JK21vZHVsZW5hbWVHNiJJLFR5cGVzZXR0aW5nR0koX3N5c2xpYkdGJzYnLUkjbW9HRiQ2LlEiI0YnLyUlc2l6ZUdRIzE2RicvJSxtYXRodmFyaWFudEdRJ25vcm1hbEYnLyUmZmVuY2VHUSZmYWxzZUYnLyUqc2VwYXJhdG9yR0Y3LyUpc3RyZXRjaHlHRjcvJSpzeW1tZXRyaWNHRjcvJShsYXJnZW9wR0Y3LyUubW92YWJsZWxpbWl0c0dGNy8lJ2FjY2VudEdGNy8lJ2xzcGFjZUdRJjAuMGVtRicvJSdyc3BhY2VHRkYtSSNtaUdGJDYmUWluU29sdXRpb25+Zm9yfnRoZX5nZW9zdHJvcGhpY35mbG93fnVzaW5nfnRoZX5CcmFnaW5za3l+ZXF1YXRpb25GJ0YvLyUnaXRhbGljR1EldHJ1ZUYnL0YzUSdpdGFsaWNGJ0YvLyUrZXhlY3V0YWJsZUdGN0Yy">NiI=</Equation></Text-field>
</Input>
</Group>
<Group view="code" hide-input="false" hide-output="false" labelreference="L8703" drawlabel="true" applyint="true" applyrational="true">
<Input><Text-field prompt="&gt; " style="Maple Input" layout="Normal"><Equation executable="true" style="2D Input" input-equation="H := simplify(VectorCalculus:-`*`(VectorCalculus:-`*`(2, Pi), int(VectorCalculus:-`+`(VectorCalculus:-`*`(B_cyl[1], B_cyl_dot[2]), VectorCalculus:-`*`(B_cyl[2], B_cyl_dot[1])), z = VectorCalculus:-`-`(sqrt(VectorCalculus:-`+`(1, VectorCalculus:-`-`(s^2)))) .. sqrt(VectorCalculus:-`+`(1, VectorCalculus:-`-`(s^2))))));" display="LUklbXJvd0c2Iy9JK21vZHVsZW5hbWVHNiJJLFR5cGVzZXR0aW5nR0koX3N5c2xpYkdGJzYqLUkjbWlHRiQ2JVEiSEYnLyUnaXRhbGljR1EldHJ1ZUYnLyUsbWF0aHZhcmlhbnRHUSdpdGFsaWNGJy1JI21vR0YkNi1RKiZjb2xvbmVxO0YnL0YzUSdub3JtYWxGJy8lJmZlbmNlR1EmZmFsc2VGJy8lKnNlcGFyYXRvckdGPS8lKXN0cmV0Y2h5R0Y9LyUqc3ltbWV0cmljR0Y9LyUobGFyZ2VvcEdGPS8lLm1vdmFibGVsaW1pdHNHRj0vJSdhY2NlbnRHRj0vJSdsc3BhY2VHUSwwLjI3Nzc3NzhlbUYnLyUncnNwYWNlR0ZMLUYsNiVRKXNpbXBsaWZ5RidGL0YyLUkobWZlbmNlZEdGJDYkLUYjNiktSSNtbkdGJDYkUSIyRidGOS1GNjYtUScmc2RvdDtGJ0Y5RjtGPkZARkJGREZGRkgvRktRJjAuMGVtRicvRk5GaW4tRiw2JVEjUGlGJy9GMEY9RjlGZW4tRlM2JC1GIzYnLUY2Ni1RIn5GJ0Y5RjtGPkZARkJGREZGRkhGaG5Gam4tRiw2JVEkaW50RidGL0YyLUZTNiQtRiM2Pi1GLDYlUSZCX2N5bEYnRi9GMi1GUzYmLUYjNictRlg2JFEiMUYnRjkvJSVib2xkR0YxLyUrZXhlY3V0YWJsZUdGPS9GM1ElYm9sZEYnLyUrZm9udHdlaWdodEdGXHFGOS8lJW9wZW5HUSJbRicvJSZjbG9zZUdRIl1GJ0Zlbi1GLDYlUSpCX2N5bF9kb3RGJ0YvRjItRlM2Ji1GIzYlRldGaXBGOUY5Rl9xRmJxRmNvLUY2Ni1RIitGJ0Y5RjtGPkZARkJGREZGRkgvRktRLDAuMjIyMjIyMmVtRicvRk5GYHJGY29GY29GXXAtRlM2Ji1GIzYnRldGZ3BGaXBGW3FGXXFGOUZfcUZicUZlbkZlcS1GUzYmLUYjNiVGZHBGaXBGOUY5Rl9xRmJxLUY2Ni1RIixGJ0Y5RjsvRj9GMUZARkJGREZGRkhGaG4vRk5RLDAuMzMzMzMzM2VtRidGY29GY28tRiw2JVEiekYnRi9GMi1GNjYtUSI9RidGOUY7Rj5GQEZCRkRGRkZIRkpGTS1GNjYtUSomdW1pbnVzMDtGJ0Y5RjtGPkZARkJGREZGRkhGX3JGYXItRiw2JVElc3FydEYnRl5vRjktRlM2JC1GIzYpRmRwRmZzLUYsNiVRInNGJ0YvRjItRjY2LVEiXkYnRjlGO0Y+RkBGQkZERkZGSC9GS1EsMC4xMTExMTExZW1GJy9GTkZndEZXRmlwRjlGOS1GNjYtUSMuLkYnRjlGO0Y+RkBGQkZERkZGSEZfckZqbkZpcy1GUzYkLUYjNilGZHAtRjY2LVEoJm1pbnVzO0YnRjlGO0Y+RkBGQkZERkZGSEZfckZhckZgdEZjdEZXRmlwRjlGOS1GNjYuUSFGJy8lJXNpemVHUSMxNEYnRjlGO0Y+RkBGQkZERkZGSEZfckZhckZpcEY5RjlGaXBGOUY5RmlwRjlGOS1GNjYtUSI7RidGOUY7Rl1zRkBGQkZERkZGSEZobkZNRmN1RmlwRjk=">QyQ+SSJIRzYiLUkpc2ltcGxpZnlHNiQlKnByb3RlY3RlZEdJKF9zeXNsaWJHRiU2Iy1JIipHNiRGKS9JK21vZHVsZW5hbWVHRiVJL1ZlY3RvckNhbGN1bHVzR0YoNiQtRi02JCIiI0kjUGlHRiktSSRpbnRHRig2JC1JIitHRi42JC1GLTYkJkkmQl9jeWxHRiU2IyIiIiZJKkJfY3lsX2RvdEdGJTYjRjUtRi02JCZGQEZFJkZERkEvSSJ6R0YlOy1JIi1HRi42Iy1JJXNxcnRHRig2Iy1GOzYkRkItRk42IyokSSJzR0YlRjVGUEZC</Equation></Text-field>
</Input>
<Output><Text-field style="2D Output" layout="Maple Output"><Equation executable="false" style="2D Output" display="LUklbXJvd0c2Iy9JK21vZHVsZW5hbWVHNiJJLFR5cGVzZXR0aW5nR0koX3N5c2xpYkdGJzYoLUkjbWlHRiQ2JVEiSEYnLyUnaXRhbGljR1EldHJ1ZUYnLyUsbWF0aHZhcmlhbnRHUSdpdGFsaWNGJy1JI21vR0YkNi1RKn4mIzg3ODg7fkYnL0YzUSdub3JtYWxGJy8lJmZlbmNlR1EmZmFsc2VGJy8lKnNlcGFyYXRvckdGPS8lKXN0cmV0Y2h5R0Y9LyUqc3ltbWV0cmljR0Y9LyUobGFyZ2VvcEdGPS8lLm1vdmFibGVsaW1pdHNHRj0vJSdhY2NlbnRHRj0vJSdsc3BhY2VHUSYwLjBlbUYnLyUncnNwYWNlR0ZMLUYjNigtSSZtZnJhY0dGJDYoLUkjbW5HRiQ2JFEiMUYnRjktRlU2JFEpODYwNjQyNzdGJ0Y5LyUubGluZXRoaWNrbmVzc0dGVy8lK2Rlbm9tYWxpZ25HUSdjZW50ZXJGJy8lKW51bWFsaWduR0Zpbi8lKWJldmVsbGVkR0Y9LUY2Ni1RMSZJbnZpc2libGVUaW1lcztGJ0Y5RjtGPkZARkJGREZGRkhGSkZNLUYjNiYtSShtZmVuY2VkR0YkNiQtRiM2KC1GIzYsLUZVNiRRKzQyMzg2NTcyODBGJ0Y5Rl5vLUklbXN1cEdGJDYlLUYsNiVRInNGJ0YvRjItRlU2JFEiMkYnRjkvJTFzdXBlcnNjcmlwdHNoaWZ0R1EiMEYnRl5vLUZkbzYkLUYjNigtRiM2JC1GXnA2JUZgcC1GVTYkUSI0RidGOUZmcEY5LUY2Ni1RKCZtaW51cztGJ0Y5RjtGPkZARkJGREZGRkgvRktRLDAuMjIyMjIyMmVtRicvRk5GaHEtRiM2KC1GUjYoLUZVNiRRIzczRidGOS1GVTYkUSM0MEYnRjlGZW5GZ25Gam5GXG9GXm8tRiM2JEZdcEY5LyUrZm9yZWdyb3VuZEdRKFswLDAsMF1GJy8lKXJlYWRvbmx5R0Y9RjktRjY2LVEiK0YnRjlGO0Y+RkBGQkZERkZGSEZncUZpcS1GUjYoLUZVNiRRJDEwN0YnRjktRlU2JFEkMTI4RidGOUZlbkZnbkZqbkZcb0Y5RjlGXm8tRiw2JVEnJiM5NjA7RicvRjBGPUY5Rl5vLUZkbzYkLUYjNigtRlI2KC1GIzYmLUY2Ni1RMCZEaWZmZXJlbnRpYWxEO0YnRjlGO0Y+RkBGQkZERkZGSEZKRk1GZnJGaXJGOS1GIzYmLUYjNidGYnRGYHBGZnJGaXJGOUZmckZpckY5RmVuRmduRmpuRlxvRl5vLUYjNigtRiw2JVEjdWdGJ0YvRjItRjY2LVEwJkFwcGx5RnVuY3Rpb247RidGOUY7Rj5GQEZCRkRGRkZIRkpGTS1GZG82JC1GIzYmRmBwRmZyRmlyRjlGOUZmckZpckY5RmZyRmlyRjlGOUY5RmRxLUYjNixGam9GXm9GYHBGXm9GaXBGXm9GZnNGXm9GaXRGOUZkcS1GIzYqLUZVNiRRJDE5OEYnRjlGXm9GZnNGXm9GYHBGXm8tRmRvNiQtRiM2Li1GIzYmLUZVNiRRLDE1NTg2MDk5MjAwRidGOUZeby1GXnA2JUZgcC1GVTYkUSMxMUYnRjlGZnBGOUZkcS1GIzYmLUZVNiRRLDYyMTYzNzYzMjAwRidGOUZeby1GXnA2JUZgcC1GVTYkUSI5RidGOUZmcEY5RltzLUYjNiYtRlU2JFEsOTQzNzg4NzYwMzJGJ0Y5Rl5vLUZecDYlRmBwLUZVNiRRIjdGJ0Y5RmZwRjlGZHEtRiM2Ji1GVTYkUSw2NzE1NDU0NzI2NEYnRjlGXm8tRl5wNiVGYHAtRlU2JFEiNUYnRjlGZnBGOUZbcy1GIzYmLUZVNiRRLDIxNzkxMDc3MzkyRidGOUZeby1GXnA2JUZgcC1GVTYkUSIzRidGOUZmcEY5RmRxLUYjNiYtRlU2JFErMjQzNzc0MjE2MEYnRjlGXm9GYHBGOUY5RjlGOUY5RjlGXm8tRl5wNiUtRmRvNiQtRiM2Jy1GNjYtUSomdW1pbnVzMDtGJ0Y5RjtGPkZARkJGREZGRkhGZ3FGaXFGZHJGW3NGVEY5RjktRiM2KEZfeS1GNjYtUSIvRidGOUY7Rj4vRkFGMUZCRkRGRkZIL0ZLUSwwLjE2NjY2NjdlbUYnL0ZORmd6RmNwRmZyRmlyRjlGZnBGOUZmckZpckY5RmZyRmlyRjk=">LCQqJiwoKipJInNHNiIiIiMsKCokRiYiIiUiIiIqJEYmRigjISN0IiNTIyIkMiIiJEciRixGLEkjUGlHJSpwcm90ZWN0ZWRHRiwtSSVkaWZmR0Y1NiQtSSN1Z0dGJzYjRiZGJkYsIishR2QnUVUqKkYmRixGKUYsRjRGLEY5RiwhKyFHZCdRVSooRjRGLEYmRiwsLiokRiYiIzYiLCsjKjQnZToqJEYmIiIqISwrS3dqQCcqJEYmIiIoIixLZygpeVYqKiRGJiIiJiEsa3NhYXInKiRGJiIiJCIsI1J4NXpARiYhK2dAdVBDRiwhJCk+RiwsJkYtISIiRixGLCNGTkYoI0YsIil4VTEnKQ==</Equation></Text-field>
</Output>
</Group>
<Group view="code" hide-input="false" hide-output="false" labelreference="L8704" drawlabel="true" applyint="true" applyrational="true">
<Input><Text-field prompt="&gt; " style="Maple Input" layout="Normal"><Equation executable="true" style="2D Input" input-equation="sol_H := simplify(dsolve(H = 0, ug(s)));" display="LUklbXJvd0c2Iy9JK21vZHVsZW5hbWVHNiJJLFR5cGVzZXR0aW5nR0koX3N5c2xpYkdGJzYsLUkjbWlHRiQ2JVEmc29sX0hGJy8lJ2l0YWxpY0dRJXRydWVGJy8lLG1hdGh2YXJpYW50R1EnaXRhbGljRictSSNtb0dGJDYtUSomY29sb25lcTtGJy9GM1Enbm9ybWFsRicvJSZmZW5jZUdRJmZhbHNlRicvJSpzZXBhcmF0b3JHRj0vJSlzdHJldGNoeUdGPS8lKnN5bW1ldHJpY0dGPS8lKGxhcmdlb3BHRj0vJS5tb3ZhYmxlbGltaXRzR0Y9LyUnYWNjZW50R0Y9LyUnbHNwYWNlR1EsMC4yNzc3Nzc4ZW1GJy8lJ3JzcGFjZUdGTC1GNjYtUSJ+RidGOUY7Rj5GQEZCRkRGRkZIL0ZLUSYwLjBlbUYnL0ZORlMtRiw2JVEpc2ltcGxpZnlGJ0YvRjItSShtZmVuY2VkR0YkNiQtRiM2KC1GLDYlUSdkc29sdmVGJ0YvRjItRlk2JC1GIzYsLUYsNiVRIkhGJ0YvRjItRjY2LVEiPUYnRjlGO0Y+RkBGQkZERkZGSEZKRk0tSSNtbkdGJDYkUSIwRidGOS1GNjYtUSIsRidGOUY7L0Y/RjFGQEZCRkRGRkZIRlIvRk5RLDAuMzMzMzMzM2VtRictRiw2JVEjdWdGJ0YvRjItRlk2JC1GIzYnLUYsNiVRInNGJ0YvRjIvJSVib2xkR0YxLyUrZXhlY3V0YWJsZUdGPS9GM1ElYm9sZEYnLyUrZm9udHdlaWdodEdGXXFGOUZocEZqcEZccUZecUY5RmhwRmpwRlxxRl5xRjktRjY2LVEiO0YnRjlGO0ZbcEZARkJGREZGRkhGUkZNRmhwRmpwRlxxRl5x">QyQ+SSZzb2xfSEc2Ii1JKXNpbXBsaWZ5RzYkJSpwcm90ZWN0ZWRHSShfc3lzbGliR0YlNiMtSSdkc29sdmVHRiU2JC9JIkhHRiUiIiEtSSN1Z0dGJTYjSSJzR0YlIiIi</Equation></Text-field>
</Input>
<Output><Text-field style="2D Output" layout="Maple Output"><Equation executable="false" style="2D Output" display="LUklbXJvd0c2Iy9JK21vZHVsZW5hbWVHNiJJLFR5cGVzZXR0aW5nR0koX3N5c2xpYkdGJzYoLUkjbWlHRiQ2JVEmc29sX0hGJy8lJ2l0YWxpY0dRJXRydWVGJy8lLG1hdGh2YXJpYW50R1EnaXRhbGljRictSSNtb0dGJDYtUSp+JiM4Nzg4O35GJy9GM1Enbm9ybWFsRicvJSZmZW5jZUdRJmZhbHNlRicvJSpzZXBhcmF0b3JHRj0vJSlzdHJldGNoeUdGPS8lKnN5bW1ldHJpY0dGPS8lKGxhcmdlb3BHRj0vJS5tb3ZhYmxlbGltaXRzR0Y9LyUnYWNjZW50R0Y9LyUnbHNwYWNlR1EmMC4wZW1GJy8lJ3JzcGFjZUdGTC1GIzYoLUYjNigtRiw2JVEjdWdGJ0YvRjItRjY2LVEwJkFwcGx5RnVuY3Rpb247RidGOUY7Rj5GQEZCRkRGRkZIRkpGTS1JKG1mZW5jZWRHRiQ2JC1GIzYmLUYsNiVRInNGJ0YvRjIvJStmb3JlZ3JvdW5kR1EoWzAsMCwwXUYnLyUpcmVhZG9ubHlHRj1GOUY5RltvRl5vRjktRjY2LVEiPUYnRjlGO0Y+RkBGQkZERkZGSC9GS1EsMC4yNzc3Nzc4ZW1GJy9GTkZkby1GIzYoLUkmbWZyYWNHRiQ2KC1JI21uR0YkNiRRIjFGJ0Y5LUZccDYkUSo1NzI2NDY4ODBGJ0Y5LyUubGluZXRoaWNrbmVzc0dGXnAvJStkZW5vbWFsaWduR1EnY2VudGVyRicvJSludW1hbGlnbkdGZnAvJSliZXZlbGxlZEdGPS1GNjYtUTEmSW52aXNpYmxlVGltZXM7RidGOUY7Rj5GQEZCRkRGRkZIRkpGTS1GIzYmRmhuRltxLUZaNiQtRiM2MC1GIzYmLUZccDYkUSw2OTQ4ODAyNTYwMEYnRjlGW3EtSSVtc3VwR0YkNiVGaG4tRlxwNiRRIjZGJ0Y5LyUxc3VwZXJzY3JpcHRzaGlmdEdRIjBGJ0Y5LUY2Ni1RKCZtaW51cztGJ0Y5RjtGPkZARkJGREZGRkgvRktRLDAuMjIyMjIyMmVtRicvRk5GZnItRiM2Ji1GXHA2JFEtMjI1NDk2Njk2MzIwRidGOUZbcS1GanE2JUZobi1GXHA2JFEiNEYnRjlGX3JGOS1GNjYtUSIrRidGOUY7Rj5GQEZCRkRGRkZIRmVyRmdyLUYjNigtRlxwNiRRKjIxNDY1MzkwOEYnRjlGW3EtSSZtc3FydEdGJDYjLUZccDYkUSMyMUYnRjlGW3EtRiM2KC1GLDYlUSdhcmN0YW5GJy9GMEY9RjlGVi1GWjYkLUYjNiYtRiM2KC1GaW82KEZbcEZddEZicEZkcEZncEZpcEZbcS1GIzYmLUZaNiQtRiM2Ji1GIzYmLUZccDYkUSM4MEYnRjlGW3EtRmpxNiVGaG4tRlxwNiRRIjJGJ0Y5Rl9yRjlGYnItRlxwNiRRIzczRidGOUY5RjlGW3FGanNGOUZbb0Zeb0Y5RltvRl5vRjlGOUZbb0Zeb0Y5RjlGYnMtRiM2Ji1GXHA2JFEtMjY0OTkxNTg2MTYwRidGOUZbcUZpdUY5RmJzLUYjNiYtRlxwNiRRKjcxMTg2OTQwM0YnRjlGW3EtRiM2KC1GLDYlUSNsbkYnRmV0RjlGVi1GWjYkLUYjNiYtRiM2KC1GIzYmLUZccDYkUSQ2NDBGJ0Y5RltxRl1zRjlGYnItRiM2Ji1GXHA2JFElMTE2OEYnRjlGW3FGaXVGOUZicy1GXHA2JFEkNTM1RidGOUY5RltvRl5vRjlGOUZbb0Zeb0Y5RjlGYnItRiM2Ji1GXHA2JFEsNzgwMDc3NDkxMjBGJ0Y5RltxLUYjNihGXXdGVkZZRltvRl5vRjlGOUZicy1GIzYmRl9wRltxLUYsNiVRJF9DMUYnRi9GMkY5RjlGOUY5RltvRl5vRjlGW29GXm9GOUZbb0Zeb0Y5">Ly1JI3VnRzYiNiNJInNHRiUsJComRiciIiIsMCokRiciIiciLCtjLSlbcCokRiciIiUhLT9qcCdcRCMqJiIjQCNGKiIiIy1JJ2FyY3Rhbkc2JCUqcHJvdGVjdGVkR0koX3N5c2xpYkdGJTYjLCQqJiwmKiRGJ0Y1IiMhKSEjdEYqRipGM0Y0I0YqRjNGKiIqM1JsOSNGPyItZ2hlIipcRS1JI2xuR0Y4NiMsKEYvIiRTJ0Y/ISVvNiIkTiZGKiIqLiVwPXItRkZGJiEsPyJceCt5SSRfQzFHRiUiKiEpb2tzJkYqI0YqRlA=</Equation></Text-field>
</Output>
</Group></Presentation-Block><Presentation-Block>
<Group view="code" hide-input="false" hide-output="false" labelreference="L6535" drawlabel="true" applyint="true" applyrational="true" applyexponent="false">
<Input><Text-field prompt="&gt; " style="Maple Input" layout="Normal"><Equation executable="true" style="2D Input" input-equation="" display="LUklbXJvd0c2Iy9JK21vZHVsZW5hbWVHNiJJLFR5cGVzZXR0aW5nR0koX3N5c2xpYkdGJzYlLUkjbW9HRiQ2LlEhRicvJSVzaXplR1EjMTRGJy8lLG1hdGh2YXJpYW50R1Enbm9ybWFsRicvJSZmZW5jZUdRJmZhbHNlRicvJSpzZXBhcmF0b3JHRjcvJSlzdHJldGNoeUdGNy8lKnN5bW1ldHJpY0dGNy8lKGxhcmdlb3BHRjcvJS5tb3ZhYmxlbGltaXRzR0Y3LyUnYWNjZW50R0Y3LyUnbHNwYWNlR1EsMC4yMjIyMjIyZW1GJy8lJ3JzcGFjZUdGRi8lK2V4ZWN1dGFibGVHRjdGMg==">LUklbXJvd0c2Iy9JK21vZHVsZW5hbWVHNiJJLFR5cGVzZXR0aW5nR0koX3N5c2xpYkdGJzYlLUkjbW9HRiQ2LlEhRicvJSVzaXplR1EjMTRGJy8lLG1hdGh2YXJpYW50R1Enbm9ybWFsRicvJSZmZW5jZUdRJmZhbHNlRicvJSpzZXBhcmF0b3JHRjcvJSlzdHJldGNoeUdGNy8lKnN5bW1ldHJpY0dGNy8lKGxhcmdlb3BHRjcvJS5tb3ZhYmxlbGltaXRzR0Y3LyUnYWNjZW50R0Y3LyUnbHNwYWNlR1EsMC4yMjIyMjIyZW1GJy8lJ3JzcGFjZUdGRi8lK2V4ZWN1dGFibGVHRjdGMg==</Equation></Text-field>
</Input>
</Group></Presentation-Block><Presentation-Block>
<Group view="code" hide-input="false" hide-output="false" labelreference="L6547" drawlabel="true">
<Input><Text-field prompt="&gt; " style="Maple Input" layout="Normal"><Equation executable="true" style="2D Input" input-equation="" display="LUklbXJvd0c2Iy9JK21vZHVsZW5hbWVHNiJJLFR5cGVzZXR0aW5nR0koX3N5c2xpYkdGJzYnLUkjbW9HRiQ2LlEiI0YnLyUlc2l6ZUdRIzE2RicvJSxtYXRodmFyaWFudEdRJ25vcm1hbEYnLyUmZmVuY2VHUSZmYWxzZUYnLyUqc2VwYXJhdG9yR0Y3LyUpc3RyZXRjaHlHRjcvJSpzeW1tZXRyaWNHRjcvJShsYXJnZW9wR0Y3LyUubW92YWJsZWxpbWl0c0dGNy8lJ2FjY2VudEdGNy8lJ2xzcGFjZUdRJjAuMGVtRicvJSdyc3BhY2VHRkYtSSNtaUdGJDYmUU5BbHRlcm5hdGl2ZX5zb2x1dGlvbn5kZWZpbmluZ35PREV+ZXhwbGljaXRseX5GJ0YvLyUnaXRhbGljR1EldHJ1ZUYnL0YzUSdpdGFsaWNGJ0YvLyUrZXhlY3V0YWJsZUdGN0Yy">NiI=</Equation></Text-field>
</Input>
</Group>
<Group hide-input="false" hide-output="false" labelreference="L6591" drawlabel="true">
<Input><Text-field prompt="&gt; " style="Maple Input" layout="Normal">alpha_integrand := s^2 * B_cyl[1]^2;</Text-field>
</Input>
<Output><Text-field style="2D Output" layout="Maple Output"><Equation executable="false" style="2D Output" display="LUklbXJvd0c2Iy9JK21vZHVsZW5hbWVHNiJJLFR5cGVzZXR0aW5nR0koX3N5c2xpYkdGJzYoLUkjbWlHRiQ2JVEwYWxwaGFfaW50ZWdyYW5kRicvJSdpdGFsaWNHUSV0cnVlRicvJSxtYXRodmFyaWFudEdRJ2l0YWxpY0YnLUkjbW9HRiQ2LVEqfiYjODc4ODt+RicvRjNRJ25vcm1hbEYnLyUmZmVuY2VHUSZmYWxzZUYnLyUqc2VwYXJhdG9yR0Y9LyUpc3RyZXRjaHlHRj0vJSpzeW1tZXRyaWNHRj0vJShsYXJnZW9wR0Y9LyUubW92YWJsZWxpbWl0c0dGPS8lJ2FjY2VudEdGPS8lJ2xzcGFjZUdRJjAuMGVtRicvJSdyc3BhY2VHRkwtRiM2KC1JJm1mcmFjR0YkNigtSSNtbkdGJDYkUSc0MTU4MDBGJ0Y5LUZVNiRRJTI1NzNGJ0Y5LyUubGluZXRoaWNrbmVzc0dRIjFGJy8lK2Rlbm9tYWxpZ25HUSdjZW50ZXJGJy8lKW51bWFsaWduR0Zqbi8lKWJldmVsbGVkR0Y9LUY2Ni1RMSZJbnZpc2libGVUaW1lcztGJ0Y5RjtGPkZARkJGREZGRkhGSkZNLUYjNigtSSVtc3VwR0YkNiUtRiw2JVEic0YnRi9GMi1GVTYkUSI0RidGOS8lMXN1cGVyc2NyaXB0c2hpZnRHUSIwRidGX28tRmVvNiUtSShtZmVuY2VkR0YkNiQtRiM2KC1GIzYkLUZlbzYlRmdvLUZVNiRRIjJGJ0Y5Rl1wRjktRjY2LVEiK0YnRjlGO0Y+RkBGQkZERkZGSC9GS1EsMC4yMjIyMjIyZW1GJy9GTkZicS1GIzYkLUZlbzYlLUYsNiVRInpGJ0YvRjJGW3FGXXBGOS1GNjYtUSgmbWludXM7RidGOUY7Rj5GQEZCRkRGRkZIRmFxRmNxLUZSNigtRlU2JFEjMTlGJ0Y5LUZVNiRRIzIwRidGOUZlbkZobkZbb0Zdb0Y5RjlGW3FGXXBGX29GZnFGOS8lK2ZvcmVncm91bmRHUShbMCwwLDBdRicvJSlyZWFkb25seUdGPUY5RmZyRmlyRjk=">LCQqKEkic0c2IiIiJSwoKiRGJCIiIyIiIiokSSJ6R0YlRilGKiMhIz4iIz9GKkYpRixGKSMiJytlVCIldEQ=</Equation></Text-field>
</Output>
</Group>
<Group hide-input="false" hide-output="false" labelreference="L6580" drawlabel="true">
<Input><Text-field prompt="&gt; " style="Maple Input" layout="Normal">alpha := simplify(int(int(alpha_integrand, phi=0..2*Pi), z=-sqrt(1-s^2)..sqrt(1-s^2)));</Text-field>
</Input>
<Output><Text-field style="2D Output" layout="Maple Output"><Equation executable="false" style="2D Output" display="LUklbXJvd0c2Iy9JK21vZHVsZW5hbWVHNiJJLFR5cGVzZXR0aW5nR0koX3N5c2xpYkdGJzYoLUkjbWlHRiQ2JVEnJiM5NDU7RicvJSdpdGFsaWNHUSZmYWxzZUYnLyUsbWF0aHZhcmlhbnRHUSdub3JtYWxGJy1JI21vR0YkNi1RKn4mIzg3ODg7fkYnRjIvJSZmZW5jZUdGMS8lKnNlcGFyYXRvckdGMS8lKXN0cmV0Y2h5R0YxLyUqc3ltbWV0cmljR0YxLyUobGFyZ2VvcEdGMS8lLm1vdmFibGVsaW1pdHNHRjEvJSdhY2NlbnRHRjEvJSdsc3BhY2VHUSYwLjBlbUYnLyUncnNwYWNlR0ZJLUYjNictRjY2LVEqJnVtaW51czA7RidGMkY5RjtGPUY/RkFGQ0ZFL0ZIUSwwLjIyMjIyMjJlbUYnL0ZLRlItRiM2KC1JJm1mcmFjR0YkNigtSSNtbkdGJDYkUSQxOThGJ0YyLUZaNiRRJTI1NzNGJ0YyLyUubGluZXRoaWNrbmVzc0dRIjFGJy8lK2Rlbm9tYWxpZ25HUSdjZW50ZXJGJy8lKW51bWFsaWduR0Zfby8lKWJldmVsbGVkR0YxLUY2Ni1RMSZJbnZpc2libGVUaW1lcztGJ0YyRjlGO0Y9Rj9GQUZDRkVGR0ZKLUYjNiotSSVtc3VwR0YkNiUtRiw2JVEic0YnL0YwUSV0cnVlRicvRjNRJ2l0YWxpY0YnLUZaNiRRIjRGJ0YyLyUxc3VwZXJzY3JpcHRzaGlmdEdRIjBGJ0Zkby1GLDYlUScmIzk2MDtGJ0YvRjJGZG8tSSZtc3FydEdGJDYjLUYjNidGTi1GIzYkLUZqbzYlRlxwLUZaNiRRIjJGJ0YyRmZwRjItRjY2LVEiK0YnRjJGOUY7Rj1GP0ZBRkNGRUZRRlMtRlo2JEZcb0YyRjJGZG8tSShtZmVuY2VkR0YkNiQtRiM2Ki1GIzYmLUZaNiRRJDY0MEYnRjJGZG8tRmpvNiVGXHAtRlo2JFEiNkYnRjJGZnBGMi1GNjYtUSgmbWludXM7RidGMkY5RjtGPUY/RkFGQ0ZFRlFGUy1GIzYmLUZaNiRRJTE4MDhGJ0YyRmRvRmlvRjJGaHEtRiM2Ji1GWjYkUSUxNzAzRidGMkZkb0ZjcUYyRlxzLUZaNiRRJDUzNUYnRjJGMkYyRjIvJStmb3JlZ3JvdW5kR1EoWzAsMCwwXUYnLyUpcmVhZG9ubHlHRjFGMkZcdEZfdEYyRlx0Rl90RjI=">LCQqKkkic0c2IiIiJUkjUGlHJSpwcm90ZWN0ZWRHIiIiLCYqJEYkIiIjISIiRilGKSNGKUYsLCoqJEYkIiInIiRTJyokRiRGJiElMz1GKyIlLjwhJE4mRilGKSMhJCk+IiV0RA==</Equation></Text-field>
</Output>
</Group></Presentation-Block><Presentation-Block>
<Group view="code" hide-input="false" hide-output="false" labelreference="L6582" drawlabel="true">
<Input><Text-field prompt="&gt; " style="Maple Input" layout="Normal">G_new_integrand1 := simplify(B_cyl[1]*(Curl(CrossProduct(u_cyl, B_cyl)) + Laplacian(B_cyl))[2]);</Text-field>
</Input>
<Output><Text-field style="2D Output" layout="Maple Output"><Equation executable="false" style="2D Output" display="LUklbXJvd0c2Iy9JK21vZHVsZW5hbWVHNiJJLFR5cGVzZXR0aW5nR0koX3N5c2xpYkdGJzYoLUkjbWlHRiQ2JVExR19uZXdfaW50ZWdyYW5kMUYnLyUnaXRhbGljR1EldHJ1ZUYnLyUsbWF0aHZhcmlhbnRHUSdpdGFsaWNGJy1JI21vR0YkNi1RKn4mIzg3ODg7fkYnL0YzUSdub3JtYWxGJy8lJmZlbmNlR1EmZmFsc2VGJy8lKnNlcGFyYXRvckdGPS8lKXN0cmV0Y2h5R0Y9LyUqc3ltbWV0cmljR0Y9LyUobGFyZ2VvcEdGPS8lLm1vdmFibGVsaW1pdHNHRj0vJSdhY2NlbnRHRj0vJSdsc3BhY2VHUSYwLjBlbUYnLyUncnNwYWNlR0ZMLUYjNictRjY2LVEqJnVtaW51czA7RidGOUY7Rj5GQEZCRkRGRkZIL0ZLUSwwLjIyMjIyMjJlbUYnL0ZORlUtRiM2KC1JJm1mcmFjR0YkNigtSSNtbkdGJDYkUS4xMTU4MzYwNTg4MDAwRidGOS1GZ242JFEoNjYyMDMyOUYnRjkvJS5saW5ldGhpY2tuZXNzR1EiMUYnLyUrZGVub21hbGlnbkdRJ2NlbnRlckYnLyUpbnVtYWxpZ25HRmJvLyUpYmV2ZWxsZWRHRj0tRjY2LVExJkludmlzaWJsZVRpbWVzO0YnRjlGO0Y+RkBGQkZERkZGSEZKRk0tRiM2Ki1JJW1zdXBHRiQ2JS1GLDYlUSJzRidGL0YyLUZnbjYkUSIyRidGOS8lMXN1cGVyc2NyaXB0c2hpZnRHUSIwRidGZ28tSShtZmVuY2VkR0YkNiQtRiM2KC1GIzYkRlxwRjktRjY2LVEiK0YnRjlGO0Y+RkBGQkZERkZGSEZURlYtRiM2JC1GXXA2JS1GLDYlUSJ6RidGL0YyRmJwRmVwRjktRjY2LVEoJm1pbnVzO0YnRjlGO0Y+RkBGQkZERkZGSEZURlYtRlo2KC1GZ242JFEjMTlGJ0Y5LUZnbjYkUSMyMEYnRjlGXW9GYG9GY29GZW9GOUY5RmdvLUZpcDYkLUYjNiwtRiM2JC1GXXA2JUZfcC1GZ242JFEiOEYnRjlGZXBGOUZfcS1GIzYmLUZpcDYkLUYjNiYtRiM2KC1GWjYoLUZnbjYkUSQxNzJGJ0Y5LUZnbjYkUSM2N0YnRjlGXW9GYG9GY29GZW9GZ29GYnEvJStmb3JlZ3JvdW5kR1EoWzAsMCwwXUYnLyUpcmVhZG9ubHlHRj1GOUZpcS1GWjYoLUZnbjYkUSQ2NzFGJ0Y5LUZnbjYkUSQyMDFGJ0Y5Rl1vRmBvRmNvRmVvRjlGOUZnby1GXXA2JUZfcC1GZ242JFEiNkYnRjlGZXBGOUZfcS1GIzYmLUZpcDYkLUYjNigtRiM2KC1GWjYoLUZnbjYkUSQyMTBGJ0Y5Rlx0Rl1vRmBvRmNvRmVvRmdvLUYjNiQtRl1wNiVGZnEtRmduNiRRIjRGJ0Y5RmVwRjlGX3RGYnRGOUZpcS1GIzYoLUZaNigtRmduNiRRJTY4ODlGJ0Y5LUZnbjYkUSUxMDA1RidGOUZdb0Zgb0Zjb0Zlb0Znb0ZicUZfdEZidEY5Rl9xLUZaNigtRmduNiRRJzI0MDM4M0YnRjktRmduNiRRJjYwMzAwRidGOUZdb0Zgb0Zjb0Zlb0Y5RjlGZ28tRl1wNiVGX3BGYnZGZXBGOUZfcS1GIzYmLUZpcDYkLUYjNiotRiM2KC1GWjYoLUZnbjYkUSQxNDBGJ0Y5Rlx0Rl1vRmBvRmNvRmVvRmdvLUYjNiQtRl1wNiVGZnFGXnVGZXBGOUZfdEZidEY5RmlxLUYjNigtRlo2KC1GZ242JFEkMzk5RidGOUZcdEZdb0Zgb0Zjb0Zlb0Znb0ZedkZfdEZidEY5Rl9xLUYjNigtRlo2KC1GZ242JFEmMzU1MDdGJ0Y5LUZnbjYkUSU2MDMwRidGOUZdb0Zgb0Zjb0Zlb0Znb0ZicUZfdEZidEY5RmlxLUZaNigtRmduNiRRJjYwNjI5RidGOS1GZ242JFEmMzAxNTBGJ0Y5Rl1vRmBvRmNvRmVvRjlGOUZnb0ZccEY5Rl9xLUYjNigtRlo2KC1GZ242JFEjMzVGJ0Y5Rlx0Rl1vRmBvRmNvRmVvRmdvLUYjNiQtRl1wNiUtRmlwNiQtRiM2KEZedkZpcS1GIzYoLUZaNihGXnItRmduNiRRIzEwRidGOUZdb0Zgb0Zjb0Zlb0Znb0ZicUZfdEZidEY5Rl9xLUZaNigtRmduNiRRIjVGJ0Y5Rl51Rl1vRmBvRmNvRmVvRjlGOUZicEZlcEY5Rl90RmJ0RjlGOUY5RmdvRmRxRjlGX3RGYnRGOUZfdEZidEY5Rl90RmJ0Rjk=">LCQqKkkic0c2IiIiIywoKiRGJEYmIiIiKiRJInpHRiVGJkYpIyEjPiIjP0YpRiksLCokRiQiIilGKSomLCZGKiMiJHMiIiNuIyEkciciJCwjRilGKUYkIiInRikqJiwoKiRGKyIiJSMiJDUjRjZGKiMhJSopbyIlMDUjIickUVMjIiYrLidGKUYpRiRGPkYpKiYsKiokRitGOiMiJFMiRjZGPSMhJCpSRjZGKiMiJjJiJCIlSWcjISZIMSciJl0sJEYpRilGJEYmRikqJCwoRj1GKUYqI0YtIiM1IyIiJkY6RilGJiMiI05GNkYpRitGJiMhLishKWVnJGU2IihILmkn</Equation></Text-field>
</Output>
</Group>
<Group hide-input="false" hide-output="false" labelreference="L6662" drawlabel="true">
<Input><Text-field prompt="&gt; " style="Maple Input" layout="Normal">G_new_integrand2 := simplify(B_cyl[2]*(Curl(CrossProduct(u_cyl, B_cyl)) + Laplacian(B_cyl))[1]);</Text-field>
</Input>
<Output><Text-field style="2D Output" layout="Maple Output"><Equation executable="false" style="2D Output" display="LUklbXJvd0c2Iy9JK21vZHVsZW5hbWVHNiJJLFR5cGVzZXR0aW5nR0koX3N5c2xpYkdGJzYoLUkjbWlHRiQ2JVExR19uZXdfaW50ZWdyYW5kMkYnLyUnaXRhbGljR1EldHJ1ZUYnLyUsbWF0aHZhcmlhbnRHUSdpdGFsaWNGJy1JI21vR0YkNi1RKn4mIzg3ODg7fkYnL0YzUSdub3JtYWxGJy8lJmZlbmNlR1EmZmFsc2VGJy8lKnNlcGFyYXRvckdGPS8lKXN0cmV0Y2h5R0Y9LyUqc3ltbWV0cmljR0Y9LyUobGFyZ2VvcEdGPS8lLm1vdmFibGVsaW1pdHNHRj0vJSdhY2NlbnRHRj0vJSdsc3BhY2VHUSYwLjBlbUYnLyUncnNwYWNlR0ZMLUkjbW5HRiQ2JFEiMEYnRjkvJStmb3JlZ3JvdW5kR1EoWzAsMCwwXUYnLyUpcmVhZG9ubHlHRj1GOQ==">IiIh</Equation></Text-field>
</Output>
</Group>
<Group view="code" hide-input="false" hide-output="false" labelreference="L6529" drawlabel="true" applyint="true" applyrational="true">
<Input><Text-field prompt="&gt; " style="Maple Input" layout="Normal"><Equation executable="true" style="2D Input" input-equation="for idx to 2 do G_new || idx := simplify(int(int(VectorCalculus:-`-`(G_new_integrand || idx), phi = 0 .. VectorCalculus:-`*`(2, Pi)), z = VectorCalculus:-`-`(sqrt(VectorCalculus:-`+`(1, VectorCalculus:-`-`(s^2)))) .. sqrt(VectorCalculus:-`+`(1, VectorCalculus:-`-`(s^2))))) end do;" display="LUklbXJvd0c2Iy9JK21vZHVsZW5hbWVHNiJJLFR5cGVzZXR0aW5nR0koX3N5c2xpYkdGJzY/LUkjbW9HRiQ2L1EkZm9yRicvJSVib2xkR1EldHJ1ZUYnLyUsbWF0aHZhcmlhbnRHUSVib2xkRicvJStmb250d2VpZ2h0R0Y0LyUmZmVuY2VHUSZmYWxzZUYnLyUqc2VwYXJhdG9yR0Y5LyUpc3RyZXRjaHlHRjkvJSpzeW1tZXRyaWNHRjkvJShsYXJnZW9wR0Y5LyUubW92YWJsZWxpbWl0c0dGOS8lJ2FjY2VudEdGOS8lJ2xzcGFjZUdRJjAuMGVtRicvJSdyc3BhY2VHRkgtRiw2LVEifkYnL0YzUSdub3JtYWxGJ0Y3RjpGPEY+RkBGQkZERkZGSS1JI21pR0YkNiVRJGlkeEYnLyUnaXRhbGljR0YxL0YzUSdpdGFsaWNGJ0ZLLUYsNi9RJWZyb21GJ0YvRjJGNUY3RjpGPEY+RkBGQkZERkZGSUZLLUkjbW5HRiQ2JFEiMUYnRk5GSy1GLDYvUSN0b0YnRi9GMkY1RjdGOkY8Rj5GQEZCRkRGRkZJRkstRmZuNiRRIjJGJ0ZORkstRiw2L1EjZG9GJ0YvRjJGNUY3RjpGPEY+RkBGQkZERkZGSUZLLUZRNiVRJkdfbmV3RidGVEZWLUYsNi1RJyZzcGFyO0YnRk5GN0Y6RjxGPkZARkJGRC9GR1EsMC4yNzc3Nzc4ZW1GJy9GSkZpb0ZQRkstRiw2LVEqJmNvbG9uZXE7RidGTkY3RjpGPEY+RkBGQkZERmhvRmpvRkstRlE2JVEpc2ltcGxpZnlGJ0ZURlYtSShtZmVuY2VkR0YkNiQtRiM2Ji1GUTYlUSRpbnRGJ0ZURlYtRmJwNiQtRiM2MEZmcC1GYnA2JC1GIzYxLUYsNi1RKiZ1bWludXMwO0YnRk5GN0Y6RjxGPkZARkJGRC9GR1EsMC4yMjIyMjIyZW1GJy9GSkZlcS1GUTYlUTBHX25ld19pbnRlZ3JhbmRGJ0ZURlZGZW9GUC1GLDYtUSIsRidGTkY3L0Y7RjFGPEY+RkBGQkZERkYvRkpRLDAuMzMzMzMzM2VtRidGSy1GUTYlUSRwaGlGJy9GVUY5Rk4tRiw2LVEiPUYnRk5GN0Y6RjxGPkZARkJGREZob0Zqby1GZm42JFEiMEYnRk4tRiw2LVEjLi5GJ0ZORjdGOkY8Rj5GQEZCRkRGZHFGSUZcby1GLDYtUSIqRidGTkY3RjpGPEY+RkBGQkZEL0ZHUSwwLjE2NjY2NjdlbUYnL0ZKRmFzLUZRNiVRI1BpRidGY3JGTi8lK2V4ZWN1dGFibGVHRjlGTkZORmpxRkstRlE2JVEiekYnRlRGVkZkckZhcS1GUTYlUSVzcXJ0RidGY3JGTi1GYnA2JC1GIzYpRmVuRmFxLUZRNiVRInNGJ0ZURlYtRiw2LVEiXkYnRk5GN0Y6RjxGPkZARkJGRC9GR1EsMC4xMTExMTExZW1GJy9GSkZpdEZcb0Zmc0ZORk5GanJGW3RGXnRGZnNGTkZORmZzRk5GTkZLLUYsNi9RJGVuZEYnRi9GMkY1RjdGOkY8Rj5GQEZCRkRGRkZJRktGX28tRiw2LVEiO0YnRk5GN0ZdckY8Rj5GQEZCRkRGRkZqb0Zmc0ZO">QyQ/KEkkaWR4RzYiIiIiRiYiIiNJJXRydWVHJSpwcm90ZWN0ZWRHPihJJkdfbmV3R0YlRiQtSSlzaW1wbGlmeUc2JEYpSShfc3lzbGliR0YlNiMtSSRpbnRHRi82JC1GMzYkLUkiLUc2JEYpL0krbW9kdWxlbmFtZUdGJUkvVmVjdG9yQ2FsY3VsdXNHRi82IyhJMEdfbmV3X2ludGVncmFuZEdGJUYkL0kkcGhpR0YlOyIiIS1JIipHRjk2JEYnSSNQaUdGKS9JInpHRiU7LUY4NiMtSSVzcXJ0R0YvNiMtSSIrR0Y5NiRGJi1GODYjKiRJInNHRiVGJ0ZNRiY=</Equation></Text-field>
</Input>
<Output><Text-field style="2D Output" layout="Maple Output"><Equation executable="false" style="2D Output" display="LUklbXJvd0c2Iy9JK21vZHVsZW5hbWVHNiJJLFR5cGVzZXR0aW5nR0koX3N5c2xpYkdGJzYoLUkjbWlHRiQ2JVEnR19uZXcxRicvJSdpdGFsaWNHUSV0cnVlRicvJSxtYXRodmFyaWFudEdRJ2l0YWxpY0YnLUkjbW9HRiQ2LVEqfiYjODc4ODt+RicvRjNRJ25vcm1hbEYnLyUmZmVuY2VHUSZmYWxzZUYnLyUqc2VwYXJhdG9yR0Y9LyUpc3RyZXRjaHlHRj0vJSpzeW1tZXRyaWNHRj0vJShsYXJnZW9wR0Y9LyUubW92YWJsZWxpbWl0c0dGPS8lJ2FjY2VudEdGPS8lJ2xzcGFjZUdRJjAuMGVtRicvJSdyc3BhY2VHRkwtRiM2Jy1GNjYtUSomdW1pbnVzMDtGJ0Y5RjtGPkZARkJGREZGRkgvRktRLDAuMjIyMjIyMmVtRicvRk5GVS1GIzYoLUkmbWZyYWNHRiQ2KC1JI21uR0YkNiRRJjY2NTI4RidGOS1GZ242JFEpODYwNjQyNzdGJ0Y5LyUubGluZXRoaWNrbmVzc0dRIjFGJy8lK2Rlbm9tYWxpZ25HUSdjZW50ZXJGJy8lKW51bWFsaWduR0Ziby8lKWJldmVsbGVkR0Y9LUY2Ni1RMSZJbnZpc2libGVUaW1lcztGJ0Y5RjtGPkZARkJGREZGRkhGSkZNLUYjNiotSSVtc3VwR0YkNiUtRiw2JVEic0YnRi9GMi1GZ242JFEiMkYnRjkvJTFzdXBlcnNjcmlwdHNoaWZ0R1EiMEYnRmdvLUYsNiVRJyYjOTYwO0YnL0YwRj1GOUZnby1JJm1zcXJ0R0YkNiMtRiM2J0ZRLUYjNiRGXHBGOS1GNjYtUSIrRidGOUY7Rj5GQEZCRkRGRkZIRlRGVi1GZ242JEZfb0Y5RjlGZ28tSShtZmVuY2VkR0YkNiQtRiM2MC1GIzYmLUZnbjYkUSk0NjM4NzIwMEYnRjlGZ28tRl1wNiVGX3AtRmduNiRRIzEyRidGOUZlcEY5LUY2Ni1RKCZtaW51cztGJ0Y5RjtGPkZARkJGREZGRkhGVEZWLUYjNiYtRmduNiRRKjIzMTM5ODQwMEYnRjlGZ28tRl1wNiVGX3AtRmduNiRRIzEwRidGOUZlcEY5RmNxLUYjNiYtRmduNiRRKjQ2NTkwMDcxMkYnRjlGZ28tRl1wNiVGX3AtRmduNiRRIjhGJ0Y5RmVwRjlGZ3ItRiM2Ji1GZ242JFEqNDgwNzU0MjM2RidGOUZnby1GXXA2JUZfcC1GZ242JFEiNkYnRjlGZXBGOUZjcS1GIzYmLUZnbjYkUSoyNjQ3MTkxMjFGJ0Y5RmdvLUZdcDYlRl9wLUZnbjYkUSI0RidGOUZlcEY5RmdyLUYjNiYtRmduNiRRKTcyMTA5NTgyRidGOUZnb0ZccEY5RmNxLUZnbjYkUSg3MjU1MTg1RidGOUY5RjlGOS8lK2ZvcmVncm91bmRHUShbMCwwLDBdRicvJSlyZWFkb25seUdGPUY5Rmp1Rl12RjlGanVGXXZGOQ==">LCQqKkkic0c2IiIiI0kjUGlHJSpwcm90ZWN0ZWRHIiIiLCYqJEYkRiYhIiJGKUYpI0YpRiYsMCokRiQiIzciKStzUVkqJEYkIiM1ISorJSlSSiMqJEYkIiIpIio3MiFmWSokRiQiIichKk9VdiFbKiRGJCIiJSIqQCI+WkVGKyEpI2U0QCgiKCY9YnNGKUYpIyEmR2wnIil4VTEnKQ==</Equation></Text-field>
</Output>
<Output><Text-field style="2D Output" layout="Maple Output"><Equation executable="false" style="2D Output" display="LUklbXJvd0c2Iy9JK21vZHVsZW5hbWVHNiJJLFR5cGVzZXR0aW5nR0koX3N5c2xpYkdGJzYoLUkjbWlHRiQ2JVEnR19uZXcyRicvJSdpdGFsaWNHUSV0cnVlRicvJSxtYXRodmFyaWFudEdRJ2l0YWxpY0YnLUkjbW9HRiQ2LVEqfiYjODc4ODt+RicvRjNRJ25vcm1hbEYnLyUmZmVuY2VHUSZmYWxzZUYnLyUqc2VwYXJhdG9yR0Y9LyUpc3RyZXRjaHlHRj0vJSpzeW1tZXRyaWNHRj0vJShsYXJnZW9wR0Y9LyUubW92YWJsZWxpbWl0c0dGPS8lJ2FjY2VudEdGPS8lJ2xzcGFjZUdRJjAuMGVtRicvJSdyc3BhY2VHRkwtSSNtbkdGJDYkUSIwRidGOS8lK2ZvcmVncm91bmRHUShbMCwwLDBdRicvJSlyZWFkb25seUdGPUY5">IiIh</Equation></Text-field>
</Output>
</Group>
<Group view="code" hide-input="false" hide-output="false" labelreference="L6531" drawlabel="true" applyint="true" applyrational="true">
<Input><Text-field prompt="&gt; " style="Maple Input" layout="Normal"><Equation executable="true" style="2D Input" input-equation="G_new := add(G_new || idx, idx = 1 .. 2);" display="LUklbXJvd0c2Iy9JK21vZHVsZW5hbWVHNiJJLFR5cGVzZXR0aW5nR0koX3N5c2xpYkdGJzYrLUkjbWlHRiQ2JVEmR19uZXdGJy8lJ2l0YWxpY0dRJXRydWVGJy8lLG1hdGh2YXJpYW50R1EnaXRhbGljRictSSNtb0dGJDYtUSJ+RicvRjNRJ25vcm1hbEYnLyUmZmVuY2VHUSZmYWxzZUYnLyUqc2VwYXJhdG9yR0Y9LyUpc3RyZXRjaHlHRj0vJSpzeW1tZXRyaWNHRj0vJShsYXJnZW9wR0Y9LyUubW92YWJsZWxpbWl0c0dGPS8lJ2FjY2VudEdGPS8lJ2xzcGFjZUdRJjAuMGVtRicvJSdyc3BhY2VHRkwtRjY2LVEqJmNvbG9uZXE7RidGOUY7Rj5GQEZCRkRGRkZIL0ZLUSwwLjI3Nzc3NzhlbUYnL0ZORlNGNS1GLDYlUSRhZGRGJ0YvRjItSShtZmVuY2VkR0YkNiQtRiM2LkYrLUY2Ni1RJyZzcGFyO0YnRjlGO0Y+RkBGQkZERkZGSEZSRlQtRiw2JVEkaWR4RidGL0YyLUY2Ni1RIixGJ0Y5RjsvRj9GMUZARkJGREZGRkhGSi9GTlEsMC4zMzMzMzMzZW1GJ0Y1RmpuLUY2Ni1RIj1GJ0Y5RjtGPkZARkJGREZGRkhGUkZULUkjbW5HRiQ2JFEiMUYnRjktRjY2LVEjLi5GJ0Y5RjtGPkZARkJGREZGRkgvRktRLDAuMjIyMjIyMmVtRidGTS1GZ282JFEiMkYnRjkvJStleGVjdXRhYmxlR0Y9RjlGOS1GNjYtUSI7RidGOUY7RmBvRkBGQkZERkZGSEZKRlRGYnBGOQ==">QyQ+SSZHX25ld0c2Ii1JJGFkZEclKnByb3RlY3RlZEc2JChGJEkkaWR4R0YlL0YrOyIiIiIiI0Yu</Equation></Text-field>
</Input>
<Output><Text-field style="2D Output" layout="Maple Output"><Equation executable="false" style="2D Output" display="LUklbXJvd0c2Iy9JK21vZHVsZW5hbWVHNiJJLFR5cGVzZXR0aW5nR0koX3N5c2xpYkdGJzYoLUkjbWlHRiQ2JVEmR19uZXdGJy8lJ2l0YWxpY0dRJXRydWVGJy8lLG1hdGh2YXJpYW50R1EnaXRhbGljRictSSNtb0dGJDYtUSp+JiM4Nzg4O35GJy9GM1Enbm9ybWFsRicvJSZmZW5jZUdRJmZhbHNlRicvJSpzZXBhcmF0b3JHRj0vJSlzdHJldGNoeUdGPS8lKnN5bW1ldHJpY0dGPS8lKGxhcmdlb3BHRj0vJS5tb3ZhYmxlbGltaXRzR0Y9LyUnYWNjZW50R0Y9LyUnbHNwYWNlR1EmMC4wZW1GJy8lJ3JzcGFjZUdGTC1GIzYnLUY2Ni1RKiZ1bWludXMwO0YnRjlGO0Y+RkBGQkZERkZGSC9GS1EsMC4yMjIyMjIyZW1GJy9GTkZVLUYjNigtSSZtZnJhY0dGJDYoLUkjbW5HRiQ2JFEmNjY1MjhGJ0Y5LUZnbjYkUSk4NjA2NDI3N0YnRjkvJS5saW5ldGhpY2tuZXNzR1EiMUYnLyUrZGVub21hbGlnbkdRJ2NlbnRlckYnLyUpbnVtYWxpZ25HRmJvLyUpYmV2ZWxsZWRHRj0tRjY2LVExJkludmlzaWJsZVRpbWVzO0YnRjlGO0Y+RkBGQkZERkZGSEZKRk0tRiM2Ki1JJW1zdXBHRiQ2JS1GLDYlUSJzRidGL0YyLUZnbjYkUSIyRidGOS8lMXN1cGVyc2NyaXB0c2hpZnRHUSIwRidGZ28tRiw2JVEnJiM5NjA7RicvRjBGPUY5RmdvLUkmbXNxcnRHRiQ2Iy1GIzYnRlEtRiM2JEZccEY5LUY2Ni1RIitGJ0Y5RjtGPkZARkJGREZGRkhGVEZWLUZnbjYkRl9vRjlGOUZnby1JKG1mZW5jZWRHRiQ2JC1GIzYwLUYjNiYtRmduNiRRKTQ2Mzg3MjAwRidGOUZnby1GXXA2JUZfcC1GZ242JFEjMTJGJ0Y5RmVwRjktRjY2LVEoJm1pbnVzO0YnRjlGO0Y+RkBGQkZERkZGSEZURlYtRiM2Ji1GZ242JFEqMjMxMzk4NDAwRidGOUZnby1GXXA2JUZfcC1GZ242JFEjMTBGJ0Y5RmVwRjlGY3EtRiM2Ji1GZ242JFEqNDY1OTAwNzEyRidGOUZnby1GXXA2JUZfcC1GZ242JFEiOEYnRjlGZXBGOUZnci1GIzYmLUZnbjYkUSo0ODA3NTQyMzZGJ0Y5RmdvLUZdcDYlRl9wLUZnbjYkUSI2RidGOUZlcEY5RmNxLUYjNiYtRmduNiRRKjI2NDcxOTEyMUYnRjlGZ28tRl1wNiVGX3AtRmduNiRRIjRGJ0Y5RmVwRjlGZ3ItRiM2Ji1GZ242JFEpNzIxMDk1ODJGJ0Y5RmdvRlxwRjlGY3EtRmduNiRRKDcyNTUxODVGJ0Y5RjlGOUY5LyUrZm9yZWdyb3VuZEdRKFswLDAsMF1GJy8lKXJlYWRvbmx5R0Y9RjlGanVGXXZGOUZqdUZddkY5">LCQqKkkic0c2IiIiI0kjUGlHJSpwcm90ZWN0ZWRHIiIiLCYqJEYkRiYhIiJGKUYpI0YpRiYsMCokRiQiIzciKStzUVkqJEYkIiM1ISorJSlSSiMqJEYkIiIpIio3MiFmWSokRiQiIichKk9VdiFbKiRGJCIiJSIqQCI+WkVGKyEpI2U0QCgiKCY9YnNGKUYpIyEmR2wnIil4VTEnKQ==</Equation></Text-field>
</Output>
</Group>
<Group hide-input="false" hide-output="false" labelreference="L6620" drawlabel="true">
<Input><Text-field prompt="&gt; " style="Maple Input" layout="Normal">correct_ode := simplify((alpha/s*diff((u_g(s)/s),s))-G_new);</Text-field>
</Input>
<Input><Text-field prompt="&gt; " style="Maple Input" spaceabove="0" linebreak="space" rightmargin="0" linespacing="0.0" initial="0" firstindent="0" leftmargin="0" bulletsuffix="" alignment="left" bullet="none" spacebelow="0" pagebreak-before="false"></Text-field>
</Input>
<Output><Text-field style="2D Output" layout="Maple Output"><Equation executable="false" style="2D Output" display="LUklbXJvd0c2Iy9JK21vZHVsZW5hbWVHNiJJLFR5cGVzZXR0aW5nR0koX3N5c2xpYkdGJzYoLUkjbWlHRiQ2JVEsY29ycmVjdF9vZGVGJy8lJ2l0YWxpY0dRJXRydWVGJy8lLG1hdGh2YXJpYW50R1EnaXRhbGljRictSSNtb0dGJDYtUSp+JiM4Nzg4O35GJy9GM1Enbm9ybWFsRicvJSZmZW5jZUdRJmZhbHNlRicvJSpzZXBhcmF0b3JHRj0vJSlzdHJldGNoeUdGPS8lKnN5bW1ldHJpY0dGPS8lKGxhcmdlb3BHRj0vJS5tb3ZhYmxlbGltaXRzR0Y9LyUnYWNjZW50R0Y9LyUnbHNwYWNlR1EmMC4wZW1GJy8lJ3JzcGFjZUdGTC1GIzYoLUkmbWZyYWNHRiQ2KC1JI21uR0YkNiRRJDE5OEYnRjktRlU2JFEpODYwNjQyNzdGJ0Y5LyUubGluZXRoaWNrbmVzc0dRIjFGJy8lK2Rlbm9tYWxpZ25HUSdjZW50ZXJGJy8lKW51bWFsaWduR0Zqbi8lKWJldmVsbGVkR0Y9LUY2Ni1RMSZJbnZpc2libGVUaW1lcztGJ0Y5RjtGPkZARkJGREZGRkhGSkZNLUYjNi4tSShtZmVuY2VkR0YkNiQtRiM2Ji1GLDYlUSJzRidGL0YyLUY2Ni1RKCZtaW51cztGJ0Y5RjtGPkZARkJGREZGRkgvRktRLDAuMjIyMjIyMmVtRicvRk5GYHAtRlU2JEZnbkY5RjlGOUZfby1GZW82JC1GIzY6LUYjNiYtRlU2JFEsMTU1ODYwOTkyMDBGJ0Y5Rl9vLUklbXN1cEdGJDYlRmlvLUZVNiRRIzExRidGOS8lMXN1cGVyc2NyaXB0c2hpZnRHUSIwRidGOUZccC1GIzYmLUZVNiRRLDYyMTYzNzYzMjAwRidGOUZfby1GXnE2JUZpby1GVTYkUSI5RidGOUZjcUY5LUY2Ni1RIitGJ0Y5RjtGPkZARkJGREZGRkhGX3BGYXAtRiM2Ji1GVTYkUSw5NDM3ODg3NjAzMkYnRjlGX28tRl5xNiVGaW8tRlU2JFEiN0YnRjlGY3FGOUZccC1GIzYoLUZVNiRRKTIxNDA3MzYwRidGOUZfby1GZW82JC1GIzYoLUZSNigtRiM2Ji1GNjYtUTAmRGlmZmVyZW50aWFsRDtGJ0Y5RjtGPkZARkJGREZGRkhGSkZNLyUrZm9yZWdyb3VuZEdRKFswLDAsMF1GJy8lKXJlYWRvbmx5R0Y9RjktRiM2Ji1GIzYnRmpzRmlvRl10RmB0RjlGXXRGYHRGOUZlbkZobkZbb0Zdb0Zfby1GIzYoLUYsNiVRJHVfZ0YnRi9GMi1GNjYtUTAmQXBwbHlGdW5jdGlvbjtGJ0Y5RjtGPkZARkJGREZGRkhGSkZNLUZlbzYkLUYjNiZGaW9GXXRGYHRGOUY5Rl10RmB0RjlGXXRGYHRGOUY5Rl9vLUZecTYlRmlvLUZVNiRRIjVGJ0Y5RmNxRjlGXHAtRiM2Ji1GVTYkUSw2NzE1NDU0NzI2NEYnRjlGX29GYnVGOUZgci1GIzYoRl9zRl9vRmZ0Rl9vLUZecTYlRmlvLUZVNiRRIjRGJ0Y5RmNxRjlGYHItRiM2KC1GVTYkUSkzOTA2ODQzMkYnRjlGX29GYnNGX28tRl5xNiVGaW8tRlU2JFEiM0YnRjlGY3FGOUZgci1GIzYmLUZVNiRRLDIxNzkxMDc3MzkyRidGOUZfb0ZodkY5RlxwLUYjNihGZXZGX29GZnRGX28tRl5xNiVGaW8tRlU2JFEiMkYnRjlGY3FGOUZccC1GIzYoLUZVNiRRKTE3ODk1MjE1RidGOUZfb0Zic0Zfb0Zpb0Y5RlxwLUYjNiYtRlU2JFErMjQzNzc0MjE2MEYnRjlGX29GaW9GOUZgci1GIzYmRlt4Rl9vRmZ0RjlGOUY5Rl9vRmlvRl9vLUkmbXNxcnRHRiQ2Iy1GIzYnLUY2Ni1RKiZ1bWludXMwO0YnRjlGO0Y+RkBGQkZERkZGSEZfcEZhcC1GIzYkRmR3RjlGYHJGYnBGOUZfby1GZW82JC1GIzYmRmlvRmByRmJwRjlGOUZfby1GLDYlUScmIzk2MDtGJy9GMEY9RjlGOUZddEZgdEY5Rl10RmB0Rjk=">LCQqLiwmSSJzRzYiIiIiISIiRidGJyw6KiRGJSIjNiIsKyMqNCdlOiokRiUiIiohLCtLd2pAJyokRiUiIigiLEtnKCl5VioqJi1JJWRpZmZHJSpwcm90ZWN0ZWRHNiQtSSR1X2dHRiY2I0YlRiVGJ0YlIiImISlndFNAKiRGJUY7ISxrc2FhcicqJkY4RidGJSIiJSIpZ3RTQComRjRGJ0YlIiIkIilLJW8hUiokRiVGQyIsI1J4NXpAKiZGOEYnRiUiIiMhKUslbyFSKiZGNEYnRiVGJyEpOl8qeSJGJSErZ0B1UENGOCIpOl8qeSJGJ0YlRicsJiokRiVGSEYoRidGJyNGJ0ZILCZGJUYnRidGJ0YnSSNQaUdGNkYnIyIkKT4iKXhVMScp</Equation></Text-field>
</Output>
</Group>
<Group view="code" hide-input="false" hide-output="false" labelreference="L8891" drawlabel="true" applyint="true" applyrational="true" applyexponent="false">
<Input><Text-field prompt="&gt; " style="Maple Input" layout="Normal"><Equation executable="true" style="2D Input" input-equation="sol_correct_ode := simplify(dsolve(correct_ode, u_g(s)));" display="LUklbXJvd0c2Iy9JK21vZHVsZW5hbWVHNiJJLFR5cGVzZXR0aW5nR0koX3N5c2xpYkdGJzYtLUkjbWlHRiQ2JVEwc29sX2NvcnJlY3Rfb2RlRicvJSdpdGFsaWNHUSV0cnVlRicvJSxtYXRodmFyaWFudEdRJ2l0YWxpY0YnLUkjbW9HRiQ2LVEifkYnL0YzUSdub3JtYWxGJy8lJmZlbmNlR1EmZmFsc2VGJy8lKnNlcGFyYXRvckdGPS8lKXN0cmV0Y2h5R0Y9LyUqc3ltbWV0cmljR0Y9LyUobGFyZ2VvcEdGPS8lLm1vdmFibGVsaW1pdHNHRj0vJSdhY2NlbnRHRj0vJSdsc3BhY2VHUSYwLjBlbUYnLyUncnNwYWNlR0ZMLUY2Ni1RKiZjb2xvbmVxO0YnRjlGO0Y+RkBGQkZERkZGSC9GS1EsMC4yNzc3Nzc4ZW1GJy9GTkZTRjUtRiM2Ji1GLDYlUSlzaW1wbGlmeUYnRi9GMi1JKG1mZW5jZWRHRiQ2JC1GIzYmLUYsNiVRJ2Rzb2x2ZUYnRi9GMi1GZW42JC1GIzYpLUYsNiVRLGNvcnJlY3Rfb2RlRidGL0YyLUY2Ni1RIixGJ0Y5RjsvRj9GMUZARkJGREZGRkhGSi9GTlEsMC4zMzMzMzMzZW1GJ0Y1LUYsNiVRJHVfZ0YnRi9GMi1GZW42JC1GIzYlLUYsNiVRInNGJ0YvRjIvJStleGVjdXRhYmxlR0Y9RjlGOUZjcEY5RjlGY3BGOUY5RmNwRjktRjY2LVEiO0YnRjlGO0Zmb0ZARkJGREZGRkhGSkZULUknbXNwYWNlR0YkNiYvJSdoZWlnaHRHUSYwLjBleEYnLyUmd2lkdGhHRkwvJSZkZXB0aEdGXXEvJSpsaW5lYnJlYWtHUShuZXdsaW5lRictRmlwNiZGW3FGXnFGYHEvRmNxUSVhdXRvRictRjY2LlEhRicvJSVzaXplR1EjMTRGJ0Y5RjtGPkZARkJGREZGRkgvRktRLDAuMjIyMjIyMmVtRicvRk5GYHJGY3BGOQ==">QyQ+STBzb2xfY29ycmVjdF9vZGVHNiItSSlzaW1wbGlmeUc2JCUqcHJvdGVjdGVkR0koX3N5c2xpYkdGJTYjLUknZHNvbHZlR0YoNiRJLGNvcnJlY3Rfb2RlR0YlLUkkdV9nR0YlNiNJInNHRiUiIiI=</Equation></Text-field>
</Input>
<Output><Text-field style="2D Output" layout="Maple Output"><Equation executable="false" style="2D Output" display="LUklbXJvd0c2Iy9JK21vZHVsZW5hbWVHNiJJLFR5cGVzZXR0aW5nR0koX3N5c2xpYkdGJzYoLUkjbWlHRiQ2JVEwc29sX2NvcnJlY3Rfb2RlRicvJSdpdGFsaWNHUSV0cnVlRicvJSxtYXRodmFyaWFudEdRJ2l0YWxpY0YnLUkjbW9HRiQ2LVEqfiYjODc4ODt+RicvRjNRJ25vcm1hbEYnLyUmZmVuY2VHUSZmYWxzZUYnLyUqc2VwYXJhdG9yR0Y9LyUpc3RyZXRjaHlHRj0vJSpzeW1tZXRyaWNHRj0vJShsYXJnZW9wR0Y9LyUubW92YWJsZWxpbWl0c0dGPS8lJ2FjY2VudEdGPS8lJ2xzcGFjZUdRJjAuMGVtRicvJSdyc3BhY2VHRkwtRiM2KC1GIzYoLUYsNiVRJHVfZ0YnRi9GMi1GNjYtUTAmQXBwbHlGdW5jdGlvbjtGJ0Y5RjtGPkZARkJGREZGRkhGSkZNLUkobWZlbmNlZEdGJDYkLUYjNiYtRiw2JVEic0YnRi9GMi8lK2ZvcmVncm91bmRHUShbMCwwLDBdRicvJSlyZWFkb25seUdGPUY5RjlGW29GXm9GOS1GNjYtUSI9RidGOUY7Rj5GQEZCRkRGRkZIL0ZLUSwwLjI3Nzc3NzhlbUYnL0ZORmRvLUYjNigtSSZtZnJhY0dGJDYoLUkjbW5HRiQ2JFEiMUYnRjktRlxwNiRRKjU3MjY0Njg4MEYnRjkvJS5saW5ldGhpY2tuZXNzR0ZecC8lK2Rlbm9tYWxpZ25HUSdjZW50ZXJGJy8lKW51bWFsaWduR0ZmcC8lKWJldmVsbGVkR0Y9LUY2Ni1RMSZJbnZpc2libGVUaW1lcztGJ0Y5RjtGPkZARkJGREZGRkhGSkZNLUYjNiZGaG5GW3EtRlo2JC1GIzYwLUYjNiYtRlxwNiRRLDY5NDg4MDI1NjAwRidGOUZbcS1JJW1zdXBHRiQ2JUZobi1GXHA2JFEiNkYnRjkvJTFzdXBlcnNjcmlwdHNoaWZ0R1EiMEYnRjktRjY2LVEoJm1pbnVzO0YnRjlGO0Y+RkBGQkZERkZGSC9GS1EsMC4yMjIyMjIyZW1GJy9GTkZmci1GIzYmLUZccDYkUS0yMjU0OTY2OTYzMjBGJ0Y5RltxLUZqcTYlRmhuLUZccDYkUSI0RidGOUZfckY5LUY2Ni1RIitGJ0Y5RjtGPkZARkJGREZGRkhGZXJGZ3ItRiM2KC1GXHA2JFEqMjE0NjUzOTA4RidGOUZbcS1JJm1zcXJ0R0YkNiMtRlxwNiRRIzIxRidGOUZbcS1GIzYoLUYsNiVRJ2FyY3RhbkYnL0YwRj1GOUZWLUZaNiQtRiM2Ji1GIzYoLUZpbzYoRltwRl10RmJwRmRwRmdwRmlwRltxLUYjNiYtRlo2JC1GIzYmLUYjNiYtRlxwNiRRIzgwRidGOUZbcS1GanE2JUZobi1GXHA2JFEiMkYnRjlGX3JGOUZici1GXHA2JFEjNzNGJ0Y5RjlGOUZbcUZqc0Y5RltvRl5vRjlGW29GXm9GOUY5RltvRl5vRjlGOUZicy1GIzYmLUZccDYkUS0yNjQ5OTE1ODYxNjBGJ0Y5RltxRml1RjlGYnMtRiM2Ji1GXHA2JFEqNzExODY5NDAzRidGOUZbcS1GIzYoLUYsNiVRI2xuRidGZXRGOUZWLUZaNiQtRiM2Ji1GIzYoLUYjNiYtRlxwNiRRJDY0MEYnRjlGW3FGXXNGOUZici1GIzYmLUZccDYkUSUxMTY4RidGOUZbcUZpdUY5RmJzLUZccDYkUSQ1MzVGJ0Y5RjlGW29GXm9GOUY5RltvRl5vRjlGOUZici1GIzYmLUZccDYkUSw3ODAwNzc0OTEyMEYnRjlGW3EtRiM2KEZdd0ZWRllGW29GXm9GOUY5RmJzLUYjNiZGX3BGW3EtRiw2JVEkX0MxRidGL0YyRjlGOUY5RjlGW29GXm9GOUZbb0Zeb0Y5RltvRl5vRjk=">Ly1JJHVfZ0c2IjYjSSJzR0YlLCQqJkYnIiIiLDAqJEYnIiInIiwrYy0pW3AqJEYnIiIlIS0/anAnXEQjKiYiI0AjRioiIiMtSSdhcmN0YW5HNiQlKnByb3RlY3RlZEdJKF9zeXNsaWJHRiU2IywkKiYsJiokRidGNSIjISkhI3RGKkYqRjNGNCNGKkYzRioiKjNSbDkjRj8iLWdoZSIqXEUtSSNsbkdGODYjLChGLyIkUydGPyElbzYiJE4mRioiKi4lcD1yLUZGRiYhLD8iXHgreUkkX0MxR0YlIiohKW9rcyZGKiNGKkZQ</Equation></Text-field>
</Output>
</Group>
<Group view="code" hide-input="false" hide-output="false" labelreference="L8896" drawlabel="true" applyint="true" applyrational="true" applyexponent="false">
<Input><Text-field prompt="&gt; " style="Maple Input" layout="Normal"><Equation executable="true" style="2D Input" input-equation="" display="LUklbXJvd0c2Iy9JK21vZHVsZW5hbWVHNiJJLFR5cGVzZXR0aW5nR0koX3N5c2xpYkdGJzYlLUkjbW9HRiQ2LlEhRicvJSVzaXplR1EjMTRGJy8lLG1hdGh2YXJpYW50R1Enbm9ybWFsRicvJSZmZW5jZUdRJmZhbHNlRicvJSpzZXBhcmF0b3JHRjcvJSlzdHJldGNoeUdGNy8lKnN5bW1ldHJpY0dGNy8lKGxhcmdlb3BHRjcvJS5tb3ZhYmxlbGltaXRzR0Y3LyUnYWNjZW50R0Y3LyUnbHNwYWNlR1EsMC4yMjIyMjIyZW1GJy8lJ3JzcGFjZUdGRi8lK2V4ZWN1dGFibGVHRjdGMg==">LUklbXJvd0c2Iy9JK21vZHVsZW5hbWVHNiJJLFR5cGVzZXR0aW5nR0koX3N5c2xpYkdGJzYlLUkjbW9HRiQ2LlEhRicvJSVzaXplR1EjMTRGJy8lLG1hdGh2YXJpYW50R1Enbm9ybWFsRicvJSZmZW5jZUdRJmZhbHNlRicvJSpzZXBhcmF0b3JHRjcvJSlzdHJldGNoeUdGNy8lKnN5bW1ldHJpY0dGNy8lKGxhcmdlb3BHRjcvJS5tb3ZhYmxlbGltaXRzR0Y3LyUnYWNjZW50R0Y3LyUnbHNwYWNlR1EsMC4yMjIyMjIyZW1GJy8lJ3JzcGFjZUdGRi8lK2V4ZWN1dGFibGVHRjdGMg==</Equation></Text-field>
</Input>
</Group>
<Group view="code" hide-input="false" hide-output="false" labelreference="L8895" drawlabel="true" applyint="true" applyrational="true" applyexponent="false">
<Input><Text-field prompt="&gt; " style="Maple Input" layout="Normal"><Equation executable="true" style="2D Input" input-equation="" display="LUklbXJvd0c2Iy9JK21vZHVsZW5hbWVHNiJJLFR5cGVzZXR0aW5nR0koX3N5c2xpYkdGJzYnLUkjbW9HRiQ2LlEiI0YnLyUlc2l6ZUdRIzE2RicvJSxtYXRodmFyaWFudEdRJ25vcm1hbEYnLyUmZmVuY2VHUSZmYWxzZUYnLyUqc2VwYXJhdG9yR0Y3LyUpc3RyZXRjaHlHRjcvJSpzeW1tZXRyaWNHRjcvJShsYXJnZW9wR0Y3LyUubW92YWJsZWxpbWl0c0dGNy8lJ2FjY2VudEdGNy8lJ2xzcGFjZUdRJjAuMGVtRicvJSdyc3BhY2VHRkYtSSNtaUdGJDYmUThTaW1wbGVzdH53YXl+b2Z+c29sdmluZ0YnRi8vJSdpdGFsaWNHUSV0cnVlRicvRjNRJ2l0YWxpY0YnRi8vJStleGVjdXRhYmxlR0Y3RjI=">NiI=</Equation></Text-field>
</Input>
</Group>
<Group view="code" hide-input="false" hide-output="false" labelreference="L8893" drawlabel="true" applyint="true" applyrational="true" applyexponent="false">
<Input><Text-field prompt="&gt; " style="Maple Input" layout="Normal"><Equation executable="true" style="2D Input" input-equation="simplest_analytic_solution := VectorCalculus:-`+`(simplify(VectorCalculus:-`*`(s, int(VectorCalculus:-`*`(VectorCalculus:-`*`(s, G_new), 1/alpha), s))), VectorCalculus:-`*`(_C1, s));" display="LUklbXJvd0c2Iy9JK21vZHVsZW5hbWVHNiJJLFR5cGVzZXR0aW5nR0koX3N5c2xpYkdGJzYsLUkjbWlHRiQ2JVE7c2ltcGxlc3RfYW5hbHl0aWNfc29sdXRpb25GJy8lJ2l0YWxpY0dRJXRydWVGJy8lLG1hdGh2YXJpYW50R1EnaXRhbGljRictSSNtb0dGJDYtUSomY29sb25lcTtGJy9GM1Enbm9ybWFsRicvJSZmZW5jZUdRJmZhbHNlRicvJSpzZXBhcmF0b3JHRj0vJSlzdHJldGNoeUdGPS8lKnN5bW1ldHJpY0dGPS8lKGxhcmdlb3BHRj0vJS5tb3ZhYmxlbGltaXRzR0Y9LyUnYWNjZW50R0Y9LyUnbHNwYWNlR1EsMC4yNzc3Nzc4ZW1GJy8lJ3JzcGFjZUdGTC1GIzYmLUYsNiVRKXNpbXBsaWZ5RidGL0YyLUkobWZlbmNlZEdGJDYkLUYjNictRjY2LlEhRicvJSVzaXplR1EjMTRGJ0Y5RjtGPkZARkJGREZGRkgvRktRLDAuMjIyMjIyMmVtRicvRk5Gam4tRiM2KC1GLDYlUSJzRidGL0YyLUY2Ni1RJyZzZG90O0YnRjlGO0Y+RkBGQkZERkZGSC9GS1EmMC4wZW1GJy9GTkZlby1GLDYlUSRpbnRGJ0YvRjItRlU2JC1GIzYnLUkmbWZyYWNHRiQ2KC1GIzYnRl5vRmFvLUYsNiVRJkdfbmV3RidGL0YyLyUrZXhlY3V0YWJsZUdGPUY5LUYjNiUtRiw2JVEmYWxwaGFGJy9GMEY9RjlGL0YyLyUubGluZXRoaWNrbmVzc0dRIjFGJy8lK2Rlbm9tYWxpZ25HUSdjZW50ZXJGJy8lKW51bWFsaWduR0ZjcS8lKWJldmVsbGVkR0Y9LUY2Ni1RIixGJ0Y5RjsvRj9GMUZARkJGREZGRkhGZG8vRk5RLDAuMzMzMzMzM2VtRidGXm9GZnBGOUY5RmZwRjlGWUZmcEY5RjlGZnBGOS1GNjYtUSIrRidGOUY7Rj5GQEZCRkRGRkZIRmluRltvLUYsNiVRJF9DMUYnRi9GMkZhb0Zeby1GNjYtUSI7RidGOUY7RltyRkBGQkZERkZGSEZkb0ZNRmZwRjk=">QyQ+STtzaW1wbGVzdF9hbmFseXRpY19zb2x1dGlvbkc2Ii1JIitHNiQlKnByb3RlY3RlZEcvSSttb2R1bGVuYW1lR0YlSS9WZWN0b3JDYWxjdWx1c0c2JEYpSShfc3lzbGliR0YlNiQtSSlzaW1wbGlmeUdGLTYjLUkiKkdGKDYkSSJzR0YlLUkkaW50R0YtNiQtRjQ2JC1GNDYkRjZJJkdfbmV3R0YlKiRJJmFscGhhR0YlISIiRjYtRjQ2JEkkX0MxR0YlRjYiIiI=</Equation></Text-field>
</Input>
<Output><Text-field style="2D Output" layout="Maple Output"><Equation executable="false" style="2D Output" display="LUklbXJvd0c2Iy9JK21vZHVsZW5hbWVHNiJJLFR5cGVzZXR0aW5nR0koX3N5c2xpYkdGJzYoLUkjbWlHRiQ2JVE7c2ltcGxlc3RfYW5hbHl0aWNfc29sdXRpb25GJy8lJ2l0YWxpY0dRJXRydWVGJy8lLG1hdGh2YXJpYW50R1EnaXRhbGljRictSSNtb0dGJDYtUSp+JiM4Nzg4O35GJy9GM1Enbm9ybWFsRicvJSZmZW5jZUdRJmZhbHNlRicvJSpzZXBhcmF0b3JHRj0vJSlzdHJldGNoeUdGPS8lKnN5bW1ldHJpY0dGPS8lKGxhcmdlb3BHRj0vJS5tb3ZhYmxlbGltaXRzR0Y9LyUnYWNjZW50R0Y9LyUnbHNwYWNlR1EmMC4wZW1GJy8lJ3JzcGFjZUdGTC1GIzYmLUYjNiYtRiw2JVEic0YnRi9GMi1GNjYtUTEmSW52aXNpYmxlVGltZXM7RidGOUY7Rj5GQEZCRkRGRkZIRkpGTS1GLDYlUSRfQzFGJ0YvRjJGOS1GNjYtUSIrRidGOUY7Rj5GQEZCRkRGRkZIL0ZLUSwwLjIyMjIyMjJlbUYnL0ZORmpuLUYjNigtSSZtZnJhY0dGJDYoLUkjbW5HRiQ2JFEiN0YnRjktRmJvNiRRKjU3MjY0Njg4MEYnRjkvJS5saW5ldGhpY2tuZXNzR1EiMUYnLyUrZGVub21hbGlnbkdRJ2NlbnRlckYnLyUpbnVtYWxpZ25HRl1wLyUpYmV2ZWxsZWRHRj1GVi1GIzYmLUkobWZlbmNlZEdGJDYkLUYjNi4tRiM2Ji1GYm82JFErOTkyNjg2MDgwMEYnRjlGVi1JJW1zdXBHRiQ2JUZTLUZibzYkUSI2RidGOS8lMXN1cGVyc2NyaXB0c2hpZnRHUSIwRidGOS1GNjYtUSgmbWludXM7RidGOUY7Rj5GQEZCRkRGRkZIRmluRltvLUYjNiYtRmJvNiRRLDMyMjEzODEzNzYwRidGOUZWLUZfcTYlRlMtRmJvNiRRIjRGJ0Y5RmRxRjlGZm4tRiM2KC1GYm82JFEpMzA2NjQ4NDRGJ0Y5RlYtSSZtc3FydEdGJDYjLUZibzYkUSMyMUYnRjlGVi1GIzYoLUYsNiVRJ2FyY3RhbkYnL0YwRj1GOS1GNjYtUTAmQXBwbHlGdW5jdGlvbjtGJ0Y5RjtGPkZARkJGREZGRkhGSkZNLUZlcDYkLUYjNiYtRiM2KC1GX282KC1GYm82JEZqb0Y5RlxzRmhvRltwRl5wRmBwRlYtRiM2Ji1GZXA2JC1GIzYmLUYjNiYtRmJvNiRRIzgwRidGOUZWLUZfcTYlRlMtRmJvNiRRIjJGJ0Y5RmRxRjlGZ3EtRmJvNiRRIzczRidGOUY5RjlGVkZpckY5LyUrZm9yZWdyb3VuZEdRKFswLDAsMF1GJy8lKXJlYWRvbmx5R0Y9RjlGZXVGaHVGOUY5RmV1Rmh1RjlGOUZmbi1GIzYmLUZibzYkUSwzNzg1NTk0MDg4MEYnRjlGVkZddUY5RmZuLUYjNiYtRmJvNiRRKjEwMTY5NTYyOUYnRjlGVi1GIzYoLUYsNiVRI2xuRidGZHNGOUZlcy1GZXA2JC1GIzYmLUYjNigtRiM2Ji1GYm82JFEkNjQwRidGOUZWRl9yRjlGZ3EtRiM2Ji1GYm82JFElMTE2OEYnRjlGVkZddUY5RmZuLUZibzYkUSQ1MzVGJ0Y5RjlGZXVGaHVGOUY5RmV1Rmh1RjlGOUZncS1GIzYmLUZibzYkUSwxMTE0Mzk2NDE2MEYnRjlGVi1GIzYoRmZ2RmVzLUZlcDYkLUYjNiZGU0ZldUZodUY5RjlGZXVGaHVGOUY5RjlGOUZWRlNGOUZldUZodUY5RjlGZXVGaHVGOQ==">LCYqJkkic0c2IiIiIkkkX0MxR0YlRiZGJiomLC4qJEYkIiInIisrMydvIyoqKiRGJCIiJSEsZ1AiUUBLKiYiI0AjRiYiIiMtSSdhcmN0YW5HNiQlKnByb3RlY3RlZEdJKF9zeXNsaWJHRiU2IywkKiYsJiokRiRGMyIjISkhI3RGJkYmRjFGMiNGJkYxRiYiKVdbbUlGPSIsISkzJWYmeSQtSSNsbkdGNjYjLChGLSIkUydGPSElbzYiJE4mRiYiKkhjcCwiLUZENiNGJCEsZ1QnUjk2RiZGJEYmIyIiKCIqISlva3Mm</Equation></Text-field>
</Output>
</Group>
<Group view="code" labelreference="L8892" drawlabel="true" applyint="true" applyrational="true" applyexponent="false">
<Input><Text-field prompt="&gt; " style="Maple Input" layout="Normal"><Equation executable="true" style="2D Input" input-equation="" display="LUklbXJvd0c2Iy9JK21vZHVsZW5hbWVHNiJJLFR5cGVzZXR0aW5nR0koX3N5c2xpYkdGJzYpLUkjbW9HRiQ2MFEiI0YnLyUlc2l6ZUdRIzE2RicvJSVib2xkR1EldHJ1ZUYnLyUsbWF0aHZhcmlhbnRHUSVib2xkRicvJStmb250d2VpZ2h0R0Y3LyUmZmVuY2VHUSZmYWxzZUYnLyUqc2VwYXJhdG9yR0Y8LyUpc3RyZXRjaHlHRjwvJSpzeW1tZXRyaWNHRjwvJShsYXJnZW9wR0Y8LyUubW92YWJsZWxpbWl0c0dGPC8lJ2FjY2VudEdGPC8lJ2xzcGFjZUdRJjAuMGVtRicvJSdyc3BhY2VHRkstSSNtaUdGJDYoUVlzaG93fnRoYXR+dGhlfnNvbHV0aW9ufmlzfmluY29uc2lzdGVudH53aXRoflRheWxvcidzfk9ERUYnRi9GMi8lJ2l0YWxpY0dGNC9GNlEsYm9sZC1pdGFsaWNGJ0Y4Ri9GMi8lK2V4ZWN1dGFibGVHRjxGNUY4">LUklbXJvd0c2Iy9JK21vZHVsZW5hbWVHNiJJLFR5cGVzZXR0aW5nR0koX3N5c2xpYkdGJzYpLUkjbW9HRiQ2MFEiI0YnLyUlc2l6ZUdRIzE2RicvJSVib2xkR1EldHJ1ZUYnLyUsbWF0aHZhcmlhbnRHUSVib2xkRicvJStmb250d2VpZ2h0R0Y3LyUmZmVuY2VHUSZmYWxzZUYnLyUqc2VwYXJhdG9yR0Y8LyUpc3RyZXRjaHlHRjwvJSpzeW1tZXRyaWNHRjwvJShsYXJnZW9wR0Y8LyUubW92YWJsZWxpbWl0c0dGPC8lJ2FjY2VudEdGPC8lJ2xzcGFjZUdRJjAuMGVtRicvJSdyc3BhY2VHRkstSSNtaUdGJDYoUVlzaG93fnRoYXR+dGhlfnNvbHV0aW9ufmlzfmluY29uc2lzdGVudH53aXRoflRheWxvcidzfk9ERUYnRi9GMi8lJ2l0YWxpY0dGNC9GNlEsYm9sZC1pdGFsaWNGJ0Y4Ri9GMi8lK2V4ZWN1dGFibGVHRjxGNUY4</Equation></Text-field>
</Input>
</Group>
<Group view="code" hide-input="false" hide-output="false" labelreference="L8889" drawlabel="true" applyint="true" applyrational="true" applyexponent="false">
<Input><Text-field prompt="&gt; " style="Maple Input" layout="Normal"><Equation executable="true" style="2D Input" input-equation="" display="LUklbXJvd0c2Iy9JK21vZHVsZW5hbWVHNiJJLFR5cGVzZXR0aW5nR0koX3N5c2xpYkdGJzYlLUkjbW9HRiQ2LlEhRicvJSVzaXplR1EjMTRGJy8lLG1hdGh2YXJpYW50R1Enbm9ybWFsRicvJSZmZW5jZUdRJmZhbHNlRicvJSpzZXBhcmF0b3JHRjcvJSlzdHJldGNoeUdGNy8lKnN5bW1ldHJpY0dGNy8lKGxhcmdlb3BHRjcvJS5tb3ZhYmxlbGltaXRzR0Y3LyUnYWNjZW50R0Y3LyUnbHNwYWNlR1EsMC4yMjIyMjIyZW1GJy8lJ3JzcGFjZUdGRi8lK2V4ZWN1dGFibGVHRjdGMg==">JSFH</Equation></Text-field>
</Input>
</Group></Presentation-Block><Presentation-Block>
<Group view="code" hide-output="false" labelreference="L9016" drawlabel="true" applyint="true" applyrational="true" applyexponent="false">
<Input><Text-field prompt="&gt; " style="Maple Input" layout="Normal"><Equation executable="true" style="2D Input" input-equation="" display="LUklbXJvd0c2Iy9JK21vZHVsZW5hbWVHNiJJLFR5cGVzZXR0aW5nR0koX3N5c2xpYkdGJzYmLUkjbW9HRiQ2LVEiI0YnLyUsbWF0aHZhcmlhbnRHUSdub3JtYWxGJy8lJmZlbmNlR1EmZmFsc2VGJy8lKnNlcGFyYXRvckdGNC8lKXN0cmV0Y2h5R0Y0LyUqc3ltbWV0cmljR0Y0LyUobGFyZ2VvcEdGNC8lLm1vdmFibGVsaW1pdHNHRjQvJSdhY2NlbnRHRjQvJSdsc3BhY2VHUSYwLjBlbUYnLyUncnNwYWNlR0ZDLUkjbWlHRiQ2JVE+Q2FsY3VsYXRlflRheWxvcidzfmJldGF+YW5kfkdGJy8lJ2l0YWxpY0dRJXRydWVGJy9GMFEnaXRhbGljRicvJStleGVjdXRhYmxlR0Y0Ri8=">NiI=</Equation></Text-field>
</Input>
</Group>
<Group hide-input="false" hide-output="false" labelreference="L9009" drawlabel="true">
<Input><Text-field prompt="&gt; " style="Maple Input" layout="Normal">beta_integrand := simplify( s* (2 * B_cyl[1]^2 + s * DotProduct(B_cyl, Gradient(B_cyl[1]))));</Text-field>
</Input>
<Output><Text-field style="2D Output" layout="Maple Output"><Equation executable="false" style="2D Output" display="LUklbXJvd0c2Iy9JK21vZHVsZW5hbWVHNiJJLFR5cGVzZXR0aW5nR0koX3N5c2xpYkdGJzYoLUkjbWlHRiQ2JVEvYmV0YV9pbnRlZ3JhbmRGJy8lJ2l0YWxpY0dRJXRydWVGJy8lLG1hdGh2YXJpYW50R1EnaXRhbGljRictSSNtb0dGJDYtUSp+JiM4Nzg4O35GJy9GM1Enbm9ybWFsRicvJSZmZW5jZUdRJmZhbHNlRicvJSpzZXBhcmF0b3JHRj0vJSlzdHJldGNoeUdGPS8lKnN5bW1ldHJpY0dGPS8lKGxhcmdlb3BHRj0vJS5tb3ZhYmxlbGltaXRzR0Y9LyUnYWNjZW50R0Y9LyUnbHNwYWNlR1EmMC4wZW1GJy8lJ3JzcGFjZUdGTC1GIzYnLUY2Ni1RKiZ1bWludXMwO0YnRjlGO0Y+RkBGQkZERkZGSC9GS1EsMC4yMjIyMjIyZW1GJy9GTkZVLUYjNigtSSZtZnJhY0dGJDYoLUkjbW5HRiQ2JFEnNjIzNzAwRidGOS1GZ242JFElMjU3M0YnRjkvJS5saW5ldGhpY2tuZXNzR1EiMUYnLyUrZGVub21hbGlnbkdRJ2NlbnRlckYnLyUpbnVtYWxpZ25HRmJvLyUpYmV2ZWxsZWRHRj0tRjY2LVExJkludmlzaWJsZVRpbWVzO0YnRjlGO0Y+RkBGQkZERkZGSEZKRk0tRiM2Ji1JJW1zdXBHRiQ2JS1GLDYlUSJzRidGL0YyLUZnbjYkUSIzRidGOS8lMXN1cGVyc2NyaXB0c2hpZnRHUSIwRidGZ28tSShtZmVuY2VkR0YkNiQtRiM2MC1GIzYkLUZdcDYlRl9wLUZnbjYkUSI2RidGOUZlcEY5LUY2Ni1RIitGJ0Y5RjtGPkZARkJGREZGRkhGVEZWLUYjNiYtRmlwNiQtRiM2Ji1GIzYkLUZdcDYlLUYsNiVRInpGJ0YvRjItRmduNiRRIjJGJ0Y5RmVwRjktRjY2LVEoJm1pbnVzO0YnRjlGO0Y+RkBGQkZERkZGSEZURlYtRlo2KC1GZ242JFEkMTMzRidGOS1GZ242JFEjNjBGJ0Y5Rl1vRmBvRmNvRmVvRjlGOUZnby1GXXA2JUZfcC1GZ242JFEiNEYnRjlGZXBGOUZkcS1GIzYmLUZpcDYkLUYjNilGUS1GIzYkLUZdcDYlRmFyRmRzRmVwRjlGZ3ItRiM2KC1GWjYoLUZnbjYkUSMxOUYnRjktRmduNiRRIzMwRidGOUZdb0Zgb0Zjb0Zlb0Znb0Zdci8lK2ZvcmVncm91bmRHUShbMCwwLDBdRicvJSlyZWFkb25seUdGPUY5RmRxLUZaNigtRmduNiRRJTEzMzNGJ0Y5LUZnbjYkUSQ5MDBGJ0Y5Rl1vRmBvRmNvRmVvRjlGOUZnby1GXXA2JUZfcEZkckZlcEY5RmdyLUYjNiQtRl1wNiVGYXJGYXFGZXBGOUZkcS1GIzYoLUZaNihGZXQtRmduNiRRIzEyRidGOUZdb0Zgb0Zjb0Zlb0Znb0ZddEZbdUZedUY5RmdyLUYjNigtRlo2KC1GZ242JFEjMzdGJ0Y5LUZnbjYkUSQxMDBGJ0Y5Rl1vRmBvRmNvRmVvRmdvRl1yRlt1Rl51RjlGZ3ItRlo2KEZldC1GZ242JFEjNzJGJ0Y5Rl1vRmBvRmNvRmVvRjlGOUY5Rlt1Rl51RjlGW3VGXnVGOUZbdUZedUY5">LCQqJkkic0c2IiIiJCwwKiRGJCIiJyIiIiomLCYqJEkiekdGJSIiI0YqIyEkTCIiI2dGKkYqRiQiIiVGKiomLCgqJEYuRjMhIiJGLSMhIz4iI0kjIiVMOCIkKypGKkYqRiRGL0YqKiRGLkYpRjdGNiMiIz4iIzdGLSMhI1AiJCsiI0Y5IiNzRipGKiMhJytQaSIldEQ=</Equation></Text-field>
</Output>
</Group>
<Group hide-input="false" hide-output="false" labelreference="L9008" drawlabel="true">
<Input><Text-field prompt="&gt; " style="Maple Input" layout="Normal">beta := simplify(int(int(beta_integrand, phi=0..2*Pi), z=-sqrt(1-s^2)..sqrt(1-s^2)));</Text-field>
</Input>
<Output><Text-field style="2D Output" layout="Maple Output"><Equation executable="false" style="2D Output" display="LUklbXJvd0c2Iy9JK21vZHVsZW5hbWVHNiJJLFR5cGVzZXR0aW5nR0koX3N5c2xpYkdGJzYoLUkjbWlHRiQ2JVEnJiM5NDY7RicvJSdpdGFsaWNHUSZmYWxzZUYnLyUsbWF0aHZhcmlhbnRHUSdub3JtYWxGJy1JI21vR0YkNi1RKn4mIzg3ODg7fkYnRjIvJSZmZW5jZUdGMS8lKnNlcGFyYXRvckdGMS8lKXN0cmV0Y2h5R0YxLyUqc3ltbWV0cmljR0YxLyUobGFyZ2VvcEdGMS8lLm1vdmFibGVsaW1pdHNHRjEvJSdhY2NlbnRHRjEvJSdsc3BhY2VHUSYwLjBlbUYnLyUncnNwYWNlR0ZJLUYjNictRjY2LVEqJnVtaW51czA7RidGMkY5RjtGPUY/RkFGQ0ZFL0ZIUSwwLjIyMjIyMjJlbUYnL0ZLRlItRiM2KC1JJm1mcmFjR0YkNigtSSNtbkdGJDYkUSQxOThGJ0YyLUZaNiRRJTI1NzNGJ0YyLyUubGluZXRoaWNrbmVzc0dRIjFGJy8lK2Rlbm9tYWxpZ25HUSdjZW50ZXJGJy8lKW51bWFsaWduR0Zfby8lKWJldmVsbGVkR0YxLUY2Ni1RMSZJbnZpc2libGVUaW1lcztGJ0YyRjlGO0Y9Rj9GQUZDRkVGR0ZKLUYjNiotSSVtc3VwR0YkNiUtRiw2JVEic0YnL0YwUSV0cnVlRicvRjNRJ2l0YWxpY0YnLUZaNiRRIjNGJ0YyLyUxc3VwZXJzY3JpcHRzaGlmdEdRIjBGJ0Zkby1GLDYlUScmIzk2MDtGJ0YvRjJGZG8tSSZtc3FydEdGJDYjLUYjNidGTi1GIzYkLUZqbzYlRlxwLUZaNiRRIjJGJ0YyRmZwRjItRjY2LVEiK0YnRjJGOUY7Rj1GP0ZBRkNGRUZRRlMtRlo2JEZcb0YyRjJGZG8tSShtZmVuY2VkR0YkNiQtRiM2Ki1GIzYmLUZaNiRRJTc2ODBGJ0YyRmRvLUZqbzYlRlxwLUZaNiRRIjZGJ0YyRmZwRjItRjY2LVEoJm1pbnVzO0YnRjJGOUY7Rj1GP0ZBRkNGRUZRRlMtRiM2Ji1GWjYkUSYxNzQ0MEYnRjJGZG8tRmpvNiVGXHAtRlo2JFEiNEYnRjJGZnBGMkZocS1GIzYmLUZaNiRRJjEyNDU2RidGMkZkb0ZjcUYyRlxzLUZaNiRRJTI2ODlGJ0YyRjJGMkYyLyUrZm9yZWdyb3VuZEdRKFswLDAsMF1GJy8lKXJlYWRvbmx5R0YxRjJGYXRGZHRGMkZhdEZkdEYy">LCQqKkkic0c2IiIiJEkjUGlHJSpwcm90ZWN0ZWRHIiIiLCYqJEYkIiIjISIiRilGKSNGKUYsLCoqJEYkIiInIiUhbygqJEYkIiIlISZTdSJGKyImY0MiISUqbyNGKUYpIyEkKT4iJXRE</Equation></Text-field>
</Output>
</Group></Presentation-Block><Presentation-Block>
<Group view="code" hide-input="false" hide-output="false" labelreference="L9007" drawlabel="true" applyint="true" applyrational="true" applyexponent="false">
<Input><Text-field prompt="&gt; " style="Maple Input" layout="Normal"><Equation executable="true" style="2D Input" input-equation="" display="LUklbXJvd0c2Iy9JK21vZHVsZW5hbWVHNiJJLFR5cGVzZXR0aW5nR0koX3N5c2xpYkdGJzYlLUkjbW9HRiQ2LlEhRicvJSVzaXplR1EjMTRGJy8lLG1hdGh2YXJpYW50R1Enbm9ybWFsRicvJSZmZW5jZUdRJmZhbHNlRicvJSpzZXBhcmF0b3JHRjcvJSlzdHJldGNoeUdGNy8lKnN5bW1ldHJpY0dGNy8lKGxhcmdlb3BHRjcvJS5tb3ZhYmxlbGltaXRzR0Y3LyUnYWNjZW50R0Y3LyUnbHNwYWNlR1EsMC4yMjIyMjIyZW1GJy8lJ3JzcGFjZUdGRi8lK2V4ZWN1dGFibGVHRjdGMg==">LUklbXJvd0c2Iy9JK21vZHVsZW5hbWVHNiJJLFR5cGVzZXR0aW5nR0koX3N5c2xpYkdGJzYjLUkjbW9HRiQ2LlEhRicvJSVzaXplR1EjMTRGJy8lLG1hdGh2YXJpYW50R1Enbm9ybWFsRicvJSZmZW5jZUdRJmZhbHNlRicvJSpzZXBhcmF0b3JHRjcvJSlzdHJldGNoeUdGNy8lKnN5bW1ldHJpY0dGNy8lKGxhcmdlb3BHRjcvJS5tb3ZhYmxlbGltaXRzR0Y3LyUnYWNjZW50R0Y3LyUnbHNwYWNlR1EsMC4yMjIyMjIyZW1GJy8lJ3JzcGFjZUdGRg==</Equation></Text-field>
</Input>
</Group>
<Group hide-input="false" hide-output="false" labelreference="L9013" drawlabel="true">
<Input><Text-field prompt="&gt; " style="Maple Input" layout="Normal">G_integrand1 := simplify(CrossProduct(Curl(Curl(CrossProduct(u_cyl, B_cyl))), B_cyl)[2]);</Text-field>
</Input>
<Output><Text-field style="2D Output" layout="Maple Output"><Equation executable="false" style="2D Output" display="LUklbXJvd0c2Iy9JK21vZHVsZW5hbWVHNiJJLFR5cGVzZXR0aW5nR0koX3N5c2xpYkdGJzYoLUkjbWlHRiQ2JVEtR19pbnRlZ3JhbmQxRicvJSdpdGFsaWNHUSV0cnVlRicvJSxtYXRodmFyaWFudEdRJ2l0YWxpY0YnLUkjbW9HRiQ2LVEqfiYjODc4ODt+RicvRjNRJ25vcm1hbEYnLyUmZmVuY2VHUSZmYWxzZUYnLyUqc2VwYXJhdG9yR0Y9LyUpc3RyZXRjaHlHRj0vJSpzeW1tZXRyaWNHRj0vJShsYXJnZW9wR0Y9LyUubW92YWJsZWxpbWl0c0dGPS8lJ2FjY2VudEdGPS8lJ2xzcGFjZUdRJjAuMGVtRicvJSdyc3BhY2VHRkwtRiM2KC1JJm1mcmFjR0YkNigtSSNtbkdGJDYkUS4xNzM3NTQwODgyMDAwRidGOS1GVTYkUSg2NjIwMzI5RidGOS8lLmxpbmV0aGlja25lc3NHUSIxRicvJStkZW5vbWFsaWduR1EnY2VudGVyRicvJSludW1hbGlnbkdGam4vJSliZXZlbGxlZEdGPS1GNjYtUTEmSW52aXNpYmxlVGltZXM7RidGOUY7Rj5GQEZCRkRGRkZIRkpGTS1GIzYmLUYsNiVRInNGJ0YvRjJGX28tSShtZmVuY2VkR0YkNiQtRiM2MC1GIzYkLUklbXN1cEdGJDYlRmRvLUZVNiRRIzEyRidGOS8lMXN1cGVyc2NyaXB0c2hpZnRHUSIwRidGOS1GNjYtUSIrRidGOUY7Rj5GQEZCRkRGRkZIL0ZLUSwwLjIyMjIyMjJlbUYnL0ZORltxLUYjNiYtRmhvNiQtRiM2Ji1GIzYoLUZSNigtRlU2JFEkNDc2RidGOS1GVTYkUSQyMDFGJ0Y5RmVuRmhuRltvRl1vRl9vLUYjNiQtRl9wNiUtRiw2JVEiekYnRi9GMi1GVTYkUSIyRidGOUZkcEY5LyUrZm9yZWdyb3VuZEdRKFswLDAsMF1GJy8lKXJlYWRvbmx5R0Y9RjktRjY2LVEoJm1pbnVzO0YnRjlGO0Y+RkBGQkZERkZGSEZqcEZccS1GUjYoLUZVNiRRJTQ2MjhGJ0Y5LUZVNiRRJTEwMDVGJ0Y5RmVuRmhuRltvRl1vRjlGOUZfby1GX3A2JUZkby1GVTYkUSMxMEYnRjlGZHBGOUZncC1GIzYmLUZobzYkLUYjNigtRiM2KC1GUjYoLUZVNiRRJTExODlGJ0Y5RmpxRmVuRmhuRltvRl1vRl9vLUYjNiQtRl9wNiVGYXItRlU2JFEiNEYnRjlGZHBGOUZnckZqckY5RlxzLUYjNigtRlI2KC1GVTYkUSU0NTI5RidGOS1GVTYkUSQ0MDJGJ0Y5RmVuRmhuRltvRl1vRl9vRl1yRmdyRmpyRjlGZ3AtRlI2KC1GVTYkUSc1MTIxMTNGJ0Y5LUZVNiRRJjYwMzAwRidGOUZlbkZobkZbb0Zdb0Y5RjlGX28tRl9wNiVGZG8tRlU2JFEiOEYnRjlGZHBGOUZncC1GIzYmLUZobzYkLUYjNistRjY2LVEqJnVtaW51czA7RidGOUY7Rj5GQEZCRkRGRkZIRmpwRlxxLUZSNigtRlU2JFEoMjQwODI5OUYnRjktRlU2JFEnMzAxNTAwRidGOUZlbkZobkZbb0Zdb0ZncC1GIzYoLUZSNigtRlU2JFElMjM4NEYnRjlGanFGZW5GaG5GW29GXW9GX28tRiM2JC1GX3A2JUZhci1GVTYkUSI2RidGOUZkcEY5RmdyRmpyRjlGXHMtRiM2KC1GUjYoLUZVNiRRJTE2NjJGJ0Y5LUZVNiRRIzY3RidGOUZlbkZobkZbb0Zdb0Zfb0ZpdEZnckZqckY5RmdwLUYjNigtRlI2KC1GVTYkUSc5MjM1ODhGJ0Y5LUZVNiRRJjQ1MjI1RidGOUZlbkZobkZbb0Zdb0Zfb0ZdckZnckZqckY5RjlGOUZfby1GX3A2JUZkb0ZjeEZkcEY5RmdwLUYjNiYtRmhvNiQtRiM2LC1GIzYoLUZSNigtRlU2JFElMjI3NUYnRjlGanFGZW5GaG5GW29GXW9GX28tRiM2JC1GX3A2JUZhckZkdkZkcEY5RmdyRmpyRjlGXHMtRiM2KC1GUjYoLUZVNiRRJjMzODYzRidGOUZkc0ZlbkZobkZbb0Zdb0Zfb0ZfeEZnckZqckY5RmdwLUYjNigtRlI2KC1GVTYkUSgzMjYxODI3RidGOS1GVTYkUSY5MDQ1MEYnRjlGZW5GaG5GW29GXW9GX29GaXRGZ3JGanJGOUZccy1GIzYoLUZSNigtRlU2JFEoMTI4NDA5MUYnRjktRlU2JFEmNzIzNjBGJ0Y5RmVuRmhuRltvRl1vRl9vRl1yRmdyRmpyRjlGZ3AtRlI2KC1GVTYkUSkyMTgwMTczN0YnRjktRlU2JFEoNTQyNzAwMEYnRjlGZW5GaG5GW29GXW9GOUY5Rl9vLUZfcDYlRmRvRl11RmRwRjlGZ3AtRiM2Ji1GaG82JC1GIzYuLUYjNigtRlI2KC1GVTYkUSQ5ODBGJ0Y5RmpxRmVuRmhuRltvRl1vRl9vLUYjNiQtRl9wNiVGYXJGaXNGZHBGOUZnckZqckY5RlxzLUYjNigtRlI2KC1GVTYkUSUxMzMwRidGOUZdeUZlbkZobkZbb0Zdb0Zfb0ZpekZnckZqckY5RmdwLUYjNigtRlI2KC1GVTYkUSY1NDg1NEYnRjktRlU2JFElMTgwOUYnRjlGZW5GaG5GW29GXW9GX29GX3hGZ3JGanJGOUZccy1GIzYoLUZSNigtRlU2JFEnMTA5MTM2RidGOS1GVTYkUSU1MDI1RidGOUZlbkZobkZbb0Zdb0Zfb0ZpdEZnckZqckY5RlxzLUZSNigtRlU2JFEmMjc2MjZGJ0Y5LUZVNiRRJjI3MTM1RidGOUZlbkZobkZbb0Zdb0ZncC1GIzYoLUZSNigtRlU2JFEoMTY2NzA2OEYnRjktRlU2JFEnMjI2MTI1RidGOUZlbkZobkZbb0Zdb0Zfb0ZdckZnckZqckY5RjlGOUZfby1GX3A2JUZkb0ZkckZkcEY5RmdwLUYjNigtRlI2KC1GVTYkUSQxNzVGJ0Y5RmpxRmVuRmhuRltvRl1vRl9vLUYjNiYtRl9wNiUtRmhvNiQtRiM2KEZpdEZccy1GIzYoLUZSNigtRlU2JFEjMTlGJ0Y5RmlzRmVuRmhuRltvRl1vRl9vRl1yRmdyRmpyRjlGZ3AtRlI2KC1GVTYkUSI1RidGOUZjeEZlbkZobkZbb0Zdb0Y5RjlGZHJGZHBGX28tRmhvNiQtRiM2KEZpdEZccy1GIzYoLUZSNigtRlU2JFEjNTdGJ0Y5LUZVNiRRIzUwRidGOUZlbkZobkZbb0Zdb0Zfb0ZdckZnckZqckY5RmdwLUZSNigtRlU2JEZnbkY5RmN4RmVuRmhuRltvRl1vRjlGOUY5RmdyRmpyRjlGOUY5RjlGZ3JGanJGOUZnckZqckY5">LCQqJkkic0c2IiIiIiwwKiRGJCIjN0YmKiYsJiokSSJ6R0YlIiIjIyIkdyUiJCwjIyElR1kiJTA1RiZGJkYkIiM1RiYqJiwoKiRGLSIiJSMiJSo9IkYxRiwjISVIWCIkLSUjIic4QF4iJisuJ0YmRiZGJCIiKUYmKiYsKiMhKCpIM0MiJys6SUYmKiRGLSIiJyMiJSVRI0YxRjgjISVpOyIjbkYsIyInKWVCKiImRF8lRiZGJEZJRiYqJiwsKiRGLUZCIyIldkFGMUZIIyEmalEkRjRGOCMiKEY9RSQiJl0vKkYsIyEoIjQlRyIiJmdCKCMiKVA8IT0jIigrcVUmRiZGJkYkRjlGJiomLC4qJEYtRjUjIiQhKSpGMUZUIyElSThGTkZIIyImYVsmIiU0PUY4IyEnTyI0IiIlRF0jISZFdyMiJk5yI0YmRiwjIihvcW0iIidEaEFGJkYkRi5GJiomLChGOEYmRiwjISM+RjUjIiImRklGJkYuLChGOEYmRiwjISNkIiNdI0YmRklGJkYmIyIkdiJGMUYmIyIuKz8pM2FQPCIoSC5pJw==</Equation></Text-field>
</Output>
</Group>
<Group hide-input="false" hide-output="false" labelreference="L9012" drawlabel="true">
<Input><Text-field prompt="&gt; " style="Maple Input" layout="Normal">G_integrand2 := simplify(CrossProduct(Curl(B_cyl), Curl(CrossProduct(u_cyl, B_cyl)))[2]);</Text-field>
</Input>
<Output><Text-field style="2D Output" layout="Maple Output"><Equation executable="false" style="2D Output" display="LUklbXJvd0c2Iy9JK21vZHVsZW5hbWVHNiJJLFR5cGVzZXR0aW5nR0koX3N5c2xpYkdGJzYoLUkjbWlHRiQ2JVEtR19pbnRlZ3JhbmQyRicvJSdpdGFsaWNHUSV0cnVlRicvJSxtYXRodmFyaWFudEdRJ2l0YWxpY0YnLUkjbW9HRiQ2LVEqfiYjODc4ODt+RicvRjNRJ25vcm1hbEYnLyUmZmVuY2VHUSZmYWxzZUYnLyUqc2VwYXJhdG9yR0Y9LyUpc3RyZXRjaHlHRj0vJSpzeW1tZXRyaWNHRj0vJShsYXJnZW9wR0Y9LyUubW92YWJsZWxpbWl0c0dGPS8lJ2FjY2VudEdGPS8lJ2xzcGFjZUdRJjAuMGVtRicvJSdyc3BhY2VHRkwtSSNtbkdGJDYkUSIwRidGOS8lK2ZvcmVncm91bmRHUShbMCwwLDBdRicvJSlyZWFkb25seUdGPUY5">IiIh</Equation></Text-field>
</Output>
</Group>
<Group hide-input="false" hide-output="false" labelreference="L9015" drawlabel="true">
<Input><Text-field prompt="&gt; " style="Maple Input" layout="Normal">G_integrand3 := simplify(CrossProduct(Curl(Laplacian(B_cyl)), B_cyl)[2]);</Text-field>
</Input>
<Output><Text-field style="2D Output" layout="Maple Output"><Equation executable="false" style="2D Output" display="LUklbXJvd0c2Iy9JK21vZHVsZW5hbWVHNiJJLFR5cGVzZXR0aW5nR0koX3N5c2xpYkdGJzYoLUkjbWlHRiQ2JVEtR19pbnRlZ3JhbmQzRicvJSdpdGFsaWNHUSV0cnVlRicvJSxtYXRodmFyaWFudEdRJ2l0YWxpY0YnLUkjbW9HRiQ2LVEqfiYjODc4ODt+RicvRjNRJ25vcm1hbEYnLyUmZmVuY2VHUSZmYWxzZUYnLyUqc2VwYXJhdG9yR0Y9LyUpc3RyZXRjaHlHRj0vJSpzeW1tZXRyaWNHRj0vJShsYXJnZW9wR0Y9LyUubW92YWJsZWxpbWl0c0dGPS8lJ2FjY2VudEdGPS8lJ2xzcGFjZUdRJjAuMGVtRicvJSdyc3BhY2VHRkwtSSNtbkdGJDYkUSIwRidGOS8lK2ZvcmVncm91bmRHUShbMCwwLDBdRicvJSlyZWFkb25seUdGPUY5">IiIh</Equation></Text-field>
</Output>
</Group>
<Group hide-input="false" hide-output="false" labelreference="L9011" drawlabel="true">
<Input><Text-field prompt="&gt; " style="Maple Input" layout="Normal">G_integrand4 := simplify(CrossProduct(Curl(B_cyl), Laplacian(B_cyl))[2]);</Text-field>
</Input>
<Output><Text-field style="2D Output" layout="Maple Output"><Equation executable="false" style="2D Output" display="LUklbXJvd0c2Iy9JK21vZHVsZW5hbWVHNiJJLFR5cGVzZXR0aW5nR0koX3N5c2xpYkdGJzYoLUkjbWlHRiQ2JVEtR19pbnRlZ3JhbmQ0RicvJSdpdGFsaWNHUSV0cnVlRicvJSxtYXRodmFyaWFudEdRJ2l0YWxpY0YnLUkjbW9HRiQ2LVEqfiYjODc4ODt+RicvRjNRJ25vcm1hbEYnLyUmZmVuY2VHUSZmYWxzZUYnLyUqc2VwYXJhdG9yR0Y9LyUpc3RyZXRjaHlHRj0vJSpzeW1tZXRyaWNHRj0vJShsYXJnZW9wR0Y9LyUubW92YWJsZWxpbWl0c0dGPS8lJ2FjY2VudEdGPS8lJ2xzcGFjZUdRJjAuMGVtRicvJSdyc3BhY2VHRkwtSSNtbkdGJDYkUSIwRidGOS8lK2ZvcmVncm91bmRHUShbMCwwLDBdRicvJSlyZWFkb25seUdGPUY5">IiIh</Equation></Text-field>
</Output>
</Group>
<Group view="code" hide-input="false" hide-output="false" labelreference="L9014" drawlabel="true">
<Input><Text-field prompt="&gt; " style="Maple Input" layout="Normal">for idx from 1 to 4 do G||idx := simplify(int(int(-G_integrand||idx*s, phi=0..2*Pi), z=-sqrt(1-s^2)..sqrt(1-s^2))) end do;</Text-field>
</Input>
<Output><Text-field style="2D Output" layout="Maple Output"><Equation executable="false" style="2D Output" display="LUklbXJvd0c2Iy9JK21vZHVsZW5hbWVHNiJJLFR5cGVzZXR0aW5nR0koX3N5c2xpYkdGJzYoLUkjbWlHRiQ2JVEjRzFGJy8lJ2l0YWxpY0dRJXRydWVGJy8lLG1hdGh2YXJpYW50R1EnaXRhbGljRictSSNtb0dGJDYtUSp+JiM4Nzg4O35GJy9GM1Enbm9ybWFsRicvJSZmZW5jZUdRJmZhbHNlRicvJSpzZXBhcmF0b3JHRj0vJSlzdHJldGNoeUdGPS8lKnN5bW1ldHJpY0dGPS8lKGxhcmdlb3BHRj0vJS5tb3ZhYmxlbGltaXRzR0Y9LyUnYWNjZW50R0Y9LyUnbHNwYWNlR1EmMC4wZW1GJy8lJ3JzcGFjZUdGTC1GIzYnLUY2Ni1RKiZ1bWludXMwO0YnRjlGO0Y+RkBGQkZERkZGSC9GS1EsMC4yMjIyMjIyZW1GJy9GTkZVLUYjNigtSSZtZnJhY0dGJDYoLUkjbW5HRiQ2JFEmNjY1MjhGJ0Y5LUZnbjYkUSk4NjA2NDI3N0YnRjkvJS5saW5ldGhpY2tuZXNzR1EiMUYnLyUrZGVub21hbGlnbkdRJ2NlbnRlckYnLyUpbnVtYWxpZ25HRmJvLyUpYmV2ZWxsZWRHRj0tRjY2LVExJkludmlzaWJsZVRpbWVzO0YnRjlGO0Y+RkBGQkZERkZGSEZKRk0tRiM2Ki1JJW1zdXBHRiQ2JS1GLDYlUSJzRidGL0YyLUZnbjYkUSIyRidGOS8lMXN1cGVyc2NyaXB0c2hpZnRHUSIwRidGZ28tRiw2JVEnJiM5NjA7RicvRjBGPUY5RmdvLUkmbXNxcnRHRiQ2Iy1GIzYnRlEtRiM2JEZccEY5LUY2Ni1RIitGJ0Y5RjtGPkZARkJGREZGRkhGVEZWLUZnbjYkRl9vRjlGOUZnby1JKG1mZW5jZWRHRiQ2JC1GIzYwLUYjNiYtRmduNiRRKjc4ODU4MjQwMEYnRjlGZ28tRl1wNiVGX3AtRmduNiRRIzEyRidGOUZlcEY5LUY2Ni1RKCZtaW51cztGJ0Y5RjtGPkZARkJGREZGRkhGVEZWLUYjNiYtRmduNiRRKzM0MjQ1ODg4MDBGJ0Y5RmdvLUZdcDYlRl9wLUZnbjYkUSMxMEYnRjlGZXBGOUZjcS1GIzYmLUZnbjYkUSs1ODcxNjk4MDU2RidGOUZnby1GXXA2JUZfcC1GZ242JFEiOEYnRjlGZXBGOUZnci1GIzYmLUZnbjYkUSs1MDA4MTI3ODA0RidGOUZnby1GXXA2JUZfcC1GZ242JFEiNkYnRjlGZXBGOUZjcS1GIzYmLUZnbjYkUSsyMTgzOTY0NzIxRidGOUZnby1GXXA2JUZfcC1GZ242JFEiNEYnRjlGZXBGOUZnci1GIzYmLUZnbjYkUSo0NDA0NzkyNDNGJ0Y5RmdvRlxwRjlGY3EtRmduNiRRKTI4OTUwNjcwRidGOUY5RjlGOS8lK2ZvcmVncm91bmRHUShbMCwwLDBdRicvJSlyZWFkb25seUdGPUY5Rmp1Rl12RjlGanVGXXZGOQ==">LCQqKkkic0c2IiIiI0kjUGlHJSpwcm90ZWN0ZWRHIiIiLCYqJEYkRiYhIiJGKUYpI0YpRiYsMCokRiQiIzciKitDZSl5KiRGJCIjNSErKykpZUNNKiRGJCIiKSIrYyEpcHJlKiRGJCIiJyErL3k3M10qJEYkIiIlIitAWidSPSNGKyEqViN6L1ciKXExJipHRilGKSMhJkdsJyIpeFUxJyk=</Equation></Text-field>
</Output>
<Output><Text-field style="2D Output" layout="Maple Output"><Equation executable="false" style="2D Output" display="LUklbXJvd0c2Iy9JK21vZHVsZW5hbWVHNiJJLFR5cGVzZXR0aW5nR0koX3N5c2xpYkdGJzYoLUkjbWlHRiQ2JVEjRzJGJy8lJ2l0YWxpY0dRJXRydWVGJy8lLG1hdGh2YXJpYW50R1EnaXRhbGljRictSSNtb0dGJDYtUSp+JiM4Nzg4O35GJy9GM1Enbm9ybWFsRicvJSZmZW5jZUdRJmZhbHNlRicvJSpzZXBhcmF0b3JHRj0vJSlzdHJldGNoeUdGPS8lKnN5bW1ldHJpY0dGPS8lKGxhcmdlb3BHRj0vJS5tb3ZhYmxlbGltaXRzR0Y9LyUnYWNjZW50R0Y9LyUnbHNwYWNlR1EmMC4wZW1GJy8lJ3JzcGFjZUdGTC1JI21uR0YkNiRRIjBGJ0Y5LyUrZm9yZWdyb3VuZEdRKFswLDAsMF1GJy8lKXJlYWRvbmx5R0Y9Rjk=">IiIh</Equation></Text-field>
</Output>
<Output><Text-field style="2D Output" layout="Maple Output"><Equation executable="false" style="2D Output" display="LUklbXJvd0c2Iy9JK21vZHVsZW5hbWVHNiJJLFR5cGVzZXR0aW5nR0koX3N5c2xpYkdGJzYoLUkjbWlHRiQ2JVEjRzNGJy8lJ2l0YWxpY0dRJXRydWVGJy8lLG1hdGh2YXJpYW50R1EnaXRhbGljRictSSNtb0dGJDYtUSp+JiM4Nzg4O35GJy9GM1Enbm9ybWFsRicvJSZmZW5jZUdRJmZhbHNlRicvJSpzZXBhcmF0b3JHRj0vJSlzdHJldGNoeUdGPS8lKnN5bW1ldHJpY0dGPS8lKGxhcmdlb3BHRj0vJS5tb3ZhYmxlbGltaXRzR0Y9LyUnYWNjZW50R0Y9LyUnbHNwYWNlR1EmMC4wZW1GJy8lJ3JzcGFjZUdGTC1JI21uR0YkNiRRIjBGJ0Y5LyUrZm9yZWdyb3VuZEdRKFswLDAsMF1GJy8lKXJlYWRvbmx5R0Y9Rjk=">IiIh</Equation></Text-field>
</Output>
<Output><Text-field style="2D Output" layout="Maple Output"><Equation executable="false" style="2D Output" display="LUklbXJvd0c2Iy9JK21vZHVsZW5hbWVHNiJJLFR5cGVzZXR0aW5nR0koX3N5c2xpYkdGJzYoLUkjbWlHRiQ2JVEjRzRGJy8lJ2l0YWxpY0dRJXRydWVGJy8lLG1hdGh2YXJpYW50R1EnaXRhbGljRictSSNtb0dGJDYtUSp+JiM4Nzg4O35GJy9GM1Enbm9ybWFsRicvJSZmZW5jZUdRJmZhbHNlRicvJSpzZXBhcmF0b3JHRj0vJSlzdHJldGNoeUdGPS8lKnN5bW1ldHJpY0dGPS8lKGxhcmdlb3BHRj0vJS5tb3ZhYmxlbGltaXRzR0Y9LyUnYWNjZW50R0Y9LyUnbHNwYWNlR1EmMC4wZW1GJy8lJ3JzcGFjZUdGTC1JI21uR0YkNiRRIjBGJ0Y5LyUrZm9yZWdyb3VuZEdRKFswLDAsMF1GJy8lKXJlYWRvbmx5R0Y9Rjk=">IiIh</Equation></Text-field>
</Output>
</Group>
<Group hide-input="false" hide-output="false" labelreference="L9010" drawlabel="true">
<Input><Text-field prompt="&gt; " style="Maple Input" layout="Normal">G := add(G||idx, idx=1..4);</Text-field>
</Input>
<Output><Text-field style="2D Output" layout="Maple Output"><Equation executable="false" style="2D Output" display="LUklbXJvd0c2Iy9JK21vZHVsZW5hbWVHNiJJLFR5cGVzZXR0aW5nR0koX3N5c2xpYkdGJzYoLUkjbWlHRiQ2JVEiR0YnLyUnaXRhbGljR1EldHJ1ZUYnLyUsbWF0aHZhcmlhbnRHUSdpdGFsaWNGJy1JI21vR0YkNi1RKn4mIzg3ODg7fkYnL0YzUSdub3JtYWxGJy8lJmZlbmNlR1EmZmFsc2VGJy8lKnNlcGFyYXRvckdGPS8lKXN0cmV0Y2h5R0Y9LyUqc3ltbWV0cmljR0Y9LyUobGFyZ2VvcEdGPS8lLm1vdmFibGVsaW1pdHNHRj0vJSdhY2NlbnRHRj0vJSdsc3BhY2VHUSYwLjBlbUYnLyUncnNwYWNlR0ZMLUYjNictRjY2LVEqJnVtaW51czA7RidGOUY7Rj5GQEZCRkRGRkZIL0ZLUSwwLjIyMjIyMjJlbUYnL0ZORlUtRiM2KC1JJm1mcmFjR0YkNigtSSNtbkdGJDYkUSY2NjUyOEYnRjktRmduNiRRKTg2MDY0Mjc3RidGOS8lLmxpbmV0aGlja25lc3NHUSIxRicvJStkZW5vbWFsaWduR1EnY2VudGVyRicvJSludW1hbGlnbkdGYm8vJSliZXZlbGxlZEdGPS1GNjYtUTEmSW52aXNpYmxlVGltZXM7RidGOUY7Rj5GQEZCRkRGRkZIRkpGTS1GIzYqLUklbXN1cEdGJDYlLUYsNiVRInNGJ0YvRjItRmduNiRRIjJGJ0Y5LyUxc3VwZXJzY3JpcHRzaGlmdEdRIjBGJ0Znby1GLDYlUScmIzk2MDtGJy9GMEY9RjlGZ28tSSZtc3FydEdGJDYjLUYjNidGUS1GIzYkRlxwRjktRjY2LVEiK0YnRjlGO0Y+RkBGQkZERkZGSEZURlYtRmduNiRGX29GOUY5RmdvLUkobWZlbmNlZEdGJDYkLUYjNjAtRiM2Ji1GZ242JFEqNzg4NTgyNDAwRidGOUZnby1GXXA2JUZfcC1GZ242JFEjMTJGJ0Y5RmVwRjktRjY2LVEoJm1pbnVzO0YnRjlGO0Y+RkBGQkZERkZGSEZURlYtRiM2Ji1GZ242JFErMzQyNDU4ODgwMEYnRjlGZ28tRl1wNiVGX3AtRmduNiRRIzEwRidGOUZlcEY5RmNxLUYjNiYtRmduNiRRKzU4NzE2OTgwNTZGJ0Y5RmdvLUZdcDYlRl9wLUZnbjYkUSI4RidGOUZlcEY5RmdyLUYjNiYtRmduNiRRKzUwMDgxMjc4MDRGJ0Y5RmdvLUZdcDYlRl9wLUZnbjYkUSI2RidGOUZlcEY5RmNxLUYjNiYtRmduNiRRKzIxODM5NjQ3MjFGJ0Y5RmdvLUZdcDYlRl9wLUZnbjYkUSI0RidGOUZlcEY5RmdyLUYjNiYtRmduNiRRKjQ0MDQ3OTI0M0YnRjlGZ29GXHBGOUZjcS1GZ242JFEpMjg5NTA2NzBGJ0Y5RjlGOUY5LyUrZm9yZWdyb3VuZEdRKFswLDAsMF1GJy8lKXJlYWRvbmx5R0Y9RjlGanVGXXZGOUZqdUZddkY5">LCQqKkkic0c2IiIiI0kjUGlHJSpwcm90ZWN0ZWRHIiIiLCYqJEYkRiYhIiJGKUYpI0YpRiYsMCokRiQiIzciKitDZSl5KiRGJCIjNSErKykpZUNNKiRGJCIiKSIrYyEpcHJlKiRGJCIiJyErL3k3M10qJEYkIiIlIitAWidSPSNGKyEqViN6L1ciKXExJipHRilGKSMhJkdsJyIpeFUxJyk=</Equation></Text-field>
</Output>
</Group></Presentation-Block><Presentation-Block>
<Group view="code" hide-input="false" hide-output="false" labelreference="L9020" drawlabel="true" applyint="true" applyrational="true" applyexponent="false">
<Input><Text-field prompt="&gt; " style="Maple Input" layout="Normal"><Equation executable="true" style="2D Input" input-equation="dif1 := diff(VectorCalculus:-`*`(simplest_analytic_solution, 1/s), s):" display="LUklbXJvd0c2Iy9JK21vZHVsZW5hbWVHNiJJLFR5cGVzZXR0aW5nR0koX3N5c2xpYkdGJzYpLUkjbWlHRiQ2JVElZGlmMUYnLyUnaXRhbGljR1EldHJ1ZUYnLyUsbWF0aHZhcmlhbnRHUSdpdGFsaWNGJy1JI21vR0YkNi1RKiZjb2xvbmVxO0YnL0YzUSdub3JtYWxGJy8lJmZlbmNlR1EmZmFsc2VGJy8lKnNlcGFyYXRvckdGPS8lKXN0cmV0Y2h5R0Y9LyUqc3ltbWV0cmljR0Y9LyUobGFyZ2VvcEdGPS8lLm1vdmFibGVsaW1pdHNHRj0vJSdhY2NlbnRHRj0vJSdsc3BhY2VHUSwwLjI3Nzc3NzhlbUYnLyUncnNwYWNlR0ZMLUYsNiVRJWRpZmZGJ0YvRjItSShtZmVuY2VkR0YkNiQtRiM2Jy1JJm1mcmFjR0YkNigtRiw2JVE7c2ltcGxlc3RfYW5hbHl0aWNfc29sdXRpb25GJ0YvRjItRiM2JS1GLDYlUSJzRidGL0YyRi9GMi8lLmxpbmV0aGlja25lc3NHUSIxRicvJStkZW5vbWFsaWduR1EnY2VudGVyRicvJSludW1hbGlnbkdGYW8vJSliZXZlbGxlZEdGPS1GNjYtUSIsRidGOUY7L0Y/RjFGQEZCRkRGRkZIL0ZLUSYwLjBlbUYnL0ZOUSwwLjMzMzMzMzNlbUYnRmluLyUrZXhlY3V0YWJsZUdGPUY5RjktRjY2LVEiOkYnRjlGO0Y+RkBGQkZERkZGSEZKRk1GXnBGOQ==">QyQ+SSVkaWYxRzYiLUklZGlmZkclKnByb3RlY3RlZEc2JC1JIipHNiRGKC9JK21vZHVsZW5hbWVHRiVJL1ZlY3RvckNhbGN1bHVzRzYkRihJKF9zeXNsaWJHRiU2JEk7c2ltcGxlc3RfYW5hbHl0aWNfc29sdXRpb25HRiUqJEkic0dGJSEiIkY1RjY=</Equation></Text-field>
</Input>
</Group>
<Group view="code" hide-input="false" hide-output="false" labelreference="L9019" drawlabel="true" applyint="true" applyrational="true" applyexponent="false">
<Input><Text-field prompt="&gt; " style="Maple Input" layout="Normal"><Equation executable="true" style="2D Input" input-equation="dif2 := diff(dif1, s):" display="LUklbXJvd0c2Iy9JK21vZHVsZW5hbWVHNiJJLFR5cGVzZXR0aW5nR0koX3N5c2xpYkdGJzYpLUkjbWlHRiQ2JVElZGlmMkYnLyUnaXRhbGljR1EldHJ1ZUYnLyUsbWF0aHZhcmlhbnRHUSdpdGFsaWNGJy1JI21vR0YkNi1RKiZjb2xvbmVxO0YnL0YzUSdub3JtYWxGJy8lJmZlbmNlR1EmZmFsc2VGJy8lKnNlcGFyYXRvckdGPS8lKXN0cmV0Y2h5R0Y9LyUqc3ltbWV0cmljR0Y9LyUobGFyZ2VvcEdGPS8lLm1vdmFibGVsaW1pdHNHRj0vJSdhY2NlbnRHRj0vJSdsc3BhY2VHUSwwLjI3Nzc3NzhlbUYnLyUncnNwYWNlR0ZMLUYsNiVRJWRpZmZGJ0YvRjItSShtZmVuY2VkR0YkNiQtRiM2Jy1GLDYlUSVkaWYxRidGL0YyLUY2Ni1RIixGJ0Y5RjsvRj9GMUZARkJGREZGRkgvRktRJjAuMGVtRicvRk5RLDAuMzMzMzMzM2VtRictRiw2JVEic0YnRi9GMi8lK2V4ZWN1dGFibGVHRj1GOUY5LUY2Ni1RIjpGJ0Y5RjtGPkZARkJGREZGRkhGSkZNRl9vRjk=">QyQ+SSVkaWYyRzYiLUklZGlmZkclKnByb3RlY3RlZEc2JEklZGlmMUdGJUkic0dGJSEiIg==</Equation></Text-field>
</Input>
</Group>
<Group view="code" hide-input="false" hide-output="false" labelreference="L9021" drawlabel="true" applyint="true" applyrational="true" applyexponent="false">
<Input><Text-field prompt="&gt; " style="Maple Input" layout="Normal"><Equation executable="true" style="2D Input" input-equation="TayLHS := simplify(VectorCalculus:-`+`(VectorCalculus:-`*`(alpha, dif2), VectorCalculus:-`*`(beta, dif1)));" display="LUklbXJvd0c2Iy9JK21vZHVsZW5hbWVHNiJJLFR5cGVzZXR0aW5nR0koX3N5c2xpYkdGJzYpLUkjbWlHRiQ2JVEnVGF5TEhTRicvJSdpdGFsaWNHUSV0cnVlRicvJSxtYXRodmFyaWFudEdRJ2l0YWxpY0YnLUkjbW9HRiQ2LVEqJmNvbG9uZXE7RicvRjNRJ25vcm1hbEYnLyUmZmVuY2VHUSZmYWxzZUYnLyUqc2VwYXJhdG9yR0Y9LyUpc3RyZXRjaHlHRj0vJSpzeW1tZXRyaWNHRj0vJShsYXJnZW9wR0Y9LyUubW92YWJsZWxpbWl0c0dGPS8lJ2FjY2VudEdGPS8lJ2xzcGFjZUdRLDAuMjc3Nzc3OGVtRicvJSdyc3BhY2VHRkwtRiw2JVEpc2ltcGxpZnlGJ0YvRjItSShtZmVuY2VkR0YkNiQtRiM2Ky1GLDYlUSZhbHBoYUYnL0YwRj1GOS1GNjYtUScmc2RvdDtGJ0Y5RjtGPkZARkJGREZGRkgvRktRJjAuMGVtRicvRk5GaW4tRiw2JVElZGlmMkYnRi9GMi1GNjYtUSIrRidGOUY7Rj5GQEZCRkRGRkZIL0ZLUSwwLjIyMjIyMjJlbUYnL0ZORmJvLUYsNiVRJWJldGFGJ0ZaRjlGZW4tRiw2JVElZGlmMUYnRi9GMi8lK2V4ZWN1dGFibGVHRj1GOUY5LUY2Ni1RIjtGJ0Y5RjsvRj9GMUZARkJGREZGRkhGaG5GTUZqb0Y5">QyQ+SSdUYXlMSFNHNiItSSlzaW1wbGlmeUc2JCUqcHJvdGVjdGVkR0koX3N5c2xpYkdGJTYjLUkiK0c2JEYpL0krbW9kdWxlbmFtZUdGJUkvVmVjdG9yQ2FsY3VsdXNHRig2JC1JIipHRi42JEkmYWxwaGFHRiVJJWRpZjJHRiUtRjQ2JEklYmV0YUdGJUklZGlmMUdGJSIiIg==</Equation></Text-field>
</Input>
<Output><Text-field style="2D Output" layout="Maple Output"><Equation executable="false" style="2D Output" display="LUklbXJvd0c2Iy9JK21vZHVsZW5hbWVHNiJJLFR5cGVzZXR0aW5nR0koX3N5c2xpYkdGJzYoLUkjbWlHRiQ2JVEnVGF5TEhTRicvJSdpdGFsaWNHUSV0cnVlRicvJSxtYXRodmFyaWFudEdRJ2l0YWxpY0YnLUkjbW9HRiQ2LVEqfiYjODc4ODt+RicvRjNRJ25vcm1hbEYnLyUmZmVuY2VHUSZmYWxzZUYnLyUqc2VwYXJhdG9yR0Y9LyUpc3RyZXRjaHlHRj0vJSpzeW1tZXRyaWNHRj0vJShsYXJnZW9wR0Y9LyUubW92YWJsZWxpbWl0c0dGPS8lJ2FjY2VudEdGPS8lJ2xzcGFjZUdRJjAuMGVtRicvJSdyc3BhY2VHRkwtRiM2Jy1GNjYtUSomdW1pbnVzMDtGJ0Y5RjtGPkZARkJGREZGRkgvRktRLDAuMjIyMjIyMmVtRicvRk5GVS1GIzYoLUkmbWZyYWNHRiQ2KC1JI21uR0YkNiRRJjY2NTI4RidGOS1GZ242JFEpODYwNjQyNzdGJ0Y5LyUubGluZXRoaWNrbmVzc0dRIjFGJy8lK2Rlbm9tYWxpZ25HUSdjZW50ZXJGJy8lKW51bWFsaWduR0Ziby8lKWJldmVsbGVkR0Y9LUY2Ni1RMSZJbnZpc2libGVUaW1lcztGJ0Y5RjtGPkZARkJGREZGRkhGSkZNLUZaNigtRiM2LC1JKG1mZW5jZWRHRiQ2JC1GIzY0LUYjNiYtRmduNiRRLTUwNDY5MjczNjAwMEYnRjlGZ28tSSVtc3VwR0YkNiUtRiw2JVEic0YnRi9GMi1GZ242JFEjMTZGJ0Y5LyUxc3VwZXJzY3JpcHRzaGlmdEdRIjBGJ0Y5LUY2Ni1RKCZtaW51cztGJ0Y5RjtGPkZARkJGREZGRkhGVEZWLUYjNiYtRmduNiRRLjMxMTI4MDEwNzUyMDBGJ0Y5RmdvLUZpcDYlRltxLUZnbjYkUSMxNEYnRjlGYXFGOS1GNjYtUSIrRidGOUY7Rj5GQEZCRkRGRkZIRlRGVi1GIzYmLUZnbjYkUS44MTc5Njk4MDU4MjQwRidGOUZnby1GaXA2JUZbcS1GZ242JFEjMTJGJ0Y5RmFxRjlGZHEtRiM2Ji1GZ242JFEvMTE4OTU2ODgyOTE5NjhGJ0Y5RmdvLUZpcDYlRltxLUZnbjYkUSMxMEYnRjlGYXFGOUZhci1GIzYmLUZnbjYkUS8xMDM4OTQ2ODgwNDQ3MkYnRjlGZ28tRmlwNiVGW3EtRmduNiRRIjhGJ0Y5RmFxRjlGZHEtRiM2Ji1GZ242JFEuNTUxMzcyNDc1ODcwOEYnRjlGZ28tRmlwNiVGW3EtRmduNiRRIjZGJ0Y5RmFxRjlGYXItRiM2Ji1GZ242JFEuMTcwMjg4NDMyNjc0N0YnRjlGZ28tRmlwNiVGW3EtRmduNiRRIjRGJ0Y5RmFxRjlGZHEtRiM2Ji1GZ242JFEtMjcwMTU3NDY4MDczRidGOUZnby1GaXA2JUZbcS1GZ242JFEiMkYnRjlGYXFGOUZhci1GZ242JFEsMTU2Mjc2Njg0OTBGJ0Y5RjlGOUZnb0ZbdkZnby1GLDYlUScmIzk2MDtGJy9GMEY9RjlGZ28tSSZtc3FydEdGJDYjLUYjNidGUS1GIzYkRlt2RjlGYXItRmduNiRGX29GOUY5LyUrZm9yZWdyb3VuZEdRKFswLDAsMF1GJy8lKXJlYWRvbmx5R0Y9RjktRiM2Ji1GIzYoLUYjNiYtRmduNiRRJDY0MEYnRjlGZ29GYXVGOUZkcS1GIzYmLUZnbjYkUSUxMTY4RidGOUZnb0ZbdkY5RmFyLUZnbjYkUSQ1MzVGJ0Y5RjlGYHdGY3dGOUZdb0Zgb0Zjb0Zlb0Zgd0Zjd0Y5RmB3RmN3RjlGYHdGY3dGOQ==">LCQqLCw0KiRJInNHNiIiIzsiLStndCNwLyYqJEYmIiM5IS4rXzIsRzYkKiRGJiIjNyIuUyNlISlweiIpKiRGJiIjNSEvbz5IKW8mKj0iKiRGJiIiKSIvc1chKW8lKlE1KiRGJiIiJyEuMyhlWnM4YiokRiYiIiUiLlpuSyUpR3EiKiRGJiIiIyEtdCFvdTpxIyIsIVxvd2k6IiIiRkBGJkY9SSNQaUclKnByb3RlY3RlZEdGQCwmRjwhIiJGQEZAI0ZARj0sKEY5IiRTJ0Y8ISVvNiIkTiZGQEZEIyEmR2wnIil4VTEnKQ==</Equation></Text-field>
</Output>
</Group>
<Group view="code" hide-input="false" hide-output="false" labelreference="L9017" drawlabel="true" applyint="true" applyrational="true" applyexponent="false">
<Input><Text-field prompt="&gt; " style="Maple Input" layout="Normal"><Equation executable="true" style="2D Input" input-equation="TayRHS := G" display="LUklbXJvd0c2Iy9JK21vZHVsZW5hbWVHNiJJLFR5cGVzZXR0aW5nR0koX3N5c2xpYkdGJzYnLUkjbWlHRiQ2JVEnVGF5UkhTRicvJSdpdGFsaWNHUSV0cnVlRicvJSxtYXRodmFyaWFudEdRJ2l0YWxpY0YnLUkjbW9HRiQ2LVEqJmNvbG9uZXE7RicvRjNRJ25vcm1hbEYnLyUmZmVuY2VHUSZmYWxzZUYnLyUqc2VwYXJhdG9yR0Y9LyUpc3RyZXRjaHlHRj0vJSpzeW1tZXRyaWNHRj0vJShsYXJnZW9wR0Y9LyUubW92YWJsZWxpbWl0c0dGPS8lJ2FjY2VudEdGPS8lJ2xzcGFjZUdRLDAuMjc3Nzc3OGVtRicvJSdyc3BhY2VHRkwtRiw2JVEiR0YnRi9GMi8lK2V4ZWN1dGFibGVHRj1GOQ==">PkknVGF5UkhTRzYiSSJHR0Yk</Equation></Text-field>
</Input>
<Output><Text-field style="2D Output" layout="Maple Output"><Equation executable="false" style="2D Output" display="LUklbXJvd0c2Iy9JK21vZHVsZW5hbWVHNiJJLFR5cGVzZXR0aW5nR0koX3N5c2xpYkdGJzYoLUkjbWlHRiQ2JVEnVGF5UkhTRicvJSdpdGFsaWNHUSV0cnVlRicvJSxtYXRodmFyaWFudEdRJ2l0YWxpY0YnLUkjbW9HRiQ2LVEqfiYjODc4ODt+RicvRjNRJ25vcm1hbEYnLyUmZmVuY2VHUSZmYWxzZUYnLyUqc2VwYXJhdG9yR0Y9LyUpc3RyZXRjaHlHRj0vJSpzeW1tZXRyaWNHRj0vJShsYXJnZW9wR0Y9LyUubW92YWJsZWxpbWl0c0dGPS8lJ2FjY2VudEdGPS8lJ2xzcGFjZUdRJjAuMGVtRicvJSdyc3BhY2VHRkwtRiM2Jy1GNjYtUSomdW1pbnVzMDtGJ0Y5RjtGPkZARkJGREZGRkgvRktRLDAuMjIyMjIyMmVtRicvRk5GVS1GIzYoLUkmbWZyYWNHRiQ2KC1JI21uR0YkNiRRJjY2NTI4RidGOS1GZ242JFEpODYwNjQyNzdGJ0Y5LyUubGluZXRoaWNrbmVzc0dRIjFGJy8lK2Rlbm9tYWxpZ25HUSdjZW50ZXJGJy8lKW51bWFsaWduR0Ziby8lKWJldmVsbGVkR0Y9LUY2Ni1RMSZJbnZpc2libGVUaW1lcztGJ0Y5RjtGPkZARkJGREZGRkhGSkZNLUYjNiotSSVtc3VwR0YkNiUtRiw2JVEic0YnRi9GMi1GZ242JFEiMkYnRjkvJTFzdXBlcnNjcmlwdHNoaWZ0R1EiMEYnRmdvLUYsNiVRJyYjOTYwO0YnL0YwRj1GOUZnby1JJm1zcXJ0R0YkNiMtRiM2J0ZRLUYjNiRGXHBGOS1GNjYtUSIrRidGOUY7Rj5GQEZCRkRGRkZIRlRGVi1GZ242JEZfb0Y5RjlGZ28tSShtZmVuY2VkR0YkNiQtRiM2MC1GIzYmLUZnbjYkUSo3ODg1ODI0MDBGJ0Y5RmdvLUZdcDYlRl9wLUZnbjYkUSMxMkYnRjlGZXBGOS1GNjYtUSgmbWludXM7RidGOUY7Rj5GQEZCRkRGRkZIRlRGVi1GIzYmLUZnbjYkUSszNDI0NTg4ODAwRidGOUZnby1GXXA2JUZfcC1GZ242JFEjMTBGJ0Y5RmVwRjlGY3EtRiM2Ji1GZ242JFErNTg3MTY5ODA1NkYnRjlGZ28tRl1wNiVGX3AtRmduNiRRIjhGJ0Y5RmVwRjlGZ3ItRiM2Ji1GZ242JFErNTAwODEyNzgwNEYnRjlGZ28tRl1wNiVGX3AtRmduNiRRIjZGJ0Y5RmVwRjlGY3EtRiM2Ji1GZ242JFErMjE4Mzk2NDcyMUYnRjlGZ28tRl1wNiVGX3AtRmduNiRRIjRGJ0Y5RmVwRjlGZ3ItRiM2Ji1GZ242JFEqNDQwNDc5MjQzRidGOUZnb0ZccEY5RmNxLUZnbjYkUSkyODk1MDY3MEYnRjlGOUY5RjkvJStmb3JlZ3JvdW5kR1EoWzAsMCwwXUYnLyUpcmVhZG9ubHlHRj1GOUZqdUZddkY5Rmp1Rl12Rjk=">LCQqKkkic0c2IiIiI0kjUGlHJSpwcm90ZWN0ZWRHIiIiLCYqJEYkRiYhIiJGKUYpI0YpRiYsMCokRiQiIzciKitDZSl5KiRGJCIjNSErKykpZUNNKiRGJCIiKSIrYyEpcHJlKiRGJCIiJyErL3k3M10qJEYkIiIlIitAWidSPSNGKyEqViN6L1ciKXExJipHRilGKSMhJkdsJyIpeFUxJyk=</Equation></Text-field>
</Output>
</Group>
<Group view="code" hide-input="false" hide-output="false" labelreference="L9018" drawlabel="true" applyint="true" applyrational="true" applyexponent="false">
<Input><Text-field prompt="&gt; " style="Maple Input" layout="Normal"><Equation executable="true" style="2D Input" input-equation="factor(simplify(VectorCalculus:-`+`(TayLHS, VectorCalculus:-`-`(TayRHS))));" display="LUklbXJvd0c2Iy9JK21vZHVsZW5hbWVHNiJJLFR5cGVzZXR0aW5nR0koX3N5c2xpYkdGJzYqLUkjbWlHRiQ2JVEnZmFjdG9yRicvJSdpdGFsaWNHUSV0cnVlRicvJSxtYXRodmFyaWFudEdRJ2l0YWxpY0YnLUkobWZlbmNlZEdGJDYkLUYjNiYtRiw2JVEpc2ltcGxpZnlGJ0YvRjItRjY2JC1GIzYnLUYsNiVRJ1RheUxIU0YnRi9GMi1JI21vR0YkNi1RKCZtaW51cztGJy9GM1Enbm9ybWFsRicvJSZmZW5jZUdRJmZhbHNlRicvJSpzZXBhcmF0b3JHRkwvJSlzdHJldGNoeUdGTC8lKnN5bW1ldHJpY0dGTC8lKGxhcmdlb3BHRkwvJS5tb3ZhYmxlbGltaXRzR0ZMLyUnYWNjZW50R0ZMLyUnbHNwYWNlR1EsMC4yMjIyMjIyZW1GJy8lJ3JzcGFjZUdGZW4tRiw2JVEnVGF5UkhTRidGL0YyLyUrZXhlY3V0YWJsZUdGTEZIRkhGW29GSEZILUZFNi1RIjtGJ0ZIRkovRk5GMUZPRlFGU0ZVRlcvRlpRJjAuMGVtRicvRmduUSwwLjI3Nzc3NzhlbUYnLUZFNi1RIn5GJ0ZIRkpGTUZPRlFGU0ZVRldGYW8vRmduRmJvLUZFNi1RIiNGJ0ZIRkpGTUZPRlFGU0ZVRldGYW9GaG8tRiw2JVFlc35Bfm5vbi16ZXJvfnZhbHVlfnNob3dzfnRoYXR+dGhlfmxlZnR+aGFuZH5zaWRlfmFuZH5yaWdodH5oYW5kfnNpZGV+YXJlfmRpZmZlcmVudH5hbmR+aGVuY2V+b3VyfnNvbHV0aW9ufmRvZXN+bm90fnNhdGlmeX5UYXlsb3Inc35lcXVhdGlvbkYnRi9GMkZbb0ZI">QyQtSSdmYWN0b3JHNiQlKnByb3RlY3RlZEdJKF9zeXNsaWJHNiI2Iy1JKXNpbXBsaWZ5R0YlNiMtSSIrRzYkRiYvSSttb2R1bGVuYW1lR0YoSS9WZWN0b3JDYWxjdWx1c0dGJTYkSSdUYXlMSFNHRigtSSItR0YvNiNJJ1RheVJIU0dGKCIiIg==</Equation></Text-field>
</Input>
<Output><Text-field style="2D Output" layout="Maple Output"><Equation executable="false" style="2D Output" display="LUklbXJvd0c2Iy9JK21vZHVsZW5hbWVHNiJJLFR5cGVzZXR0aW5nR0koX3N5c2xpYkdGJzYoLUkmbWZyYWNHRiQ2KC1JI21uR0YkNiRRKTEzMDM5NDg4RicvJSxtYXRodmFyaWFudEdRJ25vcm1hbEYnLUYvNiRRKTg2MDY0Mjc3RidGMi8lLmxpbmV0aGlja25lc3NHUSIxRicvJStkZW5vbWFsaWduR1EnY2VudGVyRicvJSludW1hbGlnbkdGPS8lKWJldmVsbGVkR1EmZmFsc2VGJy1JI21vR0YkNi1RMSZJbnZpc2libGVUaW1lcztGJ0YyLyUmZmVuY2VHRkIvJSpzZXBhcmF0b3JHRkIvJSlzdHJldGNoeUdGQi8lKnN5bW1ldHJpY0dGQi8lKGxhcmdlb3BHRkIvJS5tb3ZhYmxlbGltaXRzR0ZCLyUnYWNjZW50R0ZCLyUnbHNwYWNlR1EmMC4wZW1GJy8lJ3JzcGFjZUdGVy1GLDYoLUYjNjAtSSVtc3VwR0YkNiUtSSNtaUdGJDYlUSJzRicvJSdpdGFsaWNHUSV0cnVlRicvRjNRJ2l0YWxpY0YnLUYvNiRRIjJGJ0YyLyUxc3VwZXJzY3JpcHRzaGlmdEdRIjBGJ0ZDLUZcbzYlUScmIzk2MDtGJy9GYG9GQkYyRkMtSSZtc3FydEdGJDYjLUYjNictRkQ2LVEqJnVtaW51czA7RidGMkZHRklGS0ZNRk9GUUZTL0ZWUSwwLjIyMjIyMjJlbUYnL0ZZRmdwLUYjNiYtSShtZmVuY2VkR0YkNiQtRiM2JkZbby1GRDYtUSgmbWludXM7RidGMkZHRklGS0ZNRk9GUUZTRmZwRmhwLUYvNiRGOkYyRjJGMkZDLUZccTYkLUYjNiZGW28tRkQ2LVEiK0YnRjJGR0ZJRktGTUZPRlFGU0ZmcEZocEZjcUYyRjJGMi8lK2ZvcmVncm91bmRHUShbMCwwLDBdRicvJSlyZWFkb25seUdGQkYyRkNGW3FGQ0ZlcUZDLUZccTYkLUYjNiwtRiM2Ji1GLzYkUSc5NjAwMDBGJ0YyRkMtRmluNiVGW28tRi82JFEiOEYnRjJGZ29GMkZgcS1GIzYmLUYvNiRRKDM1MjgwMDBGJ0YyRkMtRmluNiVGW28tRi82JFEiNkYnRjJGZ29GMkZpcS1GIzYmLUYvNiRRKDQ2Mjk1MjBGJ0YyRkMtRmluNiVGW28tRi82JFEiNEYnRjJGZ29GMkZgcS1GIzYmLUYvNiRRKDI3OTQwMzNGJ0YyRkNGaG5GMkZpcS1GLzYkUSc3MDk0OTBGJ0YyRjJGMkZcckZfckYyLUYjNiYtRiM2KC1GIzYmLUYvNiRRJDY0MEYnRjJGQ0ZedEYyRmBxLUYjNiYtRi82JFElMTE2OEYnRjJGQ0ZobkYyRmlxLUYvNiRRJDUzNUYnRjJGMkZcckZfckYyRjhGO0Y+RkBGXHJGX3JGMg==">LCQqMEkic0c2IiIiI0kjUGlHJSpwcm90ZWN0ZWRHIiIiLCQqJiwmRiRGKSEiIkYpRiksJkYkRilGKUYpRilGLSNGKUYmRixGKUYuRiksLCokRiQiIikiJysrJyoqJEYkIiInISgrIUdOKiRGJCIiJSIoPyZIWSokRiRGJiEoTFN6IyInIVw0KEYpRiksKEY3IiRTJ0Y6ISVvNiIkTiZGKUYtIyIpKVtSSSIiKXhVMScp</Equation></Text-field>
</Output>
</Group></Presentation-Block><Presentation-Block>
<Group view="code" hide-output="false" labelreference="L9006" drawlabel="true" applyint="true" applyrational="true" applyexponent="false">
<Input><Text-field prompt="&gt; " style="Maple Input" layout="Normal"><Equation executable="true" style="2D Input" input-equation="" display="LUklbXJvd0c2Iy9JK21vZHVsZW5hbWVHNiJJLFR5cGVzZXR0aW5nR0koX3N5c2xpYkdGJzYlLUkjbW9HRiQ2LlEhRicvJSVzaXplR1EjMTRGJy8lLG1hdGh2YXJpYW50R1Enbm9ybWFsRicvJSZmZW5jZUdRJmZhbHNlRicvJSpzZXBhcmF0b3JHRjcvJSlzdHJldGNoeUdGNy8lKnN5bW1ldHJpY0dGNy8lKGxhcmdlb3BHRjcvJS5tb3ZhYmxlbGltaXRzR0Y3LyUnYWNjZW50R0Y3LyUnbHNwYWNlR1EsMC4yMjIyMjIyZW1GJy8lJ3JzcGFjZUdGRi8lK2V4ZWN1dGFibGVHRjdGMg==">JSFH</Equation></Text-field>
</Input>
</Group>
<Group view="code" hide-input="false" hide-output="false" labelreference="L8876" drawlabel="true" applyint="true" applyrational="true" applyexponent="false">
<Input><Text-field prompt="&gt; " style="Maple Input" layout="Normal"><Equation executable="true" style="2D Input" input-equation="" display="LUklbXJvd0c2Iy9JK21vZHVsZW5hbWVHNiJJLFR5cGVzZXR0aW5nR0koX3N5c2xpYkdGJzYlLUkjbW9HRiQ2LlEhRicvJSVzaXplR1EjMTRGJy8lLG1hdGh2YXJpYW50R1Enbm9ybWFsRicvJSZmZW5jZUdRJmZhbHNlRicvJSpzZXBhcmF0b3JHRjcvJSlzdHJldGNoeUdGNy8lKnN5bW1ldHJpY0dGNy8lKGxhcmdlb3BHRjcvJS5tb3ZhYmxlbGltaXRzR0Y3LyUnYWNjZW50R0Y3LyUnbHNwYWNlR1EsMC4yMjIyMjIyZW1GJy8lJ3JzcGFjZUdGRi8lK2V4ZWN1dGFibGVHRjdGMg==">LUklbXJvd0c2Iy9JK21vZHVsZW5hbWVHNiJJLFR5cGVzZXR0aW5nR0koX3N5c2xpYkdGJzYlLUkjbW9HRiQ2LlEhRicvJSVzaXplR1EjMTRGJy8lLG1hdGh2YXJpYW50R1Enbm9ybWFsRicvJSZmZW5jZUdRJmZhbHNlRicvJSpzZXBhcmF0b3JHRjcvJSlzdHJldGNoeUdGNy8lKnN5bW1ldHJpY0dGNy8lKGxhcmdlb3BHRjcvJS5tb3ZhYmxlbGltaXRzR0Y3LyUnYWNjZW50R0Y3LyUnbHNwYWNlR1EsMC4yMjIyMjIyZW1GJy8lJ3JzcGFjZUdGRi8lK2V4ZWN1dGFibGVHRjdGMg==</Equation></Text-field>
</Input>
</Group></Presentation-Block><Presentation-Block>
<Group hide-output="false" labelreference="L6576" drawlabel="true">
<Input><Text-field prompt="&gt; " style="Heading 1" executable="true" layout="Heading 1"><Font executable="true"># Combine magnetostrophic and geostrophic flow and set angular momentum to zero</Font></Text-field>
</Input>
</Group>
<Group view="code" hide-output="false" labelreference="L6654" drawlabel="true" applyint="true" applyrational="true" applyexponent="false">
<Input><Text-field prompt="&gt; " style="Maple Input" layout="Normal"><Equation executable="true" style="2D Input" input-equation="" display="LUklbXJvd0c2Iy9JK21vZHVsZW5hbWVHNiJJLFR5cGVzZXR0aW5nR0koX3N5c2xpYkdGJzYlLUkjbW9HRiQ2LlEhRicvJSVzaXplR1EjMTRGJy8lLG1hdGh2YXJpYW50R1Enbm9ybWFsRicvJSZmZW5jZUdRJmZhbHNlRicvJSpzZXBhcmF0b3JHRjcvJSlzdHJldGNoeUdGNy8lKnN5bW1ldHJpY0dGNy8lKGxhcmdlb3BHRjcvJS5tb3ZhYmxlbGltaXRzR0Y3LyUnYWNjZW50R0Y3LyUnbHNwYWNlR1EsMC4yMjIyMjIyZW1GJy8lJ3JzcGFjZUdGRi8lK2V4ZWN1dGFibGVHRjdGMg==">LUklbXJvd0c2Iy9JK21vZHVsZW5hbWVHNiJJLFR5cGVzZXR0aW5nR0koX3N5c2xpYkdGJzYlLUkjbW9HRiQ2LlEhRicvJSVzaXplR1EjMTRGJy8lLG1hdGh2YXJpYW50R1Enbm9ybWFsRicvJSZmZW5jZUdRJmZhbHNlRicvJSpzZXBhcmF0b3JHRjcvJSlzdHJldGNoeUdGNy8lKnN5bW1ldHJpY0dGNy8lKGxhcmdlb3BHRjcvJS5tb3ZhYmxlbGltaXRzR0Y3LyUnYWNjZW50R0Y3LyUnbHNwYWNlR1EsMC4yMjIyMjIyZW1GJy8lJ3JzcGFjZUdGRi8lK2V4ZWN1dGFibGVHRjdGMg==</Equation></Text-field>
</Input>
</Group></Presentation-Block><Presentation-Block>
<Group hide-input="false" hide-output="false" labelreference="L6545" drawlabel="true">
<Input><Text-field prompt="&gt; " style="Maple Input" layout="Normal">u_total_cyl := simplify(u_cyl[2] + simplest_analytic_solution);</Text-field>
</Input>
<Output><Text-field style="2D Output" layout="Maple Output"><Equation executable="false" style="2D Output" display="LUklbXJvd0c2Iy9JK21vZHVsZW5hbWVHNiJJLFR5cGVzZXR0aW5nR0koX3N5c2xpYkdGJzYoLUkjbWlHRiQ2JVEsdV90b3RhbF9jeWxGJy8lJ2l0YWxpY0dRJXRydWVGJy8lLG1hdGh2YXJpYW50R1EnaXRhbGljRictSSNtb0dGJDYtUSp+JiM4Nzg4O35GJy9GM1Enbm9ybWFsRicvJSZmZW5jZUdRJmZhbHNlRicvJSpzZXBhcmF0b3JHRj0vJSlzdHJldGNoeUdGPS8lKnN5bW1ldHJpY0dGPS8lKGxhcmdlb3BHRj0vJS5tb3ZhYmxlbGltaXRzR0Y9LyUnYWNjZW50R0Y9LyUnbHNwYWNlR1EmMC4wZW1GJy8lJ3JzcGFjZUdGTC1GIzYoLUkmbWZyYWNHRiQ2KC1JI21uR0YkNiRRIjFGJ0Y5LUZVNiRRKjU3MjY0Njg4MEYnRjkvJS5saW5ldGhpY2tuZXNzR0ZXLyUrZGVub21hbGlnbkdRJ2NlbnRlckYnLyUpbnVtYWxpZ25HRmluLyUpYmV2ZWxsZWRHRj0tRjY2LVExJkludmlzaWJsZVRpbWVzO0YnRjlGO0Y+RkBGQkZERkZGSEZKRk0tRiM2Ji1GLDYlUSJzRidGL0YyRl5vLUkobWZlbmNlZEdGJDYkLUYjNj4tRiM2Ji1GVTYkUS0xMjgwOTY5NzYwMDBGJ0Y5Rl5vLUklbXN1cEdGJDYlRmNvLUZVNiRRIjZGJ0Y5LyUxc3VwZXJzY3JpcHRzaGlmdEdRIjBGJ0Y5LUY2Ni1RIitGJ0Y5RjtGPkZARkJGREZGRkgvRktRLDAuMjIyMjIyMmVtRicvRk5GXXEtRiM2KC1GVTYkUS0zMjM4OTE1NjgwMDBGJ0Y5Rl5vLUZhcDYlRmNvLUZVNiRRIjRGJ0Y5RmZwRl5vLUZhcDYlLUYsNiVRInpGJ0YvRjItRlU2JFEiMkYnRjlGZnBGOUZpcC1GIzYoRmFxRl5vLUZhcDYlRmNvRl5yRmZwRl5vLUZhcDYlRltyRmZxRmZwRjlGaXAtRiM2Ji1GVTYkUS0xMDc5NjM4NTYwMDBGJ0Y5Rl5vLUZhcDYlRltyRmNwRmZwRjktRjY2LVEoJm1pbnVzO0YnRjlGO0Y+RkBGQkZERkZGSEZccUZecS1GIzYmLUZVNiRRLTM5Mzc2NjA3NzYwMEYnRjlGXm9GZHFGOUZecy1GIzYoLUZVNiRRLTYxNTM5Mzk3OTIwMEYnRjlGXm9GY3JGXm9GaXFGOUZecy1GIzYmLUZVNiRRLTMwNzY5Njk4OTYwMEYnRjlGXm9GZXJGOUZpcC1GIzYoLUZVNiRRKjIxNDY1MzkwOEYnRjlGXm8tSSZtc3FydEdGJDYjLUZVNiRRIzIxRidGOUZeby1GIzYoLUYsNiVRJ2FyY3RhbkYnL0YwRj1GOS1GNjYtUTAmQXBwbHlGdW5jdGlvbjtGJ0Y5RjtGPkZARkJGREZGRkhGSkZNLUZnbzYkLUYjNiYtRiM2KC1GUjYoRlRGaHRGZW5GZ25Gam5GXG9GXm8tRiM2Ji1GZ282JC1GIzYmLUYjNiYtRlU2JFEjODBGJ0Y5Rl5vRmNyRjlGXnMtRlU2JFEjNzNGJ0Y5RjlGOUZeb0ZldEY5LyUrZm9yZWdyb3VuZEdRKFswLDAsMF1GJy8lKXJlYWRvbmx5R0Y9RjlGanZGXXdGOUY5Rmp2Rl13RjlGOUZpcC1GIzYmLUZVNiRRLTQxODUwNTkwNzEyMEYnRjlGXm9GY3JGOUZpcC1GIzYmLUZVNiRRLTI2OTkwOTY0MDAwMEYnRjlGXm9GaXFGOUZpcC1GIzYmLUZVNiRRKjcxMTg2OTQwM0YnRjlGXm8tRiM2KC1GLDYlUSNsbkYnRmB1RjlGYXUtRmdvNiQtRiM2Ji1GIzYoLUYjNiYtRlU2JFEkNjQwRidGOUZeb0ZkcUY5Rl5zLUYjNiYtRlU2JFElMTE2OEYnRjlGXm9GY3JGOUZpcC1GVTYkUSQ1MzVGJ0Y5RjlGanZGXXdGOUY5Rmp2Rl13RjlGOUZecy1GIzYmLUZVNiRRLDc4MDA3NzQ5MTIwRidGOUZeby1GIzYoRmB4RmF1LUZnbzYkLUYjNiZGY29GanZGXXdGOUY5Rmp2Rl13RjlGOUZpcC1GIzYmRlhGXm8tRiw2JVEkX0MxRidGL0YyRjlGXnMtRlU2JFEsNDM4NTM4OTAwODBGJ0Y5RjlGOUY5Rmp2Rl13RjlGanZGXXdGOQ==">LCQqJkkic0c2IiIiIiw+KiRGJCIiJyItK2cocDRHIiomRiQiIiVJInpHRiUiIiMiLSshbzoqUUsqJkYkRi5GLUYsRi8qJEYtRikiLStnJlEnejUqJEYkRiwhLSt3Mm1QUiomRiRGLkYtRi4hLSsjelJSOicqJEYtRiwhLSsnKilwcDIkKiYiI0AjRiZGLi1JJ2FyY3Rhbkc2JCUqcHJvdGVjdGVkR0koX3N5c2xpYkdGJTYjLCQqJiwmKiRGJEYuIiMhKSEjdEYmRiZGOkY7I0YmRjpGJiIqM1JsOSNGRSItP3IhZl09JSokRi1GLiItKytrNCpwIy1JI2xuR0Y+NiMsKEYzIiRTJ0ZFISVvNiIkTiZGJiIqLiVwPXItRk42I0YkISw/Ilx4K3lJJF9DMUdGJSIqISlva3MmISwhMyEqUSZRJUYmRiYjRiZGWQ==</Equation></Text-field>
</Output>
</Group>
<Group view="code" hide-output="false" labelreference="L6658" drawlabel="true">
<Input><Text-field prompt="&gt; " style="Maple Input" layout="Normal"><Equation executable="true" style="2D Input" input-equation="" display="LUklbXJvd0c2Iy9JK21vZHVsZW5hbWVHNiJJLFR5cGVzZXR0aW5nR0koX3N5c2xpYkdGJzYmLUkjbW9HRiQ2LlEiI0YnLyUlc2l6ZUdRIzE4RicvJSxtYXRodmFyaWFudEdRJ25vcm1hbEYnLyUmZmVuY2VHUSZmYWxzZUYnLyUqc2VwYXJhdG9yR0Y3LyUpc3RyZXRjaHlHRjcvJSpzeW1tZXRyaWNHRjcvJShsYXJnZW9wR0Y3LyUubW92YWJsZWxpbWl0c0dGNy8lJ2FjY2VudEdGNy8lJ2xzcGFjZUdRJjAuMGVtRicvJSdyc3BhY2VHRkYtSSNtaUdGJDYmUVNjYWxjdWxhdGV+Y29uc3RhbnR+c29+dGhlfmFuZ3VsYXJ+bW9tZW50dW1+aXN+emVyb0YnRi8vJSdpdGFsaWNHUSV0cnVlRicvRjNRJ2l0YWxpY0YnLyUrZXhlY3V0YWJsZUdGN0Yy">NiI=</Equation></Text-field>
</Input>
</Group>
<Group hide-input="false" hide-output="false" labelreference="L6546" drawlabel="true">
<Input><Text-field prompt="&gt; " style="Maple Input" layout="Normal"></Text-field>
</Input>
</Group>
<Group view="code" hide-input="false" hide-output="false" labelreference="L6550" drawlabel="true">
<Input><Text-field prompt="&gt; " style="Maple Input" layout="Normal"><Equation executable="true" style="2D Input" input-equation="with(Student[Calculus1]):" display="LUklbXJvd0c2Iy9JK21vZHVsZW5hbWVHNiJJLFR5cGVzZXR0aW5nR0koX3N5c2xpYkdGJzYtLUkjbW9HRiQ2LVEifkYnLyUsbWF0aHZhcmlhbnRHUSdub3JtYWxGJy8lJmZlbmNlR1EmZmFsc2VGJy8lKnNlcGFyYXRvckdGNC8lKXN0cmV0Y2h5R0Y0LyUqc3ltbWV0cmljR0Y0LyUobGFyZ2VvcEdGNC8lLm1vdmFibGVsaW1pdHNHRjQvJSdhY2NlbnRHRjQvJSdsc3BhY2VHUSYwLjBlbUYnLyUncnNwYWNlR0ZDLUknbXNwYWNlR0YkNiYvJSdoZWlnaHRHUSYwLjBleEYnLyUmd2lkdGhHRkMvJSZkZXB0aEdGSy8lKmxpbmVicmVha0dRJWF1dG9GJy1JI21pR0YkNiVRJXdpdGhGJy8lJ2l0YWxpY0dRJXRydWVGJy9GMFEnaXRhbGljRictSShtZmVuY2VkR0YkNiQtRiM2Ji1GVDYlUShTdHVkZW50RidGV0ZaLUZnbjYmLUYjNiUtRlQ2JVEqQ2FsY3VsdXMxRidGV0ZaLyUrZXhlY3V0YWJsZUdGNEYvRi8vJSVvcGVuR1EiW0YnLyUmY2xvc2VHUSJdRidGZW9GL0YvLUYsNi1RIjpGJ0YvRjJGNUY3RjlGO0Y9Rj8vRkJRLDAuMjc3Nzc3OGVtRicvRkVGYXBGK0ZTLUZnbjYkLUYjNiZGW28tRmduNiYtRiM2JS1GVDYlUTJOdW1lcmljYWxBbmFseXNpc0YnRldGWkZlb0YvRi9GZ29Gam9GZW9GL0YvRl1wRmVvRi8=">QyYtSSV3aXRoRzYkJSpwcm90ZWN0ZWRHSShfc3lzbGliRzYiNiMmSShTdHVkZW50RzYkRidGJjYjSSpDYWxjdWx1czFHRighIiItRiQ2IyZGKzYjSTJOdW1lcmljYWxBbmFseXNpc0dGKEYv</Equation></Text-field>
</Input>
</Group>
<Group view="code" hide-input="false" hide-output="false" labelreference="L6566" drawlabel="true" applyint="true" applyrational="true">
<Input><Text-field prompt="&gt; " style="Maple Input" layout="Normal"></Text-field>
</Input>
</Group>
<Group view="code" hide-input="false" hide-output="false" labelreference="L6631" drawlabel="true" applyint="true" applyrational="true">
<Input><Text-field prompt="&gt; " style="Maple Input" layout="Normal">C_val := solve(Quadrature(int(int(u_total_cyl*s^2, phi = 0 .. 2*Pi), z = -sqrt(-s^2+1) .. sqrt(-s^2+1)),s=0..1,method=gaussian[50]),_C1);</Text-field>
</Input>
<Output><Text-field style="2D Output" layout="Maple Output"><Equation executable="false" style="2D Output" display="LUklbXJvd0c2Iy9JK21vZHVsZW5hbWVHNiJJLFR5cGVzZXR0aW5nR0koX3N5c2xpYkdGJzYoLUkjbWlHRiQ2JVEmQ192YWxGJy8lJ2l0YWxpY0dRJXRydWVGJy8lLG1hdGh2YXJpYW50R1EnaXRhbGljRictSSNtb0dGJDYtUSp+JiM4Nzg4O35GJy9GM1Enbm9ybWFsRicvJSZmZW5jZUdRJmZhbHNlRicvJSpzZXBhcmF0b3JHRj0vJSlzdHJldGNoeUdGPS8lKnN5bW1ldHJpY0dGPS8lKGxhcmdlb3BHRj0vJS5tb3ZhYmxlbGltaXRzR0Y9LyUnYWNjZW50R0Y9LyUnbHNwYWNlR1EmMC4wZW1GJy8lJ3JzcGFjZUdGTC1GIzYlLUY2Ni1RKiZ1bWludXMwO0YnRjlGO0Y+RkBGQkZERkZGSC9GS1EsMC4yMjIyMjIyZW1GJy9GTkZVLUkjbW5HRiQ2JFFUMTk3LjE3NDUyNzMwNTI4NTMyMjA0MDA3Nzk3MDIxMjk5NzgyNTUzMjAxMzA2NDMzODgyRidGOUY5LyUrZm9yZWdyb3VuZEdRKFswLDAsMF1GJy8lKXJlYWRvbmx5R0Y9Rjk=">JCFTIylRVjE4P2BEeSpIQHF6MlM/SyZHMHRfdXI+ISNa</Equation></Text-field>
</Output>
</Group>
<Group view="code" hide-input="false" hide-output="false" labelreference="L6548" drawlabel="true">
<Input><Text-field prompt="&gt; " style="Maple Input" layout="Normal"><Equation executable="true" style="2D Input" input-equation="" display="LUklbXJvd0c2Iy9JK21vZHVsZW5hbWVHNiJJLFR5cGVzZXR0aW5nR0koX3N5c2xpYkdGJzYlLUkjbW9HRiQ2LlEhRicvJSVzaXplR1EjMTRGJy8lLG1hdGh2YXJpYW50R1Enbm9ybWFsRicvJSZmZW5jZUdRJmZhbHNlRicvJSpzZXBhcmF0b3JHRjcvJSlzdHJldGNoeUdGNy8lKnN5bW1ldHJpY0dGNy8lKGxhcmdlb3BHRjcvJS5tb3ZhYmxlbGltaXRzR0Y3LyUnYWNjZW50R0Y3LyUnbHNwYWNlR1EsMC4yMjIyMjIyZW1GJy8lJ3JzcGFjZUdGRi8lK2V4ZWN1dGFibGVHRjdGMg==">LUklbXJvd0c2Iy9JK21vZHVsZW5hbWVHNiJJLFR5cGVzZXR0aW5nR0koX3N5c2xpYkdGJzYlLUkjbW9HRiQ2LlEhRicvJSVzaXplR1EjMTRGJy8lLG1hdGh2YXJpYW50R1Enbm9ybWFsRicvJSZmZW5jZUdRJmZhbHNlRicvJSpzZXBhcmF0b3JHRjcvJSlzdHJldGNoeUdGNy8lKnN5bW1ldHJpY0dGNy8lKGxhcmdlb3BHRjcvJS5tb3ZhYmxlbGltaXRzR0Y3LyUnYWNjZW50R0Y3LyUnbHNwYWNlR1EsMC4yMjIyMjIyZW1GJy8lJ3JzcGFjZUdGRi8lK2V4ZWN1dGFibGVHRjdGMg==</Equation></Text-field>
</Input>
</Group>
<Group view="code" hide-input="false" hide-output="false" labelreference="L6542" drawlabel="true">
<Input><Text-field prompt="&gt; " style="Maple Input" layout="Normal"><Equation executable="true" style="2D Input" input-equation="u_res := subs(_C1 = C_val, simplest_analytic_solution);" display="LUklbXJvd0c2Iy9JK21vZHVsZW5hbWVHNiJJLFR5cGVzZXR0aW5nR0koX3N5c2xpYkdGJzYrLUkjbWlHRiQ2JVEmdV9yZXNGJy8lJ2l0YWxpY0dRJXRydWVGJy8lLG1hdGh2YXJpYW50R1EnaXRhbGljRictSSNtb0dGJDYtUSomY29sb25lcTtGJy9GM1Enbm9ybWFsRicvJSZmZW5jZUdRJmZhbHNlRicvJSpzZXBhcmF0b3JHRj0vJSlzdHJldGNoeUdGPS8lKnN5bW1ldHJpY0dGPS8lKGxhcmdlb3BHRj0vJS5tb3ZhYmxlbGltaXRzR0Y9LyUnYWNjZW50R0Y9LyUnbHNwYWNlR1EsMC4yNzc3Nzc4ZW1GJy8lJ3JzcGFjZUdGTC1GLDYlUSVzdWJzRidGL0YyLUkobWZlbmNlZEdGJDYkLUYjNiktRiw2JVEkX0MxRidGL0YyLUY2Ni1RIj1GJ0Y5RjtGPkZARkJGREZGRkhGSkZNLUYsNiVRJkNfdmFsRidGL0YyLUY2Ni1RIixGJ0Y5RjsvRj9GMUZARkJGREZGRkgvRktRJjAuMGVtRicvRk5RLDAuMzMzMzMzM2VtRictRiw2JVE7c2ltcGxlc3RfYW5hbHl0aWNfc29sdXRpb25GJ0YvRjIvJStleGVjdXRhYmxlR0Y9RjlGOS1GNjYtUSI7RidGOUY7Rl1vRkBGQkZERkZGSEZeb0ZNLUY2Ni1RIn5GJ0Y5RjtGPkZARkJGREZGRkhGXm8vRk5GX28tRjY2LlEhRicvJSVzaXplR1EjMTRGJ0Y5RjtGPkZARkJGREZGRkgvRktRLDAuMjIyMjIyMmVtRicvRk5GZXBGZW9GOQ==">QyQ+SSZ1X3Jlc0c2Ii1JJXN1YnNHJSpwcm90ZWN0ZWRHNiQvSSRfQzFHRiVJJkNfdmFsR0YlSTtzaW1wbGVzdF9hbmFseXRpY19zb2x1dGlvbkdGJSIiIg==</Equation></Text-field>
</Input>
<Output><Text-field style="2D Output" layout="Maple Output"><Equation executable="false" style="2D Output" display="LUklbXJvd0c2Iy9JK21vZHVsZW5hbWVHNiJJLFR5cGVzZXR0aW5nR0koX3N5c2xpYkdGJzYoLUkjbWlHRiQ2JVEmdV9yZXNGJy8lJ2l0YWxpY0dRJXRydWVGJy8lLG1hdGh2YXJpYW50R1EnaXRhbGljRictSSNtb0dGJDYtUSp+JiM4Nzg4O35GJy9GM1Enbm9ybWFsRicvJSZmZW5jZUdRJmZhbHNlRicvJSpzZXBhcmF0b3JHRj0vJSlzdHJldGNoeUdGPS8lKnN5bW1ldHJpY0dGPS8lKGxhcmdlb3BHRj0vJS5tb3ZhYmxlbGltaXRzR0Y9LyUnYWNjZW50R0Y9LyUnbHNwYWNlR1EmMC4wZW1GJy8lJ3JzcGFjZUdGTC1GIzYnLUY2Ni1RKiZ1bWludXMwO0YnRjlGO0Y+RkBGQkZERkZGSC9GS1EsMC4yMjIyMjIyZW1GJy9GTkZVLUYjNiYtSSNtbkdGJDYkUVQxOTcuMTc0NTI3MzA1Mjg1MzIyMDQwMDc3OTcwMjEyOTk3ODI1NTMyMDEzMDY0MzM4ODJGJ0Y5LUY2Ni1RMSZJbnZpc2libGVUaW1lcztGJ0Y5RjtGPkZARkJGREZGRkhGSkZNLUYsNiVRInNGJ0YvRjJGOS1GNjYtUSIrRidGOUY7Rj5GQEZCRkRGRkZIRlRGVi1GIzYoLUkmbWZyYWNHRiQ2KC1GWjYkUSI3RidGOS1GWjYkUSo1NzI2NDY4ODBGJ0Y5LyUubGluZXRoaWNrbmVzc0dRIjFGJy8lK2Rlbm9tYWxpZ25HUSdjZW50ZXJGJy8lKW51bWFsaWduR0ZgcC8lKWJldmVsbGVkR0Y9RmduLUYjNiYtSShtZmVuY2VkR0YkNiQtRiM2Li1GIzYmLUZaNiRRKzk5MjY4NjA4MDBGJ0Y5RmduLUklbXN1cEdGJDYlRmpuLUZaNiRRIjZGJ0Y5LyUxc3VwZXJzY3JpcHRzaGlmdEdRIjBGJ0Y5LUY2Ni1RKCZtaW51cztGJ0Y5RjtGPkZARkJGREZGRkhGVEZWLUYjNiYtRlo2JFEsMzIyMTM4MTM3NjBGJ0Y5RmduLUZicTYlRmpuLUZaNiRRIjRGJ0Y5RmdxRjlGXW8tRiM2KC1GWjYkUSkzMDY2NDg0NEYnRjlGZ24tSSZtc3FydEdGJDYjLUZaNiRRIzIxRidGOUZnbi1GIzYoLUYsNiVRJ2FyY3RhbkYnL0YwRj1GOS1GNjYtUTAmQXBwbHlGdW5jdGlvbjtGJ0Y5RjtGPkZARkJGREZGRkhGSkZNLUZocDYkLUYjNiYtRiM2KC1GY282KC1GWjYkRl1wRjlGX3NGW3BGXnBGYXBGY3BGZ24tRiM2Ji1GaHA2JC1GIzYmLUYjNiYtRlo2JFEjODBGJ0Y5RmduLUZicTYlRmpuLUZaNiRRIjJGJ0Y5RmdxRjlGanEtRlo2JFEjNzNGJ0Y5RjlGOUZnbkZcc0Y5LyUrZm9yZWdyb3VuZEdRKFswLDAsMF1GJy8lKXJlYWRvbmx5R0Y9RjlGaHVGW3ZGOUY5Rmh1Rlt2RjlGOUZdby1GIzYmLUZaNiRRLDM3ODU1OTQwODgwRidGOUZnbkZgdUY5Rl1vLUYjNiYtRlo2JFEqMTAxNjk1NjI5RidGOUZnbi1GIzYoLUYsNiVRI2xuRidGZ3NGOUZocy1GaHA2JC1GIzYmLUYjNigtRiM2Ji1GWjYkUSQ2NDBGJ0Y5RmduRmJyRjlGanEtRiM2Ji1GWjYkUSUxMTY4RidGOUZnbkZgdUY5Rl1vLUZaNiRRJDUzNUYnRjlGOUZodUZbdkY5RjlGaHVGW3ZGOUY5RmpxLUYjNiYtRlo2JFEsMTExNDM5NjQxNjBGJ0Y5RmduLUYjNihGaXZGaHMtRmhwNiQtRiM2JkZqbkZodUZbdkY5RjlGaHVGW3ZGOUY5RjlGOUZnbkZqbkY5Rmh1Rlt2RjlGOUZodUZbdkY5">LCZJInNHNiIkIVMjKVFWMTg/YER5KkhAcXoyUz9LJkcwdF91cj4hI1oqJiwuKiRGIyIiJyIrKzMnbyMqKiokRiMiIiUhLGdQIlFASyomIiNAIyIiIiIiIy1JJ2FyY3Rhbkc2JCUqcHJvdGVjdGVkR0koX3N5c2xpYkdGJDYjLCQqJiwmKiRGI0Y0IiMhKSEjdEYzRjNGMUYyI0YzRjFGMyIpV1ttSUY+IiwhKTMlZiZ5JC1JI2xuR0Y3NiMsKEYtIiRTJ0Y+ISVvNiIkTiZGMyIqSGNwLCItRkU2I0YjISxnVCdSOTZGM0YjRjMjIiIoIiohKW9rcyY=</Equation></Text-field>
</Output>
</Group>
<Group view="code" hide-input="false" hide-output="false" labelreference="L6694" drawlabel="true" applyint="true" applyrational="true" applyexponent="false">
<Input><Text-field prompt="&gt; " style="Maple Input" layout="Normal"><Equation executable="true" style="2D Input" input-equation="" display="LUklbXJvd0c2Iy9JK21vZHVsZW5hbWVHNiJJLFR5cGVzZXR0aW5nR0koX3N5c2xpYkdGJzYmLUkjbW9HRiQ2LlEiI0YnLyUlc2l6ZUdRIzE0RicvJSxtYXRodmFyaWFudEdRJ25vcm1hbEYnLyUmZmVuY2VHUSZmYWxzZUYnLyUqc2VwYXJhdG9yR0Y3LyUpc3RyZXRjaHlHRjcvJSpzeW1tZXRyaWNHRjcvJShsYXJnZW9wR0Y3LyUubW92YWJsZWxpbWl0c0dGNy8lJ2FjY2VudEdGNy8lJ2xzcGFjZUdRJjAuMGVtRicvJSdyc3BhY2VHRkYtSSNtaUdGJDYmUT9QbG90fmdlb3N0cm9waGljfmZsb3d+c29sdXRpb25GJ0YvLyUnaXRhbGljR1EldHJ1ZUYnL0YzUSdpdGFsaWNGJy8lK2V4ZWN1dGFibGVHRjdGMg==">NiI=</Equation></Text-field>
</Input>
</Group>
<Group view="code" hide-output="false" labelreference="L6674" drawlabel="true" applyint="true" applyrational="true" applyexponent="false">
<Input><Text-field prompt="&gt; " style="Maple Input" layout="Normal"><Equation executable="true" style="2D Input" input-equation="with(plots):" display="LUklbXJvd0c2Iy9JK21vZHVsZW5hbWVHNiJJLFR5cGVzZXR0aW5nR0koX3N5c2xpYkdGJzYoLUkjbW9HRiQ2LVEifkYnLyUsbWF0aHZhcmlhbnRHUSdub3JtYWxGJy8lJmZlbmNlR1EmZmFsc2VGJy8lKnNlcGFyYXRvckdGNC8lKXN0cmV0Y2h5R0Y0LyUqc3ltbWV0cmljR0Y0LyUobGFyZ2VvcEdGNC8lLm1vdmFibGVsaW1pdHNHRjQvJSdhY2NlbnRHRjQvJSdsc3BhY2VHUSYwLjBlbUYnLyUncnNwYWNlR0ZDLUkjbWlHRiQ2JVEld2l0aEYnLyUnaXRhbGljR1EldHJ1ZUYnL0YwUSdpdGFsaWNGJy1JKG1mZW5jZWRHRiQ2JC1GIzYlLUZHNiVRJnBsb3RzRidGSkZNLyUrZXhlY3V0YWJsZUdGNEYvRi8tRiw2LVEiOkYnRi9GMkY1RjdGOUY7Rj1GPy9GQlEsMC4yNzc3Nzc4ZW1GJy9GRUZnbkZXRi8=">QyQtSSV3aXRoRzYkJSpwcm90ZWN0ZWRHSShfc3lzbGliRzYiNiNJJnBsb3RzR0YlISIi</Equation></Text-field>
</Input>
</Group>
<Group view="code" hide-input="false" hide-output="false" labelreference="L6540" drawlabel="true">
<Input><Text-field prompt="&gt; " style="Maple Input" layout="Normal"><Equation executable="true" style="2D Input" input-equation="plot(u_res, s = 0 .. 1);" display="LUklbXJvd0c2Iy9JK21vZHVsZW5hbWVHNiJJLFR5cGVzZXR0aW5nR0koX3N5c2xpYkdGJzYnLUkjbWlHRiQ2JVElcGxvdEYnLyUnaXRhbGljR1EldHJ1ZUYnLyUsbWF0aHZhcmlhbnRHUSdpdGFsaWNGJy1JKG1mZW5jZWRHRiQ2JC1GIzYtLUYsNiVRJnVfcmVzRidGL0YyLUkjbW9HRiQ2LVEiLEYnL0YzUSdub3JtYWxGJy8lJmZlbmNlR1EmZmFsc2VGJy8lKnNlcGFyYXRvckdGMS8lKXN0cmV0Y2h5R0ZFLyUqc3ltbWV0cmljR0ZFLyUobGFyZ2VvcEdGRS8lLm1vdmFibGVsaW1pdHNHRkUvJSdhY2NlbnRHRkUvJSdsc3BhY2VHUSYwLjBlbUYnLyUncnNwYWNlR1EsMC4zMzMzMzMzZW1GJy1GLDYlUSJzRidGL0YyLUY+Ni1RIj1GJ0ZBRkMvRkdGRUZIRkpGTEZORlAvRlNRLDAuMjc3Nzc3OGVtRicvRlZGam4tSSNtbkdGJDYkUSIwRidGQS1GPjYtUSJ+RidGQUZDRmhuRkhGSkZMRk5GUEZSL0ZWRlQtRj42LVEjLi5GJ0ZBRkNGaG5GSEZKRkxGTkZQL0ZTUSwwLjIyMjIyMjJlbUYnRmNvLUZdbzYkUSIxRidGQUY9LyUrZXhlY3V0YWJsZUdGRUZBRkEtRj42LVEiO0YnRkFGQ0ZGRkhGSkZMRk5GUEZSRltvRlxwRkE=">QyQtSSVwbG90RzYiNiRJJnVfcmVzR0YlL0kic0dGJTsiIiEiIiJGLA==</Equation></Text-field>
</Input>
<Output><Text-field style="Maple Plot" layout="Maple Plot"><Plot height="400.0" type="two-dimensional" width="400.0" plot-scale="1.0" plot-xtrans="0.0" plot-ytrans="0.0" gridlinevisibility="1" legendvisibility="false">NiotJSdDVVJWRVNHNiQ3Zng3JCQiMWY8TnE6K1Y7ISM+JCIyYmR2YCp5KltqIiEjPDckJCIxPU5xU0orJ0ckISM+JCIxa3o5K0ZfZkghIzs3JCQiMXdfMDZaK0hcISM+JCIyJjQhSFcxUHE7JSEjPDckJCIxT3FTIkcxP2QnISM+JCIxaEchUSYqKlwpSCYhIzs3JCQiMWAwNkElNCFlKSohIz4kIjEjKSoqKmV6ZEtTKCEjOzckJCIxMjlHYzdTOTghIz0kIjFFZUojKlsiZk4qISM7NyQkIjIwNkFXKT1ncj4hIz4kIjFBXkl3LVwlSCIhIzo3JCQiMTlHYzdEISlHRSEjPSQiMiR5JUh2bnFIaSIhIzs3JCQiMUBVJSlvUD9WUiEjPSQiMWBnTWNRbjtBISM6NyQkIjFHYzdEXWdkXyEjPSQiMXcmUiJwVmJcRiEjOjckJCIyJnplPE4/IlxhKCEjPiQiMlh2VzRDMVlkJCEjOzckJCIwOEVfLz5BJCkqISM8JCIxSmckM3QvUUklISM6NyQkIjEoUXhhNCZvKFwiISM8JCIwJlx4JjQ+ISlwJiEjOTckJCIyLTE3Q1tlYiwjISM9JCIxTV43eXplYW8hIzo3JCQiMiUpb1B2XXE0YCMhIz0kIjF2RSJRV29dI3khIzo3JCQiMS8zO0tNIykzSSEjPCQiMCU+dlc+RShmKSEjOTckJCIxS2tHZENoLk4hIzwkIjFPSFdgamcqRyohIzo3JCQiMXNWKFsoUks6UyEjPCQiMWVQODhsIXkhKiohIzo3JCQiMXljOEZXUkRYISM8JCIyNzlMOCZSI1EvIiEjOjckJCIxdFgiSGVrKzAmISM8JCIyW3IkelFHYSE0IiEjOjckJCIxViYzPE0lPjdiISM8JCIyNFk1TTRAZTciISM6NyQkIjJXKFsoXCpIV0tnISM9JCIxRXhVUDppZjYhIzk3JCQiMClmPlJ5I1tiJyEjOyQiMiplJClSakkmeT0iISM6NyQkIjEvMztLQ0NlcSEjPCQiMkVAZHIhUTk1NyEjOjckJCIxakZiNTZSOnYhIzwkIjI6W05VdWNsQSIhIzo3JCQiMVF3XzBeKSplISkhIzwkIjJAJm9iV2NyVDchIzo3JCQiMWxJaEEwWz4mKSEjPCQiMmVgPC1eTzZEIiEjOjckJCIxWSJIZTtZXjAqISM8JCIyLzY5Pl5iJWU3ISM6NyQkIjEnUXhhZkJBSCohIzwkIjJjPVxOS0EwRSIhIzo3JCQiMUdjN0Q1SUgmKiEjPCQiMm9LPGhzMD5FIiEjOjckJCIxMDU/U0RUKnkqISM8JCIxUCslM25sRUUiISM5NyQkIjIjUXdfMEMmXCsiISM8JCIyT3goNCgqPW1pNyEjOjckJCIyO0trRzxAKEg1ISM8JCIxTSIzWyJbKD5FIiEjOTckJCIyXissLSUqKlthNSEjPCQiMl82OUpAWDFFIiEjOjckJCIyLC0vMzt4aDUiISM8JCIyJFttc00wIWZEIiEjOjckJCIxMztLa0BrYDYhIzskIjIvRnQjKnlMJFw3ISM6NyQkIjJIZDlIZVJbPyIhIzwkIjJGJ1tBJltYK0MiISM6NyQkIjI5SWc/Sj4hZTchIzwkIjJPPi80KWY5RzchIzo3JCQiMmAxOEVVN1ZJIiEjPCQiMVpgVidlXmdAIiEjOTckJCIyakReLUQ1Vk4iISM8JCIyL1l2YiNHSSw3ISM6NyQkIjJDWSNcKSpHJ2ZTIiEjPCQiMi55NiJcbk4lPSIhIzo3JCQiMkJXKW9QXFxjOSEjPCQiMnZHK0ViQGk7IiEjOjckJCIxKWY+UkcoUTA6ISM7JCIyRmw5JSp5PXQ5IiEjOjckJCIyQ1kjXCkqUW5mOiEjPCQiMjJlP0RUKilbNyIhIzo3JCQiMlghND1PR1gzOyEjPCQiMi9Gej1LV041IiEjOjckJCIyYTQ+UXdNMG0iISM8JCIyd0J4eGg3J3o1ISM6NyQkIjF6ZDpKKEd4cSIhIzskIjFrKUcxJ0cqcDAiISM5NyQkIjJiMjpJP0MkZjwhIzwkIjJoO0J3JGZMSjUhIzo3JCQiMnhfMDZfcnkhPSEjPCQiMjp6PUgiKilRMTUhIzo3JCQiMiY+UnljdWhlPSEjPCQiMSQ0eXdLcGJ6KiEjOjckJCIyMDZBVykzQjM+ISM8JCIxIm8lZUpFX0UmKiEjOjckJCIyMThFX2FyLCc+ISM8JCIxKEhVaV48JlEjKiEjOjckJCIxc1YoW2QnPjU/ISM7JCIxSFgqM2w/ZCYqKSEjOjckJCIyViNbJ0hSYTgxIyEjPCQiMWREVlonSDxtKSEjOjckJCIyQlkjXClmKTM3QCEjPCQiL2RhKnpkZ08pISM4NyQkIjEzO0trITMoZUAhIzskIjE6Uillbi84NCkhIzo3JCQiMUhlO0wjUkBAIyEjOyQiMWgnKkdzWFZ0eCEjOjckJCIyJSlvUHZxRypmQSEjPCQiMmx1KT0yJXpwWyghIzs3JCQiMiVwUXhhQSkzSiMhIzwkIjFNIj5mNCIpKXpyISM6NyQkIjJfLTA1SV4nZkIhIzwkIjEuUEAuJ0hbKW8hIzo3JCQiMkNbJ0hmSSFRVCMhIzwkIjElNHF6ZTJsYichIzo3JCQiMmEyOkldJXBnQyEjPCQiMXQ2KFwrbD9GJyEjOjckJCIxd18wNm4iUl4jISM7JCIxLl1GSFpkXGYhIzo3JCQiMShSemUoSFVpRCEjOyQiMGFOK0pGa2wmISM5NyQkIjFqRWAxN1s6RSEjOyQiMUdoW10kKTNQYCEjOjckJCIxaEBWJ1toN20jISM7JCIwUTBca0dJMSYhIzk3JCQiMmEuMjkpKSpSOEYhIzwkIjE8eEklcCIpSHYlISM6NyQkIjFEXClwKkh3akYhIzskIjEmNGsrIzMpZlglISM6NyQkIjEqeWQ6QCQ0OUchIzskIjExVSkqPXYqPjslISM6NyQkIjFmPE5xI1FVJ0chIzskIjIoMyYpZiU9Z0EoUSEjOzckJCIxTW9PdD5UN0ghIzskIjJjY2s9ZTBzZiQhIzs3JCQiMWAwNkEhKltrSCEjOyQiMllZKm8vQiRRSSQhIzs3JCQiMVQiR2NBQVQsJCEjOyQiMndYZGskZVBHSSEjOzckJCIxemU8TillajEkISM7JCIxRU5mQCRvSnUjISM6NyQkIjFWJ0dkYVhPNiQhIzskIjIuJ1wlUm8wJSpbIyEjOzckJCIybEtsSUAxZjskISM8JCIya3FDYSMpPVRAIyEjOzckJCIxVCJHYyNHJ2ZAJCEjOyQiMSpvMXooPXpiPiEjOjckJCIxdlwqKilmKCplRSQhIzskIjJ0IUdibGdiLjwhIzs3JCQiMSRlO0xtYSE9TCEjOyQiMl5wamREcGhXIiEjOzckJCIyMjQ9T0EkNG1MISM8JCIyIyopM3I6eSFbQCIhIzs3JCQiMCwtL0ciSDpNISM6JCIwJCkpNEUmW3MkKSohIzo3JCQiMkNfLzR5NidwTSEjPCQiMUUzNzpfJHBOKCEjOzckJCIxPU9zV1h6PU4hIzskIjFHIUdXbiJbeF4hIzs3JCQiMiRIZTtMSjRwTiEjPCQiMWM2SExSWTpJISM7NyQkIjIwMDU/XVgtaSQhIzwkIjFXP0xpaGZ4KSkhIzw3JCQiMXRYIkhba3NtJCEjOyQhMmEqejBrIzROKyIhIzw3JCQiMiRcKXBSPiZRPFAhIzwkITFDNG5TdT5dSCEjOzckJCIxdFgiSFFDcnckISM7JCExOyx3W1Q2NVshIzs3JCQiMmxOclUmKUguI1EhIzwkITBzRGVcTSE+biEjOjckJCIxWiUqKXlQIkduUSEjOyQhMDsoZSY0LE1MKSEjOjckJCIxT3NXKm9gOSNSISM7JCExTWY9THBLNjUhIzo3JCQiMS4xN0MrTXFSISM7JCEyJTNkMlpERGs2ISM7NyQkIjJaI1wpcFw1KD1TISM8JCEyLC5bMDg5JDM4ISM7NyQkIjFpQlolSEMyMiUhIzskITJLZ0VoNT1eWCIhIzs3JCQiMkRZI1wpXFtINyUhIzwkITIyI3oiekozU2YiISM7NyQkIjEnR2Q5emsvPCUhIzskITEuK2xRWCRIciIhIzo3JCQiMSlmPlIpXCM0QSUhIzskITJGRkN0b085JD0hIzs3JCQiKSNwLEYlISIpJCExZC4kM2VGJFI+ISM6NyQkIjJQdVsoXC9iQlYhIzwkITJNUikpelU/dy8jISM7NyQkIjE0PU9zK3VwViEjOyQhMSIqcFJkUjBNQCEjOjckJCIxSGU7TDB6QVchIzskITJtOER0NDxdQSMhIzs3JCQiMSNRd192Z0VaJSEjOyQhMTYsJFFFXENJIyEjOjckJCIyYjhGYUdcP18lISM8JCEyPCNcIW9zXDlQIyEjOzckJCIxOEVfL3JaclghIzskITF1JXlyVCopR1YjISM6NyQkIjI5R2M3TiEqPWklISM8JCExbHQheXJjeFsjISM6NyQkIjExN0Nbdkt2WSEjOyQhMjwhZWhHa1FQRCEjOzckJCIxR2M3RFVLQ1ohIzskITFOISlvTyhcX2QjISM6NyQkIjJ0VCRvTy1wc1ohIzwkITJ2PT86cUhiZyMhIzs3JCQiMXdeLjJGUkNbISM7JCExUDg7Q0M+SUUhIzo3JCQiMVQiR2NpIylmKFshIzskITFZKm9VaG9wayMhIzo3JCQiMC4xN2soR0FcISM6JCEyMFgnM0slZWFsIyEjOzckJCIxJXljOEZScihcISM7JCExbl00UF1nZEUhIzo3JCQiMSdIZj1kT0ktJiEjOyQhMUJGSmAtI0hsIyEjOjckJCIxLTA1Pyc9bjImISM7JCEweXQuLCQ0U0UhIzk3JCQiMW5Mbk1IJno3JiEjOyQhMUdYRFhIaD9FISM6NyQkIjFzVihbMipwdF4hIzskITEybyozaHh0ZiMhIzo3JCQiMVwpcFJSWF5BJiEjOyQhMU9ucycpcCJbYyMhIzo3JCQiMTtMbUtGJHBGJiEjOyQhMT5ETSpSUmBfIyEjOjckJCIxemU8TlJaR2AhIzskITFKIVI8YGkmekMhIzo3JCQiMD5Rd0FmaVAmISM6JCEwbkVLbTY6ViMhIzk3JCQiMWAyOkkiUWRVJiEjOyQhMm1wWForW2lQIyEjOzckJCIxWyY0Pkc0cFomISM7JCExO1gyLmJSOEIhIzo3JCQiMXljOEZqInpfJiEjOyQhMXN6YEgqKj1YQSEjOjckJCIxbk5yVUxRIWUmISM7JCEyJ2VxYzokeiVwQCEjOzckJCIxbEhmPWpmRWMhIzskITJHYlBMLUQkKTQjISM7NyQkIjEpZj5SPUAneWMhIzskITIlPlhSXUNXOD8hIzs3JCQiMTQ8TW8nZjN0JiEjOyQhMidlLkklZW5MIz4hIzs3JCQiMSI+UXc3LDd5JiEjOyQhMm9fVCpbOkFLPSEjOzckJCIxKFF4YSpmInAjZSEjOyQhMShwO0NQcGZ1IiEjOjckJCIxdVsoXFJ2NyllISM7JCExL2slPVppJFI7ISM6NyQkIjE8TW9PXEtGZiEjOyQhMiM9QU1fRSVlYSIhIzs3JCQiMUVdKyw6KjMpZiEjOyQhMiMzYjJgaGpMOSEjOzckJCIxdFkkcClwSUdnISM7JCExbTouJTQkXEo4ISM6NyQkIjFcKFwqKkdILjMnISM7JCEyPGFTa1VpbUAiISM7NyQkIjE7SmlDbycpSGghIzskITJjMEwsTy5cNSIhIzs3JCQiMUpoQVhTYiI9JyEjOyQhLzgiM3FSMycpKiEjOTckJCIxPlB1WyE+IUhpISM7JCExQDFQUWpaXygpISM7NyQkIjEkb090WTstRychIzskITEuNCcpcCQpUVR2ISM7NyQkIjE4Q1snPidSTGohIzskITEiKipSZyJlZnBpISM7NyQkIjF3Xi4yJCpvemohIzskITFaW0Upbyh5YF4hIzs3JCQiMW1Mbk1yb0hrISM7JCExayZcTldvQyVSISM7NyQkIjFzWCJIeVI4WychIzskITIoSFNCKGZNdW8jISM8NyQkIjFgMDZBPSg9YCchIzskITFGbzR0W0hmOSEjOzckJCIxMzxNb1R3IWUnISM7JCEyc19yKGYnM3V0IyEjPTckJCIxdFgiSHldXWonISM7JCIyJW8xUmteJmUuIiEjPDckJCIxOklnPyhIUW8nISM7JCIxT1olSDYpRy5BISM7NyQkIjExN0NbOyJmdCchIzskIjJqKVttaFJlT00hIzw3JCQiMSopeWQ6YzUkeSchIzskIjJtaCxiWyRSUlghIzw3JCQiMSc9UHUzLFokbyEjOyQiMSk9bypvKilwRGQhIzs3JCQiMVF3XzAlW0spbyEjOyQiMXkzeVpzTT9vISM7NyQkIjAuMTdNJSpSJHAhIzokIjBZYlRRJiopUXohIzo3JCQiMUBVJSlveGckKXAhIzskIjAkKmVVeGlRKyohIzo3JCQiMVQjWydIJVtiLighIzskIjJ0d19BJFJcMzUhIzs3JCQiMSRbJ0hmTWQmMyghIzskIjIiPTpyJTMsITQ2ISM7NyQkIjFOcFF4N3RPciEjOyQiMmJaUTIieXcyNyEjOzckJCIxc1giSFtsdT0oISM7JCIyOFMxOzNmOEkiISM7NyQkIjE+UHVbXDNNcyEjOyQiMidlWCQzUk9LUSIhIzs3JCQiMCV6ZTxoXihHKCEjOiQiMkFKJkhjWic9WiIhIzs3JCQiMSp6Zj5mMGBMKCEjOyQiMilbdHo5TzVZOiEjOzckJCIwKWY+UiJmaVEoISM6JCIyYyI9LUIhKW8+OyEjOzckJCIxT3JVJj1HXVYoISM7JCIxJj00a2A+V28iISM6NyQkIjEjZj1QJSp6IipbKCEjOyQiMiQqNCYpKSo9IlJcPCEjOzckJCIxJj1QdVFyZ2AoISM7JCIxIylweWRQWip6IiEjOjckJCIxKFF4YWYkSCplKCEjOyQiMjtcS3cmWyxcPSEjOzckJCIxMjpJZykqelB3ISM7JCIxJip5M1J4MygpPSEjOjckJCIxdVomNDRlM3AoISM7JCIyWl8qR1Bzaz8+ISM7NyQkIjFzVSYzUFFtdCghIzskIjIoSDRcdTZgVT4hIzs3JCQiMVkiSGV3dygpeSghIzskIjJGeW10NV4iZj4hIzs3JCQiMU9xUyIpKVIiUnkhIzskIjJPeikpZV0hXG0+ISM7NyQkIjEqKil6ZjRxJSopeSEjOyQiMVRvMFQwJlwnPiEjOjckJCIxcFF4YV5oUnohIzskIjJzJD5UXU9HYT4hIzs3JCQiMVcqKXlkKSl5KCl6ISM7JCIxTWpDJz5uXiQ+ISM6NyQkIjFrRWAxZicpUiEpISM7JCIyO2xzdGg4VyE+ISM7NyQkIjFeLTA1IipcKjMpISM7JCIyUCpwSTQ9MGw9ISM7NyQkIjAqemY+ZHRUIikhIzokIjIkKTRGOilScjc9ISM7NyQkIjFhMjpJQy0qPSkhIzskIjJuUG9iZT5hdiIhIzs3JCQiMVB1Wyg0JEdUIykhIzskIjI3XyYqKlJMJTNvIiEjOzckJCIxXy0wNShSOEgpISM7JCIyOiMpUUxjYCEpZiIhIzs3JCQiMSYzPE1bdTdNKSEjOyQiMnBeKXpKSjcvOiEjOzckJCIxJHBReGFKTVIpISM7JCIyRi1uQXpST1IiISM7NyQkIjEsLS8zLFpUJSkhIzskIjJeXiJIaydmL0ciISM7NyQkIjFAVCNbO28xXCkhIzskIjI5XmliSnVIOiIhIzs3JCQiMUxtS2wnKSlcYSkhIzskIjEkKilIZz9dTykqKiEjOzckJCIxR2Q5SDk8JWYpISM7JCIxbFYiUSFbUGMlKSEjOzckJCIwJXplPCtaVycpISM6JCIxUmdmJmYkW25uISM7NyQkIjFoQFYnUUFjcCkhIzskIjFhYnlmMSpvIlwhIzs3JCQiMSRvT3RPVEV1KSEjOyQiMk5ONCJRJnBuNCQhIzw3JCQiMCc+Unk/dyN6KSEjOiQiMUFFLT8peTMuIiEjOzckJCIxJG9PdEUsRCUpKSEjOyQhMmxEOlVFN245IiEjPDckJCIxbk1wUW5xJiopKSEjOyQhMVRhWFVhNzlPISM7NyQkIjFlOkppI2VFJSopISM7JCExakE4LGE9MWYhIzs3JCQiMVokcFFkSW8qKikhIzskITFRaXchKmZedycpISM7NyQkIjE5RmEzcHJYISohIzskITI2PE1pbTUiRzYhIzs3JCQiMU9xUyJRKDMlNCohIzskITA2Kj1PZypSUiIhIzk3JCQiMXNXKil5NjVZIiohIzskITFPZyIqMyVlam8iISM6NyQkIjF0WCJIUUQkKT4qISM7JCEyYy0+IylvIVwjKT4hIzs3JCQiMShSemVuVGVDKiEjOyQhMUAiNCdSIykpKltBISM6NyQkIjE0PE1vPUknSCohIzskITFbKjM6IXpLQEQhIzo3JCQiMDZBVzNZYk0qISM6JCEyOyJceGNrWm1GISM7NyQkIjFiMzxNdCMqKVIqISM7JCEyMSw/QyIqeVcqSCEjOzckJCIwI1J5Y3A2WCUqISM6JCEyMXMkKkg5XW05JCEjOzckJCIxSGY9KD1VO1oqISM7JCExPUxtTixwNUshIzo3JCQiMVJ6ZTx1OylcKiEjOyQhMS9wMSYpPSplRCQhIzo3JCQiMXliNnRcajUmKiEjOyQhMXlNUyZcSS9GJCEjOjckJCIxO0trR0Q1QiYqISM7JCExPS0qWyRbbiFHJCEjOjckJCIxYjM8JTNxYmAqISM7JCEyJUhSPDJPbydHJCEjOzckJCIxI1wpcFJ3LlsmKiEjOyQhMiRlLyEqPWJjKUckISM7NyQkIjFwUXgvPnRzJiohIzskITI4KHBvdlF4IUckISM7NyQkIjFZI1wpcGhVKGYqISM7JCEyJkdJbU5mPmZLISM7NyQkIjEmKXBSeis5QScqISM7JCExOD9iYCQqNEVLISM6NyQkIjFDWiUqKSlSJm9rKiEjOyQhMiQpbzRFJHA5JT0kISM7NyQkIjEjUnljQm5zcCohIzskITJlLj5sVl9EMyQhIzs3JCQiMTtMbUtXcV0oKiEjOyQhMWVpeC1Ga3FIISM6NyQkIjFReGE0NnEqeiohIzskITIwJ0dgRE5rekchIzs3JCQiMUdiNUByMVspKiEjOyQhMiQ+YCRSKVw5NEchIzs3JCQiMShHZDlmcCgqKikqISM7JCEyJ0dqJVxBWSJmRiEjOzckJCIxXy0wNSZmOCYqKiEjOyQhMig9I2UuYDhqdCMhIzs3JCQiIzUhIiIkITJlXSkpcHE6J1FGISM7LSUmQ09MT1JHNiclJFJHQkckIilDKWVxJSEiKSQiIiEhIiIkIignPiFcJiEiKS0lK19BVFRSSUJVVEVHNiMvJSdzb3VyY2VHJSxtYXRoZGVmYXVsdEctJSVWSUVXRzYkOyQiIiEhIiIkIiM1ISIiJShERUZBVUxURy0mJSZfQVhJU0c2IyIiIjYnLSUrX0dSSURMSU5FU0c2Iy0lKV9WSVNJQkxFRzYjIiIhLSUmQ09MT1JHNiYlJFJHQkckIiIhISIiJCIiISEiIiQiIiEhIiItJSpMSU5FU1RZTEVHNiMiIiEtJSpUSElDS05FU1NHNiMiIiEtJS1UUkFOU1BBUkVOQ1lHNiMkIiIhISIiLSYlJl9BWElTRzYjIiIjNictJStfR1JJRExJTkVTRzYjLSUpX1ZJU0lCTEVHNiMiIiEtJSZDT0xPUkc2JiUkUkdCRyQiIiEhIiIkIiIhISIiJCIiISEiIi0lKkxJTkVTVFlMRUc2IyIiIS0lKlRISUNLTkVTU0c2IyIiIS0lLVRSQU5TUEFSRU5DWUc2IyQiIiEhIiItJStBWEVTTEFCRUxTRzYkLUkjbWlHNiMvSSttb2R1bGVuYW1lRzYiSSxUeXBlc2V0dGluZ0dJKF9zeXNsaWJHNiI2NVEiczYiLyUnZmFtaWx5R1EhNiIvJSVzaXplR1EjMTA2Ii8lJWJvbGRHUSZmYWxzZTYiLyUnaXRhbGljR1EldHJ1ZTYiLyUqdW5kZXJsaW5lR1EmZmFsc2U2Ii8lKnN1YnNjcmlwdEdRJmZhbHNlNiIvJSxzdXBlcnNjcmlwdEdRJmZhbHNlNiIvJStmb3JlZ3JvdW5kR1EoWzAsMCwwXTYiLyUrYmFja2dyb3VuZEdRLlsyNTUsMjU1LDI1NV02Ii8lJ29wYXF1ZUdRJmZhbHNlNiIvJStleGVjdXRhYmxlR1EmZmFsc2U2Ii8lKXJlYWRvbmx5R1EmZmFsc2U2Ii8lKWNvbXBvc2VkR1EmZmFsc2U2Ii8lKmNvbnZlcnRlZEdRJmZhbHNlNiIvJStpbXNlbGVjdGVkR1EmZmFsc2U2Ii8lLHBsYWNlaG9sZGVyR1EmZmFsc2U2Ii8lNnNlbGVjdGlvbi1wbGFjZWhvbGRlckdRJmZhbHNlNiIvJSxtYXRodmFyaWFudEdRJ2l0YWxpYzYiUSE2Ii0lKV9WSVNJQkxFRzYjIiIiLSUlUk9PVEc2Jy0lKUJPVU5EU19YRzYjJCIkSSUhIiItJSlCT1VORFNfWUc2IyQiI10hIiItJS1CT1VORFNfV0lEVEhHNiMkIiUhXCQhIiItJS5CT1VORFNfSEVJR0hURzYjJCIlISlRISIiLSUpQ0hJTERSRU5HNiItJStBTk5PVEFUSU9ORzYnLSUpQk9VTkRTX1hHNiMkIiIhISIiLSUpQk9VTkRTX1lHNiMkIiIhISIiLSUtQk9VTkRTX1dJRFRIRzYjJCIlK1MhIiItJS5CT1VORFNfSEVJR0hURzYjJCIlK1MhIiItJSlDSElMRFJFTkc2Ig==Ig==</Plot></Text-field>
</Output>
</Group>
<Group view="code" hide-output="false" labelreference="L8995" drawlabel="true" applyint="true" applyrational="true" applyexponent="false">
<Input><Text-field prompt="&gt; " style="Maple Input" layout="Normal"><Equation executable="true" style="2D Input" input-equation="" display="LUklbXJvd0c2Iy9JK21vZHVsZW5hbWVHNiJJLFR5cGVzZXR0aW5nR0koX3N5c2xpYkdGJzYlLUkjbW9HRiQ2LlEhRicvJSVzaXplR1EjMTRGJy8lLG1hdGh2YXJpYW50R1Enbm9ybWFsRicvJSZmZW5jZUdRJmZhbHNlRicvJSpzZXBhcmF0b3JHRjcvJSlzdHJldGNoeUdGNy8lKnN5bW1ldHJpY0dGNy8lKGxhcmdlb3BHRjcvJS5tb3ZhYmxlbGltaXRzR0Y3LyUnYWNjZW50R0Y3LyUnbHNwYWNlR1EsMC4yMjIyMjIyZW1GJy8lJ3JzcGFjZUdGRi8lK2V4ZWN1dGFibGVHRjdGMg==">LUklbXJvd0c2Iy9JK21vZHVsZW5hbWVHNiJJLFR5cGVzZXR0aW5nR0koX3N5c2xpYkdGJzYlLUkjbW9HRiQ2LlEhRicvJSVzaXplR1EjMTRGJy8lLG1hdGh2YXJpYW50R1Enbm9ybWFsRicvJSZmZW5jZUdRJmZhbHNlRicvJSpzZXBhcmF0b3JHRjcvJSlzdHJldGNoeUdGNy8lKnN5bW1ldHJpY0dGNy8lKGxhcmdlb3BHRjcvJS5tb3ZhYmxlbGltaXRzR0Y3LyUnYWNjZW50R0Y3LyUnbHNwYWNlR1EsMC4yMjIyMjIyZW1GJy8lJ3JzcGFjZUdGRi8lK2V4ZWN1dGFibGVHRjdGMg==</Equation></Text-field>
</Input>
</Group>
<Group view="code" hide-output="false" labelreference="L8963" drawlabel="true" applyint="true" applyrational="true" applyexponent="false">
<Input><Text-field prompt="&gt; " style="Maple Input" layout="Normal"><Equation executable="true" style="2D Input" input-equation="" display="LUklbXJvd0c2Iy9JK21vZHVsZW5hbWVHNiJJLFR5cGVzZXR0aW5nR0koX3N5c2xpYkdGJzYlLUkjbW9HRiQ2LlEhRicvJSVzaXplR1EjMTRGJy8lLG1hdGh2YXJpYW50R1Enbm9ybWFsRicvJSZmZW5jZUdRJmZhbHNlRicvJSpzZXBhcmF0b3JHRjcvJSlzdHJldGNoeUdGNy8lKnN5bW1ldHJpY0dGNy8lKGxhcmdlb3BHRjcvJS5tb3ZhYmxlbGltaXRzR0Y3LyUnYWNjZW50R0Y3LyUnbHNwYWNlR1EsMC4yMjIyMjIyZW1GJy8lJ3JzcGFjZUdGRi8lK2V4ZWN1dGFibGVHRjdGMg==">LUklbXJvd0c2Iy9JK21vZHVsZW5hbWVHNiJJLFR5cGVzZXR0aW5nR0koX3N5c2xpYkdGJzYlLUkjbW9HRiQ2LlEhRicvJSVzaXplR1EjMTRGJy8lLG1hdGh2YXJpYW50R1Enbm9ybWFsRicvJSZmZW5jZUdRJmZhbHNlRicvJSpzZXBhcmF0b3JHRjcvJSlzdHJldGNoeUdGNy8lKnN5bW1ldHJpY0dGNy8lKGxhcmdlb3BHRjcvJS5tb3ZhYmxlbGltaXRzR0Y3LyUnYWNjZW50R0Y3LyUnbHNwYWNlR1EsMC4yMjIyMjIyZW1GJy8lJ3JzcGFjZUdGRi8lK2V4ZWN1dGFibGVHRjdGMg==</Equation></Text-field>
</Input>
</Group>
<Group view="code" hide-output="false" labelreference="L8556" drawlabel="true" applyint="true" applyrational="true" applyexponent="false">
<Input><Text-field prompt="&gt; " style="Maple Input" layout="Normal"><Equation executable="true" style="2D Input" input-equation="" display="LUklbXJvd0c2Iy9JK21vZHVsZW5hbWVHNiJJLFR5cGVzZXR0aW5nR0koX3N5c2xpYkdGJzYnLUkjbW9HRiQ2LlEiI0YnLyUlc2l6ZUdRIzE2RicvJSxtYXRodmFyaWFudEdRJ25vcm1hbEYnLyUmZmVuY2VHUSZmYWxzZUYnLyUqc2VwYXJhdG9yR0Y3LyUpc3RyZXRjaHlHRjcvJSpzeW1tZXRyaWNHRjcvJShsYXJnZW9wR0Y3LyUubW92YWJsZWxpbWl0c0dGNy8lJ2FjY2VudEdGNy8lJ2xzcGFjZUdRJjAuMGVtRicvJSdyc3BhY2VHRkYtSSNtaUdGJDYmUWVuY29tcGFyZX5tYWduaXR1ZGV+b2Z+Z2Vvc3Ryb3BoaWN+YW5kfm1hZ25ldHJvc3Ryb2hpY35mbG93c0YnRi8vJSdpdGFsaWNHUSV0cnVlRicvRjNRJ2l0YWxpY0YnRi8vJStleGVjdXRhYmxlR0Y3RjI=">NiI=</Equation></Text-field>
</Input>
</Group></Presentation-Block><Presentation-Block>
<Group hide-input="false" hide-output="false" labelreference="L8564" drawlabel="true" applyint="true" applyrational="true" applyexponent="false">
<Input><Text-field prompt="&gt; " style="Maple Input" layout="Normal"><Equation executable="true" style="2D Input" input-equation="u_magneto := evalf(int(int(int(u_cyl[2]^2, phi = 0 .. VectorCalculus:-`*`(2, Pi)), z = VectorCalculus:-`-`(sqrt(VectorCalculus:-`+`(1, VectorCalculus:-`-`(s^2)))) .. sqrt(VectorCalculus:-`+`(1, VectorCalculus:-`-`(s^2)))), s = 0 .. 1));" display="LUklbXJvd0c2Iy9JK21vZHVsZW5hbWVHNiJJLFR5cGVzZXR0aW5nR0koX3N5c2xpYkdGJzYpLUkjbWlHRiQ2JVEqdV9tYWduZXRvRicvJSdpdGFsaWNHUSV0cnVlRicvJSxtYXRodmFyaWFudEdRJ2l0YWxpY0YnLUkjbW9HRiQ2LVEqJmNvbG9uZXE7RicvRjNRJ25vcm1hbEYnLyUmZmVuY2VHUSZmYWxzZUYnLyUqc2VwYXJhdG9yR0Y9LyUpc3RyZXRjaHlHRj0vJSpzeW1tZXRyaWNHRj0vJShsYXJnZW9wR0Y9LyUubW92YWJsZWxpbWl0c0dGPS8lJ2FjY2VudEdGPS8lJ2xzcGFjZUdRLDAuMjc3Nzc3OGVtRicvJSdyc3BhY2VHRkwtRiw2JVEmZXZhbGZGJ0YvRjItSShtZmVuY2VkR0YkNiQtRiM2Ji1GLDYlUSRpbnRGJ0YvRjItRlM2JC1GIzYxRlctRlM2JC1GIzY0RlctRlM2JC1GIzYyLUklbXN1cEdGJDYlLUZTNiQtRiM2Ji1GLDYlUSZ1X2N5bEYnRi9GMi1GUzYmLUYjNiUtSSNtbkdGJDYkUSIyRidGOS8lK2V4ZWN1dGFibGVHRj1GOUY5LyUlb3BlbkdRIltGJy8lJmNsb3NlR1EiXUYnRmJwRjlGOS1GIzYlRl5wRi9GMi8lMXN1cGVyc2NyaXB0c2hpZnRHUSIwRictRjY2LVEiLEYnRjlGOy9GP0YxRkBGQkZERkZGSC9GS1EmMC4wZW1GJy9GTlEsMC4zMzMzMzMzZW1GJy1GNjYtUSJ+RidGOUY7Rj5GQEZCRkRGRkZIRmNxL0ZORmRxLUYsNiVRJHBoaUYnL0YwRj1GOUZncS1GNjYtUSI9RidGOUY7Rj5GQEZCRkRGRkZIRkpGTUZncS1GX3A2JEZecUY5RmdxLUY2Ni1RIy4uRidGOUY7Rj5GQEZCRkRGRkZIL0ZLUSwwLjIyMjIyMjJlbUYnRmpxRmdxRl5wLUY2Ni1RIipGJ0Y5RjtGPkZARkJGREZGRkgvRktRLDAuMTY2NjY2N2VtRicvRk5GXXMtRiw2JVEjUGlGJ0ZeckY5RmJwRjlGOUZfcUZncS1GLDYlUSJ6RidGL0YyRmdxRl9yRmdxLUY2Ni1RKiZ1bWludXMwO0YnRjlGO0Y+RkBGQkZERkZGSEZnci9GTkZoci1GLDYlUSVzcXJ0RidGXnJGOS1GUzYkLUYjNiktRl9wNiRRIjFGJ0Y5RmVzLUYsNiVRInNGJ0YvRjItRjY2LVEiXkYnRjlGO0Y+RkBGQkZERkZGSC9GS1EsMC4xMTExMTExZW1GJy9GTkZqdEZecEZicEY5RjlGZ3FGZHJGZ3FGaXNGXHRGYnBGOUY5Rl9xRmdxRmN0RmdxRl9yRmdxRmJyRmdxRmRyRmdxRmB0RmJwRjlGOUZicEY5RjktRjY2LVEiO0YnRjlGO0ZicUZARkJGREZGRkhGY3FGTUZicEY5">QyQ+SSp1X21hZ25ldG9HNiItSSZldmFsZkclKnByb3RlY3RlZEc2Iy1JJGludEc2JEYoSShfc3lzbGliR0YlNiQtRis2JC1GKzYkKiQmSSZ1X2N5bEdGJTYjIiIjRjcvSSRwaGlHRiU7IiIhLUkiKkc2JEYoL0krbW9kdWxlbmFtZUdGJUkvVmVjdG9yQ2FsY3VsdXNHRiw2JEY3SSNQaUdGKC9JInpHRiU7LUkiLUdGPjYjLUklc3FydEdGLDYjLUkiK0dGPjYkIiIiLUZINiMqJEkic0dGJUY3RkovRlQ7RjtGUEZQ</Equation></Text-field>
</Input>
<Output><Text-field style="2D Output" layout="Maple Output"><Equation executable="false" style="2D Output" display="LUklbXJvd0c2Iy9JK21vZHVsZW5hbWVHNiJJLFR5cGVzZXR0aW5nR0koX3N5c2xpYkdGJzYoLUkjbWlHRiQ2JVEqdV9tYWduZXRvRicvJSdpdGFsaWNHUSV0cnVlRicvJSxtYXRodmFyaWFudEdRJ2l0YWxpY0YnLUkjbW9HRiQ2LVEqfiYjODc4ODt+RicvRjNRJ25vcm1hbEYnLyUmZmVuY2VHUSZmYWxzZUYnLyUqc2VwYXJhdG9yR0Y9LyUpc3RyZXRjaHlHRj0vJSpzeW1tZXRyaWNHRj0vJShsYXJnZW9wR0Y9LyUubW92YWJsZWxpbWl0c0dGPS8lJ2FjY2VudEdGPS8lJ2xzcGFjZUdRJjAuMGVtRicvJSdyc3BhY2VHRkwtSSNtbkdGJDYkUVQ0NTUuODE1NzAwNjc5NDYxMjI4MjUzMDgzMzE3NzY0MjgwNTM3MTU3NDA2NTg1ODg1NzdGJ0Y5LyUrZm9yZWdyb3VuZEdRKFswLDAsMF1GJy8lKXJlYWRvbmx5R0Y9Rjk=">JCJTeCYpZWUxdTpQMEdreEokM2AjRzdZejFxOmVYISNa</Equation></Text-field>
</Output>
</Group>
<Group hide-input="false" hide-output="false" labelreference="L8574" drawlabel="true" applyint="true" applyrational="true" applyexponent="false">
<Input><Text-field prompt="&gt; " style="Maple Input" layout="Normal"><Equation executable="true" style="2D Input" input-equation="" display="LUklbXJvd0c2Iy9JK21vZHVsZW5hbWVHNiJJLFR5cGVzZXR0aW5nR0koX3N5c2xpYkdGJzYlLUkjbW9HRiQ2LlEhRicvJSVzaXplR1EjMTRGJy8lLG1hdGh2YXJpYW50R1Enbm9ybWFsRicvJSZmZW5jZUdRJmZhbHNlRicvJSpzZXBhcmF0b3JHRjcvJSlzdHJldGNoeUdGNy8lKnN5bW1ldHJpY0dGNy8lKGxhcmdlb3BHRjcvJS5tb3ZhYmxlbGltaXRzR0Y3LyUnYWNjZW50R0Y3LyUnbHNwYWNlR1EsMC4yMjIyMjIyZW1GJy8lJ3JzcGFjZUdGRi8lK2V4ZWN1dGFibGVHRjdGMg==">LUklbXJvd0c2Iy9JK21vZHVsZW5hbWVHNiJJLFR5cGVzZXR0aW5nR0koX3N5c2xpYkdGJzYlLUkjbW9HRiQ2LlEhRicvJSVzaXplR1EjMTRGJy8lLG1hdGh2YXJpYW50R1Enbm9ybWFsRicvJSZmZW5jZUdRJmZhbHNlRicvJSpzZXBhcmF0b3JHRjcvJSlzdHJldGNoeUdGNy8lKnN5bW1ldHJpY0dGNy8lKGxhcmdlb3BHRjcvJS5tb3ZhYmxlbGltaXRzR0Y3LyUnYWNjZW50R0Y3LyUnbHNwYWNlR1EsMC4yMjIyMjIyZW1GJy8lJ3JzcGFjZUdGRi8lK2V4ZWN1dGFibGVHRjdGMg==</Equation></Text-field>
</Input>
</Group>
<Group hide-input="false" hide-output="false" labelreference="L8711" drawlabel="true" applyint="true" applyrational="true" applyexponent="false">
<Input><Text-field prompt="&gt; " style="Maple Input" layout="Normal"><Equation executable="true" style="2D Input" input-equation="" display="LUklbXJvd0c2Iy9JK21vZHVsZW5hbWVHNiJJLFR5cGVzZXR0aW5nR0koX3N5c2xpYkdGJzYnLUkjbW9HRiQ2LVEiI0YnLyUsbWF0aHZhcmlhbnRHUSdub3JtYWxGJy8lJmZlbmNlR1EmZmFsc2VGJy8lKnNlcGFyYXRvckdGNC8lKXN0cmV0Y2h5R0Y0LyUqc3ltbWV0cmljR0Y0LyUobGFyZ2VvcEdGNC8lLm1vdmFibGVsaW1pdHNHRjQvJSdhY2NlbnRHRjQvJSdsc3BhY2VHUSYwLjBlbUYnLyUncnNwYWNlR0ZDLUkjbWlHRiQ2JVE2dV9nZW9zdHJvJiM4Nzg4O2V2YWxmRicvJSdpdGFsaWNHUSV0cnVlRicvRjBRJ2l0YWxpY0YnLUkobWZlbmNlZEdGJDYkLUYjNiYtRkc2JVEkaW50RidGSkZNLUZQNiQtRiM2LEZULUZQNiQtRiM2NEZULUZQNiQtRiM2Mi1JJW1zdXBHRiQ2JS1GUDYkLUYjNiYtRkc2JVEkcmhzRidGSkZNLUZQNiQtRiM2JS1GRzYlUTBzb2xfY29ycmVjdF9vZGVGJ0ZKRk0vJStleGVjdXRhYmxlR0Y0Ri9GL0ZecEYvRi8tRiM2JS1JI21uR0YkNiRRIjJGJ0YvRkpGTS8lMXN1cGVyc2NyaXB0c2hpZnRHUSIwRictRiw2LVEiLEYnRi9GMi9GNkZMRjdGOUY7Rj1GP0ZBL0ZFUSwwLjMzMzMzMzNlbUYnLUYsNi1RIn5GJ0YvRjJGNUY3RjlGO0Y9Rj9GQUZELUZHNiVRJHBoaUYnL0ZLRjRGL0ZfcS1GLDYtUSI9RidGL0YyRjVGN0Y5RjtGPUY/L0ZCUSwwLjI3Nzc3NzhlbUYnL0ZFRmpxRl9xLUZjcDYkRmhwRi9GX3EtRiw2LVEjLi5GJ0YvRjJGNUY3RjlGO0Y9Rj8vRkJRLDAuMjIyMjIyMmVtRidGREZfcUZicC1GLDYtUSIqRidGL0YyRjVGN0Y5RjtGPUY/L0ZCUSwwLjE2NjY2NjdlbUYnL0ZFRmdyLUZHNiVRI1BpRidGZXFGL0ZecEYvRi9GaXBGX3EtRkc2JVEiekYnRkpGTUZfcUZmcUZfcS1GLDYtUSomdW1pbnVzMDtGJ0YvRjJGNUY3RjlGO0Y9Rj9GYXIvRkVGYnItRkc2JVElc3FydEYnRmVxRi8tRlA2JC1GIzYqRl9zLUZHNiVRInNGJ0ZKRk0tRiw2LVEiXkYnRi9GMkY1RjdGOUY7Rj1GPy9GQlEsMC4xMTExMTExZW1GJy9GRUZhdEZicC1GLDYtUSIrRidGL0YyRjVGN0Y5RjtGPUY/RmFyRmJzLUZjcDYkUSIxRidGL0ZecEYvRi9GX3FGXnJGX3FGY3NGZnNGXnBGL0YvRmlwRmpzRmZxRlxyRl5yRmZ0Rl5wRi9GL0ZecEYvRi9GXnBGLw==">NiI=</Equation></Text-field>
</Input>
</Group>
<Group view="code" hide-output="false" labelreference="L8710" drawlabel="true" applyint="true" applyrational="true" applyexponent="false">
<Input><Text-field prompt="&gt; " style="Maple Input" layout="Normal"><Equation executable="true" style="2D Input" input-equation="" display="LUklbXJvd0c2Iy9JK21vZHVsZW5hbWVHNiJJLFR5cGVzZXR0aW5nR0koX3N5c2xpYkdGJzYlLUkjbW9HRiQ2LlEhRicvJSVzaXplR1EjMTRGJy8lLG1hdGh2YXJpYW50R1Enbm9ybWFsRicvJSZmZW5jZUdRJmZhbHNlRicvJSpzZXBhcmF0b3JHRjcvJSlzdHJldGNoeUdGNy8lKnN5bW1ldHJpY0dGNy8lKGxhcmdlb3BHRjcvJS5tb3ZhYmxlbGltaXRzR0Y3LyUnYWNjZW50R0Y3LyUnbHNwYWNlR1EsMC4yMjIyMjIyZW1GJy8lJ3JzcGFjZUdGRi8lK2V4ZWN1dGFibGVHRjdGMg==">LUklbXJvd0c2Iy9JK21vZHVsZW5hbWVHNiJJLFR5cGVzZXR0aW5nR0koX3N5c2xpYkdGJzYlLUkjbW9HRiQ2LlEhRicvJSVzaXplR1EjMTRGJy8lLG1hdGh2YXJpYW50R1Enbm9ybWFsRicvJSZmZW5jZUdRJmZhbHNlRicvJSpzZXBhcmF0b3JHRjcvJSlzdHJldGNoeUdGNy8lKnN5bW1ldHJpY0dGNy8lKGxhcmdlb3BHRjcvJS5tb3ZhYmxlbGltaXRzR0Y3LyUnYWNjZW50R0Y3LyUnbHNwYWNlR1EsMC4yMjIyMjIyZW1GJy8lJ3JzcGFjZUdGRi8lK2V4ZWN1dGFibGVHRjdGMg==</Equation></Text-field>
</Input>
</Group>
<Group hide-input="false" hide-output="false" labelreference="L8567" drawlabel="true" applyint="true" applyrational="true" applyexponent="false">
<Input><Text-field prompt="&gt; " style="Maple Input" layout="Normal"><Equation executable="true" style="2D Input" input-equation="u_geostro := Student:-NumericalAnalysis:-Quadrature(int(int(u_res^2, phi = 0 .. VectorCalculus:-`*`(2, Pi)), z = VectorCalculus:-`-`(sqrt(VectorCalculus:-`+`(VectorCalculus:-`-`(s^2), 1))) .. sqrt(VectorCalculus:-`+`(VectorCalculus:-`-`(s^2), 1))), s = 0 .. 1, method = gaussian[50])" display="LUklbXJvd0c2Iy9JK21vZHVsZW5hbWVHNiJJLFR5cGVzZXR0aW5nR0koX3N5c2xpYkdGJzYoLUkjbWlHRiQ2JVEqdV9nZW9zdHJvRicvJSdpdGFsaWNHUSV0cnVlRicvJSxtYXRodmFyaWFudEdRJ2l0YWxpY0YnLUkjbW9HRiQ2LVEqJmNvbG9uZXE7RicvRjNRJ25vcm1hbEYnLyUmZmVuY2VHUSZmYWxzZUYnLyUqc2VwYXJhdG9yR0Y9LyUpc3RyZXRjaHlHRj0vJSpzeW1tZXRyaWNHRj0vJShsYXJnZW9wR0Y9LyUubW92YWJsZWxpbWl0c0dGPS8lJ2FjY2VudEdGPS8lJ2xzcGFjZUdRLDAuMjc3Nzc3OGVtRicvJSdyc3BhY2VHRkwtRiw2JVErUXVhZHJhdHVyZUYnRi9GMi1JKG1mZW5jZWRHRiQ2JC1GIzYxLUYsNiVRJGludEYnRi9GMi1GUzYkLUYjNjRGVy1GUzYkLUYjNjItSSVtc3VwR0YkNiUtRlM2JC1GIzYmLUY2Ni5RIUYnLyUlc2l6ZUdRIzE0RidGOUY7Rj5GQEZCRkRGRkZIL0ZLUSwwLjIyMjIyMjJlbUYnL0ZORmpvLUZTNiQtRiM2JS1GLDYlUSZ1X3Jlc0YnRi9GMi8lK2V4ZWN1dGFibGVHRj1GOUY5RmNwRjlGOS1GIzYlLUkjbW5HRiQ2JFEiMkYnRjlGL0YyLyUxc3VwZXJzY3JpcHRzaGlmdEdRIjBGJy1GNjYtUSIsRidGOUY7L0Y/RjFGQEZCRkRGRkZIL0ZLUSYwLjBlbUYnL0ZOUSwwLjMzMzMzMzNlbUYnLUY2Ni1RIn5GJ0Y5RjtGPkZARkJGREZGRkhGYnEvRk5GY3EtRiw2JVEkcGhpRicvRjBGPUY5RmZxLUY2Ni1RIj1GJ0Y5RjtGPkZARkJGREZGRkhGSkZNRmZxLUZocDYkRl1xRjlGZnEtRjY2LVEjLi5GJ0Y5RjtGPkZARkJGREZGRkhGaW9GaXFGZnFGZ3AtRjY2LVEiKkYnRjlGO0Y+RkBGQkZERkZGSC9GS1EsMC4xNjY2NjY3ZW1GJy9GTkZqci1GLDYlUSNQaUYnRl1yRjlGY3BGOUY5Rl5xRmZxLUYsNiVRInpGJ0YvRjJGZnFGXnJGZnEtRjY2LVEqJnVtaW51czA7RidGOUY7Rj5GQEZCRkRGRkZIRmlvRltwLUYsNiVRJXNxcnRGJ0ZdckY5LUZTNiQtRiM2KkZicy1GLDYlUSJzRidGL0YyLUY2Ni1RIl5GJ0Y5RjtGPkZARkJGREZGRkgvRktRLDAuMTExMTExMWVtRicvRk5GY3RGZ3AtRjY2LVEiK0YnRjlGO0Y+RkBGQkZERkZGSEZpb0ZbcC1GaHA2JFEiMUYnRjlGY3BGOUY5RmZxRmNyRmZxRmVzRmhzRmNwRjlGOUZecUZcdEZeckZhckZjckZodEZecS1GLDYlUSdtZXRob2RGJ0YvRjJGXnItRiw2JVEpZ2F1c3NpYW5GJ0YvRjItRlM2Ji1GIzYlLUZocDYkUSM1MEYnRjlGY3BGOUY5LyUlb3BlbkdRIltGJy8lJmNsb3NlR1EiXUYnRmNwRjlGOUZjcEY5">PkkqdV9nZW9zdHJvRzYiLUkrUXVhZHJhdHVyZUc2JCUqcHJvdGVjdGVkRy9JK21vZHVsZW5hbWVHRiRJMk51bWVyaWNhbEFuYWx5c2lzRzYkL0YqSShTdHVkZW50RzYkSShfc3lzbGliR0YkRihGKDYlLUkkaW50RzYkRihGMDYkLUYzNiQqJEkmdV9yZXNHRiQiIiMvSSRwaGlHRiQ7IiIhLUkiKkc2JEYoL0YqSS9WZWN0b3JDYWxjdWx1c0dGNDYkRjpJI1BpR0YoL0kiekdGJDstSSItR0ZBNiMtSSVzcXJ0R0Y0NiMtSSIrR0ZBNiQtRko2IyokSSJzR0YkRjoiIiJGTC9GVTtGPkZWL0knbWV0aG9kR0YkJkkpZ2F1c3NpYW5HRiQ2IyIjXQ==</Equation></Text-field>
</Input>
<Output><Text-field style="2D Output" layout="Maple Output"><Equation executable="false" style="2D Output" display="LUklbXJvd0c2Iy9JK21vZHVsZW5hbWVHNiJJLFR5cGVzZXR0aW5nR0koX3N5c2xpYkdGJzYoLUkjbWlHRiQ2JVEqdV9nZW9zdHJvRicvJSdpdGFsaWNHUSV0cnVlRicvJSxtYXRodmFyaWFudEdRJ2l0YWxpY0YnLUkjbW9HRiQ2LVEqfiYjODc4ODt+RicvRjNRJ25vcm1hbEYnLyUmZmVuY2VHUSZmYWxzZUYnLyUqc2VwYXJhdG9yR0Y9LyUpc3RyZXRjaHlHRj0vJSpzeW1tZXRyaWNHRj0vJShsYXJnZW9wR0Y9LyUubW92YWJsZWxpbWl0c0dGPS8lJ2FjY2VudEdGPS8lJ2xzcGFjZUdRJjAuMGVtRicvJSdyc3BhY2VHRkwtSSNtbkdGJDYkUVQzNTYuMjQ0MzA3OTE0ODU4MTE3NjA4MDg3NTYyOTM1MDM3NjAyNjc2MzM0MTQzMDYxMjJGJ0Y5LyUrZm9yZWdyb3VuZEdRKFswLDAsMF1GJy8lKXJlYWRvbmx5R0Y9Rjk=">JCJTQWhJOU1qbi13Lk5IYygzM3c2ZVsieklXaU4hI1o=</Equation></Text-field>
</Output>
</Group>
<Group hide-input="false" hide-output="false" labelreference="L8577" drawlabel="true" applyint="true" applyrational="true" applyexponent="false">
<Input><Text-field prompt="&gt; " style="Maple Input" layout="Normal"><Equation executable="true" style="2D Input" input-equation="" display="LUklbXJvd0c2Iy9JK21vZHVsZW5hbWVHNiJJLFR5cGVzZXR0aW5nR0koX3N5c2xpYkdGJzYlLUkjbW9HRiQ2LlEhRicvJSVzaXplR1EjMTRGJy8lLG1hdGh2YXJpYW50R1Enbm9ybWFsRicvJSZmZW5jZUdRJmZhbHNlRicvJSpzZXBhcmF0b3JHRjcvJSlzdHJldGNoeUdGNy8lKnN5bW1ldHJpY0dGNy8lKGxhcmdlb3BHRjcvJS5tb3ZhYmxlbGltaXRzR0Y3LyUnYWNjZW50R0Y3LyUnbHNwYWNlR1EsMC4yMjIyMjIyZW1GJy8lJ3JzcGFjZUdGRi8lK2V4ZWN1dGFibGVHRjdGMg==">LUklbXJvd0c2Iy9JK21vZHVsZW5hbWVHNiJJLFR5cGVzZXR0aW5nR0koX3N5c2xpYkdGJzYlLUkjbW9HRiQ2LlEhRicvJSVzaXplR1EjMTRGJy8lLG1hdGh2YXJpYW50R1Enbm9ybWFsRicvJSZmZW5jZUdRJmZhbHNlRicvJSpzZXBhcmF0b3JHRjcvJSlzdHJldGNoeUdGNy8lKnN5bW1ldHJpY0dGNy8lKGxhcmdlb3BHRjcvJS5tb3ZhYmxlbGltaXRzR0Y3LyUnYWNjZW50R0Y3LyUnbHNwYWNlR1EsMC4yMjIyMjIyZW1GJy8lJ3JzcGFjZUdGRi8lK2V4ZWN1dGFibGVHRjdGMg==</Equation></Text-field>
</Input>
</Group>
<Group hide-input="false" hide-output="false" labelreference="L8563" drawlabel="true" applyint="true" applyrational="true" applyexponent="false">
<Input><Text-field prompt="&gt; " style="Maple Input" layout="Normal"><Equation executable="true" style="2D Input" input-equation="VectorCalculus:-`*`(u_geostro, 1/u_magneto)" display="LUklbXJvd0c2Iy9JK21vZHVsZW5hbWVHNiJJLFR5cGVzZXR0aW5nR0koX3N5c2xpYkdGJzYlLUkmbWZyYWNHRiQ2KC1GIzYlLUkjbWlHRiQ2JVEqdV9nZW9zdHJvRicvJSdpdGFsaWNHUSV0cnVlRicvJSxtYXRodmFyaWFudEdRJ2l0YWxpY0YnRjRGNy1GIzYlLUYxNiVRKnVfbWFnbmV0b0YnRjRGN0Y0RjcvJS5saW5ldGhpY2tuZXNzR1EiMUYnLyUrZGVub21hbGlnbkdRJ2NlbnRlckYnLyUpbnVtYWxpZ25HRkQvJSliZXZlbGxlZEdRJmZhbHNlRicvJStleGVjdXRhYmxlR0ZJL0Y4USdub3JtYWxGJw==">LUkiKkc2JCUqcHJvdGVjdGVkRy9JK21vZHVsZW5hbWVHNiJJL1ZlY3RvckNhbGN1bHVzRzYkRiVJKF9zeXNsaWJHRig2JEkqdV9nZW9zdHJvR0YoKiRJKnVfbWFnbmV0b0dGKCEiIg==</Equation></Text-field>
</Input>
<Output><Text-field style="2D Output" layout="Maple Output"><Equation executable="false" style="2D Output" display="LUkjbW5HNiMvSSttb2R1bGVuYW1lRzYiSSxUeXBlc2V0dGluZ0dJKF9zeXNsaWJHRic2JFFVMC43ODE1NTMzOTQwMjI2NzgyMTk2NDAyNDYzNDA3OTEzMDgxNTU2NjE4NDAwMTU0Njg2M0YnLyUsbWF0aHZhcmlhbnRHUSdub3JtYWxGJw==">JCJTam9hLFM9bWIiMzh6U2pDUyc+I3lFLSVSYDp5ISNd</Equation></Text-field>
</Output>
</Group></Presentation-Block><Presentation-Block>
<Group view="code" hide-output="false" labelreference="L8555" drawlabel="true" applyint="true" applyrational="true" applyexponent="false">
<Input><Text-field prompt="&gt; " style="Maple Input" layout="Normal"><Equation executable="true" style="2D Input" input-equation="" display="LUklbXJvd0c2Iy9JK21vZHVsZW5hbWVHNiJJLFR5cGVzZXR0aW5nR0koX3N5c2xpYkdGJzYlLUkjbW9HRiQ2LlEhRicvJSVzaXplR1EjMTRGJy8lLG1hdGh2YXJpYW50R1Enbm9ybWFsRicvJSZmZW5jZUdRJmZhbHNlRicvJSpzZXBhcmF0b3JHRjcvJSlzdHJldGNoeUdGNy8lKnN5bW1ldHJpY0dGNy8lKGxhcmdlb3BHRjcvJS5tb3ZhYmxlbGltaXRzR0Y3LyUnYWNjZW50R0Y3LyUnbHNwYWNlR1EsMC4yMjIyMjIyZW1GJy8lJ3JzcGFjZUdGRi8lK2V4ZWN1dGFibGVHRjdGMg==">LUklbXJvd0c2Iy9JK21vZHVsZW5hbWVHNiJJLFR5cGVzZXR0aW5nR0koX3N5c2xpYkdGJzYlLUkjbW9HRiQ2LlEhRicvJSVzaXplR1EjMTRGJy8lLG1hdGh2YXJpYW50R1Enbm9ybWFsRicvJSZmZW5jZUdRJmZhbHNlRicvJSpzZXBhcmF0b3JHRjcvJSlzdHJldGNoeUdGNy8lKnN5bW1ldHJpY0dGNy8lKGxhcmdlb3BHRjcvJS5tb3ZhYmxlbGltaXRzR0Y3LyUnYWNjZW50R0Y3LyUnbHNwYWNlR1EsMC4yMjIyMjIyZW1GJy8lJ3JzcGFjZUdGRi8lK2V4ZWN1dGFibGVHRjdGMg==</Equation></Text-field>
</Input>
</Group></Presentation-Block><Presentation-Block>
<Group view="code" hide-input="false" hide-output="false" labelreference="L8941" drawlabel="true" applyint="true" applyrational="true" applyexponent="false">
<Input><Text-field prompt="&gt; " style="Maple Input" layout="Normal"><Equation executable="true" style="2D Input" input-equation="" display="LUklbXJvd0c2Iy9JK21vZHVsZW5hbWVHNiJJLFR5cGVzZXR0aW5nR0koX3N5c2xpYkdGJzYlLUkjbW9HRiQ2LlEhRicvJSVzaXplR1EjMTRGJy8lLG1hdGh2YXJpYW50R1Enbm9ybWFsRicvJSZmZW5jZUdRJmZhbHNlRicvJSpzZXBhcmF0b3JHRjcvJSlzdHJldGNoeUdGNy8lKnN5bW1ldHJpY0dGNy8lKGxhcmdlb3BHRjcvJS5tb3ZhYmxlbGltaXRzR0Y3LyUnYWNjZW50R0Y3LyUnbHNwYWNlR1EsMC4yMjIyMjIyZW1GJy8lJ3JzcGFjZUdGRi8lK2V4ZWN1dGFibGVHRjdGMg==">LUklbXJvd0c2Iy9JK21vZHVsZW5hbWVHNiJJLFR5cGVzZXR0aW5nR0koX3N5c2xpYkdGJzYlLUkjbW9HRiQ2LlEhRicvJSVzaXplR1EjMTRGJy8lLG1hdGh2YXJpYW50R1Enbm9ybWFsRicvJSZmZW5jZUdRJmZhbHNlRicvJSpzZXBhcmF0b3JHRjcvJSlzdHJldGNoeUdGNy8lKnN5bW1ldHJpY0dGNy8lKGxhcmdlb3BHRjcvJS5tb3ZhYmxlbGltaXRzR0Y3LyUnYWNjZW50R0Y3LyUnbHNwYWNlR1EsMC4yMjIyMjIyZW1GJy8lJ3JzcGFjZUdGRi8lK2V4ZWN1dGFibGVHRjdGMg==</Equation></Text-field>
</Input>
</Group></Presentation-Block><RTable handle="18446883853994224686">TTdSMApJQVJUQUJMRV9TQVZFLzE4NDQ2ODgzODUzOTk0MjI0Njg2WColKWFueXRoaW5nRzYiNiQlLHZlY3RvcmZpZWxkRy8lJ2Nvb3Jkc0cmJSpjYXJ0ZXNpYW5HNiUlInhHJSJ5RyUiekdbZ2whIyUhISEiJCIkeitGLFxbW1tbW1tbXltbW28hJD8iXFtbW11bW1tcW1tbb0YxXltbW1tbW1tcW1tbb0YxXFtbW1tbW1tcW1tbbSIkOSJ6K0YsXFtbW1xbW1tdW1tbb0YxXFtbW15bW1tbW1tbb0YxXltbW1xbW1tbW1tbb0YxXFtbW1xbW1tbW1tbbUYyejdGLFtbW1tbW1tbX1tbW28iJCE9W1tbW11bW1tdW1tbbyIkZyRdW1tbW1tbW11bW1tvIiRTI1tbW1tfW1tbW1tbW29GNV1bW1tdW1tbW1tbW29GN19bW1tbW1tbW1tbW28iI2dbW1tbW1tbW11bW1ttISRHI1tbW1tdW1tbW1tbW21GOV1bW1tbW1tbW1tbW20hJDkiISIjXUYl</RTable><RTable handle="18446883853994219750">TTdSMApJQVJUQUJMRV9TQVZFLzE4NDQ2ODgzODUzOTk0MjE5NzUwWColKWFueXRoaW5nRzYiNiQlLHZlY3RvcmZpZWxkRy8lJ2Nvb3Jkc0cmJSpjYXJ0ZXNpYW5HNiUlInhHJSJ5RyUiekdbZ2whIyUhISEiJCIkIiIhRjBGMEYl</RTable><RTable handle="18446883853994206502">TTdSMApJQVJUQUJMRV9TQVZFLzE4NDQ2ODgzODUzOTk0MjA2NTAyWColKWFueXRoaW5nRzYiNiQlLHZlY3RvcmZpZWxkRy8lJ2Nvb3Jkc0cmJSpzcGhlcmljYWxHNiUlInJHJSZ0aGV0YUclJHBoaUdbZ2whIyUhISEiJCIkKiZ6KTYjRi0lIiNnIyEkOSIhIiNdIiIiLUkkY29zRzYkJSpwcm90ZWN0ZWRHJShfc3lzbGliRzYjRi5GNiomeilGMiUhJCE9IyIkRyMhISNdRjYtSSRzaW5HNiRGOkY7RjxGNiIiIUYl</RTable><RTable handle="18446883853994205046">TTdSMApJQVJUQUJMRV9TQVZFLzE4NDQ2ODgzODUzOTk0MjA1MDQ2WColKWFueXRoaW5nRzYiNiQlLHZlY3RvcmZpZWxkRy8lJ2Nvb3Jkc0cmJSpzcGhlcmljYWxHNiUlInJHJSZ0aGV0YUclJHBoaUdbZ2whIyUhISEiJCIkIiIhRjBGMEYl</RTable><RTable handle="18446883853994174574">TTdSMApJQVJUQUJMRV9TQVZFLzE4NDQ2ODgzODUzOTk0MTc0NTc0WColKWFueXRoaW5nRzYiNiQlLHZlY3RvcmZpZWxkRy8lJ2Nvb3Jkc0cmJSpjYXJ0ZXNpYW5HNiUlInhHJSJ5RyUiekdbZ2whIyUhISEiJCIkLCoqKiIoRSgpPSIjIiIiIiIjRi1GNEYuRjVGL0Y0IyEjSSIldEQqKEYyRjNGLSIiJEYvRjRGNiooRjJGM0YtRjRGL0Y6RjYqKEYyRjNGLUY0Ri9GNCMiI2QiJVleLCoqKkYyRjNGLUY1Ri5GNEYvRjRGNiooRjJGM0YuRjpGL0Y0RjYqKEYyRjNGLkY0Ri9GOkY2KihGMkYzRi5GNEYvRjRGPSw2KiRGMkYzIyIjREY/KihGMkYzRi1GNUYuRjUjIiMhKkY4KihGMkYzRi1GNUYvRjUjIiNnRjgqKEYyRjNGLkY1Ri9GNUZNKiZGMkYzRi0iIiUjIiNYRjgqJkYyRjNGLkZRRlIqJkYyRjNGL0ZRIyIjOkY4KiZGMkYzRi1GNSMhI2RGOComRjJGM0YuRjVGWSomRjJGM0YvRjUjRlpGP0Yl</RTable><RTable handle="18446883853994164222">TTdSMApJQVJUQUJMRV9TQVZFLzE4NDQ2ODgzODUzOTk0MTY0MjIyWColKWFueXRoaW5nRzYiNiQlLHZlY3RvcmZpZWxkRy8lJ2Nvb3Jkc0cmJSpzcGhlcmljYWxHNiUlInJHJSZ0aGV0YUclJHBoaUdbZ2whIyUhISEiJCIkLCQqKC1JJGNvc0c2JCUqcHJvdGVjdGVkRyUoX3N5c2xpYkc2I0YuIiIiIihFKCk9IiNGOCIiI3opNiNGLSUiI0kjISNkISIjREY4I0Y4IiVZXiwkKigtSSRzaW5HNiRGNUY2RjdGOEY5Rjp6KUY9JSIjISojISQ5IiFGQEY4IyEiIkZCIiIhRiU=</RTable><RTable handle="18446883853994218670">TTdSMApJQVJUQUJMRV9TQVZFLzE4NDQ2ODgzODUzOTk0MjE4NjcwWColKWFueXRoaW5nRzYiNiQlLHZlY3RvcmZpZWxkRy8lJ2Nvb3Jkc0cmJSpjYXJ0ZXNpYW5HNiUlInhHJSJ5RyUiekdbZ2whIyUhISEiJCIkLCQqKEYtIiIieitGLFtbW1tbW1tbXVtbW20iI0dbW1tbXVtbW1tbW1ttRjRdW1tbW1tbW1tbW1ttRjQhISM+RjJ6N0YsW1tbW1tbW1tfW1tbbyIjISpbW1tbXVtbW11bW1tvIiQhPV1bW1tbW1tbXVtbW28iJD8iW1tbW19bW1tbW1tbb0Y3XVtbW11bW1tbW1tbb0Y5X1tbW1tbW1tbW1tbbyIjSVtbW1tbW1tbXVtbW20hJDkiW1tbW11bW1tbW1tbbUY7XVtbW1tbW1tbW1tbbSEjZCEiI0RGMiMhJWxNIiVZXiwkKihGLkYyRjNGMkY2RjJGPiwkKipGL0YyLCoqJEYtIiIjRjIqJEYuRkdGMiokRi9GR0YyI0Y1IiM/RjJGMnonNiRGLUYuW1tbW1tfW1tbW3NGMl1bW1tbW1tbW1tzRjJGMiwqRkZGMkZIRjJGSUYyI0Y1RjRGMkYyIyEoKzEiSCIldERGJQ==</RTable><RTable handle="18446883853990040750">TTdSMApJQVJUQUJMRV9TQVZFLzE4NDQ2ODgzODUzOTkwMDQwNzUwWColKWFueXRoaW5nRzYiNiQlLHZlY3RvcmZpZWxkRy8lJ2Nvb3Jkc0cmJSpzcGhlcmljYWxHNiUlInJHJSZ0aGV0YUclJHBoaUdbZ2whIyUhISEiJCIkLCQqKi1JJHNpbkc2JCUqcHJvdGVjdGVkRyUoX3N5c2xpYkc2I0YuIiIjeic2I0YtIyIjRyEhIz4iIiJ6KUY6JSIjISojISQ5IiEiI0RGPUYtRj0jISVsTSIlWV4sJCosLUkkY29zRzYkRjVGNkY3Rj1GLUY9RjJGPUY5Rj16KUY6JSIjSSMhI2QhRkFGPUZCIiIhRiU=</RTable><RTable handle="18446883853994192758">TTdSMApJQVJUQUJMRV9TQVZFLzE4NDQ2ODgzODUzOTk0MTkyNzU4WColKWFueXRoaW5nRzYiNiQlLHZlY3RvcmZpZWxkRy8lJ2Nvb3Jkc0cmJSpjYXJ0ZXNpYW5HNiUlInhHJSJ5RyUiekdbZ2whIyUhISEiJCIkIiIhRjAiIiJGJQ==</RTable><RTable handle="18446883853977742022">TTdSMApJQVJUQUJMRV9TQVZFLzE4NDQ2ODgzODUzOTc3NzQyMDIyWColKWFueXRoaW5nRzYiNiQlLHZlY3RvcmZpZWxkRy8lJ2Nvb3Jkc0cmJSpjYXJ0ZXNpYW5HNiUlInhHJSJ5RyUiekdbZ2whIyUhISEiJCIkLCQqJiw+KiYsJiMhJSFbJSIldEQiIiImJSJURzYlIiIkIiIhIiIjRjhGOEYuIiInRjgqJiwsKiYsJiMhJlNNIkY3RjhGOUY8RjhGLUY+RjgjIiZvRiJGN0Y4KiRGL0Y+RkQmRjo2JUY8Rj1GOCMiIz8iI3hGOSMhIzciIihGOEYuIiIlRjgqJiwyKiZGQ0Y4Ri1GUUY4KiYsKkZIIyEmISlvI0Y3IyImT2IjRjdGOEY5IyEjQ0ZQRkkjIiNTRk1GOEYtRj5GOCMhJis3IkY3RjhGSEZZKiRGL0ZRRkQmRjo2JUY8Rj1GPSMiIzsiJEojRkkjRmZuRk1GOSNGP0ZQRjhGLkY+RjgqJkY0RjhGLUY/RjgqJiwqRkZGOEZIRkRGSUZLRjlGTkY4Ri1GUUY4KiYsLkZpbkY4RkhGWUZbb0ZERlxvRl5vRklGYW9GOUZib0Y4Ri1GPkY4IyIlISopKSIlPnhGOCokRi9GP0Y1JkY6NiVGOEY9Rj0jISNLIiVsTUZbb0ZGRkhGaW5GXG8jRl9wIiQkcEZJI0Y/Rk1GOSMhIiUiI05GOEYuRjgjRmBwIiNLLCQqJiw+RmNvRjgqJiwsKiZGQ0Y4Ri5GPkY4RkZGOEZIRkRGSUZLRjlGTkY4Ri1GUUY4KiYsMiomRkNGOEYuRlFGOComRlZGOEYuRj5GOEZpbkY4RkhGWUZbb0ZERlxvRl5vRklGYW9GOUZib0Y4Ri1GPkY4RjNGOComRmVvRjhGLkZRRjgqJkZnb0Y4Ri5GPkY4RmhvRjhGW3BGNUZccEZecEZbb0ZGRkhGaW5GXG9GYXBGSUZjcEY5RmRwRjhGLUY4IyElbE1GaHBGPUYl</RTable><RTable handle="18446883853977736486">TTdSMApJQVJUQUJMRV9TQVZFLzE4NDQ2ODgzODUzOTc3NzM2NDg2WColKWFueXRoaW5nRzYiNiQlLHZlY3RvcmZpZWxkRy8lJ2Nvb3Jkc0cmJSxjeWxpbmRyaWNhbEc2JSUic0clJHBoaUclInpHW2dsISMlISEhIiQiJCIiISwkKiZGLSIiIiw4KiYsJiMhJSFbJSIldERGMyYlIlRHNiUiIiRGMCIiI0YzRjNGLSIiJ0YzKiYsKiMiJm9GIkY5RjMqJEYvRj4jISZTTSJGOSZGOzYlRj1GMEYzIyIjPyIjeEY6IyEjNyIiKEYzRi0iIiVGMyomLC4jISYrNyJGOUYzRkQjIiZPYiNGOSokRi9GT0ZFJkY7NiVGPUYwRjAjIiM7IiRKI0ZHIyEjQ0ZLRjojRj9GTkYzRi1GPkYzKiRGL0Y/RjdGVkZCRkRGUiZGOzYlRjNGMEYwIyEjSyIlbE1GVyNGXW8iJCRwRkcjRj9GS0Y6IyEiJSIjTiMiJSEqKSkiJT54RjNGMyMhJWxNIiNLRjBGJQ==</RTable><RTable handle="18446883853996669758">TTdSMApJQVJUQUJMRV9TQVZFLzE4NDQ2ODgzODUzOTk2NjY5NzU4WColKWFueXRoaW5nRzYiNiQlLHZlY3RvcmZpZWxkRy8lJ2Nvb3Jkc0cmJSxjeWxpbmRyaWNhbEc2JSUic0clJHBoaUclInpHW2dsISMlISEhIiQiJCIiISwkKiZGLSIiIno3NiRGLUYvW1tbW1tnW1tbW2NsIiVTNl1bW1tbY1tbW1tjbCIlK2pfW1tbW19bW1tbY2xGN2FbW1tbW1tbW1tjbCIlK0BbW1tbW2NbW1tbW2whJXRLXVtbW1tfW1tbW1tsISZxPiJfW1tbW1tbW1tbW2whJSYpZltbW1tbX1tbW1tzIiUnKUhdW1tbW1tbW1tbcyIlXV8hISRgKUYzIyIkSiMiJXRERjBGJQ==</RTable><RTable handle="18446883853993654862">TTdSMApJQVJUQUJMRV9TQVZFLzE4NDQ2ODgzODUzOTkzNjU0ODYyWColKWFueXRoaW5nRzYiNiQlLHZlY3RvcmZpZWxkRy8lJ2Nvb3Jkc0cmJSpzcGhlcmljYWxHNiUlInJHJSZ0aGV0YUclJHBoaUdbZ2whIyUhISEiJCIkIiIhRjAsJCooRi0iIiItSSRzaW5HNiQlKnByb3RlY3RlZEclKF9zeXNsaWJHNiNGLkYzLFIqKC1JJGNvc0c2JEY3RjhGOSIiJ0YtRj8mJSJURzYlIiIkRjAiIiNGMyIoWGEiKikqKEY8IiIlRi1GP0ZARjMhKU5qdUUqKEY8RkdGLUZHJkZBNiVGQ0YwRjNGMyEoK2RKIyooRjxGR0YtRkdGQEYzIik/T0c6KihGPEZERi1GP0ZARjMiKU5qdUUqKEY8RkRGLUZHRkpGMyIoKzlqJSooRjxGREYtRkdGQEYzISlTc2NJKiZGLUY/RkBGMyEoWGEiKikqJEYtRj8iKStLXzoqKEY8RkRGLUZEJkZBNiVGQ0YwRjBGMyInP3ZoKihGPEZERi1GREZKRjMhKFMpeUYqKEY8RkRGLUZERkBGMyIoNT1rKComRi1GR0ZKRjNGTComRi1GR0ZARjNGTiokRi1GRyEpPzZDVyomRi1GREZaRjMhJz92aComRi1GREZKRjMiKFMpeUYqJkYtRkRGQEYzISg1PWsoKiRGLUZEIikrITMpUSZGQTYlRjNGMEYwIiZPQilGWiInIW82JUZKISc1WnBGQCIoMyo9NSEpXXpFNUYzRjMjRjNGaW9GJQ==</RTable><RTable handle="18446883853993655822">TTdSMApJQVJUQUJMRV9TQVZFLzE4NDQ2ODgzODUzOTkzNjU1ODIyWColKWFueXRoaW5nRzYiNiQlLHZlY3RvcmZpZWxkRy8lJ2Nvb3Jkc0cmJSxjeWxpbmRyaWNhbEc2JSUic0clJHBoaUclInpHW2dsISMlISEhIiQiJCwkKioiKEUoKT0iIyIiIiIiI0YtRjQsKCokRi1GNUY0KiRGL0Y1RjQjISM+IiM/RjRGNEYvRjQjISNJIiV0RCIiISwkKiYsLCokRi0iIiUiIyEqKiZ6JzYjRi8jIiQ/IiEhJDkiRjRGLUY1RjQqJEYvRkQiI0lGOCEjZCIjREY0RjRGMkYzI0Y0IiVZXkYl</RTable><RTable handle="18446883853866930774">TTdSMApJQVJUQUJMRV9TQVZFLzE4NDQ2ODgzODUzODY2OTMwNzc0WColKWFueXRoaW5nRzYiNiQlLHZlY3RvcmZpZWxkRy8lJ2Nvb3Jkc0cmJSxjeWxpbmRyaWNhbEc2JSUic0clJHBoaUclInpHW2dsISMlISEhIiQiJCIiIS0lI3VnRzYjRi1GMEYl</RTable><RTable handle="18446883853994228302">TTdSMApJQVJUQUJMRV9TQVZFLzE4NDQ2ODgzODUzOTk0MjI4MzAyWColKWFueXRoaW5nRzYiNiQlLHZlY3RvcmZpZWxkRy8lJ2Nvb3Jkc0cmJSxjeWxpbmRyaWNhbEc2JSUic0clJHBoaUclInpHW2dsISMlISEhIiQiJComJSRldGFHIiIiLCgqJkYtISIjLCgqKiIoRSgpPSIjRjIiIiNGLUYyLCgqJEYtRjpGMiokRi9GOkYyIyEjPiIjP0YyRjJGL0YyIyEjZyIldEQqKEYtIiIkRjhGOUYvRjJGQSooRi1GMnopNiRGLUYvXFtbW1tfW1tbW3ciJFMjXltbW1tbW1tbW3ciJD8iXFtbW1tbW1tbW28hJDkiRjJGOEY5I0YyIiVZXkYyISIiKiZGLUZOLCgqKEY4RjlGO0YyRi9GMkZBKihGOEY5Ri1GOkYvRjJGQSomRkdGMkY4RjlGTEYyRjIqKEY4RjlGLUYyRi9GMiMhJD8lRkNGMiw0KipGLUYyei9GSFxbW1tbY1tbW1tfbCImK0UiXltbW1tfW1tbW19sIiYrXyNgW1tbW1tbW1tbX2xGWlxbW1tbX1tbW1t3ISZTUiNeW1tbW1tbW1tbd0ZmblxbW1tbW1tbW1tvIiYrMCJGMiwsKiRGLSIiJSIjISoqJnonNiNGLyNGSiFGS0YyRi1GOkYyKiRGL0ZqbiIjSUY9ISNkIiNERjJGMkY4RjkjIiRKIyIpZTFDOCoqRi1GMno3RkhbW1tbW2dbW1tbY2wiJVM2XVtbW1tjW1tbW2NsIiUral9bW1tbX1tbW1tjbEZpb2FbW1tbW1tbW1tjbCIlK0BbW1tbW2NbW1tbW2whJXRLXVtbW1tfW1tbW1tsISZxPiJfW1tbW1tbW1tbW2whJSYpZltbW1tbX1tbW1tzIiUnKUhdW1tbW1tbW1tbcyIlXV8hISRgKUYyRkdGMkY4RjlGY28qLEYtRjJGZ29GMkY4RjlGO0YyRi9GMiMhJmdRIiIoSC5pJyosRi1GOnovRkhbW1tbW2VbW1tbX2wiJVNvXVtbW1thW1tbW19sRmVuX1tbW1tdW1tbW19sRlpbW1tbW2FbW1tbdyEmIzQ4XVtbW1tdW1tbW3dGZm5bW1tbW11bW1tbbyIlc2ZGMkY4RjlGO0YyRi9GMiMhJUlwRmRwKipGLUZFRmdvRjJGOEY5Ri9GMkZicCooLSUjdWdHNiNGLUYyRkdGMkY4RjlGTCosLSUlZGlmZkc2JEZecUYtRjJGOEY5Ri1GMkY7RjJGL0YyIyEjSUZDKipGXnFGMkY4RjlGO0YyRi9GMkZlcSoqRl5xRjJGOEY5Ri1GOkYvRjJGQSomRjFGMiwmKiZGLUZOLCoqKEY4RjlGLUYyRi9GOiMhJD8iRkMqKEY4RjlGLUYyRjtGMkZBKiZGLUZFRjhGOUZBKihGLUYyeilGSFtbW1tbX1tbW1tzRkldW1tbW1tbW1tbcyIkZyQhRktGMkY4RjlGTEYyRjIqJkYtRk4sKkZdckZBRmByRmVxKiYsJiokRi1GRUZkciomRl1vRjJGLUYyRjpGMkY4RjkjRk5GTSomRi1GMiwqKiZGOEY5Ri9GOkZBKiZGOEY5RjtGMkZlcSomRjhGOUYtRjpGQSomeilGSFtbW1tbX1tbW1tzIiUhMyJdW1tbW1tbW1tbc0ZJISEkRyNGMkY4RjlGW3NGMkYyRjJGTkYyRiU=</RTable>
</Worksheet>
