# Supplementary material for: Determination of the instantaneous geostrophic flow within the three-dimensional magnetostrophic regime
Source: Proc Math Phys Eng Sci. 2018 Oct 3;474(2218):20180412. doi: 10.1098/rspa.2018.0412 (PMC6237501; doi:10.1098/rspa.2018.0412)
Supplement: ESM1 - 4 [file rspa20180412supp1.zip › rspa20180412suppl2.mw]

<?xml version="1.0" encoding="UTF-8"?>
<Worksheet>
<Version major="2016" minor="2"/>
<Label-Scheme value="2" prefix=""/>
<View-Properties presentation="false" autoexpanding_sections="true" UserProfileName="Maple Default Profile" NumericFormat-ApplyInteger="true" NumericFormat-ApplyRational="true" NumericFormat-ApplyExponent="false">
</View-Properties>
<MapleNet-Properties prettyprint="3" warnlevel="3" preplot="" helpbrowser="standard" contextmenusize="automatic" displayprecision="-1" echo="1" unitattributes="&quot;fontweight&quot; = &quot;bold&quot;" imaginaryunit="I" longdelim="true" elisiontermsthreshold="10000" elisiondigitsafter="100" elisiondigitsbefore="100" plotdevice="inline" errorbreak="1" plotoptions="" plotdriver="opengl" quiet="false" elisiontermsbefore="100" elisiontermsafter="100" screenwidth="79" indentamount="4" plotoutput="terminal" screenpixelheight="1080" rtablesize="10" useclientjvm="true" labelwidth="20" postplot="" typesetting="standard" ansi="false" elisiondigitsthreshold="10000" showassumed="1" errorcursor="false" labelling="true" screenheight="25" prompt="&gt; " verboseproc="1" latexwidth="8.0" ShowLabels="true"/>
<Styles>
<Font name="Heading 1" background="[255,255,255]" bold="true" executable="false" family="Times New Roman" foreground="[0,0,0]" italic="false" opaque="false" readonly="false" size="18" subscript="false" superscript="false" underline="false" placeholder="false"/>
<Font name="Warning" background="[255,255,255]" bold="false" executable="false" family="Courier New" foreground="[0,0,255]" italic="false" opaque="false" readonly="true" size="12" subscript="false" superscript="false" underline="false" placeholder="false"/>
<Font name="2D Output" background="[255,255,255]" bold="false" executable="false" family="Times New Roman" foreground="[0,0,255]" italic="false" opaque="false" readonly="true" size="12" subscript="false" superscript="false" underline="false" placeholder="false"/>
<Font name="Heading 4" background="[255,255,255]" bold="false" executable="false" family="Times New Roman" foreground="[0,0,0]" italic="true" opaque="false" readonly="false" size="12" subscript="false" superscript="false" underline="false" placeholder="false"/>
<Font name="Line Printed Output" background="[255,255,255]" bold="false" executable="false" family="Courier New" foreground="[0,0,255]" italic="false" opaque="false" readonly="true" size="12" subscript="false" superscript="false" underline="false" placeholder="false"/>
<Font name="Heading 2" background="[255,255,255]" bold="true" executable="false" family="Times New Roman" foreground="[0,0,0]" italic="false" opaque="false" readonly="false" size="16" subscript="false" superscript="false" underline="false" placeholder="false"/>
<Font name="Maple Output" background="[255,255,255]" bold="false" executable="false" family="Times New Roman" foreground="[0,0,0]" italic="false" opaque="false" readonly="false" size="12" subscript="false" superscript="false" underline="false" placeholder="false"/>
<Font name="2D Inert Output" background="[255,255,255]" bold="false" executable="true" family="Times New Roman" foreground="[144,144,144]" italic="false" opaque="false" readonly="false" size="12" subscript="false" superscript="false" underline="false" placeholder="false"/>
<Font name="Heading 3" background="[255,255,255]" bold="true" executable="false" family="Times New Roman" foreground="[0,0,0]" italic="true" opaque="false" readonly="false" size="14" subscript="false" superscript="false" underline="false" placeholder="false"/>
<Font name="Diagnostic" background="[255,255,255]" bold="false" executable="false" family="Courier New" foreground="[40,120,40]" italic="false" opaque="false" readonly="true" size="12" subscript="false" superscript="false" underline="false" placeholder="false"/>
<Font name="Ordered List 1" background="[255,255,255]" bold="false" executable="false" family="Times New Roman" foreground="[0,0,0]" italic="false" opaque="false" readonly="false" size="12" subscript="false" superscript="false" underline="false" placeholder="false"/>
<Font name="Maple Input" background="[255,255,255]" bold="true" executable="true" family="Courier New" foreground="[120,0,14]" italic="false" opaque="false" readonly="false" size="12" subscript="false" superscript="false" underline="false" placeholder="false"/>
<Font name="Text Output" background="[255,255,255]" bold="false" executable="false" family="Courier New" foreground="[0,0,255]" italic="false" opaque="false" readonly="true" size="12" subscript="false" superscript="false" underline="false" placeholder="false"/>
<Font name="Ordered List 2" background="[255,255,255]" bold="false" executable="false" family="Times New Roman" foreground="[0,0,0]" italic="false" opaque="false" readonly="false" size="12" subscript="false" superscript="false" underline="false" placeholder="false"/>
<Font name="Ordered List 3" background="[255,255,255]" bold="false" executable="false" family="Times New Roman" foreground="[0,0,0]" italic="false" opaque="false" readonly="false" size="12" subscript="false" superscript="false" underline="false" placeholder="false"/>
<Font name="Ordered List 4" background="[255,255,255]" bold="false" executable="false" family="Times New Roman" foreground="[0,0,0]" italic="false" opaque="false" readonly="false" size="12" subscript="false" superscript="false" underline="false" placeholder="false"/>
<Font name="Ordered List 5" background="[255,255,255]" bold="false" executable="false" family="Times New Roman" foreground="[0,0,0]" italic="false" opaque="false" readonly="false" size="12" subscript="false" superscript="false" underline="false" placeholder="false"/>
<Font name="Annotation Title" background="[255,255,255]" bold="true" executable="false" family="Times New Roman" foreground="[0,0,0]" italic="false" opaque="false" readonly="false" size="18" subscript="false" superscript="false" underline="false" placeholder="false"/>
<Font name="Header and Footer" background="[255,255,255]" bold="false" executable="false" family="Times New Roman" foreground="[0,0,0]" italic="false" opaque="false" readonly="false" size="10" subscript="false" superscript="false" underline="false" placeholder="false"/>
<Font name="HyperlinkError" background="[255,255,255]" bold="false" executable="false" family="Courier New" foreground="[255,0,255]" italic="false" opaque="false" readonly="true" size="12" subscript="false" superscript="false" underline="true" placeholder="false"/>
<Font name="Atomic Variable" background="[255,255,255]" bold="false" executable="false" family="Times New Roman" foreground="[175,0,175]" italic="true" opaque="false" readonly="false" size="12" subscript="false" superscript="false" underline="false" placeholder="false"/>
<Font name="HyperlinkWarning" background="[255,255,255]" bold="false" executable="false" family="Courier New" foreground="[0,0,255]" italic="false" opaque="false" readonly="true" size="12" subscript="false" superscript="false" underline="true" placeholder="false"/>
<Font name="Dictionary Hyperlink" background="[255,255,255]" bold="false" executable="false" family="Times New Roman" foreground="[147,0,15]" italic="false" opaque="false" readonly="false" size="12" subscript="false" superscript="false" underline="true" placeholder="false"/>
<Font name="2D Math" background="[255,255,255]" bold="false" executable="true" family="Times New Roman" foreground="[0,0,0]" italic="false" opaque="false" readonly="false" size="12" subscript="false" superscript="false" underline="false" placeholder="false"/>
<Font name="Bullet Item" background="[255,255,255]" bold="false" executable="false" family="Times New Roman" foreground="[0,0,0]" italic="false" opaque="false" readonly="false" size="12" subscript="false" superscript="false" underline="false" placeholder="false"/>
<Font name="Maple Plot" background="[255,255,255]" bold="false" executable="false" family="Times New Roman" foreground="[0,0,0]" italic="false" opaque="false" readonly="false" size="12" subscript="false" superscript="false" underline="false" placeholder="false"/>
<Font name="Annotation Text" background="[255,255,255]" bold="false" executable="false" family="Times New Roman" foreground="[0,0,0]" italic="false" opaque="false" readonly="false" size="12" subscript="false" superscript="false" underline="false" placeholder="false"/>
<Font name="List Item" background="[255,255,255]" bold="false" executable="false" family="Times New Roman" foreground="[0,0,0]" italic="false" opaque="false" readonly="false" size="12" subscript="false" superscript="false" underline="false" placeholder="false"/>
<Font name="Dash Item" background="[255,255,255]" bold="false" executable="false" family="Times New Roman" foreground="[0,0,0]" italic="false" opaque="false" readonly="false" size="12" subscript="false" superscript="false" underline="false" placeholder="false"/>
<Font name="2D Input" background="[255,255,255]" bold="false" executable="true" family="Times New Roman" foreground="[0,0,0]" italic="false" opaque="false" readonly="false" size="12" subscript="false" superscript="false" underline="false" placeholder="false"/>
<Font name="Error" background="[255,255,255]" bold="false" executable="false" family="Courier New" foreground="[255,0,255]" italic="false" opaque="false" readonly="true" size="12" subscript="false" superscript="false" underline="false" placeholder="false"/>
<Font name="Title" background="[255,255,255]" bold="true" executable="false" family="Times New Roman" foreground="[0,0,0]" italic="false" opaque="false" readonly="false" size="18" subscript="false" superscript="false" underline="false" placeholder="false"/>
<Font name="Text" background="[255,255,255]" bold="false" executable="false" family="Times New Roman" foreground="[0,0,0]" italic="false" opaque="false" readonly="false" size="12" subscript="false" superscript="false" underline="false" placeholder="false"/>
<Font name="Normal" background="[255,255,255]" bold="false" executable="false" family="Times New Roman" foreground="[0,0,0]" italic="false" opaque="false" readonly="false" size="12" subscript="false" superscript="false" underline="false" placeholder="false"/>
<Font name="Caption Reference" background="[255,255,255]" bold="true" executable="false" family="Times New Roman" foreground="[0,0,0]" italic="false" opaque="false" readonly="false" size="12" subscript="false" superscript="false" underline="false" placeholder="false"/>
<Font name="Code" background="[255,255,255]" bold="false" executable="false" family="Courier New" foreground="[255,0,0]" italic="false" opaque="false" readonly="false" size="12" subscript="false" superscript="false" underline="false" placeholder="false"/>
<Font name="Maple Input Placeholder" background="[255,255,255]" bold="true" executable="true" family="Courier New" foreground="[200,0,200]" italic="false" opaque="false" readonly="false" size="12" subscript="false" superscript="false" underline="false" placeholder="true"/>
<Font name="Equation Label" background="[255,255,255]" bold="true" executable="false" family="Times New Roman" foreground="[0,0,0]" italic="false" opaque="false" readonly="false" size="12" subscript="false" superscript="false" underline="false" placeholder="false"/>
<Font name="Author" background="[255,255,255]" bold="false" executable="false" family="Times New Roman" foreground="[0,0,0]" italic="false" opaque="false" readonly="false" size="12" subscript="false" superscript="false" underline="false" placeholder="false"/>
<Font name="Hyperlink" background="[255,255,255]" bold="false" executable="false" family="Times New Roman" foreground="[0,128,128]" italic="false" opaque="false" readonly="false" size="12" subscript="false" superscript="false" underline="true" placeholder="false"/>
<Font name="Caption Text" background="[255,255,255]" bold="true" executable="false" family="Times New Roman" foreground="[0,0,0]" italic="false" opaque="false" readonly="false" size="12" subscript="false" superscript="false" underline="false" placeholder="false"/>
<Layout name="Heading 1" alignment="left" bullet="none" firstindent="0" leftmargin="0" rightmargin="0" linespacing="0.0" spaceabove="8" spacebelow="4" linebreak="space" pagebreak-before="false" initial="0" bulletsuffix=""/>
<Layout name="Warning" alignment="left" bullet="none" firstindent="0" leftmargin="0" rightmargin="0" linespacing="0.0" spaceabove="0" spacebelow="0" linebreak="space" pagebreak-before="false" initial="0" bulletsuffix=""/>
<Layout name="Heading 4" alignment="left" bullet="none" firstindent="0" leftmargin="0" rightmargin="0" linespacing="0.0" spaceabove="0" spacebelow="0" linebreak="space" pagebreak-before="false" initial="0" bulletsuffix=""/>
<Layout name="Line Printed Output" alignment="left" bullet="none" firstindent="0" leftmargin="0" rightmargin="0" linespacing="0.0" spaceabove="0" spacebelow="0" linebreak="any" pagebreak-before="false" initial="0" bulletsuffix=""/>
<Layout name="Heading 2" alignment="left" bullet="none" firstindent="0" leftmargin="0" rightmargin="0" linespacing="0.0" spaceabove="8" spacebelow="2" linebreak="space" pagebreak-before="false" initial="0" bulletsuffix=""/>
<Layout name="Maple Output" alignment="centred" bullet="none" firstindent="0" leftmargin="0" rightmargin="0" linespacing="0.3" spaceabove="0" spacebelow="0" linebreak="space" pagebreak-before="false" initial="0" bulletsuffix=""/>
<Layout name="Heading 3" alignment="left" bullet="none" firstindent="0" leftmargin="0" rightmargin="0" linespacing="0.0" spaceabove="0" spacebelow="0" linebreak="space" pagebreak-before="false" initial="0" bulletsuffix=""/>
<Layout name="Diagnostic" alignment="left" bullet="none" firstindent="0" leftmargin="0" rightmargin="0" linespacing="0.0" spaceabove="0" spacebelow="0" linebreak="any" pagebreak-before="false" initial="0" bulletsuffix=""/>
<Layout name="Ordered List 1" alignment="left" bullet="numeric" firstindent="0" leftmargin="0" rightmargin="0" linespacing="0.0" spaceabove="3" spacebelow="3" linebreak="space" pagebreak-before="false" initial="-1" bulletsuffix="."/>
<Layout name="Text Output" alignment="left" bullet="none" firstindent="0" leftmargin="0" rightmargin="0" linespacing="0.0" spaceabove="0" spacebelow="0" linebreak="newline" pagebreak-before="false" initial="0" bulletsuffix=""/>
<Layout name="Ordered List 2" alignment="left" bullet="alphabetic" firstindent="0" leftmargin="36" rightmargin="0" linespacing="0.0" spaceabove="3" spacebelow="3" linebreak="space" pagebreak-before="false" initial="-1" bulletsuffix="."/>
<Layout name="Ordered List 3" alignment="left" bullet="roman" firstindent="0" leftmargin="72" rightmargin="0" linespacing="0.0" spaceabove="3" spacebelow="3" linebreak="space" pagebreak-before="false" initial="-1" bulletsuffix="."/>
<Layout name="Ordered List 4" alignment="left" bullet="ALPHABETIC" firstindent="0" leftmargin="108" rightmargin="0" linespacing="0.0" spaceabove="3" spacebelow="3" linebreak="space" pagebreak-before="false" initial="-1" bulletsuffix="."/>
<Layout name="Ordered List 5" alignment="left" bullet="ROMAN" firstindent="0" leftmargin="144" rightmargin="0" linespacing="0.0" spaceabove="3" spacebelow="3" linebreak="space" pagebreak-before="false" initial="-1" bulletsuffix="."/>
<Layout name="Annotation Title" alignment="centred" bullet="none" firstindent="0" leftmargin="0" rightmargin="0" linespacing="0.0" spaceabove="12" spacebelow="12" linebreak="space" pagebreak-before="false" initial="0" bulletsuffix=""/>
<Layout name="HyperlinkError" alignment="left" bullet="none" firstindent="0" leftmargin="0" rightmargin="0" linespacing="0.0" spaceabove="0" spacebelow="0" linebreak="space" pagebreak-before="false" initial="0" bulletsuffix=""/>
<Layout name="HyperlinkWarning" alignment="left" bullet="none" firstindent="0" leftmargin="0" rightmargin="0" linespacing="0.0" spaceabove="0" spacebelow="0" linebreak="space" pagebreak-before="false" initial="0" bulletsuffix=""/>
<Layout name="Bullet Item" alignment="left" bullet="dot" firstindent="0" leftmargin="0" rightmargin="0" linespacing="0.0" spaceabove="3" spacebelow="3" linebreak="space" pagebreak-before="false" initial="0" bulletsuffix=""/>
<Layout name="Maple Plot" alignment="centred" bullet="none" firstindent="0" leftmargin="0" rightmargin="0" linespacing="0.0" spaceabove="0" spacebelow="0" linebreak="space" pagebreak-before="false" initial="0" bulletsuffix=""/>
<Layout name="List Item" alignment="left" bullet="indent" firstindent="0" leftmargin="0" rightmargin="0" linespacing="0.0" spaceabove="3" spacebelow="3" linebreak="space" pagebreak-before="false" initial="0" bulletsuffix=""/>
<Layout name="Dash Item" alignment="left" bullet="dash" firstindent="0" leftmargin="0" rightmargin="0" linespacing="0.0" spaceabove="3" spacebelow="3" linebreak="space" pagebreak-before="false" initial="0" bulletsuffix=""/>
<Layout name="Error" alignment="left" bullet="none" firstindent="0" leftmargin="0" rightmargin="0" linespacing="0.0" spaceabove="0" spacebelow="0" linebreak="space" pagebreak-before="false" initial="0" bulletsuffix=""/>
<Layout name="Title" alignment="centred" bullet="none" firstindent="0" leftmargin="0" rightmargin="0" linespacing="0.0" spaceabove="12" spacebelow="12" linebreak="space" pagebreak-before="false" initial="0" bulletsuffix=""/>
<Layout name="Normal" alignment="left" bullet="none" firstindent="0" leftmargin="0" rightmargin="0" linespacing="0.0" spaceabove="0" spacebelow="0" linebreak="space" pagebreak-before="false" initial="0" bulletsuffix=""/>
<Layout name="Author" alignment="centred" bullet="none" firstindent="0" leftmargin="0" rightmargin="0" linespacing="0.0" spaceabove="8" spacebelow="8" linebreak="space" pagebreak-before="false" initial="0" bulletsuffix=""/>
<Pencil-style name="Pencil 1" pen-color="[0,0,0]" pen-height="1.0" pen-width="1.0" pen-opacity="1.0"/>
<Pencil-style name="Pencil 2" pen-color="[0,0,255]" pen-height="1.0" pen-width="1.0" pen-opacity="1.0"/>
<Pencil-style name="Pencil 3" pen-color="[0,0,0]" pen-height="3.0" pen-width="3.0" pen-opacity="1.0"/>
<Pencil-style name="Pencil 4" pen-color="[0,0,255]" pen-height="3.0" pen-width="3.0" pen-opacity="1.0"/>
<Pencil-style name="Pencil 5" pen-color="[255,0,0]" pen-height="5.0" pen-width="5.0" pen-opacity="1.0"/>
<Highlighter-style name="Highlighter 5" pen-color="[255,255,0]" pen-height="48.0" pen-width="48.0" pen-opacity="0.8"/>
<Highlighter-style name="Highlighter 3" pen-color="[51,255,0]" pen-height="24.0" pen-width="24.0" pen-opacity="0.8"/>
<Highlighter-style name="Highlighter 4" pen-color="[0,255,255]" pen-height="32.0" pen-width="32.0" pen-opacity="0.8"/>
<Highlighter-style name="Highlighter 1" pen-color="[255,153,255]" pen-height="12.0" pen-width="8.0" pen-opacity="0.8"/>
<Highlighter-style name="Highlighter 2" pen-color="[255,204,0]" pen-height="14.0" pen-width="14.0" pen-opacity="0.8"/>
</Styles>
<Startup-Code startupcode=""/>
<Task-table>
    <Task-category name="&lt;default&gt;"/>
</Task-table>
<Task/><Presentation-Block>
<Group view="code" hide-output="false" labelreference="L6480" drawlabel="true">
<Input><Text-field style="Text" layout="Normal">This worksheet solves Taylor's ODE to determine the instantaneous geostrophic flow, both analytically where possible and numerically using a least squares scheme.</Text-field><Text-field style="Text" layout="Normal">The Taylor equation is in general not valid due to an incorrect treatmment of the boundary conditions and so these solutions are not correct, except for the specific case of purely toroidal non-axisymmetric magnetic fields.</Text-field><Text-field style="Text" layout="Normal"></Text-field><Text-field style="Text" layout="Normal"></Text-field><Text-field prompt="&gt; " style="Maple Input" layout="Normal">restart: </Text-field>
</Input>
</Group>
<Group view="code" hide-output="false" labelreference="L6603" drawlabel="true" applyint="true" applyrational="true">
<Input><Text-field prompt="&gt; " style="Maple Input" layout="Normal">Digits := 50:</Text-field>
</Input>
</Group>
<Group view="code" hide-output="false" labelreference="L6652" drawlabel="true">
<Input><Text-field prompt="&gt; " style="Maple Input" layout="Normal">with(orthopoly, P): 
with(VectorCalculus): 
SetCoordinates(cartesian[x,y,z]):</Text-field>
</Input>
</Group>
<Group view="code" hide-output="false" labelreference="L6648" drawlabel="true">
<Input><Text-field prompt="&gt; " style="Heading 1" executable="true" layout="Heading 1"><Font executable="true"># Define some useful routines to construct spherical harmonics</Font></Text-field>
</Input>
</Group>
<Group view="code" hide-output="false" labelreference="L6564" drawlabel="true">
<Input><Text-field prompt="&gt; " style="Maple Input" layout="Normal"><Equation executable="true" style="Maple Input" input-equation="" display="LUklbXJvd0c2Iy9JK21vZHVsZW5hbWVHNiJJLFR5cGVzZXR0aW5nR0koX3N5c2xpYkdGJzYpLUkjbW9HRiQ2LlEiI0YnLyUsbWF0aHZhcmlhbnRHUSVib2xkRicvJStmb250d2VpZ2h0R0YxLyUmZmVuY2VHUSZmYWxzZUYnLyUqc2VwYXJhdG9yR0Y2LyUpc3RyZXRjaHlHRjYvJSpzeW1tZXRyaWNHRjYvJShsYXJnZW9wR0Y2LyUubW92YWJsZWxpbWl0c0dGNi8lJ2FjY2VudEdGNi8lJ2xzcGFjZUdRJjAuMGVtRicvJSdyc3BhY2VHRkUtSSNtaUdGJDYmUWdwfkwxfmlzfnRoZXRhLWZhY3Rvcn5pbn5zcGhlcmljYWx+aGFybW9uaWN+KG5vdGV+dGhhdH5QKGwseCl+aXN+dGhlfmwtdGh+TGVnZW5kcmV+cG9seW5vbWlhbClGJy8lJ2l0YWxpY0dGNkYvRjIvJSdmYW1pbHlHUTBUaW1lc35OZXd+Um9tYW5GJy8lK2ZvcmVncm91bmRHUShbMCwwLDBdRicvJStleGVjdXRhYmxlR0Y2Ri9GMg==">NiI=</Equation></Text-field>
</Input>
</Group>
<Group hide-input="false" hide-output="false" labelreference="L6482" drawlabel="true">
<Input><Text-field prompt="&gt; " style="Maple Input" layout="_pstyle1" linespacing="0.0" initial="0" firstindent="0" leftmargin="0" layout_style_name="_pstyle1" pagebreak-before="false" spaceabove="0" linebreak="space" rightmargin="0" bulletsuffix="" alignment="left" bullet="none" spacebelow="0">L1 := (l,m) -&gt; if type(m, numeric) then if m &lt;&gt; 0 then sin(theta)^abs(m) * subs(z=cos(theta), diff(P(l,z),z$abs(m))) else P(l, cos(theta)) end if else 'L1'(l,m) end if;</Text-field>
</Input>
<Output><Text-field style="2D Output" layout="Maple Output"><Equation executable="false" style="2D Output" display="LUklbXJvd0c2Iy9JK21vZHVsZW5hbWVHNiJJLFR5cGVzZXR0aW5nR0koX3N5c2xpYkdGJzYoLUkjbWlHRiQ2JVEjTDFGJy8lJ2l0YWxpY0dRJXRydWVGJy8lLG1hdGh2YXJpYW50R1EnaXRhbGljRictSSNtb0dGJDYtUSp+JiM4Nzg4O35GJy9GM1Enbm9ybWFsRicvJSZmZW5jZUdRJmZhbHNlRicvJSpzZXBhcmF0b3JHRj0vJSlzdHJldGNoeUdGPS8lKnN5bW1ldHJpY0dGPS8lKGxhcmdlb3BHRj0vJS5tb3ZhYmxlbGltaXRzR0Y9LyUnYWNjZW50R0Y9LyUnbHNwYWNlR1EmMC4wZW1GJy8lJ3JzcGFjZUdGTC1GIzYoLUkobWZlbmNlZEdGJDYkLUYjNigtRiw2JVEibEYnRi9GMi1GNjYtUSIsRidGOUY7L0Y/RjFGQEZCRkRGRkZIRkovRk5RLDAuMzMzMzMzM2VtRictRiw2JVEibUYnRi9GMi8lK2ZvcmVncm91bmRHUShbMCwwLDBdRicvJSlyZWFkb25seUdGPUY5RjktRjY2LVEoJiM4NTk0O0YnRjlGO0Y+RkBGQkZERkZGSEZKRk0tRiM2KC1GIzYtLUY2Ni9RI2lmRicvJSVib2xkR0YxL0YzUSVib2xkRicvJStmb250d2VpZ2h0R0ZecEY7Rj5GQEZCRkRGRkZIRkpGTS1JJ21zcGFjZUdGJDYmLyUnaGVpZ2h0R1EmMC4wZXhGJy8lJndpZHRoR1EmMC41ZW1GJy8lJmRlcHRoR0ZmcC8lKmxpbmVicmVha0dRJWF1dG9GJy1GIzYoLUYsNiVRJXR5cGVGJ0YvRjItRjY2LVEwJkFwcGx5RnVuY3Rpb247RidGOUY7Rj5GQEZCRkRGRkZIRkpGTS1GUjYkLUYjNihGaW5GWS1GLDYlUShudW1lcmljRidGL0YyRlxvRl9vRjlGOUZcb0Zfb0Y5RmFwLUY2Ni9RJXRoZW5GJ0ZbcEZdcEZfcEY7Rj5GQEZCRkRGRkZIRkpGTS1GYnA2JkZkcEZncEZqcC9GXXFRNmluY3JlYXNlaW5kZW50bmV3bGluZUYnLUYjNigtRiM2LUZob0ZhcC1GIzYoRmluLUY2Ni1RJSZuZTtGJ0Y5RjtGPkZARkJGREZGRkgvRktRLDAuMjc3Nzc3OGVtRicvRk5GX3MtSSNtbkdGJDYkUSIwRidGOUZcb0Zfb0Y5RmFwRl5yRmFyLUYjNiYtSSVtc3VwR0YkNiUtRiM2KC1GLDYlUSRzaW5GJy9GMEY9RjlGZHEtRlI2JC1GIzYmLUYsNiVRJyYjOTUyO0YnRl90RjlGXG9GX29GOUY5RlxvRl9vRjktRlI2KEZpbkY5L0krbXNlbWFudGljc0dGJFEkYWJzRicvJSVvcGVuR1EpJnZlcmJhcjtGJy8lJmNsb3NlR0ZedUZpdC8lMXN1cGVyc2NyaXB0c2hpZnRHRmRzLUY2Ni1RMSZJbnZpc2libGVUaW1lcztGJ0Y5RjtGPkZARkJGREZGRkhGSkZNLUYjNigtRiw2JVElc3Vic0YnRi9GMkZkcS1GUjYkLUYjNigtRiM2KC1GLDYlUSJ6RidGL0YyLUY2Ni1RIj1GJ0Y5RjtGPkZARkJGREZGRkhGXnNGYHMtRiM2KC1GLDYlUSRjb3NGJ0ZfdEY5RmRxRmB0RlxvRl9vRjlGXG9GX29GOUZZLUYjNigtSSZtZnJhY0dGJDYoLUYjNiYtRmhzNiUtRjY2LVErJlBhcnRpYWxEO0YnRjlGO0Y+RkBGQkZERkZGSEZKRk1GZ3RGYXVGXG9GX29GOS1GIzYmLUYjNidGZXctRmhzNiVGYXZGZ3RGYXVGXG9GX29GOUZcb0Zfb0Y5LyUubGluZXRoaWNrbmVzc0dRIjFGJy8lK2Rlbm9tYWxpZ25HUSdjZW50ZXJGJy8lKW51bWFsaWduR0ZjeC8lKWJldmVsbGVkR0Y9RmN1LUYjNigtRiw2JVEiUEYnRi9GMkZkcS1GUjYkLUYjNihGVkZZRmF2RlxvRl9vRjlGOUZcb0Zfb0Y5RlxvRl9vRjlGXG9GX29GOUY5RlxvRl9vRjlGOS1GYnA2JkZkcEZncEZqcC9GXXFRNmRlY3JlYXNlaW5kZW50bmV3bGluZUYnRlxvRl9vRjktRiM2KS1GNjYvUSVlbHNlRidGW3BGXXBGX3BGO0Y+RkBGQkZERkZGSEZKRk1GYXItRiM2KEZqeEZkcS1GUjYkLUYjNihGVkZZRmd2RlxvRl9vRjlGOUZcb0Zfb0Y5RmF5RlxvRl9vRjktRjY2L1EnZW5kfmlmRidGW3BGXXBGX3BGO0Y+RkBGQkZERkZGSEZKRk1GXG9GX29GOUZheUZcb0Zfb0Y5LUYjNilGZ3lGYXItRiM2KC1GIzYoLUY2Ni1RIidGJ0Y5RjtGPkZARkJGREZGRkgvRktRLDAuMTExMTExMWVtRidGTUYrRml6RlxvRl9vRjlGZHFGUUZcb0Zfb0Y5RmF5RlxvRl9vRjlGYHpGXG9GX29GOUZcb0Zfb0Y5RlxvRl9vRjk=">Zio2JEkibEc2IkkibUdGJUYlNiRJKW9wZXJhdG9yR0YlSSZhcnJvd0dGJUYlQCUtSSV0eXBlRyUqcHJvdGVjdGVkRzYkOSVJKG51bWVyaWNHRi1AJTBGLyIiIS1fSS9WZWN0b3JDYWxjdWx1c0c2JEYtSShfc3lzbGliR0YlSSIqR0YtNiQpLUkkc2luR0YlNiNJJnRoZXRhR0YlLUkkYWJzR0YtNiNGLy1JJXN1YnNHRi02JC9JInpHRiUtSSRjb3NHRiVGPi1fRjZJJWRpZmZHRi02JC1JIlBHRiU2JDkkRkctSSIkR0YtNiRGR0ZALUZPNiRGUUZILS5JI0wxR0YlNiRGUUYvRiVGJUYl</Equation></Text-field>
</Output>
</Group>
<Group view="code" hide-output="false" labelreference="L6558" drawlabel="true">
<Input><Text-field prompt="&gt; " style="Maple Input" layout="Normal"># Lp is phi-factor</Text-field>
</Input>
</Group>
<Group view="code" hide-input="false" hide-output="false" labelreference="L6560" drawlabel="true">
<Input><Text-field prompt="&gt; " style="Maple Input" layout="Normal">Lp := m -&gt; if type(m, numeric) then if m = 0 then 1 elif m &lt; 0 then sin(-m*phi) else cos(m*phi) end if else 'Lp'(m) end if;</Text-field>
</Input>
<Output><Text-field style="2D Output" layout="Maple Output"><Equation executable="false" style="2D Output" display="LUklbXJvd0c2Iy9JK21vZHVsZW5hbWVHNiJJLFR5cGVzZXR0aW5nR0koX3N5c2xpYkdGJzYoLUkjbWlHRiQ2JVEjTHBGJy8lJ2l0YWxpY0dRJXRydWVGJy8lLG1hdGh2YXJpYW50R1EnaXRhbGljRictSSNtb0dGJDYtUSp+JiM4Nzg4O35GJy9GM1Enbm9ybWFsRicvJSZmZW5jZUdRJmZhbHNlRicvJSpzZXBhcmF0b3JHRj0vJSlzdHJldGNoeUdGPS8lKnN5bW1ldHJpY0dGPS8lKGxhcmdlb3BHRj0vJS5tb3ZhYmxlbGltaXRzR0Y9LyUnYWNjZW50R0Y9LyUnbHNwYWNlR1EmMC4wZW1GJy8lJ3JzcGFjZUdGTC1GIzYoLUYsNiVRIm1GJ0YvRjItRjY2LVEoJiM4NTk0O0YnRjlGO0Y+RkBGQkZERkZGSEZKRk0tRiM2KC1GIzYtLUY2Ni9RI2lmRicvJSVib2xkR0YxL0YzUSVib2xkRicvJStmb250d2VpZ2h0R0Zbb0Y7Rj5GQEZCRkRGRkZIRkpGTS1JJ21zcGFjZUdGJDYmLyUnaGVpZ2h0R1EmMC4wZXhGJy8lJndpZHRoR1EmMC41ZW1GJy8lJmRlcHRoR0Zjby8lKmxpbmVicmVha0dRJWF1dG9GJy1GIzYoLUYsNiVRJXR5cGVGJ0YvRjItRjY2LVEwJkFwcGx5RnVuY3Rpb247RidGOUY7Rj5GQEZCRkRGRkZIRkpGTS1JKG1mZW5jZWRHRiQ2JC1GIzYoRlEtRjY2LVEiLEYnRjlGOy9GP0YxRkBGQkZERkZGSEZKL0ZOUSwwLjMzMzMzMzNlbUYnLUYsNiVRKG51bWVyaWNGJ0YvRjIvJStmb3JlZ3JvdW5kR1EoWzAsMCwwXUYnLyUpcmVhZG9ubHlHRj1GOUY5RmJxRmVxRjlGXm8tRjY2L1EldGhlbkYnRmhuRmpuRlxvRjtGPkZARkJGREZGRkhGSkZNLUZfbzYmRmFvRmRvRmdvL0Zqb1E2aW5jcmVhc2VpbmRlbnRuZXdsaW5lRictRiM2KS1GIzYtRmVuRl5vLUYjNihGUS1GNjYtUSI9RidGOUY7Rj5GQEZCRkRGRkZIL0ZLUSwwLjI3Nzc3NzhlbUYnL0ZORmhyLUkjbW5HRiQ2JFEiMEYnRjlGYnFGZXFGOUZeb0ZncUZqcS1GW3M2JFEiMUYnRjktRl9vNiZGYW9GZG9GZ28vRmpvUTZkZWNyZWFzZWluZGVudG5ld2xpbmVGJ0ZicUZlcUY5LUYjNi0tRjY2L1ElZWxpZkYnRmhuRmpuRlxvRjtGPkZARkJGREZGRkhGSkZNRl5vLUYjNihGUS1GNjYtUSI8RidGOUY7Rj5GQEZCRkRGRkZIRmdyRmlyRmpyRmJxRmVxRjlGXm9GZ3FGanEtRiM2KC1GLDYlUSRzaW5GJy9GMEY9RjlGYXAtRmVwNiQtRiM2Ji1GIzYoLUYjNigtRiw2JVEvVmVjdG9yQ2FsY3VsdXNGJ0YvRjItRjY2LVEjOi1GJ0Y5RjtGPkZARkJGREZGRkhGSkZNLUYsNiVRJGAtYEYnRi9GMkZicUZlcUY5RmFwLUZlcDYkLUYjNiYtRiM2JkZRLUY2Ni1RMSZJbnZpc2libGVUaW1lcztGJ0Y5RjtGPkZARkJGREZGRkhGSkZNLUYsNiVRJyYjOTY2O0YnRmR0RjlGOUZicUZlcUY5RjlGYnFGZXFGOUZicUZlcUY5RjlGYnFGZXFGOUZhc0ZicUZlcUY5LUYjNiktRjY2L1ElZWxzZUYnRmhuRmpuRlxvRjtGPkZARkJGREZGRkhGSkZNRmpxLUYjNigtRiw2JVEkY29zRidGZHRGOUZhcEZmdUZicUZlcUY5RmFzRmJxRmVxRjktRjY2L1EnZW5kfmlmRidGaG5Gam5GXG9GO0Y+RkBGQkZERkZGSEZKRk1GYnFGZXFGOUZhc0ZicUZlcUY5LUYjNilGZHZGanEtRiM2KC1GIzYoLUY2Ni1RIidGJ0Y5RjtGPkZARkJGREZGRkgvRktRLDAuMTExMTExMWVtRidGTUYrRmV3RmJxRmVxRjlGYXAtRmVwNiQtRiM2JkZRRmJxRmVxRjlGOUZicUZlcUY5RmFzRmJxRmVxRjlGXHdGYnFGZXFGOUZicUZlcUY5RmJxRmVxRjk=">Zio2I0kibUc2IkYlNiRJKW9wZXJhdG9yR0YlSSZhcnJvd0dGJUYlQCUtSSV0eXBlRyUqcHJvdGVjdGVkRzYkOSRJKG51bWVyaWNHRixAJy9GLiIiISIiIjJGLkYyLUkkc2luR0YlNiMtX0kvVmVjdG9yQ2FsY3VsdXNHNiRGLEkoX3N5c2xpYkdGJUkiLUdGJTYjLV9GOkkiKkdGLDYkRi5JJHBoaUdGJS1JJGNvc0dGJUY+LS5JI0xwR0YlNiNGLkYlRiVGJQ==</Equation></Text-field>
</Output>
</Group>
<Group view="code" hide-output="false" labelreference="L6573" drawlabel="true">
<Input><Text-field prompt="&gt; " style="Maple Input" layout="Normal"># norm of L1*Lp is integral of (L1*Lp)^2 over sphere is int((L1*Lp)^2 * sin(theta), theta=0..Pi, phi=0..2*Pi)</Text-field>
</Input>
</Group>
<Group view="code" hide-input="false" hide-output="false" labelreference="L6565" drawlabel="true">
<Input><Text-field prompt="&gt; " style="Maple Input" layout="Normal">L2norm_squared := (l,m) -&gt; int(L1(l,m)^2 * sin(theta), theta=0..Pi) * int(Lp(m)^2, phi=0..2*Pi) / (4*Pi);</Text-field>
</Input>
<Output><Text-field style="2D Output" layout="Maple Output"><Equation executable="false" style="2D Output" display="LUklbXJvd0c2Iy9JK21vZHVsZW5hbWVHNiJJLFR5cGVzZXR0aW5nR0koX3N5c2xpYkdGJzYoLUkjbWlHRiQ2JVEvTDJub3JtX3NxdWFyZWRGJy8lJ2l0YWxpY0dRJXRydWVGJy8lLG1hdGh2YXJpYW50R1EnaXRhbGljRictSSNtb0dGJDYtUSp+JiM4Nzg4O35GJy9GM1Enbm9ybWFsRicvJSZmZW5jZUdRJmZhbHNlRicvJSpzZXBhcmF0b3JHRj0vJSlzdHJldGNoeUdGPS8lKnN5bW1ldHJpY0dGPS8lKGxhcmdlb3BHRj0vJS5tb3ZhYmxlbGltaXRzR0Y9LyUnYWNjZW50R0Y9LyUnbHNwYWNlR1EmMC4wZW1GJy8lJ3JzcGFjZUdGTC1GIzYoLUkobWZlbmNlZEdGJDYkLUYjNigtRiw2JVEibEYnRi9GMi1GNjYtUSIsRidGOUY7L0Y/RjFGQEZCRkRGRkZIRkovRk5RLDAuMzMzMzMzM2VtRictRiw2JVEibUYnRi9GMi8lK2ZvcmVncm91bmRHUShbMCwwLDBdRicvJSlyZWFkb25seUdGPUY5RjktRjY2LVEoJiM4NTk0O0YnRjlGO0Y+RkBGQkZERkZGSEZKRk0tRiM2Ji1GIzYmLUYjNigtRiM2KC1GLDYlUS9WZWN0b3JDYWxjdWx1c0YnRi9GMi1GNjYtUSM6LUYnRjlGO0Y+RkBGQkZERkZGSEZKRk0tRiw2JVEkaW50RidGL0YyRlxvRl9vRjktRjY2LVEwJkFwcGx5RnVuY3Rpb247RidGOUY7Rj5GQEZCRkRGRkZIRkpGTS1GUjYkLUYjNigtRiM2Ji1GIzYkLUklbXN1cEdGJDYlLUYjNigtRiw2JVEjTDFGJ0YvRjJGZXBGUUZcb0Zfb0Y5LUkjbW5HRiQ2JFEiMkYnRjkvJTFzdXBlcnNjcmlwdHNoaWZ0R1EiMEYnRjktRjY2LVExJkludmlzaWJsZVRpbWVzO0YnRjlGO0Y+RkBGQkZERkZGSEZKRk0tRiM2KC1GLDYlUSRzaW5GJy9GMEY9RjlGZXAtRlI2JC1GIzYmLUYsNiVRJyYjOTUyO0YnRmdyRjlGXG9GX29GOUY5RlxvRl9vRjlGOUZZLUYjNihGXHMtRjY2LVEiPUYnRjlGO0Y+RkBGQkZERkZGSC9GS1EsMC4yNzc3Nzc4ZW1GJy9GTkZlcy1GIzYoLUZpcTYkRl5yRjktRjY2LVEjLi5GJ0Y5RjtGPkZARkJGREZGRkgvRktRLDAuMjIyMjIyMmVtRidGTS1GLDYlUScmIzk2MDtGJ0ZnckY5RlxvRl9vRjlGXG9GX29GOUZcb0Zfb0Y5RjlGXG9GX29GOUZfci1GIzYoRmpvRmVwLUZSNiQtRiM2KC1GIzYkLUZhcTYlLUYjNigtRiw2JVEjTHBGJ0YvRjJGZXAtRlI2JC1GIzYmRmluRlxvRl9vRjlGOUZcb0Zfb0Y5RmhxRlxyRjlGWS1GIzYoLUYsNiVRJyYjOTY2O0YnRmdyRjlGYXMtRiM2KEZpc0ZbdC1GIzYmRmhxRl9yRmB0RjlGXG9GX29GOUZcb0Zfb0Y5RlxvRl9vRjlGOUZcb0Zfb0Y5RjlGX3ItSSZtZnJhY0dGJDYoLUZpcTYkUSIxRidGOS1GIzYmLUYjNiYtRmlxNiRRIjRGJ0Y5Rl9yRmB0RjlGXG9GX29GOS8lLmxpbmV0aGlja25lc3NHRmR2LyUrZGVub21hbGlnbkdRJ2NlbnRlckYnLyUpbnVtYWxpZ25HRmB3LyUpYmV2ZWxsZWRHRj1GOUZcb0Zfb0Y5RlxvRl9vRjk=">Zio2JEkibEc2IkkibUdGJUYlNiRJKW9wZXJhdG9yR0YlSSZhcnJvd0dGJUYlLV9JL1ZlY3RvckNhbGN1bHVzRzYkJSpwcm90ZWN0ZWRHSShfc3lzbGliR0YlSSIqR0YuNiQtRis2JC1fRixJJGludEdGJTYkLUYrNiQqJC1JI0wxR0YlNiQ5JDklIiIjLUkkc2luR0YlNiNJJnRoZXRhR0YlL0ZEOyIiIUkjUGlHRi4tRjU2JCokLUkjTHBHRiU2I0Y/RkAvSSRwaGlHRiU7RkcqJkZAIiIiRkhGUyokKiYiIiVGU0ZIRlMhIiJGJUYlRiU=</Equation></Text-field>
</Output>
</Group>
<Group view="code" hide-output="false" labelreference="L6495" drawlabel="true">
<Input><Text-field prompt="&gt; " style="Maple Input" layout="Normal"># L2 is Schmidt quasi-normalised spherical harmonic</Text-field>
</Input>
</Group>
<Group view="code" hide-input="false" hide-output="false" labelreference="L6577" drawlabel="true">
<Input><Text-field prompt="&gt; " style="Maple Input" layout="Normal">L2 := (l,m) -&gt; if type(l,numeric) and type(m,numeric) then L1(l,m) * Lp(m) / sqrt(L2norm_squared(l,m)) / sqrt(2*l+1) else 'L2'(l,m) end if; </Text-field>
</Input>
<Output><Text-field style="2D Output" layout="Maple Output"><Equation executable="false" style="2D Output" display="LUklbXJvd0c2Iy9JK21vZHVsZW5hbWVHNiJJLFR5cGVzZXR0aW5nR0koX3N5c2xpYkdGJzYoLUkjbWlHRiQ2JVEjTDJGJy8lJ2l0YWxpY0dRJXRydWVGJy8lLG1hdGh2YXJpYW50R1EnaXRhbGljRictSSNtb0dGJDYtUSp+JiM4Nzg4O35GJy9GM1Enbm9ybWFsRicvJSZmZW5jZUdRJmZhbHNlRicvJSpzZXBhcmF0b3JHRj0vJSlzdHJldGNoeUdGPS8lKnN5bW1ldHJpY0dGPS8lKGxhcmdlb3BHRj0vJS5tb3ZhYmxlbGltaXRzR0Y9LyUnYWNjZW50R0Y9LyUnbHNwYWNlR1EmMC4wZW1GJy8lJ3JzcGFjZUdGTC1GIzYoLUkobWZlbmNlZEdGJDYkLUYjNigtRiw2JVEibEYnRi9GMi1GNjYtUSIsRidGOUY7L0Y/RjFGQEZCRkRGRkZIRkovRk5RLDAuMzMzMzMzM2VtRictRiw2JVEibUYnRi9GMi8lK2ZvcmVncm91bmRHUShbMCwwLDBdRicvJSlyZWFkb25seUdGPUY5RjktRjY2LVEoJiM4NTk0O0YnRjlGO0Y+RkBGQkZERkZGSEZKRk0tRiM2KC1GIzYtLUY2Ni9RI2lmRicvJSVib2xkR0YxL0YzUSVib2xkRicvJStmb250d2VpZ2h0R0ZecEY7Rj5GQEZCRkRGRkZIRkpGTS1JJ21zcGFjZUdGJDYmLyUnaGVpZ2h0R1EmMC4wZXhGJy8lJndpZHRoR1EmMC41ZW1GJy8lJmRlcHRoR0ZmcC8lKmxpbmVicmVha0dRJWF1dG9GJy1GIzYqLUYjNigtRiw2JVEldHlwZUYnRi9GMi1GNjYtUTAmQXBwbHlGdW5jdGlvbjtGJ0Y5RjtGPkZARkJGREZGRkhGSkZNLUZSNiQtRiM2KEZWRlktRiw2JVEobnVtZXJpY0YnRi9GMkZcb0Zfb0Y5RjlGXG9GX29GOUZhcC1GNjYvUSRhbmRGJ0ZbcEZdcEZfcEY7Rj5GQEZCRkRGRkZIRkpGTUZhcC1GIzYoRmNxRmZxLUZSNiQtRiM2KEZpbkZZRl1yRlxvRl9vRjlGOUZcb0Zfb0Y5RlxvRl9vRjlGYXAtRjY2L1EldGhlbkYnRltwRl1wRl9wRjtGPkZARkJGREZGRkhGSkZNLUZicDYmRmRwRmdwRmpwL0ZdcVE2aW5jcmVhc2VpbmRlbnRuZXdsaW5lRictRiM2Ji1GIzYmLUYjNiYtRiM2KC1GLDYlUSNMMUYnRi9GMkZmcUZRRlxvRl9vRjktRjY2LVExJkludmlzaWJsZVRpbWVzO0YnRjlGO0Y+RkBGQkZERkZGSEZKRk0tRiM2KC1GLDYlUSNMcEYnRi9GMkZmcS1GUjYkLUYjNiZGaW5GXG9GX29GOUY5RlxvRl9vRjlGOUZbdC1JJm1mcmFjR0YkNigtSSNtbkdGJDYkUSIxRidGOS1GIzYmLUkmbXNxcnRHRiQ2Iy1GIzYoLUYsNiVRL0wybm9ybV9zcXVhcmVkRidGL0YyRmZxRlFGXG9GX29GOUZcb0Zfb0Y5LyUubGluZXRoaWNrbmVzc0dGXXUvJStkZW5vbWFsaWduR1EnY2VudGVyRicvJSludW1hbGlnbkdGXHYvJSliZXZlbGxlZEdGPUY5Rlt0LUZodDYoRmp0LUYjNiYtRmF1NiMtRiM2Ji1GIzYmLUZbdTYkUSIyRidGOUZbdEZWRjktRjY2LVEiK0YnRjlGO0Y+RkBGQkZERkZGSC9GS1EsMC4yMjIyMjIyZW1GJy9GTkZid0ZqdEY5RlxvRl9vRjlGaHVGanVGXXZGX3ZGOS1GYnA2JkZkcEZncEZqcC9GXXFRNmRlY3JlYXNlaW5kZW50bmV3bGluZUYnRlxvRl9vRjktRiM2KS1GNjYvUSVlbHNlRidGW3BGXXBGX3BGO0Y+RkBGQkZERkZGSEZKRk1GXHMtRiM2KC1GIzYoLUY2Ni1RIidGJ0Y5RjtGPkZARkJGREZGRkgvRktRLDAuMTExMTExMWVtRidGTUYrRmF4RlxvRl9vRjlGZnFGUUZcb0Zfb0Y5RmR3RlxvRl9vRjktRjY2L1EnZW5kfmlmRidGW3BGXXBGX3BGO0Y+RkBGQkZERkZGSEZKRk1GXG9GX29GOUZcb0Zfb0Y5RlxvRl9vRjk=">Zio2JEkibEc2IkkibUdGJUYlNiRJKW9wZXJhdG9yR0YlSSZhcnJvd0dGJUYlQCUzLUkldHlwZUclKnByb3RlY3RlZEc2JDkkSShudW1lcmljR0YuLUYtNiQ5JUYxLV9JL1ZlY3RvckNhbGN1bHVzRzYkRi5JKF9zeXNsaWJHRiVJIipHRi42JC1GNjYkLUY2NiQtSSNMMUdGJTYkRjBGNC1JI0xwR0YlNiNGNCokLUklc3FydEdGJTYjLUkvTDJub3JtX3NxdWFyZWRHRiVGQiEiIiokLUZINiMtX0Y3SSIrR0YuNiQtRjY2JCIiI0YwIiIiRkwtLkkjTDJHRiVGQkYlRiVGJQ==</Equation></Text-field>
</Output>
</Group>
<Group view="code" hide-output="false" labelreference="L6579" drawlabel="true">
<Input><Text-field prompt="&gt; " style="Maple Input" layout="Normal"># Convert an expression in spherical coordinates to Cartesian coordinates. </Text-field>
</Input>
</Group>
<Group view="code" hide-output="false" labelreference="L6504" drawlabel="true">
<Input><Text-field prompt="&gt; " style="Maple Input" layout="Normal">sph2cart := proc(expr)
   local res; 
   res := expand(expr, trig);
   res := subs(cos(phi) = x/(r*sin(theta)), sin(phi) = y/(r*sin(theta)), res);
   res := subs(cos(theta) = z/r, sin(theta) = sqrt(x^2+y^2)/r, res);
   res := subs(r = sqrt(x^2+y^2+z^2), res);
   return simplify(res)
end proc:</Text-field>
</Input>
</Group>
<Group view="code" hide-output="false" labelreference="L6483" drawlabel="true">
<Input><Text-field prompt="&gt; " style="Maple Input" layout="Normal"># Construct vector field from poloidal and toroidal scalars
scalars2vf := proc(tor_scalar, pol_scalar)
   return simplify(Curl(VectorField(sph2cart(tor_scalar/r) * &lt;x,y,z&gt;)) 
                   + Curl(Curl(VectorField(sph2cart(pol_scalar/r) * &lt;x,y,z&gt;))))
end proc:</Text-field>
</Input>
</Group></Presentation-Block><Presentation-Block>
<Group view="code" hide-output="false" labelreference="L6525" drawlabel="true">
<Input><Text-field prompt="&gt; " style="Maple Input" layout="Normal"># Define basis functions for the poloidal flow which vanish at r=1. Degree is l+2n-1.</Text-field>
</Input>
</Group>
<Group view="code" hide-input="false" hide-output="false" labelreference="L6559" drawlabel="true">
<Input><Text-field prompt="&gt; " style="Maple Input" layout="Normal">Chi_n := (l,n) -&gt; r^(l+1) * (1-r^2) * P(n-1,3/2,l+1/2,2*r^2-1): # curl of this is basis for poloidal part</Text-field>
</Input>
</Group></Presentation-Block><Presentation-Block>
<Group view="code" hide-output="false" labelreference="L6601" drawlabel="true">
<Input><Text-field prompt="&gt; " style="Maple Input" layout="Normal">W_n := (l,n) -&gt; r^(l+1) * P(n,-1/2,l+1/2,2*r^2-1): # curl^2 of this is basis for toroidal part</Text-field>
</Input>
</Group>
<Group view="code" hide-input="false" hide-output="false" labelreference="L6519" drawlabel="true">
<Input><Text-field prompt="&gt; " style="Maple Input" layout="Normal">Psi_n := proc (l, n) options operator, arrow; r^(l+1)*((-2*n^2*(l+1)-n*(l+1)*(2*l-1)-l*(2*l+1))*P(n, 0, l+1/2, 2*r^2-1)+((2*l+2)*n^2+(2*l+3)*(l+1)*n+(2*l+1)^2)*P(n-1, 0, l+1/2, 2*r^2-1)+4*n*l+l*(2*l+1))end proc</Text-field>
</Input>
<Output><Text-field style="2D Output" layout="Maple Output"><Equation executable="false" style="2D Output" display="LUklbXJvd0c2Iy9JK21vZHVsZW5hbWVHNiJJLFR5cGVzZXR0aW5nR0koX3N5c2xpYkdGJzYoLUkjbWlHRiQ2JVEmUHNpX25GJy8lJ2l0YWxpY0dRJXRydWVGJy8lLG1hdGh2YXJpYW50R1EnaXRhbGljRictSSNtb0dGJDYtUSp+JiM4Nzg4O35GJy9GM1Enbm9ybWFsRicvJSZmZW5jZUdRJmZhbHNlRicvJSpzZXBhcmF0b3JHRj0vJSlzdHJldGNoeUdGPS8lKnN5bW1ldHJpY0dGPS8lKGxhcmdlb3BHRj0vJS5tb3ZhYmxlbGltaXRzR0Y9LyUnYWNjZW50R0Y9LyUnbHNwYWNlR1EmMC4wZW1GJy8lJ3JzcGFjZUdGTC1GIzYoLUkobWZlbmNlZEdGJDYkLUYjNigtRiw2JVEibEYnRi9GMi1GNjYtUSIsRidGOUY7L0Y/RjFGQEZCRkRGRkZIRkovRk5RLDAuMzMzMzMzM2VtRictRiw2JVEibkYnRi9GMi8lK2ZvcmVncm91bmRHUShbMCwwLDBdRicvJSlyZWFkb25seUdGPUY5RjktRjY2LVEoJiM4NTk0O0YnRjlGO0Y+RkBGQkZERkZGSEZKRk0tRiM2Ji1JJW1zdXBHRiQ2JS1GLDYlUSJyRidGL0YyLUYjNiZGVi1GNjYtUSIrRidGOUY7Rj5GQEZCRkRGRkZIL0ZLUSwwLjIyMjIyMjJlbUYnL0ZORmJwLUkjbW5HRiQ2JFEiMUYnRjlGOS8lMXN1cGVyc2NyaXB0c2hpZnRHUSIwRictRjY2LVExJkludmlzaWJsZVRpbWVzO0YnRjlGO0Y+RkBGQkZERkZGSEZKRk0tRlI2JC1GIzYmLUYjNiYtRiM2Ji1GIzYmLUZSNiQtRiM2Ji1GIzYmLUYjNigtRiM2KC1GLDYlUS9WZWN0b3JDYWxjdWx1c0YnRi9GMi1GNjYtUSM6LUYnRjlGO0Y+RkBGQkZERkZGSEZKRk0tRiw2JVEkYC1gRidGL0YyRlxvRl9vRjktRjY2LVEwJkFwcGx5RnVuY3Rpb247RidGOUY7Rj5GQEZCRkRGRkZIRkpGTS1GUjYkLUYjNiYtRiM2Ji1GIzYmLUZlcDYkUSIyRidGOUZbcS1GIzYkLUZnbzYlRmluRmZzRmhwRjlGOUZbcS1GUjYkRlxwRjlGOUZcb0Zfb0Y5RjlGXG9GX29GOUZecC1GIzYoRmByRltzLUZSNiQtRiM2Ji1GIzYmLUYjNiZGaW5GW3FGXXRGOUZbcS1GUjYkLUYjNiYtRiM2JkZmc0ZbcUZWRjlGXnAtRlI2JC1GIzYlLUY2Ni1RKiZ1bWludXMwO0YnRjlGO0Y+RkBGQkZERkZGSEZhcEZjcEZkcEY5RjlGOUY5RjlGXG9GX29GOUY5RlxvRl9vRjlGOUZecC1GIzYoRmByRltzLUZSNiQtRiM2Ji1GIzYmRlZGW3EtRlI2JC1GIzYmRl11Rl5wRmRwRjlGOUY5RlxvRl9vRjlGOUZcb0Zfb0Y5RjlGOUZbcS1GIzYoLUYsNiVRIlBGJ0YvRjJGW3MtRlI2JC1GIzYsRmluRlktRmVwNiRGanBGOUZZLUYjNiZGVkZecC1GIzYmRmRwRltxLUkmbWZyYWNHRiQ2KEZkcEZmcy8lLmxpbmV0aGlja25lc3NHRmdwLyUrZGVub21hbGlnbkdRJ2NlbnRlckYnLyUpbnVtYWxpZ25HRmh3LyUpYmV2ZWxsZWRHRj1GOUY5RlktRiM2Ji1GIzYmRmZzRltxLUYjNiQtRmdvNiVGaW9GZnNGaHBGOUY5Rl5wRl91RjlGXG9GX29GOUY5RlxvRl9vRjlGOUZecC1GIzYmLUZSNiQtRiM2Ji1GIzYmLUYjNiYtRlI2JC1GIzYmRl11Rl5wRmZzRjlGOUZbcUZpc0Y5Rl5wLUYjNiYtRiM2Ji1GUjYkLUYjNiZGXXVGXnAtRmVwNiRRIjNGJ0Y5RjlGOUZbcUZddEY5RltxRmluRjlGOUZecC1GIzYkLUZnbzYlRl52RmZzRmhwRjlGOUY5RltxLUYjNihGZHZGW3MtRlI2JC1GIzYsLUYjNiZGaW5GXnBGX3VGOUZZRlt3RllGXXdGWUZdeEZcb0Zfb0Y5RjlGXG9GX29GOUY5RjlGXnAtRiM2Ji1GIzYmLUZlcDYkUSI0RidGOUZbcUZpbkY5RltxRlZGOUY5Rl5wRlx2RjlGOUY5RlxvRl9vRjlGXG9GX29GOQ==">Zio2JEkibEc2IkkibkdGJUYlNiRJKW9wZXJhdG9yR0YlSSZhcnJvd0dGJUYlLV9JL1ZlY3RvckNhbGN1bHVzRzYkJSpwcm90ZWN0ZWRHSShfc3lzbGliR0YlSSIqR0YuNiQpSSJyR0YlLV9GLEkiK0dGLjYkOSQiIiItRjU2JC1GNTYkLUY1NiQtRis2JC1GNTYkLUY1NiQtX0YsSSItR0YlNiMtRis2JC1GKzYkIiIjKiQ5JUZORjQtRkc2Iy1GKzYkLUYrNiRGUEY0LUY1NiQtRis2JEZORjghIiItRkc2Iy1GKzYkRjgtRjU2JEZZRjktSSJQR0YlNiZGUCIiIS1GNTYkRjgqJkY5RjkjRjlGTkY5LUY1NiQtRis2JEZOKiRGM0ZORmVuLUYrNiQtRjU2JC1GNTYkLUYrNiQtRjU2JEZZRk5GTy1GKzYkLUYrNiQtRjU2JEZZIiIkRjRGUCokRmpuRk4tRl1vNiYtRjU2JEZQRmVuRl9vRmBvRmRvLUYrNiQtRis2JCIiJUZQRjhGaG5GJUYlRiU=</Equation></Text-field>
</Output>
</Group>
<Group view="code" hide-output="false" labelreference="L6650" drawlabel="true">
<Input><Text-field prompt="&gt; " style="Heading 1" executable="true" layout="Heading 1"><Font executable="true"># Define magnetic field</Font></Text-field>
</Input>
</Group>
<Group view="code" hide-output="false" labelreference="L6479" drawlabel="true">
<Input><Text-field prompt="&gt; " style="Maple Input" layout="Normal"># choose a number corresponding to the chosen magnetic field 1=axisymmetric poloidal, 2=nonaxisymmetric toroidal, 3=nonaxisymmetric poloidal, 4=nonaxisymmetric mixed state </Text-field>
</Input>
</Group>
<Group view="code" hide-input="false" hide-output="false" labelreference="L8607" drawlabel="true" applyint="true" applyrational="true" applyexponent="false">
<Input><Text-field prompt="&gt; " style="2D Input" layout="Normal"><Equation executable="true" style="2D Input" input-equation="k := 1;" display="LUklbXJvd0c2Iy9JK21vZHVsZW5hbWVHNiJJLFR5cGVzZXR0aW5nR0koX3N5c2xpYkdGJzYoLUkjbWlHRiQ2JVEia0YnLyUnaXRhbGljR1EldHJ1ZUYnLyUsbWF0aHZhcmlhbnRHUSdpdGFsaWNGJy1JI21vR0YkNi1RKiZjb2xvbmVxO0YnL0YzUSdub3JtYWxGJy8lJmZlbmNlR1EmZmFsc2VGJy8lKnNlcGFyYXRvckdGPS8lKXN0cmV0Y2h5R0Y9LyUqc3ltbWV0cmljR0Y9LyUobGFyZ2VvcEdGPS8lLm1vdmFibGVsaW1pdHNHRj0vJSdhY2NlbnRHRj0vJSdsc3BhY2VHUSwwLjI3Nzc3NzhlbUYnLyUncnNwYWNlR0ZMLUkjbW5HRiQ2JFEiMUYnRjktRjY2LVEiO0YnRjlGOy9GP0YxRkBGQkZERkZGSC9GS1EmMC4wZW1GJ0ZNLyUrZXhlY3V0YWJsZUdGPUY5">QyQ+SSJrRzYiIiIiRiY=</Equation></Text-field>
</Input>
<Output><Text-field style="2D Output" layout="Maple Output"><Equation executable="false" style="2D Output" display="LUklbXJvd0c2Iy9JK21vZHVsZW5hbWVHNiJJLFR5cGVzZXR0aW5nR0koX3N5c2xpYkdGJzYoLUkjbWlHRiQ2JVEia0YnLyUnaXRhbGljR1EldHJ1ZUYnLyUsbWF0aHZhcmlhbnRHUSdpdGFsaWNGJy1JI21vR0YkNi1RKn4mIzg3ODg7fkYnL0YzUSdub3JtYWxGJy8lJmZlbmNlR1EmZmFsc2VGJy8lKnNlcGFyYXRvckdGPS8lKXN0cmV0Y2h5R0Y9LyUqc3ltbWV0cmljR0Y9LyUobGFyZ2VvcEdGPS8lLm1vdmFibGVsaW1pdHNHRj0vJSdhY2NlbnRHRj0vJSdsc3BhY2VHUSYwLjBlbUYnLyUncnNwYWNlR0ZMLUkjbW5HRiQ2JFEiMUYnRjkvJStmb3JlZ3JvdW5kR1EoWzAsMCwwXUYnLyUpcmVhZG9ubHlHRj1GOQ==">IiIi</Equation></Text-field>
</Output>
</Group>
<Group view="code" hide-input="false" hide-output="false" labelreference="L8606" drawlabel="true" applyint="true" applyrational="true" applyexponent="false">
<Input><Text-field prompt="&gt; " style="2D Input" layout="Normal"><Equation executable="true" style="2D Input" input-equation="if k = 1 then B_scalar_tor := 0; B_scalar_pol := eval(VectorCalculus:-`*`(VectorCalculus:-`*`(r^2, VectorCalculus:-`+`(VectorCalculus:-`+`(VectorCalculus:-`*`(30, r^4), VectorCalculus:-`-`(VectorCalculus:-`*`(57, r^2))), 25)), L2(l, m)), {l = 1, m = 0, n = 1}) end if" display="LUklbXJvd0c2Iy9JK21vZHVsZW5hbWVHNiJJLFR5cGVzZXR0aW5nR0koX3N5c2xpYkdGJzY/LUkjbW9HRiQ2L1EjaWZGJy8lJWJvbGRHUSV0cnVlRicvJSxtYXRodmFyaWFudEdRJWJvbGRGJy8lK2ZvbnR3ZWlnaHRHRjQvJSZmZW5jZUdRJmZhbHNlRicvJSpzZXBhcmF0b3JHRjkvJSlzdHJldGNoeUdGOS8lKnN5bW1ldHJpY0dGOS8lKGxhcmdlb3BHRjkvJS5tb3ZhYmxlbGltaXRzR0Y5LyUnYWNjZW50R0Y5LyUnbHNwYWNlR1EmMC4wZW1GJy8lJ3JzcGFjZUdGSC1GLDYtUSJ+RicvRjNRJ25vcm1hbEYnRjdGOkY8Rj5GQEZCRkRGRkZJRkstSSNtaUdGJDYlUSJrRicvJSdpdGFsaWNHRjEvRjNRJ2l0YWxpY0YnLUYsNi1RIj1GJ0ZORjdGOkY8Rj5GQEZCRkQvRkdRLDAuMjc3Nzc3OGVtRicvRkpGZm4tSSNtbkdGJDYkUSIxRidGTkZLLUYsNi9RJXRoZW5GJ0YvRjJGNUY3RjpGPEY+RkBGQkZERkZGSS1GLDYvRk1GL0YyRjVGN0Y6RjxGPkZARkJGREZGRkktRlE2J1EtQl9zY2FsYXJfdG9yRidGLy9GVUY5RjJGNUZfby1GLDYvUSomY29sb25lcTtGJ0YvRjJGNUY3RjpGPEY+RkBGQkZERmVuRmduLUZpbjYmUSIwRidGL0YyRjVGX28tRiw2L1EiOkYnRi9GMkY1RjdGOkY8Rj5GQEZCRkRGZW5GZ25GX28tRlE2J1EtQl9zY2FsYXJfcG9sRidGL0Zkb0YyRjVGZW8tRiM2KC1GUTYnUSVldmFsRidGL0ZUL0YzUSxib2xkLWl0YWxpY0YnRjUtSShtZmVuY2VkR0YkNiQtRiM2NkZfby1GUTYnUSJyRidGL0Zkb0YyRjUtRiw2L1EiXkYnRi9GMkY1RjdGOkY8Rj5GQEZCRkQvRkdRLDAuMTExMTExMWVtRicvRkpGZHEtRmluNiZRIjJGJ0YvRjJGNUZfby1GLDYvUSIqRidGL0YyRjVGN0Y6RjxGPkZARkJGRC9GR1EsMC4xNjY2NjY3ZW1GJy9GSkZdckZfby1GaXA2JC1GIzYzLUZpbjYmUSMzMEYnRi9GMkY1RmlxRl1xRmBxLUZpbjYmUSI0RidGL0YyRjUtRiw2L1EoJm1pbnVzO0YnRi9GMkY1RjdGOkY8Rj5GQEZCRkQvRkdRLDAuMjIyMjIyMmVtRicvRkpGXXMtRmluNiZRIzU3RidGL0YyRjVGaXFGXXFGYHFGZnEtRiw2L1EiK0YnRi9GMkY1RjdGOkY8Rj5GQEZCRkRGXHNGXnMtRmluNiZRIzI1RidGL0YyRjVGLy8lK2V4ZWN1dGFibGVHRjlGMkY1Rk5GX29GaXFGX28tRlE2J1EjTDJGJ0YvRmRvRjJGNS1GaXA2JC1GIzYpLUZRNidRImxGJ0YvRmRvRjJGNS1GLDYvUSIsRidGL0YyRjVGNy9GO0YxRjxGPkZARkJGREZGL0ZKUSwwLjMzMzMzMzNlbUYnLUZRNidRIm1GJ0YvRmRvRjJGNUYvRmhzRjJGNUZORmR0Rl9vLUZpcDYmLUYjNjNGYXQtRiw2L0ZaRi9GMkY1RjdGOkY8Rj5GQEZCRkRGZW5GZ24tRmluNiZGW29GL0YyRjVGZHRGX29GanRGYXVGaG9GZHRGX28tRlE2J1EibkYnRi9GZG9GMkY1RmF1RmN1Ri9GaHNGMkY1Rk4vJSVvcGVuR1EifGZyRicvJSZjbG9zZUdRInxockYnRi9GaHNGMkY1Rk5GL0Zoc0YyRjUtRiw2LlEhRicvJSVzaXplR1EjMTRGJ0ZORjdGOkY8Rj5GQEZCRkRGXHNGXnMtSSdtc3BhY2VHRiQ2Ji8lJ2hlaWdodEdRJjAuMGV4RicvJSZ3aWR0aEdGSC8lJmRlcHRoR0Zpdi8lKmxpbmVicmVha0dRKG5ld2xpbmVGJy1GLDYvUSRlbmRGJ0YvRjJGNUY3RjpGPEY+RkBGQkZERkZGSUZLRitGZHYtRmV2NiZGZ3ZGanZGXHcvRl93USVhdXRvRidGXnZGaHNGTg==">QCQvSSJrRzYiIiIiQyQ+SS1CX3NjYWxhcl90b3JHRiUiIiE+SS1CX3NjYWxhcl9wb2xHRiUtSSVldmFsRyUqcHJvdGVjdGVkRzYkLUkiKkc2JEYvL0krbW9kdWxlbmFtZUdGJUkvVmVjdG9yQ2FsY3VsdXNHNiRGL0koX3N5c2xpYkdGJTYkLUYyNiQqJEkickdGJSIiIy1JIitHRjM2JC1GQDYkLUYyNiQiI0kqJEY9IiIlLUkiLUdGMzYjLUYyNiQiI2RGPCIjRC1JI0wyR0YlNiRJImxHRiVJIm1HRiU8JS9GU0YmL0ZURiovSSJuR0YlRiY=</Equation></Text-field>
</Input>
<Output><Text-field style="2D Output" layout="Maple Output"><Equation executable="false" style="2D Output" display="LUklbXJvd0c2Iy9JK21vZHVsZW5hbWVHNiJJLFR5cGVzZXR0aW5nR0koX3N5c2xpYkdGJzYoLUkjbWlHRiQ2JVEtQl9zY2FsYXJfdG9yRicvJSdpdGFsaWNHUSV0cnVlRicvJSxtYXRodmFyaWFudEdRJ2l0YWxpY0YnLUkjbW9HRiQ2LVEqfiYjODc4ODt+RicvRjNRJ25vcm1hbEYnLyUmZmVuY2VHUSZmYWxzZUYnLyUqc2VwYXJhdG9yR0Y9LyUpc3RyZXRjaHlHRj0vJSpzeW1tZXRyaWNHRj0vJShsYXJnZW9wR0Y9LyUubW92YWJsZWxpbWl0c0dGPS8lJ2FjY2VudEdGPS8lJ2xzcGFjZUdRJjAuMGVtRicvJSdyc3BhY2VHRkwtSSNtbkdGJDYkUSIwRidGOS8lK2ZvcmVncm91bmRHUShbMCwwLDBdRicvJSlyZWFkb25seUdGPUY5">IiIh</Equation></Text-field>
</Output>
<Output><Text-field style="2D Output" layout="Maple Output"><Equation executable="false" style="2D Output" display="LUklbXJvd0c2Iy9JK21vZHVsZW5hbWVHNiJJLFR5cGVzZXR0aW5nR0koX3N5c2xpYkdGJzYoLUkjbWlHRiQ2JVEtQl9zY2FsYXJfcG9sRicvJSdpdGFsaWNHUSV0cnVlRicvJSxtYXRodmFyaWFudEdRJ2l0YWxpY0YnLUkjbW9HRiQ2LVEqfiYjODc4ODt+RicvRjNRJ25vcm1hbEYnLyUmZmVuY2VHUSZmYWxzZUYnLyUqc2VwYXJhdG9yR0Y9LyUpc3RyZXRjaHlHRj0vJSpzeW1tZXRyaWNHRj0vJShsYXJnZW9wR0Y9LyUubW92YWJsZWxpbWl0c0dGPS8lJ2FjY2VudEdGPS8lJ2xzcGFjZUdRJjAuMGVtRicvJSdyc3BhY2VHRkwtRiM2KC1JJW1zdXBHRiQ2JS1GLDYlUSJyRidGL0YyLUkjbW5HRiQ2JFEiMkYnRjkvJTFzdXBlcnNjcmlwdHNoaWZ0R1EiMEYnLUY2Ni1RMSZJbnZpc2libGVUaW1lcztGJ0Y5RjtGPkZARkJGREZGRkhGSkZNLUkobWZlbmNlZEdGJDYkLUYjNigtRiM2Ji1GWDYkUSMzMEYnRjlGaG4tRlI2JUZULUZYNiRRIjRGJ0Y5RmVuRjktRjY2LVEoJm1pbnVzO0YnRjlGO0Y+RkBGQkZERkZGSC9GS1EsMC4yMjIyMjIyZW1GJy9GTkZecC1GIzYmLUZYNiRRIzU3RidGOUZobkZRRjktRjY2LVEiK0YnRjlGO0Y+RkBGQkZERkZGSEZdcEZfcC1GWDYkUSMyNUYnRjlGOUY5RmhuLUYjNigtRiw2JVEkY29zRicvRjBGPUY5LUY2Ni1RMCZBcHBseUZ1bmN0aW9uO0YnRjlGO0Y+RkBGQkZERkZGSEZKRk0tRlxvNiQtRiM2Ji1GLDYlUScmIzk1MjtGJ0ZgcUY5LyUrZm9yZWdyb3VuZEdRKFswLDAsMF1GJy8lKXJlYWRvbmx5R0Y9RjlGOUZbckZeckY5RjlGW3JGXnJGOQ==">KihJInJHNiIiIiMsKCokRiMiIiUiI0kqJEYjRiUhI2QiI0QiIiJGLS1JJGNvc0c2JCUqcHJvdGVjdGVkR0koX3N5c2xpYkdGJDYjSSZ0aGV0YUdGJEYt</Equation></Text-field>
</Output>
</Group>
<Group view="code" hide-input="false" hide-output="false" labelreference="L8608" drawlabel="true" applyint="true" applyrational="true" applyexponent="false">
<Input><Text-field prompt="&gt; " style="2D Input" layout="Normal"><Equation executable="true" style="2D Input" input-equation="if k = 2 then B_scalar_tor := simplify(eval(VectorCalculus:-`*`(Chi_n(l, n), L2(l, m)), {l = 1, m = 1, n = 1})); B_scalar_pol := 0 end if" display="LUklbXJvd0c2Iy9JK21vZHVsZW5hbWVHNiJJLFR5cGVzZXR0aW5nR0koX3N5c2xpYkdGJzY8LUkjbW9HRiQ2L1EjaWZGJy8lJWJvbGRHUSV0cnVlRicvJSxtYXRodmFyaWFudEdRJWJvbGRGJy8lK2ZvbnR3ZWlnaHRHRjQvJSZmZW5jZUdRJmZhbHNlRicvJSpzZXBhcmF0b3JHRjkvJSlzdHJldGNoeUdGOS8lKnN5bW1ldHJpY0dGOS8lKGxhcmdlb3BHRjkvJS5tb3ZhYmxlbGltaXRzR0Y5LyUnYWNjZW50R0Y5LyUnbHNwYWNlR1EmMC4wZW1GJy8lJ3JzcGFjZUdGSC1GLDYtUSJ+RicvRjNRJ25vcm1hbEYnRjdGOkY8Rj5GQEZCRkRGRkZJRkstSSNtaUdGJDYlUSJrRicvJSdpdGFsaWNHRjEvRjNRJ2l0YWxpY0YnLUYsNi1RIj1GJ0ZORjdGOkY8Rj5GQEZCRkQvRkdRLDAuMjc3Nzc3OGVtRicvRkpGZm4tSSNtbkdGJDYkUSIyRidGTkZLLUYsNi9RJXRoZW5GJ0YvRjJGNUY3RjpGPEY+RkBGQkZERkZGSS1GLDYvRk1GL0YyRjVGN0Y6RjxGPkZARkJGREZGRkktRlE2J1EtQl9zY2FsYXJfdG9yRidGLy9GVUY5RjJGNS1GLDYuUSFGJy8lJXNpemVHUSMxNEYnRk5GN0Y6RjxGPkZARkJGRC9GR1EsMC4yMjIyMjIyZW1GJy9GSkZccEZfby1GLDYvUSomY29sb25lcTtGJ0YvRjJGNUY3RjpGPEY+RkBGQkZERmVuRmduLUZRNidRKXNpbXBsaWZ5RidGL0ZUL0YzUSxib2xkLWl0YWxpY0YnRjUtSShtZmVuY2VkR0YkNiQtRiM2Ji1GUTYnUSVldmFsRidGL0ZURmRwRjUtRmdwNiQtRiM2LC1GUTYnUSZDaGlfbkYnRi9GVEZkcEY1LUZncDYkLUYjNictRlE2J1EibEYnRi9GVEZkcEY1LUYsNi9RIixGJ0YvRjJGNUY3L0Y7RjFGPEY+RkBGQkZERkYvRkpRLDAuMzMzMzMzM2VtRictRlE2J1EibkYnRi9GVEZkcEY1LyUrZXhlY3V0YWJsZUdGOUZORk4tRiw2LVEnJnNkb3Q7RidGTkY3RjpGPEY+RkBGQkZERkZGSS1GUTYlUSNMMkYnRlRGVi1GZ3A2JC1GIzYnLUZRNiVGW3JGVEZWLUYsNi1GXnJGTkY3Rl9yRjxGPkZARkJGREZGRmByLUZRNiVRIm1GJ0ZURlZGZXJGTkZORlxyRl9vLUZncDYmLUYjNjMtRlE2J0ZbckYvRmRvRjJGNS1GLDYvRlpGL0YyRjVGN0Y6RjxGPkZARkJGREZlbkZnbi1GaW42JlEiMUYnRi9GMkY1RlxyRl9vLUZRNidGZ3NGL0Zkb0YyRjVGXnRGYHRGXHJGX28tRlE2J0ZkckYvRmRvRjJGNUZYLUZpbjYkRmJ0Rk5GL0ZlckYyRjVGTi8lJW9wZW5HUSJ8ZnJGJy8lJmNsb3NlR1EifGhyRidGZXJGTkZORmVyRk5GTi1GLDYvUSI6RidGL0YyRjVGN0Y6RjxGPkZARkJGREZlbkZnbkZfby1GUTYnUS1CX3NjYWxhcl9wb2xGJ0YvRmRvRjJGNUZecC1GaW42JlEiMEYnRi9GMkY1LUknbXNwYWNlR0YkNiYvJSdoZWlnaHRHUSYwLjBleEYnLyUmd2lkdGhHRkgvJSZkZXB0aEdGXXYvJSpsaW5lYnJlYWtHUShuZXdsaW5lRictRiw2L1EkZW5kRidGL0YyRjVGN0Y6RjxGPkZARkJGREZGRklGS0YrRmVyRk4=">QCQvSSJrRzYiIiIjQyQ+SS1CX3NjYWxhcl90b3JHRiUtSSlzaW1wbGlmeUc2JCUqcHJvdGVjdGVkR0koX3N5c2xpYkdGJTYjLUklZXZhbEdGLTYkLUkiKkc2JEYtL0krbW9kdWxlbmFtZUdGJUkvVmVjdG9yQ2FsY3VsdXNHRiw2JC1JJkNoaV9uR0YlNiRJImxHRiVJIm5HRiUtSSNMMkdGJTYkRj1JIm1HRiU8JS9GPSIiIi9GQkZFL0Y+RkU+SS1CX3NjYWxhcl9wb2xHRiUiIiE=</Equation></Text-field>
</Input>
</Group>
<Group view="code" hide-input="false" hide-output="false" labelreference="L6664" drawlabel="true" applyint="true" applyrational="true" applyexponent="false">
<Input><Text-field prompt="&gt; " style="2D Input" layout="Normal"><Equation executable="true" style="2D Input" input-equation="if k = 3 then B_scalar_tor := 0; B_scalar_pol := eval(VectorCalculus:-`*`(Psi_n(l, n), L2(l, m)), {l = 2, m = 2, n = 1}) end if" display="LUklbXJvd0c2Iy9JK21vZHVsZW5hbWVHNiJJLFR5cGVzZXR0aW5nR0koX3N5c2xpYkdGJzY7LUkjbW9HRiQ2L1EjaWZGJy8lJWJvbGRHUSV0cnVlRicvJSxtYXRodmFyaWFudEdRJWJvbGRGJy8lK2ZvbnR3ZWlnaHRHRjQvJSZmZW5jZUdRJmZhbHNlRicvJSpzZXBhcmF0b3JHRjkvJSlzdHJldGNoeUdGOS8lKnN5bW1ldHJpY0dGOS8lKGxhcmdlb3BHRjkvJS5tb3ZhYmxlbGltaXRzR0Y5LyUnYWNjZW50R0Y5LyUnbHNwYWNlR1EmMC4wZW1GJy8lJ3JzcGFjZUdGSC1GLDYvUSJ+RidGL0YyRjVGN0Y6RjxGPkZARkJGREZGRklGSy1JI21pR0YkNidRImtGJ0YvLyUnaXRhbGljR0Y5RjJGNS1GLDYvUSI9RidGL0YyRjVGN0Y6RjxGPkZARkJGRC9GR1EsMC4yNzc3Nzc4ZW1GJy9GSkZYLUkjbW5HRiQ2JlEiM0YnRi9GMkY1RkstRiw2L1EldGhlbkYnRi9GMkY1RjdGOkY8Rj5GQEZCRkRGRkZJRkstRk82J1EtQl9zY2FsYXJfdG9yRidGL0ZSRjJGNUZLLUYsNi9RKiZjb2xvbmVxO0YnRi9GMkY1RjdGOkY8Rj5GQEZCRkRGV0ZZLUZlbjYmUSIwRidGL0YyRjUtRiw2L1EiOkYnRi9GMkY1RjdGOkY8Rj5GQEZCRkRGV0ZZRkstRk82J1EtQl9zY2FsYXJfcG9sRidGL0ZSRjJGNUZeby1GTzYnUSVldmFsRidGLy9GU0YxL0YzUSxib2xkLWl0YWxpY0YnRjUtSShtZmVuY2VkR0YkNiQtRiM2LS1GTzYnUSZQc2lfbkYnRi9GXXBGXnBGNS1GYXA2JC1GIzYnLUZPNidRImxGJ0YvRl1wRl5wRjUtRiw2L1EiLEYnRi9GMkY1RjcvRjtGMUY8Rj5GQEZCRkRGRi9GSlEsMC4zMzMzMzMzZW1GJy1GTzYnUSJuRidGL0ZdcEZecEY1LyUrZXhlY3V0YWJsZUdGOS9GM1Enbm9ybWFsRidGanEtRiw2LVEnJnNkb3Q7RidGanFGN0Y6RjxGPkZARkJGREZGRkktRk82JVEjTDJGJ0ZdcC9GM1EnaXRhbGljRictRmFwNiQtRiM2Jy1GTzYlRl5xRl1wRmJyLUYsNi1GYXFGanFGN0ZicUY8Rj5GQEZCRkRGRkZjcS1GTzYlUSJtRidGXXBGYnJGaHFGanFGanEtRiw2LlEhRicvJSVzaXplR1EjMTRGJ0ZqcUY3RjpGPEY+RkBGQkZEL0ZHUSwwLjIyMjIyMjJlbUYnL0ZKRmZzRl9xRkstRmFwNiYtRiM2My1GTzYnRl5xRi9GUkYyRjVGVC1GZW42JlEiMkYnRi9GMkY1Rl9xRkstRk82J0Zec0YvRlJGMkY1RlRGXnRGX3FGSy1GTzYnRmdxRi9GUkYyRjUtRiw2LUZWRmpxRjdGOkY8Rj5GQEZCRkRGV0ZZLUZlbjYkUSIxRidGanFGL0ZocUYyRjVGanEvJSVvcGVuR1EifGZyRicvJSZjbG9zZUdRInxockYnRmhxRmpxRmpxRl9zLUknbXNwYWNlR0YkNiYvJSdoZWlnaHRHUSYwLjBleEYnLyUmd2lkdGhHRkgvJSZkZXB0aEdGZXUvJSpsaW5lYnJlYWtHUShuZXdsaW5lRictRiw2L1EkZW5kRidGL0YyRjVGN0Y6RjxGPkZARkJGREZGRklGS0ZocUZqcQ==">QCQvSSJrRzYiIiIkQyQ+SS1CX3NjYWxhcl90b3JHRiUiIiE+SS1CX3NjYWxhcl9wb2xHRiUtSSVldmFsRyUqcHJvdGVjdGVkRzYkLUkiKkc2JEYvL0krbW9kdWxlbmFtZUdGJUkvVmVjdG9yQ2FsY3VsdXNHNiRGL0koX3N5c2xpYkdGJTYkLUkmUHNpX25HRiU2JEkibEdGJUkibkdGJS1JI0wyR0YlNiRGPUkibUdGJTwlL0Y9IiIjL0ZCRkUvRj4iIiI=</Equation></Text-field>
</Input>
</Group>
<Group view="code" hide-input="false" hide-output="false" labelreference="L6499" drawlabel="true" applyint="true" applyrational="true">
<Input><Text-field prompt="&gt; " style="2D Input" layout="Normal"><Equation executable="true" style="2D Input" input-equation="if k = 4 then B_scalar_tor := eval(VectorCalculus:-`*`(Chi_n(l, n), L2(l, m)), {l = 2, m = 1, n = 1}); B_scalar_pol := eval(VectorCalculus:-`*`(Psi_n(l, n), L2(l, m)), {l = 2, m = 1, n = 1}) end if" display="LUklbXJvd0c2Iy9JK21vZHVsZW5hbWVHNiJJLFR5cGVzZXR0aW5nR0koX3N5c2xpYkdGJzY/LUkjbW9HRiQ2L1EjaWZGJy8lJWJvbGRHUSV0cnVlRicvJSxtYXRodmFyaWFudEdRJWJvbGRGJy8lK2ZvbnR3ZWlnaHRHRjQvJSZmZW5jZUdRJmZhbHNlRicvJSpzZXBhcmF0b3JHRjkvJSlzdHJldGNoeUdGOS8lKnN5bW1ldHJpY0dGOS8lKGxhcmdlb3BHRjkvJS5tb3ZhYmxlbGltaXRzR0Y5LyUnYWNjZW50R0Y5LyUnbHNwYWNlR1EmMC4wZW1GJy8lJ3JzcGFjZUdGSC1GLDYtUSJ+RicvRjNRJ25vcm1hbEYnRjdGOkY8Rj5GQEZCRkRGRkZJRkstSSNtaUdGJDYlUSJrRicvJSdpdGFsaWNHRjEvRjNRJ2l0YWxpY0YnLUYsNi1RIj1GJ0ZORjdGOkY8Rj5GQEZCRkQvRkdRLDAuMjc3Nzc3OGVtRicvRkpGZm4tSSNtbkdGJDYkUSI0RidGTkZLLUYsNi9RJXRoZW5GJ0YvRjJGNUY3RjpGPEY+RkBGQkZERkZGSS1GLDYvRk1GL0YyRjVGN0Y6RjxGPkZARkJGREZGRkktRlE2J1EtQl9zY2FsYXJfdG9yRidGLy9GVUY5RjJGNUZfby1GLDYvUSomY29sb25lcTtGJ0YvRjJGNUY3RjpGPEY+RkBGQkZERmVuRmduLUYjNiYtRlE2J1ElZXZhbEYnRi9GVC9GM1EsYm9sZC1pdGFsaWNGJ0Y1LUkobWZlbmNlZEdGJDYkLUYjNiwtRlE2J1EmQ2hpX25GJ0YvRlRGXXBGNS1GYHA2JC1GIzYnLUZRNidRImxGJ0YvRlRGXXBGNS1GLDYvUSIsRidGL0YyRjVGNy9GO0YxRjxGPkZARkJGREZGL0ZKUSwwLjMzMzMzMzNlbUYnLUZRNidRIm5GJ0YvRlRGXXBGNS8lK2V4ZWN1dGFibGVHRjlGTkZOLUYsNi1RJyZzZG90O0YnRk5GN0Y6RjxGPkZARkJGREZGRkktRlE2JVEjTDJGJ0ZURlYtRmBwNiQtRiM2Jy1GUTYlRl1xRlRGVi1GLDYtRmBxRk5GN0ZhcUY8Rj5GQEZCRkRGRkZicS1GUTYlUSJtRidGVEZWRmdxRk5GTkZecUZfby1GYHA2Ji1GIzYzLUZRNidGXXFGL0Zkb0YyRjUtRiw2L0ZaRi9GMkY1RjdGOkY8Rj5GQEZCRkRGZW5GZ24tRmluNiZRIjJGJ0YvRjJGNUZecUZfby1GUTYnRmlyRi9GZG9GMkY1RmBzLUZpbjYmUSIxRidGL0YyRjVGXnFGX28tRlE2J0ZmcUYvRmRvRjJGNUZYLUZpbjYkRmlzRk5GL0ZncUYyRjVGTi8lJW9wZW5HUSJ8ZnJGJy8lJmNsb3NlR1EifGhyRidGZ3FGTkZORmdxRk4tRiw2L1EiOkYnRi9GMkY1RjdGOkY8Rj5GQEZCRkRGZW5GZ25GX28tRlE2J1EtQl9zY2FsYXJfcG9sRidGL0Zkb0YyRjVGZW9Gam8tRmBwNiQtRiM2LS1GUTYnUSZQc2lfbkYnRi9GVEZdcEY1RmdwRmlxRlxyRl9yLUYsNi5RIUYnLyUlc2l6ZUdRIzE0RidGTkY3RjpGPEY+RkBGQkZEL0ZHUSwwLjIyMjIyMjJlbUYnL0ZKRmh1Rl5xRl9vRmpyRmdxRk5GTkZhdS1JJ21zcGFjZUdGJDYmLyUnaGVpZ2h0R1EmMC4wZXhGJy8lJndpZHRoR0ZILyUmZGVwdGhHRl92LyUqbGluZWJyZWFrR1EobmV3bGluZUYnLUYsNi9RJGVuZEYnRi9GMkY1RjdGOkY8Rj5GQEZCRkRGRkZJRktGK0YvRmdxLyUwZm9udF9zdHlsZV9uYW1lR1EsTWFwbGV+SW5wdXRGJ0YyRjU=">QCQvSSJrRzYiIiIlQyQ+SS1CX3NjYWxhcl90b3JHRiUtSSVldmFsRyUqcHJvdGVjdGVkRzYkLUkiKkc2JEYsL0krbW9kdWxlbmFtZUdGJUkvVmVjdG9yQ2FsY3VsdXNHNiRGLEkoX3N5c2xpYkdGJTYkLUkmQ2hpX25HRiU2JEkibEdGJUkibkdGJS1JI0wyR0YlNiRGOkkibUdGJTwlL0Y6IiIjL0Y/IiIiL0Y7RkQ+SS1CX3NjYWxhcl9wb2xHRiUtRis2JC1GLzYkLUkmUHNpX25HRiVGOUY8RkA=</Equation></Text-field>
</Input>
</Group>
<Group view="code" hide-input="false" hide-output="false" labelreference="L6500" drawlabel="true" applyint="true" applyrational="true">
<Input><Text-field prompt="&gt; " style="Maple Input" layout="Normal"><Equation executable="true" style="2D Input" input-equation="" display="LUklbXJvd0c2Iy9JK21vZHVsZW5hbWVHNiJJLFR5cGVzZXR0aW5nR0koX3N5c2xpYkdGJzYlLUkjbW9HRiQ2LlEhRicvJSVzaXplR1EjMTRGJy8lLG1hdGh2YXJpYW50R1Enbm9ybWFsRicvJSZmZW5jZUdRJmZhbHNlRicvJSpzZXBhcmF0b3JHRjcvJSlzdHJldGNoeUdGNy8lKnN5bW1ldHJpY0dGNy8lKGxhcmdlb3BHRjcvJS5tb3ZhYmxlbGltaXRzR0Y3LyUnYWNjZW50R0Y3LyUnbHNwYWNlR1EsMC4yMjIyMjIyZW1GJy8lJ3JzcGFjZUdGRi8lK2V4ZWN1dGFibGVHRjdGMg==">LUklbXJvd0c2Iy9JK21vZHVsZW5hbWVHNiJJLFR5cGVzZXR0aW5nR0koX3N5c2xpYkdGJzYjLUkjbW9HRiQ2LlEhRicvJSVzaXplR1EjMTRGJy8lLG1hdGh2YXJpYW50R1Enbm9ybWFsRicvJSZmZW5jZUdRJmZhbHNlRicvJSpzZXBhcmF0b3JHRjcvJSlzdHJldGNoeUdGNy8lKnN5bW1ldHJpY0dGNy8lKGxhcmdlb3BHRjcvJS5tb3ZhYmxlbGltaXRzR0Y3LyUnYWNjZW50R0Y3LyUnbHNwYWNlR1EsMC4yMjIyMjIyZW1GJy8lJ3JzcGFjZUdGRg==</Equation></Text-field>
</Input>
</Group></Presentation-Block><Presentation-Block>
<Group view="code" hide-input="false" hide-output="false" labelreference="L8782" drawlabel="true" applyint="true" applyrational="true">
<Input><Text-field prompt="&gt; " style="Maple Input" layout="Normal"><Equation executable="true" style="2D Input" input-equation="" display="LUklbXJvd0c2Iy9JK21vZHVsZW5hbWVHNiJJLFR5cGVzZXR0aW5nR0koX3N5c2xpYkdGJzYlLUkjbW9HRiQ2LlEhRicvJSVzaXplR1EjMTRGJy8lLG1hdGh2YXJpYW50R1Enbm9ybWFsRicvJSZmZW5jZUdRJmZhbHNlRicvJSpzZXBhcmF0b3JHRjcvJSlzdHJldGNoeUdGNy8lKnN5bW1ldHJpY0dGNy8lKGxhcmdlb3BHRjcvJS5tb3ZhYmxlbGltaXRzR0Y3LyUnYWNjZW50R0Y3LyUnbHNwYWNlR1EsMC4yMjIyMjIyZW1GJy8lJ3JzcGFjZUdGRi8lK2V4ZWN1dGFibGVHRjdGMg==">JSFH</Equation></Text-field>
</Input>
</Group>
<Group view="code" hide-input="false" hide-output="false" labelreference="L8773" drawlabel="true" applyint="true" applyrational="true" applyexponent="false">
<Input><Text-field prompt="&gt; " style="Maple Input" layout="Normal"><Equation executable="true" style="2D Input" input-equation="B_cart_pol := scalars2vf(0, B_scalar_pol);" display="LUklbXJvd0c2Iy9JK21vZHVsZW5hbWVHNiJJLFR5cGVzZXR0aW5nR0koX3N5c2xpYkdGJzYsLUkjbWlHRiQ2JVErQl9jYXJ0X3BvbEYnLyUnaXRhbGljR1EldHJ1ZUYnLyUsbWF0aHZhcmlhbnRHUSdpdGFsaWNGJy1JI21vR0YkNi1RIn5GJy9GM1Enbm9ybWFsRicvJSZmZW5jZUdRJmZhbHNlRicvJSpzZXBhcmF0b3JHRj0vJSlzdHJldGNoeUdGPS8lKnN5bW1ldHJpY0dGPS8lKGxhcmdlb3BHRj0vJS5tb3ZhYmxlbGltaXRzR0Y9LyUnYWNjZW50R0Y9LyUnbHNwYWNlR1EmMC4wZW1GJy8lJ3JzcGFjZUdGTC1GNjYtUSomY29sb25lcTtGJ0Y5RjtGPkZARkJGREZGRkgvRktRLDAuMjc3Nzc3OGVtRicvRk5GU0Y1LUYsNiVRK3NjYWxhcnMydmZGJ0YvRjItSShtZmVuY2VkR0YkNiQtRiM2KC1JI21uR0YkNiRRIjBGJ0Y5LUY2Ni1RIixGJ0Y5RjsvRj9GMUZARkJGREZGRkhGSi9GTlEsMC4zMzMzMzMzZW1GJ0Y1LUYsNiVRLUJfc2NhbGFyX3BvbEYnRi9GMi8lK2V4ZWN1dGFibGVHRj1GOUY5LUY2Ni1RIjtGJ0Y5RjtGXm9GQEZCRkRGRkZIRkpGVEY1RmRvRjk=">QyQ+SStCX2NhcnRfcG9sRzYiLUkrc2NhbGFyczJ2ZkdGJTYkIiIhSS1CX3NjYWxhcl9wb2xHRiUiIiI=</Equation></Text-field>
</Input>
<Output><Text-field style="2D Output" layout="Maple Output"><Equation executable="false" style="2D Output" display="LUklbXJvd0c2Iy9JK21vZHVsZW5hbWVHNiJJLFR5cGVzZXR0aW5nR0koX3N5c2xpYkdGJzYoLUkjbWlHRiQ2JVErQl9jYXJ0X3BvbEYnLyUnaXRhbGljR1EldHJ1ZUYnLyUsbWF0aHZhcmlhbnRHUSdpdGFsaWNGJy1JI21vR0YkNi1RKn4mIzg3ODg7fkYnL0YzUSdub3JtYWxGJy8lJmZlbmNlR1EmZmFsc2VGJy8lKnNlcGFyYXRvckdGPS8lKXN0cmV0Y2h5R0Y9LyUqc3ltbWV0cmljR0Y9LyUobGFyZ2VvcEdGPS8lLm1vdmFibGVsaW1pdHNHRj0vJSdhY2NlbnRHRj0vJSdsc3BhY2VHUSYwLjBlbUYnLyUncnNwYWNlR0ZMLUkobWFjdGlvbkdGJDYlLUYjNistRiM2Jy1JKG1mZW5jZWRHRiQ2JC1GIzYrLUY2Ni1RKiZ1bWludXMwO0YnRjlGO0Y+RkBGQkZERkZGSC9GS1EsMC4yMjIyMjIyZW1GJy9GTkZpbi1GIzYoLUkjbW5HRiQ2JFEkMTIwRidGOS1GNjYtUTEmSW52aXNpYmxlVGltZXM7RidGOUY7Rj5GQEZCRkRGRkZIRkpGTS1JJW1zdXBHRiQ2JS1GLDYlUSJ4RidGL0YyLUZebzYkUSIzRidGOS8lMXN1cGVyc2NyaXB0c2hpZnRHUSIwRidGYW8tRiw2JVEiekYnRi9GMkY5LUY2Ni1RKCZtaW51cztGJ0Y5RjtGPkZARkJGREZGRkhGaG5Gam4tRiM2KkZdb0Zhb0Znb0Zhby1GZW82JS1GLDYlUSJ5RidGL0YyLUZebzYkUSIyRidGOUZdcEZhb0ZgcEY5RmNwLUYjNihGXW9GYW9GZ29GYW8tRmVvNiVGYHBGam9GXXBGOS1GNjYtUSIrRidGOUY7Rj5GQEZCRkRGRkZIRmhuRmpuLUYjNigtRl5vNiRRJDExNEYnRjlGYW9GZ29GYW9GYHBGOUY5RjktSSVtc3ViR0YkNiUtSSZtb3ZlckdGJDYlLUYsNiVRImVGJ0YvRjItRjY2LVEiX0YnRjlGO0Y+RkBGQkZERkZGSC9GS1EsMC4xMTExMTExZW1GJy9GTkZpckZIRmdvLyUvc3Vic2NyaXB0c2hpZnRHRl9wLyUrZm9yZWdyb3VuZEdRKFswLDAsMF1GJy8lKXJlYWRvbmx5R0Y9RjlGZHEtRiM2Jy1GVzYkLUYjNitGZW4tRiM2KkZdb0Zhby1GZW82JUZnb0ZdcUZdcEZhb0ZqcEZhb0ZgcEY5RmNwLUYjNihGXW9GYW8tRmVvNiVGanBGam9GXXBGYW9GYHBGOUZjcC1GIzYoRl1vRmFvRmpwRmFvRmJxRjlGZHEtRiM2KEZpcUZhb0ZqcEZhb0ZgcEY5RjlGOS1GXXI2JUZfckZqcEZbc0Zdc0Zgc0Y5RmRxLUYjNictRlc2JC1GIzY2LUYjNiYtRl5vNiRRJDE4MEYnRjlGYW8tRmVvNiVGZ28tRl5vNiRRIjRGJ0Y5Rl1wRjlGZHEtRiM2KC1GXm82JFEkMzYwRidGOUZhb0Zqc0Zhb0ZocEY5RmRxLUYjNigtRl5vNiRRJDI0MEYnRjlGYW9GanNGYW8tRmVvNiVGYHBGXXFGXXBGOUZkcS1GIzYmRl51RmFvLUZlbzYlRmpwRmN1Rl1wRjlGZHEtRiM2KEZddkZhb0ZocEZhb0ZgdkY5RmRxLUYjNiYtRl5vNiRRIzYwRidGOUZhby1GZW82JUZgcEZjdUZdcEY5RmNwLUYjNiYtRl5vNiRRJDIyOEYnRjlGYW9GanNGOUZjcC1GIzYmRmF3RmFvRmhwRjlGY3AtRiM2JkZpcUZhb0ZgdkY5RmRxLUZebzYkUSM1MEYnRjlGOUY5LUZdcjYlRl9yRmBwRltzRl1zRmBzRjlGXXNGYHNGOS9JK21zZW1hbnRpY3NHRiRRKkNvbFZlY3RvckYnLyUrYWN0aW9udHlwZUdRLnJ0YWJsZWFkZHJlc3NGJy8lKXJ0YWJsZWlkR1E1MTg0NDY4ODQ1MDcyNTcyMjAxNDJGJ0Zdc0Zgc0Y5">LSZJJ1ZlY3Rvckc2JCUqcHJvdGVjdGVkR0koX3N5c2xpYkc2IjYjSSdjb2x1bW5HRig2Iy9JJCVpZEdGKCI1VSxBZHNdJSlvVz0=</Equation></Text-field>
</Output>
</Group>
<Group view="code" hide-input="false" hide-output="false" labelreference="L8777" drawlabel="true" applyint="true" applyrational="true" applyexponent="false">
<Input><Text-field prompt="&gt; " style="Maple Input" layout="Normal"><Equation executable="true" style="2D Input" input-equation="B_cart_tor := scalars2vf(B_scalar_tor, 0);" display="LUklbXJvd0c2Iy9JK21vZHVsZW5hbWVHNiJJLFR5cGVzZXR0aW5nR0koX3N5c2xpYkdGJzYsLUkjbWlHRiQ2JVErQl9jYXJ0X3RvckYnLyUnaXRhbGljR1EldHJ1ZUYnLyUsbWF0aHZhcmlhbnRHUSdpdGFsaWNGJy1JI21vR0YkNi1RIn5GJy9GM1Enbm9ybWFsRicvJSZmZW5jZUdRJmZhbHNlRicvJSpzZXBhcmF0b3JHRj0vJSlzdHJldGNoeUdGPS8lKnN5bW1ldHJpY0dGPS8lKGxhcmdlb3BHRj0vJS5tb3ZhYmxlbGltaXRzR0Y9LyUnYWNjZW50R0Y9LyUnbHNwYWNlR1EmMC4wZW1GJy8lJ3JzcGFjZUdGTC1GNjYtUSomY29sb25lcTtGJ0Y5RjtGPkZARkJGREZGRkgvRktRLDAuMjc3Nzc3OGVtRicvRk5GU0Y1LUYsNiVRK3NjYWxhcnMydmZGJ0YvRjItSShtZmVuY2VkR0YkNiQtRiM2KC1GLDYlUS1CX3NjYWxhcl90b3JGJ0YvRjItRjY2LVEiLEYnRjlGOy9GP0YxRkBGQkZERkZGSEZKL0ZOUSwwLjMzMzMzMzNlbUYnRjUtSSNtbkdGJDYkUSIwRidGOS8lK2V4ZWN1dGFibGVHRj1GOUY5LUY2Ni1RIjtGJ0Y5RjtGXW9GQEZCRkRGRkZIRkpGVEY1RmRvRjk=">QyQ+SStCX2NhcnRfdG9yRzYiLUkrc2NhbGFyczJ2ZkdGJTYkSS1CX3NjYWxhcl90b3JHRiUiIiEiIiI=</Equation></Text-field>
</Input>
<Output><Text-field style="2D Output" layout="Maple Output"><Equation executable="false" style="2D Output" display="LUklbXJvd0c2Iy9JK21vZHVsZW5hbWVHNiJJLFR5cGVzZXR0aW5nR0koX3N5c2xpYkdGJzYoLUkjbWlHRiQ2JVErQl9jYXJ0X3RvckYnLyUnaXRhbGljR1EldHJ1ZUYnLyUsbWF0aHZhcmlhbnRHUSdpdGFsaWNGJy1JI21vR0YkNi1RKn4mIzg3ODg7fkYnL0YzUSdub3JtYWxGJy8lJmZlbmNlR1EmZmFsc2VGJy8lKnNlcGFyYXRvckdGPS8lKXN0cmV0Y2h5R0Y9LyUqc3ltbWV0cmljR0Y9LyUobGFyZ2VvcEdGPS8lLm1vdmFibGVsaW1pdHNHRj0vJSdhY2NlbnRHRj0vJSdsc3BhY2VHUSYwLjBlbUYnLyUncnNwYWNlR0ZMLUkobWFjdGlvbkdGJDYlLUYjNictRiM2Jy1JI21uR0YkNiRRIjBGJ0Y5LUklbXN1YkdGJDYlLUkmbW92ZXJHRiQ2JS1GLDYlUSJlRidGL0YyLUY2Ni1RIl9GJ0Y5RjtGPkZARkJGREZGRkgvRktRLDAuMTExMTExMWVtRicvRk5GYW9GSC1GLDYlUSJ4RidGL0YyLyUvc3Vic2NyaXB0c2hpZnRHRlkvJStmb3JlZ3JvdW5kR1EoWzAsMCwwXUYnLyUpcmVhZG9ubHlHRj1GOUZob0ZbcEY5L0krbXNlbWFudGljc0dGJFEqQ29sVmVjdG9yRicvJSthY3Rpb250eXBlR1EucnRhYmxlYWRkcmVzc0YnLyUpcnRhYmxlaWRHUTUxODQ0Njg4NDUwNzI1NzIxNTIwNkYnRmhvRltwRjk=">LSZJJ1ZlY3Rvckc2JCUqcHJvdGVjdGVkR0koX3N5c2xpYkc2IjYjSSdjb2x1bW5HRig2Iy9JJCVpZEdGKCI1MV9AZHNdJSlvVz0=</Equation></Text-field>
</Output>
</Group>
<Group view="code" hide-input="false" hide-output="false" labelreference="L8779" drawlabel="true" applyint="true" applyrational="true" applyexponent="false">
<Input><Text-field prompt="&gt; " style="Maple Input" layout="Normal"><Equation executable="true" style="2D Input" input-equation="B_sph_pol := simplify(MapToBasis(B_cart_pol, spherical[r, theta, phi]));" display="LUklbXJvd0c2Iy9JK21vZHVsZW5hbWVHNiJJLFR5cGVzZXR0aW5nR0koX3N5c2xpYkdGJzYrLUkjbWlHRiQ2JVEqQl9zcGhfcG9sRicvJSdpdGFsaWNHUSV0cnVlRicvJSxtYXRodmFyaWFudEdRJ2l0YWxpY0YnLUkjbW9HRiQ2LVEifkYnL0YzUSdub3JtYWxGJy8lJmZlbmNlR1EmZmFsc2VGJy8lKnNlcGFyYXRvckdGPS8lKXN0cmV0Y2h5R0Y9LyUqc3ltbWV0cmljR0Y9LyUobGFyZ2VvcEdGPS8lLm1vdmFibGVsaW1pdHNHRj0vJSdhY2NlbnRHRj0vJSdsc3BhY2VHUSYwLjBlbUYnLyUncnNwYWNlR0ZMLUY2Ni1RKiZjb2xvbmVxO0YnRjlGO0Y+RkBGQkZERkZGSC9GS1EsMC4yNzc3Nzc4ZW1GJy9GTkZTRjUtRiw2JVEpc2ltcGxpZnlGJ0YvRjItSShtZmVuY2VkR0YkNiQtRiM2Ji1GLDYlUStNYXBUb0Jhc2lzRidGL0YyLUZZNiQtRiM2KS1GLDYlUStCX2NhcnRfcG9sRidGL0YyLUY2Ni1RIixGJ0Y5RjsvRj9GMUZARkJGREZGRkhGSi9GTlEsMC4zMzMzMzMzZW1GJ0Y1LUYsNiVRKnNwaGVyaWNhbEYnRi9GMi1GWTYmLUYjNiktRiw2JVEickYnRi9GMkZhby1GLDYlUSZ0aGV0YUYnL0YwRj1GOUZhby1GLDYlUSRwaGlGJ0ZkcEY5LyUrZXhlY3V0YWJsZUdGPUY5RjkvJSVvcGVuR1EiW0YnLyUmY2xvc2VHUSJdRidGaHBGOUY5RmhwRjlGOS1GNjYtUSI7RidGOUY7RmRvRkBGQkZERkZGSEZKRlRGaHBGOQ==">QyQ+SSpCX3NwaF9wb2xHNiItSSlzaW1wbGlmeUc2JCUqcHJvdGVjdGVkR0koX3N5c2xpYkdGJTYjLUkrTWFwVG9CYXNpc0dGJTYkSStCX2NhcnRfcG9sR0YlJkkqc3BoZXJpY2FsR0YlNiVJInJHRiVJJnRoZXRhR0YlSSRwaGlHRiUiIiI=</Equation></Text-field>
</Input>
<Output><Text-field style="2D Output" layout="Maple Output"><Equation executable="false" style="2D Output" display="LUklbXJvd0c2Iy9JK21vZHVsZW5hbWVHNiJJLFR5cGVzZXR0aW5nR0koX3N5c2xpYkdGJzYoLUkjbWlHRiQ2JVEqQl9zcGhfcG9sRicvJSdpdGFsaWNHUSV0cnVlRicvJSxtYXRodmFyaWFudEdRJ2l0YWxpY0YnLUkjbW9HRiQ2LVEqfiYjODc4ODt+RicvRjNRJ25vcm1hbEYnLyUmZmVuY2VHUSZmYWxzZUYnLyUqc2VwYXJhdG9yR0Y9LyUpc3RyZXRjaHlHRj0vJSpzeW1tZXRyaWNHRj0vJShsYXJnZW9wR0Y9LyUubW92YWJsZWxpbWl0c0dGPS8lJ2FjY2VudEdGPS8lJ2xzcGFjZUdRJjAuMGVtRicvJSdyc3BhY2VHRkwtSShtYWN0aW9uR0YkNiUtRiM2KS1GIzYnLUkobWZlbmNlZEdGJDYkLUYjNiYtRlc2JC1GIzYoLUYjNiYtSSNtbkdGJDYkUSM2MEYnRjktRjY2LVExJkludmlzaWJsZVRpbWVzO0YnRjlGO0Y+RkBGQkZERkZGSEZKRk0tSSVtc3VwR0YkNiUtRiw2JVEickYnRi9GMi1GXG82JFEiNEYnRjkvJTFzdXBlcnNjcmlwdHNoaWZ0R1EiMEYnRjktRjY2LVEoJm1pbnVzO0YnRjlGO0Y+RkBGQkZERkZGSC9GS1EsMC4yMjIyMjIyZW1GJy9GTkZicC1GIzYmLUZcbzYkUSQxMTRGJ0Y5Rl9vLUZjbzYlRmVvLUZcbzYkUSIyRidGOUZbcEY5LUY2Ni1RIitGJ0Y5RjtGPkZARkJGREZGRkhGYXBGY3AtRlxvNiRRIzUwRidGOUY5RjlGX28tRiM2KC1GLDYlUSRjb3NGJy9GMEY9RjktRjY2LVEwJkFwcGx5RnVuY3Rpb247RidGOUY7Rj5GQEZCRkRGRkZIRkpGTS1GVzYkLUYjNiYtRiw2JVEnJiM5NTI7RidGaXFGOS8lK2ZvcmVncm91bmRHUShbMCwwLDBdRicvJSlyZWFkb25seUdGPUY5RjlGZHJGZ3JGOUY5RjktSSVtc3ViR0YkNiUtSSZtb3ZlckdGJDYlLUYsNiVRImVGJ0YvRjItRjY2LVEiX0YnRjlGO0Y+RkBGQkZERkZGSC9GS1EsMC4xMTExMTExZW1GJy9GTkZmc0ZIRmVvLyUvc3Vic2NyaXB0c2hpZnRHRl1wRmRyRmdyRjlGXnEtRiM2Jy1GVzYkLUYjNiYtRlc2JC1GIzYpLUY2Ni1RKiZ1bWludXMwO0YnRjlGO0Y+RkBGQkZERkZGSEZhcEZjcC1GIzYmLUZcbzYkUSQxODBGJ0Y5Rl9vRmJvRjlGXnEtRiM2Ji1GXG82JFEkMjI4RidGOUZfb0ZpcEY5Rl5wRmFxRjlGOUZfby1GIzYoLUYsNiVRJHNpbkYnRmlxRjlGanFGXXJGZHJGZ3JGOUY5RjktRmpyNiVGXHNGYXJGaHNGZHJGZ3JGOUZkckZnckY5L0krbXNlbWFudGljc0dGJFEqQ29sVmVjdG9yRicvJSthY3Rpb250eXBlR1EucnRhYmxlYWRkcmVzc0YnLyUpcnRhYmxlaWRHUTUxODQ0Njg4NDUwNzI1NzIwMTk1OEYnRmRyRmdyRjk=">LSZJJ1ZlY3Rvckc2JCUqcHJvdGVjdGVkR0koX3N5c2xpYkc2IjYjSSdjb2x1bW5HRig2Iy9JJCVpZEdGKCI1ZT4/ZHNdJSlvVz0=</Equation></Text-field>
</Output>
</Group>
<Group view="code" hide-input="false" hide-output="false" labelreference="L8783" drawlabel="true" applyint="true" applyrational="true" applyexponent="false">
<Input><Text-field prompt="&gt; " style="Maple Input" layout="Normal"><Equation executable="true" style="2D Input" input-equation="B_sph_tor := simplify(VectorCalculus:-MapToBasis(B_cart_tor, spherical[r, theta, phi]));" display="LUklbXJvd0c2Iy9JK21vZHVsZW5hbWVHNiJJLFR5cGVzZXR0aW5nR0koX3N5c2xpYkdGJzYrLUkjbWlHRiQ2JVEqQl9zcGhfdG9yRicvJSdpdGFsaWNHUSV0cnVlRicvJSxtYXRodmFyaWFudEdRJ2l0YWxpY0YnLUkjbW9HRiQ2LVEifkYnL0YzUSdub3JtYWxGJy8lJmZlbmNlR1EmZmFsc2VGJy8lKnNlcGFyYXRvckdGPS8lKXN0cmV0Y2h5R0Y9LyUqc3ltbWV0cmljR0Y9LyUobGFyZ2VvcEdGPS8lLm1vdmFibGVsaW1pdHNHRj0vJSdhY2NlbnRHRj0vJSdsc3BhY2VHUSYwLjBlbUYnLyUncnNwYWNlR0ZMLUY2Ni1RKiZjb2xvbmVxO0YnRjlGO0Y+RkBGQkZERkZGSC9GS1EsMC4yNzc3Nzc4ZW1GJy9GTkZTRjUtRiw2JVEpc2ltcGxpZnlGJ0YvRjItSShtZmVuY2VkR0YkNiQtRiM2Ji1GLDYlUStNYXBUb0Jhc2lzRidGL0YyLUZZNiQtRiM2KS1GLDYlUStCX2NhcnRfdG9yRidGL0YyLUY2Ni1RIixGJ0Y5RjsvRj9GMUZARkJGREZGRkhGSi9GTlEsMC4zMzMzMzMzZW1GJ0Y1LUYsNiVRKnNwaGVyaWNhbEYnRi9GMi1GWTYmLUYjNiktRiw2JVEickYnRi9GMkZhby1GLDYlUSZ0aGV0YUYnL0YwRj1GOUZhby1GLDYlUSRwaGlGJ0ZkcEY5LyUrZXhlY3V0YWJsZUdGPUY5RjkvJSVvcGVuR1EiW0YnLyUmY2xvc2VHUSJdRidGaHBGOUY5RmhwRjlGOS1GNjYtUSI7RidGOUY7RmRvRkBGQkZERkZGSEZKRlRGaHBGOQ==">QyQ+SSpCX3NwaF90b3JHNiItSSlzaW1wbGlmeUc2JCUqcHJvdGVjdGVkR0koX3N5c2xpYkdGJTYjLUkrTWFwVG9CYXNpc0c2JEYpL0krbW9kdWxlbmFtZUdGJUkvVmVjdG9yQ2FsY3VsdXNHRig2JEkrQl9jYXJ0X3RvckdGJSZJKnNwaGVyaWNhbEdGJTYlSSJyR0YlSSZ0aGV0YUdGJUkkcGhpR0YlIiIi</Equation></Text-field>
</Input>
<Output><Text-field style="2D Output" layout="Maple Output"><Equation executable="false" style="2D Output" display="LUklbXJvd0c2Iy9JK21vZHVsZW5hbWVHNiJJLFR5cGVzZXR0aW5nR0koX3N5c2xpYkdGJzYoLUkjbWlHRiQ2JVEqQl9zcGhfdG9yRicvJSdpdGFsaWNHUSV0cnVlRicvJSxtYXRodmFyaWFudEdRJ2l0YWxpY0YnLUkjbW9HRiQ2LVEqfiYjODc4ODt+RicvRjNRJ25vcm1hbEYnLyUmZmVuY2VHUSZmYWxzZUYnLyUqc2VwYXJhdG9yR0Y9LyUpc3RyZXRjaHlHRj0vJSpzeW1tZXRyaWNHRj0vJShsYXJnZW9wR0Y9LyUubW92YWJsZWxpbWl0c0dGPS8lJ2FjY2VudEdGPS8lJ2xzcGFjZUdRJjAuMGVtRicvJSdyc3BhY2VHRkwtSShtYWN0aW9uR0YkNiUtRiM2Jy1GIzYnLUkjbW5HRiQ2JFEiMEYnRjktSSVtc3ViR0YkNiUtSSZtb3ZlckdGJDYlLUYsNiVRImVGJ0YvRjItRjY2LVEiX0YnRjlGO0Y+RkBGQkZERkZGSC9GS1EsMC4xMTExMTExZW1GJy9GTkZhb0ZILUYsNiVRInJGJ0YvRjIvJS9zdWJzY3JpcHRzaGlmdEdGWS8lK2ZvcmVncm91bmRHUShbMCwwLDBdRicvJSlyZWFkb25seUdGPUY5RmhvRltwRjkvSSttc2VtYW50aWNzR0YkUSpDb2xWZWN0b3JGJy8lK2FjdGlvbnR5cGVHUS5ydGFibGVhZGRyZXNzRicvJSlydGFibGVpZEdRNTE4NDQ2ODg0NTA3MjU3MjAwNTAyRidGaG9GW3BGOQ==">LSZJJ1ZlY3Rvckc2JCUqcHJvdGVjdGVkR0koX3N5c2xpYkc2IjYjSSdjb2x1bW5HRig2Iy9JJCVpZEdGKCI1LTA/ZHNdJSlvVz0=</Equation></Text-field>
</Output>
</Group>
<Group view="code" hide-input="false" hide-output="false" labelreference="L8785" drawlabel="true">
<Input><Text-field prompt="&gt; " style="Maple Input" layout="Normal"></Text-field>
</Input>
</Group></Presentation-Block><Presentation-Block>
<Group view="code" hide-input="false" hide-output="false" labelreference="L8780" drawlabel="true" applyint="true" applyrational="true" applyexponent="false">
<Input><Text-field prompt="&gt; " style="Maple Input" layout="Normal"><Equation executable="true" style="2D Input" input-equation="VectorCalculus:-SetCoordinates(spherical[r, theta, phi]);" display="LUklbXJvd0c2Iy9JK21vZHVsZW5hbWVHNiJJLFR5cGVzZXR0aW5nR0koX3N5c2xpYkdGJzYnLUkjbWlHRiQ2JVEvU2V0Q29vcmRpbmF0ZXNGJy8lJ2l0YWxpY0dRJXRydWVGJy8lLG1hdGh2YXJpYW50R1EnaXRhbGljRictSShtZmVuY2VkR0YkNiQtRiM2Ji1GLDYlUSpzcGhlcmljYWxGJ0YvRjItRjY2Ji1GIzYpLUYsNiVRInJGJ0YvRjItSSNtb0dGJDYtUSIsRicvRjNRJ25vcm1hbEYnLyUmZmVuY2VHUSZmYWxzZUYnLyUqc2VwYXJhdG9yR0YxLyUpc3RyZXRjaHlHRkwvJSpzeW1tZXRyaWNHRkwvJShsYXJnZW9wR0ZMLyUubW92YWJsZWxpbWl0c0dGTC8lJ2FjY2VudEdGTC8lJ2xzcGFjZUdRJjAuMGVtRicvJSdyc3BhY2VHUSwwLjMzMzMzMzNlbUYnLUYsNiVRJnRoZXRhRicvRjBGTEZIRkQtRiw2JVEkcGhpRidGXG9GSC8lK2V4ZWN1dGFibGVHRkxGSEZILyUlb3BlbkdRIltGJy8lJmNsb3NlR1EiXUYnRmBvRkhGSC1GRTYtUSI7RidGSEZKRk1GT0ZRRlNGVUZXRlkvRmduUSwwLjI3Nzc3NzhlbUYnRmBvRkg=">QyQtSS9TZXRDb29yZGluYXRlc0c2JCUqcHJvdGVjdGVkRy9JK21vZHVsZW5hbWVHNiJJL1ZlY3RvckNhbGN1bHVzRzYkRiZJKF9zeXNsaWJHRik2IyZJKnNwaGVyaWNhbEdGKTYlSSJyR0YpSSZ0aGV0YUdGKUkkcGhpR0YpIiIi</Equation></Text-field>
</Input>
<Output><Text-field style="2D Output" layout="Maple Output"><Equation executable="false" style="2D Output" display="LUklbXN1Ykc2Iy9JK21vZHVsZW5hbWVHNiJJLFR5cGVzZXR0aW5nR0koX3N5c2xpYkdGJzYlLUkjbWlHRiQ2JVEqc3BoZXJpY2FsRicvJSdpdGFsaWNHUSV0cnVlRicvJSxtYXRodmFyaWFudEdRJ2l0YWxpY0YnLUklbXJvd0dGJDYqLUYsNiVRInJGJ0YvRjItSSNtb0dGJDYtUSIsRicvRjNRJ25vcm1hbEYnLyUmZmVuY2VHUSZmYWxzZUYnLyUqc2VwYXJhdG9yR0YxLyUpc3RyZXRjaHlHRkMvJSpzeW1tZXRyaWNHRkMvJShsYXJnZW9wR0ZDLyUubW92YWJsZWxpbWl0c0dGQy8lJ2FjY2VudEdGQy8lJ2xzcGFjZUdRJjAuMGVtRicvJSdyc3BhY2VHUSwwLjMzMzMzMzNlbUYnLUYsNiVRJyYjOTUyO0YnL0YwRkNGP0Y7LUYsNiVRJyYjOTY2O0YnRllGPy8lK2ZvcmVncm91bmRHUShbMCwwLDBdRicvJSlyZWFkb25seUdGQ0Y/LyUvc3Vic2NyaXB0c2hpZnRHUSIwRic=">Jkkqc3BoZXJpY2FsRzYiNiVJInJHRiRJJnRoZXRhR0YkSSRwaGlHRiQ=</Equation></Text-field>
</Output>
</Group>
<Group view="code" hide-input="false" hide-output="false" labelreference="L8769" drawlabel="true" applyint="true" applyrational="true" applyexponent="false">
<Input><Text-field prompt="&gt; " style="Maple Input" layout="Normal"><Equation executable="true" style="2D Input" input-equation="" display="LUklbXJvd0c2Iy9JK21vZHVsZW5hbWVHNiJJLFR5cGVzZXR0aW5nR0koX3N5c2xpYkdGJzYnLUkjbW9HRiQ2LlEiI0YnLyUlc2l6ZUdRIzE2RicvJSxtYXRodmFyaWFudEdRJ25vcm1hbEYnLyUmZmVuY2VHUSZmYWxzZUYnLyUqc2VwYXJhdG9yR0Y3LyUpc3RyZXRjaHlHRjcvJSpzeW1tZXRyaWNHRjcvJShsYXJnZW9wR0Y3LyUubW92YWJsZWxpbWl0c0dGNy8lJ2FjY2VudEdGNy8lJ2xzcGFjZUdRJjAuMGVtRicvJSdyc3BhY2VHRkYtSSNtaUdGJDYmUTpTY2FsZX50aGV+bWFnbmV0aWN+ZmllbGR+RidGLy8lJ2l0YWxpY0dRJXRydWVGJy9GM1EnaXRhbGljRidGLy8lK2V4ZWN1dGFibGVHRjdGMg==">NiI=</Equation></Text-field>
</Input>
</Group>
<Group view="code" hide-input="false" hide-output="false" labelreference="L8789" drawlabel="true" applyint="true" applyrational="true" applyexponent="false">
<Input><Text-field prompt="&gt; " style="Maple Input" layout="Normal"><Equation executable="true" style="2D Input" input-equation="" display="LUklbXJvd0c2Iy9JK21vZHVsZW5hbWVHNiJJLFR5cGVzZXR0aW5nR0koX3N5c2xpYkdGJzYqLUkjbWlHRiQ2JVEqU2NhbGVfcG9sRicvJSdpdGFsaWNHUSV0cnVlRicvJSxtYXRodmFyaWFudEdRJ2l0YWxpY0YnLUkjbW9HRiQ2LVEqJmNvbG9uZXE7RicvRjNRJ25vcm1hbEYnLyUmZmVuY2VHUSZmYWxzZUYnLyUqc2VwYXJhdG9yR0Y9LyUpc3RyZXRjaHlHRj0vJSpzeW1tZXRyaWNHRj0vJShsYXJnZW9wR0Y9LyUubW92YWJsZWxpbWl0c0dGPS8lJ2FjY2VudEdGPS8lJ2xzcGFjZUdRLDAuMjc3Nzc3OGVtRicvJSdyc3BhY2VHRkwtRjY2LVEifkYnRjlGO0Y+RkBGQkZERkZGSC9GS1EmMC4wZW1GJy9GTkZTLUYsNiVRJXNxcnRGJy9GMEY9RjktSShtZmVuY2VkR0YkNiQtRiM2KS1JJm1mcmFjR0YkNigtRiM2JS1JI21uR0YkNiRRIjFGJ0Y5Ri9GMi1GIzYnLUZebzYkUSI0RidGOS1GNjYtUScmc2RvdDtGJ0Y5RjtGPkZARkJGREZGRkhGUkZULUYsNiVRI1BpRidGWEY5Ri9GMi8lLmxpbmV0aGlja25lc3NHRmBvLyUrZGVub21hbGlnbkdRJ2NlbnRlckYnLyUpbnVtYWxpZ25HRmBwLyUpYmV2ZWxsZWRHRj1GZm9GTy1GLDYlUSRpbnRGJ0YvRjItRlo2JC1GIzYsRmVwLUZaNiQtRiM2LUZlcC1GWjYkLUYjNjctRiw2JVEmQV9wb2xGJ0YvRjJGZm8tRiw2JVEqQl9zcGhfcG9sRidGL0YyLUY2Ni1RIi5GJ0Y5RjtGPkZARkJGREZGRkhGUkZURmdxRmZvLUklbXN1cEdGJDYlLUYsNiVRInJGJ0YvRjItRiM2JS1GXm82JFEiMkYnRjlGL0YyLyUxc3VwZXJzY3JpcHRzaGlmdEdRIjBGJ0Zmby1GLDYlUSRzaW5GJ0ZYRjktRlo2JC1GIzYlLUYsNiVRJnRoZXRhRidGWEY5LyUrZXhlY3V0YWJsZUdGPUY5RjktRjY2LVEiLEYnRjlGOy9GP0YxRkBGQkZERkZGSEZSL0ZOUSwwLjMzMzMzMzNlbUYnLUYsNiVRJHBoaUYnRlhGOS1GNjYtUSI9RidGOUY7Rj5GQEZCRkRGRkZIRkpGTS1GXm82JEZqckY5LUY2Ni1RIy4uRidGOUY7Rj5GQEZCRkRGRkZIL0ZLUSwwLjIyMjIyMjJlbUYnRlRGZXJGZm9GT0Zpb0Zlc0Y5RjlGZ3NGYnNGYHRGY3RGZXRGT0Zpb0Zlc0Y5RjlGZ3NGYHJGYHRGY3RGZXRGXW9GZXNGOUY5RmVzRjlGOS1GNjYtUSI7RidGOUY7RmpzRkBGQkZERkZGSEZSRk1GZXNGOQ==">QyQ+SSpTY2FsZV9wb2xHNiItSSVzcXJ0RzYkJSpwcm90ZWN0ZWRHSShfc3lzbGliR0YlNiMtSSIqRzYkRikvSSttb2R1bGVuYW1lR0YlSS9WZWN0b3JDYWxjdWx1c0dGKDYkKiQtRi02JCIiJUkjUGlHRikhIiItSSRpbnRHRig2JC1GOjYkLUY6NiQtRi02JC1GLTYkLUkwZGVsYXlEb3RQcm9kdWN0RzYkRikvRjBJLFR5cGVzZXR0aW5nR0YoNiQtRi02JEkmQV9wb2xHRiVJKkJfc3BoX3BvbEdGJUZNKiRJInJHRiUiIiMtSSRzaW5HRig2I0kmdGhldGFHRiUvSSRwaGlHRiU7IiIhLUYtNiRGUEY3L0ZUO0ZYRjcvRk87RlgiIiJGaW4=</Equation></Text-field>
</Input>
<Output><Text-field style="2D Output" layout="Maple Output"><Equation executable="false" style="2D Output" display="LUklbXJvd0c2Iy9JK21vZHVsZW5hbWVHNiJJLFR5cGVzZXR0aW5nR0koX3N5c2xpYkdGJzYoLUkjbWlHRiQ2JVEqU2NhbGVfcG9sRicvJSdpdGFsaWNHUSV0cnVlRicvJSxtYXRodmFyaWFudEdRJ2l0YWxpY0YnLUkjbW9HRiQ2LVEqfiYjODc4ODt+RicvRjNRJ25vcm1hbEYnLyUmZmVuY2VHUSZmYWxzZUYnLyUqc2VwYXJhdG9yR0Y9LyUpc3RyZXRjaHlHRj0vJSpzeW1tZXRyaWNHRj0vJShsYXJnZW9wR0Y9LyUubW92YWJsZWxpbWl0c0dGPS8lJ2FjY2VudEdGPS8lJ2xzcGFjZUdRJjAuMGVtRicvJSdyc3BhY2VHRkwtRiM2KC1JJm1mcmFjR0YkNigtSSNtbkdGJDYkUSIyRidGOS1GVTYkUSQyMzFGJ0Y5LyUubGluZXRoaWNrbmVzc0dRIjFGJy8lK2Rlbm9tYWxpZ25HUSdjZW50ZXJGJy8lKW51bWFsaWduR0Zqbi8lKWJldmVsbGVkR0Y9LUY2Ni1RMSZJbnZpc2libGVUaW1lcztGJ0Y5RjtGPkZARkJGREZGRkhGSkZNLUYjNiYtSSZtc3FydEdGJDYjLUZVNiRRKDExODg3MjZGJ0Y5Rl9vLUZlbzYjLUYsNiVRJkFfcG9sRidGL0YyRjkvJStmb3JlZ3JvdW5kR1EoWzAsMCwwXUYnLyUpcmVhZG9ubHlHRj1GOUZfcEZicEY5">LCQqJiIoRSgpPSIjIiIiIiIjSSZBX3BvbEc2IkYlI0YnIiRKIw==</Equation></Text-field>
</Output>
</Group>
<Group view="code" hide-output="false" labelreference="L8781" drawlabel="true" applyint="true" applyrational="true" applyexponent="false">
<Input><Text-field prompt="&gt; " style="Maple Input" layout="Normal"><Equation executable="true" style="2D Input" input-equation="" display="LUklbXJvd0c2Iy9JK21vZHVsZW5hbWVHNiJJLFR5cGVzZXR0aW5nR0koX3N5c2xpYkdGJzYlLUkjbW9HRiQ2LlEhRicvJSVzaXplR1EjMTRGJy8lLG1hdGh2YXJpYW50R1Enbm9ybWFsRicvJSZmZW5jZUdRJmZhbHNlRicvJSpzZXBhcmF0b3JHRjcvJSlzdHJldGNoeUdGNy8lKnN5bW1ldHJpY0dGNy8lKGxhcmdlb3BHRjcvJS5tb3ZhYmxlbGltaXRzR0Y3LyUnYWNjZW50R0Y3LyUnbHNwYWNlR1EsMC4yMjIyMjIyZW1GJy8lJ3JzcGFjZUdGRi8lK2V4ZWN1dGFibGVHRjdGMg==">JSFH</Equation></Text-field>
</Input>
</Group></Presentation-Block><Presentation-Block>
<Group view="code" hide-input="false" hide-output="false" labelreference="L8842" drawlabel="true" applyint="true" applyrational="true" applyexponent="false">
<Input><Text-field prompt="&gt; " style="Maple Input" layout="Normal"><Equation executable="true" style="2D Input" input-equation="if Scale_pol = 0 then A_pol = 0 else A_pol := simplify(solve(Scale_pol = 1, A_pol)) end if;" display="LUklbXJvd0c2Iy9JK21vZHVsZW5hbWVHNiJJLFR5cGVzZXR0aW5nR0koX3N5c2xpYkdGJzZALUkjbW9HRiQ2L1EjaWZGJy8lJWJvbGRHUSV0cnVlRicvJSxtYXRodmFyaWFudEdRJWJvbGRGJy8lK2ZvbnR3ZWlnaHRHRjQvJSZmZW5jZUdRJmZhbHNlRicvJSpzZXBhcmF0b3JHRjkvJSlzdHJldGNoeUdGOS8lKnN5bW1ldHJpY0dGOS8lKGxhcmdlb3BHRjkvJS5tb3ZhYmxlbGltaXRzR0Y5LyUnYWNjZW50R0Y5LyUnbHNwYWNlR1EmMC4wZW1GJy8lJ3JzcGFjZUdGSC1GLDYtUSJ+RicvRjNRJ25vcm1hbEYnRjdGOkY8Rj5GQEZCRkRGRkZJLUkjbWlHRiQ2JVEqU2NhbGVfcG9sRicvJSdpdGFsaWNHRjEvRjNRJ2l0YWxpY0YnRkstRiw2LVEiPUYnRk5GN0Y6RjxGPkZARkJGRC9GR1EsMC4yNzc3Nzc4ZW1GJy9GSkZmbi1JI21uR0YkNiRRIjBGJ0ZORkstRiw2L1EldGhlbkYnRi9GMkY1RjdGOkY8Rj5GQEZCRkRGRkZJRkstRlE2JVEmQV9wb2xGJ0ZURlZGWEZobkZLRkstSSdtc3BhY2VHRiQ2Ji8lJ2hlaWdodEdRJjAuMGV4RicvJSZ3aWR0aEdGSC8lJmRlcHRoR0Znby8lKmxpbmVicmVha0dRKG5ld2xpbmVGJ0ZLLUYsNi9RJWVsc2VGJ0YvRjJGNUY3RjpGPEY+RkBGQkZERkZGSUZLRl9vLUYsNi1RKiZjb2xvbmVxO0YnRk5GN0Y6RjxGPkZARkJGREZlbkZnbi1GUTYlUSlzaW1wbGlmeUYnRlRGVi1JKG1mZW5jZWRHRiQ2JC1GIzYmLUZRNiVRJnNvbHZlRidGVEZWLUZpcDYkLUYjNilGUEZYLUZpbjYkUSIxRidGTi1GLDYtUSIsRidGTkY3L0Y7RjFGPEY+RkBGQkZERkYvRkpRLDAuMzMzMzMzM2VtRidGX28vJStleGVjdXRhYmxlR0Y5Rk5GTkZdckZORk4tRiw2LVEiO0YnRk5GN0ZqcUY8Rj5GQEZCRkRGRkZnbkZLLUYsNi9RJGVuZEYnRi9GMkY1RjdGOkY8Rj5GQEZCRkRGRkZJRktGK0ZfckZdckZO">QyRAJS9JKlNjYWxlX3BvbEc2IiIiIS9JJkFfcG9sR0YmRic+RiktSSlzaW1wbGlmeUc2JCUqcHJvdGVjdGVkR0koX3N5c2xpYkdGJjYjLUkmc29sdmVHRiY2JC9GJSIiIkYpRjU=</Equation></Text-field>
</Input>
<Output><Text-field style="2D Output" layout="Maple Output"><Equation executable="false" style="2D Output" display="LUklbXJvd0c2Iy9JK21vZHVsZW5hbWVHNiJJLFR5cGVzZXR0aW5nR0koX3N5c2xpYkdGJzYoLUkjbWlHRiQ2JVEmQV9wb2xGJy8lJ2l0YWxpY0dRJXRydWVGJy8lLG1hdGh2YXJpYW50R1EnaXRhbGljRictSSNtb0dGJDYtUSp+JiM4Nzg4O35GJy9GM1Enbm9ybWFsRicvJSZmZW5jZUdRJmZhbHNlRicvJSpzZXBhcmF0b3JHRj0vJSlzdHJldGNoeUdGPS8lKnN5bW1ldHJpY0dGPS8lKGxhcmdlb3BHRj0vJS5tb3ZhYmxlbGltaXRzR0Y9LyUnYWNjZW50R0Y9LyUnbHNwYWNlR1EmMC4wZW1GJy8lJ3JzcGFjZUdGTC1JJm1mcmFjR0YkNigtSSNtbkdGJDYkUSQyMzFGJ0Y5LUZTNiRRJjIwNTg0RidGOS8lLmxpbmV0aGlja25lc3NHUSIxRicvJStkZW5vbWFsaWduR1EnY2VudGVyRicvJSludW1hbGlnbkdGaG4vJSliZXZlbGxlZEdGPS8lK2ZvcmVncm91bmRHUShbMCwwLDBdRicvJSlyZWFkb25seUdGPUY5">IyIkSiMiJiVlPw==</Equation></Text-field>
</Output>
</Group>
<Group view="code" hide-input="false" hide-output="false" labelreference="L8843" drawlabel="true" applyint="true" applyrational="true" applyexponent="false">
<Input><Text-field prompt="&gt; " style="Maple Input" layout="Normal"><Equation executable="true" style="2D Input" input-equation="" display="LUklbXJvd0c2Iy9JK21vZHVsZW5hbWVHNiJJLFR5cGVzZXR0aW5nR0koX3N5c2xpYkdGJzYlLUkjbW9HRiQ2LlEhRicvJSVzaXplR1EjMTRGJy8lLG1hdGh2YXJpYW50R1Enbm9ybWFsRicvJSZmZW5jZUdRJmZhbHNlRicvJSpzZXBhcmF0b3JHRjcvJSlzdHJldGNoeUdGNy8lKnN5bW1ldHJpY0dGNy8lKGxhcmdlb3BHRjcvJS5tb3ZhYmxlbGltaXRzR0Y3LyUnYWNjZW50R0Y3LyUnbHNwYWNlR1EsMC4yMjIyMjIyZW1GJy8lJ3JzcGFjZUdGRi8lK2V4ZWN1dGFibGVHRjdGMg==">JSFH</Equation></Text-field>
</Input>
</Group></Presentation-Block><Presentation-Block>
<Group view="code" hide-input="false" hide-output="false" labelreference="L8841" drawlabel="true" applyint="true" applyrational="true" applyexponent="false">
<Input><Text-field prompt="&gt; " style="Maple Input" layout="Normal"><Equation executable="true" style="2D Input" input-equation="" display="LUklbXJvd0c2Iy9JK21vZHVsZW5hbWVHNiJJLFR5cGVzZXR0aW5nR0koX3N5c2xpYkdGJzYqLUkjbWlHRiQ2JVEqU2NhbGVfdG9yRicvJSdpdGFsaWNHUSV0cnVlRicvJSxtYXRodmFyaWFudEdRJ2l0YWxpY0YnLUkjbW9HRiQ2LVEqJmNvbG9uZXE7RicvRjNRJ25vcm1hbEYnLyUmZmVuY2VHUSZmYWxzZUYnLyUqc2VwYXJhdG9yR0Y9LyUpc3RyZXRjaHlHRj0vJSpzeW1tZXRyaWNHRj0vJShsYXJnZW9wR0Y9LyUubW92YWJsZWxpbWl0c0dGPS8lJ2FjY2VudEdGPS8lJ2xzcGFjZUdRLDAuMjc3Nzc3OGVtRicvJSdyc3BhY2VHRkwtRjY2LVEifkYnRjlGO0Y+RkBGQkZERkZGSC9GS1EmMC4wZW1GJy9GTkZTLUYsNiVRJXNxcnRGJy9GMEY9RjktSShtZmVuY2VkR0YkNiQtRiM2KS1JJm1mcmFjR0YkNigtRiM2JS1JI21uR0YkNiRRIjFGJ0Y5Ri9GMi1GIzYnLUZebzYkUSI0RidGOS1GNjYtUScmc2RvdDtGJ0Y5RjtGPkZARkJGREZGRkhGUkZULUYsNiVRI1BpRidGWEY5Ri9GMi8lLmxpbmV0aGlja25lc3NHRmBvLyUrZGVub21hbGlnbkdRJ2NlbnRlckYnLyUpbnVtYWxpZ25HRmBwLyUpYmV2ZWxsZWRHRj1GZm9GTy1GLDYlUSRpbnRGJ0YvRjItRlo2JC1GIzYsRmVwLUZaNiQtRiM2LUZlcC1GWjYkLUYjNjctRiw2JVEmQV90b3JGJ0YvRjJGZm8tRiw2JVEqQl9zcGhfdG9yRidGL0YyLUY2Ni1RIi5GJ0Y5RjtGPkZARkJGREZGRkhGUkZURmdxRmZvLUklbXN1cEdGJDYlLUYsNiVRInJGJ0YvRjItRiM2JS1GXm82JFEiMkYnRjlGL0YyLyUxc3VwZXJzY3JpcHRzaGlmdEdRIjBGJ0Zmby1GLDYlUSRzaW5GJ0ZYRjktRlo2JC1GIzYlLUYsNiVRJnRoZXRhRidGWEY5LyUrZXhlY3V0YWJsZUdGPUY5RjktRjY2LVEiLEYnRjlGOy9GP0YxRkBGQkZERkZGSEZSL0ZOUSwwLjMzMzMzMzNlbUYnLUYsNiVRJHBoaUYnRlhGOS1GNjYtUSI9RidGOUY7Rj5GQEZCRkRGRkZIRkpGTS1GXm82JEZqckY5LUY2Ni1RIy4uRidGOUY7Rj5GQEZCRkRGRkZIL0ZLUSwwLjIyMjIyMjJlbUYnRlRGZXJGZm9GT0Zpb0Zlc0Y5RjlGZ3NGYnNGYHRGY3RGZXRGT0Zpb0Zlc0Y5RjlGZ3NGYHJGYHRGY3RGZXRGXW9GZXNGOUY5RmVzRjlGOS1GNjYtUSI7RidGOUY7RmpzRkBGQkZERkZGSEZSRk1GZXNGOQ==">QyQ+SSpTY2FsZV90b3JHNiItSSVzcXJ0RzYkJSpwcm90ZWN0ZWRHSShfc3lzbGliR0YlNiMtSSIqRzYkRikvSSttb2R1bGVuYW1lR0YlSS9WZWN0b3JDYWxjdWx1c0dGKDYkKiQtRi02JCIiJUkjUGlHRikhIiItSSRpbnRHRig2JC1GOjYkLUY6NiQtRi02JC1GLTYkLUkwZGVsYXlEb3RQcm9kdWN0RzYkRikvRjBJLFR5cGVzZXR0aW5nR0YoNiQtRi02JEkmQV90b3JHRiVJKkJfc3BoX3RvckdGJUZNKiRJInJHRiUiIiMtSSRzaW5HRig2I0kmdGhldGFHRiUvSSRwaGlHRiU7IiIhLUYtNiRGUEY3L0ZUO0ZYRjcvRk87RlgiIiJGaW4=</Equation></Text-field>
</Input>
<Output><Text-field style="2D Output" layout="Maple Output"><Equation executable="false" style="2D Output" display="LUklbXJvd0c2Iy9JK21vZHVsZW5hbWVHNiJJLFR5cGVzZXR0aW5nR0koX3N5c2xpYkdGJzYoLUkjbWlHRiQ2JVEqU2NhbGVfdG9yRicvJSdpdGFsaWNHUSV0cnVlRicvJSxtYXRodmFyaWFudEdRJ2l0YWxpY0YnLUkjbW9HRiQ2LVEqfiYjODc4ODt+RicvRjNRJ25vcm1hbEYnLyUmZmVuY2VHUSZmYWxzZUYnLyUqc2VwYXJhdG9yR0Y9LyUpc3RyZXRjaHlHRj0vJSpzeW1tZXRyaWNHRj0vJShsYXJnZW9wR0Y9LyUubW92YWJsZWxpbWl0c0dGPS8lJ2FjY2VudEdGPS8lJ2xzcGFjZUdRJjAuMGVtRicvJSdyc3BhY2VHRkwtSSNtbkdGJDYkUSIwRidGOS8lK2ZvcmVncm91bmRHUShbMCwwLDBdRicvJSlyZWFkb25seUdGPUY5">IiIh</Equation></Text-field>
</Output>
</Group>
<Group view="code" hide-input="false" hide-output="false" labelreference="L8844" drawlabel="true" applyint="true" applyrational="true" applyexponent="false">
<Input><Text-field prompt="&gt; " style="Maple Input" layout="Normal"><Equation executable="true" style="2D Input" input-equation="if Scale_tor = 0 then A_tor = 0 else A_tor := simplify(solve(Scale_tor = 1, A_tor)) end if;" display="LUklbXJvd0c2Iy9JK21vZHVsZW5hbWVHNiJJLFR5cGVzZXR0aW5nR0koX3N5c2xpYkdGJzY/LUkjbW9HRiQ2L1EjaWZGJy8lJWJvbGRHUSV0cnVlRicvJSxtYXRodmFyaWFudEdRJWJvbGRGJy8lK2ZvbnR3ZWlnaHRHRjQvJSZmZW5jZUdRJmZhbHNlRicvJSpzZXBhcmF0b3JHRjkvJSlzdHJldGNoeUdGOS8lKnN5bW1ldHJpY0dGOS8lKGxhcmdlb3BHRjkvJS5tb3ZhYmxlbGltaXRzR0Y5LyUnYWNjZW50R0Y5LyUnbHNwYWNlR1EmMC4wZW1GJy8lJ3JzcGFjZUdGSC1GLDYtUSJ+RicvRjNRJ25vcm1hbEYnRjdGOkY8Rj5GQEZCRkRGRkZJLUkjbWlHRiQ2JVEqU2NhbGVfdG9yRicvJSdpdGFsaWNHRjEvRjNRJ2l0YWxpY0YnRkstRiw2LVEiPUYnRk5GN0Y6RjxGPkZARkJGRC9GR1EsMC4yNzc3Nzc4ZW1GJy9GSkZmbi1JI21uR0YkNiRRIjBGJ0ZORkstRiw2L1EldGhlbkYnRi9GMkY1RjdGOkY8Rj5GQEZCRkRGRkZJRkstRlE2JVEmQV90b3JGJ0ZURlZGWEZobkZLRkstSSdtc3BhY2VHRiQ2Ji8lJ2hlaWdodEdRJjAuMGV4RicvJSZ3aWR0aEdGSC8lJmRlcHRoR0Znby8lKmxpbmVicmVha0dRKG5ld2xpbmVGJ0ZLLUYsNi9RJWVsc2VGJ0YvRjJGNUY3RjpGPEY+RkBGQkZERkZGSUZLRl9vLUYsNi1RKiZjb2xvbmVxO0YnRk5GN0Y6RjxGPkZARkJGREZlbkZnbi1GUTYlUSlzaW1wbGlmeUYnRlRGVi1JKG1mZW5jZWRHRiQ2JC1GIzYmLUZRNiVRJnNvbHZlRidGVEZWLUZpcDYkLUYjNilGUEZYLUZpbjYkUSIxRidGTi1GLDYtUSIsRidGTkY3L0Y7RjFGPEY+RkBGQkZERkYvRkpRLDAuMzMzMzMzM2VtRidGX28vJStleGVjdXRhYmxlR0Y5Rk5GTkZdckZORk5GSy1GLDYvUSRlbmRGJ0YvRjJGNUY3RjpGPEY+RkBGQkZERkZGSUZLRistRiw2LVEiO0YnRk5GN0ZqcUY8Rj5GQEZCRkRGRkZnbkZdckZO">QyRAJS9JKlNjYWxlX3Rvckc2IiIiIS9JJkFfdG9yR0YmRic+RiktSSlzaW1wbGlmeUc2JCUqcHJvdGVjdGVkR0koX3N5c2xpYkdGJjYjLUkmc29sdmVHRi02JC9GJSIiIkYpRjU=</Equation></Text-field>
</Input>
<Output><Text-field style="2D Output" layout="Maple Output"><Equation executable="false" style="2D Output" display="LUklbXJvd0c2Iy9JK21vZHVsZW5hbWVHNiJJLFR5cGVzZXR0aW5nR0koX3N5c2xpYkdGJzYoLUkjbWlHRiQ2JVEmQV90b3JGJy8lJ2l0YWxpY0dRJXRydWVGJy8lLG1hdGh2YXJpYW50R1EnaXRhbGljRictSSNtb0dGJDYtUSI9RicvRjNRJ25vcm1hbEYnLyUmZmVuY2VHUSZmYWxzZUYnLyUqc2VwYXJhdG9yR0Y9LyUpc3RyZXRjaHlHRj0vJSpzeW1tZXRyaWNHRj0vJShsYXJnZW9wR0Y9LyUubW92YWJsZWxpbWl0c0dGPS8lJ2FjY2VudEdGPS8lJ2xzcGFjZUdRLDAuMjc3Nzc3OGVtRicvJSdyc3BhY2VHRkwtSSNtbkdGJDYkUSIwRidGOS8lK2ZvcmVncm91bmRHUShbMCwwLDBdRicvJSlyZWFkb25seUdGPUY5">L0kmQV90b3JHNiIiIiE=</Equation></Text-field>
</Output>
</Group></Presentation-Block><Presentation-Block>
<Group view="code" hide-input="false" hide-output="false" labelreference="L8770" drawlabel="true" applyint="true" applyrational="true" applyexponent="false">
<Input><Text-field prompt="&gt; " style="Maple Input" layout="Normal"><Equation executable="true" style="2D Input" input-equation="" display="LUklbXJvd0c2Iy9JK21vZHVsZW5hbWVHNiJJLFR5cGVzZXR0aW5nR0koX3N5c2xpYkdGJzYlLUkjbW9HRiQ2LlEhRicvJSVzaXplR1EjMTRGJy8lLG1hdGh2YXJpYW50R1Enbm9ybWFsRicvJSZmZW5jZUdRJmZhbHNlRicvJSpzZXBhcmF0b3JHRjcvJSlzdHJldGNoeUdGNy8lKnN5bW1ldHJpY0dGNy8lKGxhcmdlb3BHRjcvJS5tb3ZhYmxlbGltaXRzR0Y3LyUnYWNjZW50R0Y3LyUnbHNwYWNlR1EsMC4yMjIyMjIyZW1GJy8lJ3JzcGFjZUdGRi8lK2V4ZWN1dGFibGVHRjdGMg==">LUklbXJvd0c2Iy9JK21vZHVsZW5hbWVHNiJJLFR5cGVzZXR0aW5nR0koX3N5c2xpYkdGJzYjLUkjbW9HRiQ2LlEhRicvJSVzaXplR1EjMTRGJy8lLG1hdGh2YXJpYW50R1Enbm9ybWFsRicvJSZmZW5jZUdRJmZhbHNlRicvJSpzZXBhcmF0b3JHRjcvJSlzdHJldGNoeUdGNy8lKnN5bW1ldHJpY0dGNy8lKGxhcmdlb3BHRjcvJS5tb3ZhYmxlbGltaXRzR0Y3LyUnYWNjZW50R0Y3LyUnbHNwYWNlR1EsMC4yMjIyMjIyZW1GJy8lJ3JzcGFjZUdGRg==</Equation></Text-field>
</Input>
</Group></Presentation-Block><Presentation-Block>
<Group view="presentation" hide-output="false" inline-output="false" labelreference="L8845" drawlabel="true" applyint="true" applyrational="true" applyexponent="false">
<Input><Text-field style="Text" layout="Normal"><Equation executable="true" style="2D Math" input-equation="" display="LUklbXJvd0c2Iy9JK21vZHVsZW5hbWVHNiJJLFR5cGVzZXR0aW5nR0koX3N5c2xpYkdGJzYlLUkjbW9HRiQ2LlEhRicvJSVzaXplR1EjMTRGJy8lLG1hdGh2YXJpYW50R1Enbm9ybWFsRicvJSZmZW5jZUdRJmZhbHNlRicvJSpzZXBhcmF0b3JHRjcvJSlzdHJldGNoeUdGNy8lKnN5bW1ldHJpY0dGNy8lKGxhcmdlb3BHRjcvJS5tb3ZhYmxlbGltaXRzR0Y3LyUnYWNjZW50R0Y3LyUnbHNwYWNlR1EsMC4yMjIyMjIyZW1GJy8lJ3JzcGFjZUdGRi8lK2V4ZWN1dGFibGVHRjdGMg==">JSFH</Equation></Text-field>
</Input>
</Group></Presentation-Block><Presentation-Block>
<Group view="code" hide-output="false" labelreference="L8786" drawlabel="true" applyint="true" applyrational="true" applyexponent="false">
<Input><Text-field prompt="&gt; " style="Maple Input" layout="Normal"><Equation executable="true" style="2D Input" input-equation="" display="LUklbXJvd0c2Iy9JK21vZHVsZW5hbWVHNiJJLFR5cGVzZXR0aW5nR0koX3N5c2xpYkdGJzYlLUkjbW9HRiQ2LlEhRicvJSVzaXplR1EjMTRGJy8lLG1hdGh2YXJpYW50R1Enbm9ybWFsRicvJSZmZW5jZUdRJmZhbHNlRicvJSpzZXBhcmF0b3JHRjcvJSlzdHJldGNoeUdGNy8lKnN5bW1ldHJpY0dGNy8lKGxhcmdlb3BHRjcvJS5tb3ZhYmxlbGltaXRzR0Y3LyUnYWNjZW50R0Y3LyUnbHNwYWNlR1EsMC4yMjIyMjIyZW1GJy8lJ3JzcGFjZUdGRi8lK2V4ZWN1dGFibGVHRjdGMg==">JSFH</Equation></Text-field>
</Input>
</Group>
<Group view="code" hide-output="false" labelreference="L8787" drawlabel="true" applyint="true" applyrational="true" applyexponent="false">
<Input><Text-field prompt="&gt; " style="Maple Input" layout="Normal"><Equation executable="true" style="2D Input" input-equation="" display="LUklbXJvd0c2Iy9JK21vZHVsZW5hbWVHNiJJLFR5cGVzZXR0aW5nR0koX3N5c2xpYkdGJzYlLUkjbW9HRiQ2LlEhRicvJSVzaXplR1EjMTRGJy8lLG1hdGh2YXJpYW50R1Enbm9ybWFsRicvJSZmZW5jZUdRJmZhbHNlRicvJSpzZXBhcmF0b3JHRjcvJSlzdHJldGNoeUdGNy8lKnN5bW1ldHJpY0dGNy8lKGxhcmdlb3BHRjcvJS5tb3ZhYmxlbGltaXRzR0Y3LyUnYWNjZW50R0Y3LyUnbHNwYWNlR1EsMC4yMjIyMjIyZW1GJy8lJ3JzcGFjZUdGRi8lK2V4ZWN1dGFibGVHRjdGMg==">JSFH</Equation></Text-field>
</Input>
</Group>
<Group view="code" hide-input="false" hide-output="false" labelreference="L8788" drawlabel="true" applyint="true" applyrational="true" applyexponent="false">
<Input><Text-field prompt="&gt; " style="Maple Input" layout="Normal"><Equation executable="true" style="2D Input" input-equation="" display="LUklbXJvd0c2Iy9JK21vZHVsZW5hbWVHNiJJLFR5cGVzZXR0aW5nR0koX3N5c2xpYkdGJzYlLUkjbW9HRiQ2LlEhRicvJSVzaXplR1EjMTRGJy8lLG1hdGh2YXJpYW50R1Enbm9ybWFsRicvJSZmZW5jZUdRJmZhbHNlRicvJSpzZXBhcmF0b3JHRjcvJSlzdHJldGNoeUdGNy8lKnN5bW1ldHJpY0dGNy8lKGxhcmdlb3BHRjcvJS5tb3ZhYmxlbGltaXRzR0Y3LyUnYWNjZW50R0Y3LyUnbHNwYWNlR1EsMC4yMjIyMjIyZW1GJy8lJ3JzcGFjZUdGRi8lK2V4ZWN1dGFibGVHRjdGMg==">JSFH</Equation></Text-field>
</Input>
</Group>
<Group view="code" hide-output="false" labelreference="L8778" drawlabel="true" applyint="true" applyrational="true" applyexponent="false">
<Input><Text-field prompt="&gt; " style="Maple Input" layout="Normal"><Equation executable="true" style="2D Input" input-equation="VectorCalculus:-SetCoordinates(cartesian[x, y, z]):" display="LUklbXJvd0c2Iy9JK21vZHVsZW5hbWVHNiJJLFR5cGVzZXR0aW5nR0koX3N5c2xpYkdGJzYnLUkjbWlHRiQ2JVEvU2V0Q29vcmRpbmF0ZXNGJy8lJ2l0YWxpY0dRJXRydWVGJy8lLG1hdGh2YXJpYW50R1EnaXRhbGljRictSShtZmVuY2VkR0YkNiQtRiM2Ji1GLDYlUSpjYXJ0ZXNpYW5GJ0YvRjItRjY2Ji1GIzYpLUYsNiVRInhGJ0YvRjItSSNtb0dGJDYtUSIsRicvRjNRJ25vcm1hbEYnLyUmZmVuY2VHUSZmYWxzZUYnLyUqc2VwYXJhdG9yR0YxLyUpc3RyZXRjaHlHRkwvJSpzeW1tZXRyaWNHRkwvJShsYXJnZW9wR0ZMLyUubW92YWJsZWxpbWl0c0dGTC8lJ2FjY2VudEdGTC8lJ2xzcGFjZUdRJjAuMGVtRicvJSdyc3BhY2VHUSwwLjMzMzMzMzNlbUYnLUYsNiVRInlGJ0YvRjJGRC1GLDYlUSJ6RidGL0YyLyUrZXhlY3V0YWJsZUdGTEZIRkgvJSVvcGVuR1EiW0YnLyUmY2xvc2VHUSJdRidGX29GSEZILUZFNi1RIjpGJ0ZIRkovRk5GTEZPRlFGU0ZVRlcvRlpRLDAuMjc3Nzc3OGVtRicvRmduRlxwRl9vRkg=">QyQtSS9TZXRDb29yZGluYXRlc0c2JCUqcHJvdGVjdGVkRy9JK21vZHVsZW5hbWVHNiJJL1ZlY3RvckNhbGN1bHVzRzYkRiZJKF9zeXNsaWJHRik2IyZJKmNhcnRlc2lhbkdGKTYlSSJ4R0YpSSJ5R0YpSSJ6R0YpISIi</Equation></Text-field>
</Input>
</Group>
<Group view="code" hide-input="false" hide-output="false" labelreference="L8774" drawlabel="true" applyint="true" applyrational="true" applyexponent="false">
<Input><Text-field prompt="&gt; " style="Maple Input" layout="Normal"><Equation executable="true" style="2D Input" input-equation="B_cart := scalars2vf(VectorCalculus:-`*`(sqrt(A_tor), B_scalar_tor), VectorCalculus:-`*`(sqrt(A_pol), B_scalar_pol));" display="LUklbXJvd0c2Iy9JK21vZHVsZW5hbWVHNiJJLFR5cGVzZXR0aW5nR0koX3N5c2xpYkdGJzYsLUkjbWlHRiQ2JVEnQl9jYXJ0RicvJSdpdGFsaWNHUSV0cnVlRicvJSxtYXRodmFyaWFudEdRJ2l0YWxpY0YnLUkjbW9HRiQ2LVEifkYnL0YzUSdub3JtYWxGJy8lJmZlbmNlR1EmZmFsc2VGJy8lKnNlcGFyYXRvckdGPS8lKXN0cmV0Y2h5R0Y9LyUqc3ltbWV0cmljR0Y9LyUobGFyZ2VvcEdGPS8lLm1vdmFibGVsaW1pdHNHRj0vJSdhY2NlbnRHRj0vJSdsc3BhY2VHUSYwLjBlbUYnLyUncnNwYWNlR0ZMLUY2Ni1RKiZjb2xvbmVxO0YnRjlGO0Y+RkBGQkZERkZGSC9GS1EsMC4yNzc3Nzc4ZW1GJy9GTkZTRjUtRiw2JVErc2NhbGFyczJ2ZkYnRi9GMi1JKG1mZW5jZWRHRiQ2JC1GIzYuLUYsNiVRJXNxcnRGJy9GMEY9RjktRlk2JC1GIzYlLUYsNiVRJkFfdG9yRidGL0YyLyUrZXhlY3V0YWJsZUdGPUY5RjktRjY2LVEnJnNkb3Q7RidGOUY7Rj5GQEZCRkRGRkZIRkpGTS1GLDYlUS1CX3NjYWxhcl90b3JGJ0YvRjItRjY2LVEiLEYnRjlGOy9GP0YxRkBGQkZERkZGSEZKL0ZOUSwwLjMzMzMzMzNlbUYnRjVGZ24tRlk2JC1GIzYlLUYsNiVRJkFfcG9sRidGL0YyRmJvRjlGOUZkby1GLDYlUS1CX3NjYWxhcl9wb2xGJ0YvRjJGYm9GOUY5LUY2Ni1RIjtGJ0Y5RjtGXXBGQEZCRkRGRkZIRkpGVEY1RmJvRjk=">QyQ+SSdCX2NhcnRHNiItSStzY2FsYXJzMnZmR0YlNiQtSSIqRzYkJSpwcm90ZWN0ZWRHL0krbW9kdWxlbmFtZUdGJUkvVmVjdG9yQ2FsY3VsdXNHNiRGLEkoX3N5c2xpYkdGJTYkLUklc3FydEdGMDYjSSZBX3RvckdGJUktQl9zY2FsYXJfdG9yR0YlLUYqNiQtRjQ2I0kmQV9wb2xHRiVJLUJfc2NhbGFyX3BvbEdGJSIiIg==</Equation></Text-field>
</Input>
<Output><Text-field style="2D Output" layout="Maple Output"><Equation executable="false" style="2D Output" display="LUklbXJvd0c2Iy9JK21vZHVsZW5hbWVHNiJJLFR5cGVzZXR0aW5nR0koX3N5c2xpYkdGJzYoLUkjbWlHRiQ2JVEnQl9jYXJ0RicvJSdpdGFsaWNHUSV0cnVlRicvJSxtYXRodmFyaWFudEdRJ2l0YWxpY0YnLUkjbW9HRiQ2LVEqfiYjODc4ODt+RicvRjNRJ25vcm1hbEYnLyUmZmVuY2VHUSZmYWxzZUYnLyUqc2VwYXJhdG9yR0Y9LyUpc3RyZXRjaHlHRj0vJSpzeW1tZXRyaWNHRj0vJShsYXJnZW9wR0Y9LyUubW92YWJsZWxpbWl0c0dGPS8lJ2FjY2VudEdGPS8lJ2xzcGFjZUdRJjAuMGVtRicvJSdyc3BhY2VHRkwtSShtYWN0aW9uR0YkNiUtRiM2Ky1GIzYnLUkobWZlbmNlZEdGJDYkLUYjNistRjY2LVEqJnVtaW51czA7RidGOUY7Rj5GQEZCRkRGRkZIL0ZLUSwwLjIyMjIyMjJlbUYnL0ZORmluLUYjNigtSSZtZnJhY0dGJDYoLUkjbW5HRiQ2JFEjMzBGJ0Y5LUZhbzYkUSUyNTczRidGOS8lLmxpbmV0aGlja25lc3NHUSIxRicvJStkZW5vbWFsaWduR1EnY2VudGVyRicvJSludW1hbGlnbkdGXHAvJSliZXZlbGxlZEdGPS1GNjYtUTEmSW52aXNpYmxlVGltZXM7RidGOUY7Rj5GQEZCRkRGRkZIRkpGTS1GIzYqLUkmbXNxcnRHRiQ2Iy1GYW82JFEoMTE4ODcyNkYnRjlGYXAtRiw2JVEieEYnRi9GMkZhcC1JJW1zdXBHRiQ2JS1GLDYlUSJ5RidGL0YyLUZhbzYkUSIyRidGOS8lMXN1cGVyc2NyaXB0c2hpZnRHUSIwRidGYXAtRiw2JVEiekYnRi9GMkY5LyUrZm9yZWdyb3VuZEdRKFswLDAsMF1GJy8lKXJlYWRvbmx5R0Y9RjktRjY2LVEoJm1pbnVzO0YnRjlGO0Y+RkBGQkZERkZGSEZobkZqbi1GIzYoRl1vRmFwLUYjNihGZnBGYXAtRmBxNiVGXHEtRmFvNiRRIjNGJ0Y5RmhxRmFwRltyRjlGXnJGYXJGOUZjci1GIzYoRl1vRmFwLUYjNihGZnBGYXBGXHFGYXAtRmBxNiVGW3JGXHNGaHFGOUZeckZhckY5LUY2Ni1RIitGJ0Y5RjtGPkZARkJGREZGRkhGaG5Gam4tRiM2KC1GXm82KC1GYW82JFEjNTdGJ0Y5LUZhbzYkUSU1MTQ2RidGOUZnb0Zqb0ZdcEZfcEZhcC1GIzYoRmZwRmFwRlxxRmFwRltyRjlGXnJGYXJGOUY5RjktSSVtc3ViR0YkNiUtSSZtb3ZlckdGJDYlLUYsNiVRImVGJ0YvRjItRjY2LVEiX0YnRjlGO0Y+RkBGQkZERkZGSC9GS1EsMC4xMTExMTExZW1GJy9GTkZhdUZIRlxxLyUvc3Vic2NyaXB0c2hpZnRHRmpxRl5yRmFyRjlGZXMtRiM2Jy1GVzYkLUYjNitGZW4tRiM2KEZdb0ZhcC1GIzYqRmZwRmFwLUZgcTYlRlxxRmVxRmhxRmFwRmJxRmFwRltyRjlGXnJGYXJGOUZjci1GIzYoRl1vRmFwLUYjNihGZnBGYXAtRmBxNiVGYnFGXHNGaHFGYXBGW3JGOUZeckZhckY5RmNyLUYjNihGXW9GYXAtRiM2KEZmcEZhcEZicUZhcEZjc0Y5Rl5yRmFyRjlGZXMtRiM2KEZqc0ZhcC1GIzYoRmZwRmFwRmJxRmFwRltyRjlGXnJGYXJGOUY5RjktRmV0NiVGZ3RGYnFGY3VGXnJGYXJGOUZlcy1GIzYnLUZXNiQtRiM2Ni1GIzYoLUZebzYoLUZhbzYkUSM5MEYnRjlGZG9GZ29Gam9GXXBGX3BGYXAtRiM2KEZmcEZhcEZfdkZhcEZfcUY5Rl5yRmFyRjlGZXMtRiM2KC1GXm82KC1GYW82JFEjNjBGJ0Y5RmRvRmdvRmpvRl1wRl9wRmFwLUYjNihGZnBGYXBGX3ZGYXAtRmBxNiVGW3JGZXFGaHFGOUZeckZhckY5RmVzLUYjNihGYnhGYXAtRiM2KEZmcEZhcEZfcUZhcEZpeEY5Rl5yRmFyRjlGZXMtRiM2KC1GXm82KC1GYW82JFEjNDVGJ0Y5RmRvRmdvRmpvRl1wRl9wRmFwLUYjNiZGZnBGYXAtRmBxNiVGXHEtRmFvNiRRIjRGJ0Y5RmhxRjlGXnJGYXJGOUZlcy1GIzYoRmF5RmFwLUYjNiZGZnBGYXAtRmBxNiVGYnFGanlGaHFGOUZeckZhckY5RmVzLUYjNigtRl5vNigtRmFvNiRRIzE1RidGOUZkb0Znb0Zqb0ZdcEZfcEZhcC1GIzYmRmZwRmFwLUZgcTYlRltyRmp5RmhxRjlGXnJGYXJGOUZjci1GIzYoLUZebzYoRlx0RmRvRmdvRmpvRl1wRl9wRmFwLUYjNiZGZnBGYXBGX3ZGOUZeckZhckY5RmNyLUYjNihGYFtsRmFwLUYjNiZGZnBGYXBGX3FGOUZeckZhckY5RmNyLUYjNihGanNGYXAtRiM2JkZmcEZhcEZpeEY5Rl5yRmFyRjlGZXMtRiM2KC1GXm82KC1GYW82JFEjMjVGJ0Y5Rl90RmdvRmpvRl1wRl9wRmFwLUYjNiRGZnBGOUZeckZhckY5RjlGOS1GZXQ2JUZndEZbckZjdUZeckZhckY5Rl5yRmFyRjkvSSttc2VtYW50aWNzR0YkUSpDb2xWZWN0b3JGJy8lK2FjdGlvbnR5cGVHUS5ydGFibGVhZGRyZXNzRicvJSlydGFibGVpZEdRNTE4NDQ2ODg0NTA3MjU3MTcwMDMwRidGXnJGYXJGOQ==">LSZJJ1ZlY3Rvckc2JCUqcHJvdGVjdGVkR0koX3N5c2xpYkc2IjYjSSdjb2x1bW5HRig2Iy9JJCVpZEdGKCI1SSs8ZHNdJSlvVz0=</Equation></Text-field>
</Output>
</Group></Presentation-Block><Presentation-Block>
<Group view="code" hide-input="false" hide-output="false" labelreference="L8775" drawlabel="true">
<Input><Text-field prompt="&gt; " style="Maple Input" layout="Normal">B_sph := simplify(MapToBasis(B_cart, spherical[r,theta,phi]));  </Text-field>
</Input>
<Output><Text-field style="2D Output" layout="Maple Output"><Equation executable="false" style="2D Output" display="LUklbXJvd0c2Iy9JK21vZHVsZW5hbWVHNiJJLFR5cGVzZXR0aW5nR0koX3N5c2xpYkdGJzYoLUkjbWlHRiQ2JVEmQl9zcGhGJy8lJ2l0YWxpY0dRJXRydWVGJy8lLG1hdGh2YXJpYW50R1EnaXRhbGljRictSSNtb0dGJDYtUSp+JiM4Nzg4O35GJy9GM1Enbm9ybWFsRicvJSZmZW5jZUdRJmZhbHNlRicvJSpzZXBhcmF0b3JHRj0vJSlzdHJldGNoeUdGPS8lKnN5bW1ldHJpY0dGPS8lKGxhcmdlb3BHRj0vJS5tb3ZhYmxlbGltaXRzR0Y9LyUnYWNjZW50R0Y9LyUnbHNwYWNlR1EmMC4wZW1GJy8lJ3JzcGFjZUdGTC1JKG1hY3Rpb25HRiQ2JS1GIzYpLUYjNictRiM2KC1JJm1mcmFjR0YkNigtSSNtbkdGJDYkUSIxRidGOS1GZm42JFElNTE0NkYnRjkvJS5saW5ldGhpY2tuZXNzR0Zobi8lK2Rlbm9tYWxpZ25HUSdjZW50ZXJGJy8lKW51bWFsaWduR0Zgby8lKWJldmVsbGVkR0Y9LUY2Ni1RMSZJbnZpc2libGVUaW1lcztGJ0Y5RjtGPkZARkJGREZGRkhGSkZNLUYjNigtRiM2KC1GLDYlUSRjb3NGJy9GMEY9RjktRjY2LVEwJkFwcGx5RnVuY3Rpb247RidGOUY7Rj5GQEZCRkRGRkZIRkpGTS1JKG1mZW5jZWRHRiQ2JC1GIzYmLUYsNiVRJyYjOTUyO0YnRl9wRjkvJStmb3JlZ3JvdW5kR1EoWzAsMCwwXUYnLyUpcmVhZG9ubHlHRj1GOUY5RltxRl5xRjlGZW8tSSZtc3FydEdGJDYjLUZmbjYkUSgxMTg4NzI2RidGOUZlby1GZHA2JC1GIzYoLUYjNiYtRmZuNiRRIzMwRidGOUZlby1JJW1zdXBHRiQ2JS1GLDYlUSJyRidGL0YyLUZmbjYkUSI0RidGOS8lMXN1cGVyc2NyaXB0c2hpZnRHUSIwRidGOS1GNjYtUSgmbWludXM7RidGOUY7Rj5GQEZCRkRGRkZIL0ZLUSwwLjIyMjIyMjJlbUYnL0ZORl9zLUYjNiYtRmZuNiRRIzU3RidGOUZlby1GYHI2JUZici1GZm42JFEiMkYnRjlGaHJGOS1GNjYtUSIrRidGOUY7Rj5GQEZCRkRGRkZIRl5zRmBzLUZmbjYkUSMyNUYnRjlGOUY5RjlGW3FGXnFGOS1JJW1zdWJHRiQ2JS1JJm1vdmVyR0YkNiUtRiw2JVEiZUYnRi9GMi1GNjYtUSJfRidGOUY7Rj5GQEZCRkRGRkZIL0ZLUSwwLjExMTExMTFlbUYnL0ZORl51RkhGYnIvJS9zdWJzY3JpcHRzaGlmdEdGanJGW3FGXnFGOUZbcy1GIzYnLUYjNihGWEZlby1GIzYoLUYjNigtRiw2JVEkc2luRidGX3BGOUZgcEZjcEZbcUZecUY5RmVvRmBxRmVvLUZkcDYkLUYjNigtRiM2Ji1GZm42JFEjOTBGJ0Y5RmVvRl9yRjlGW3MtRiM2Ji1GZm42JFEkMTE0RidGOUZlb0Zmc0Y5Rlt0Rl50RjlGOUY5RltxRl5xRjktRmJ0NiVGZHRGaHBGYHVGW3FGXnFGOUZbcUZecUY5L0krbXNlbWFudGljc0dGJFEqQ29sVmVjdG9yRicvJSthY3Rpb250eXBlR1EucnRhYmxlYWRkcmVzc0YnLyUpcnRhYmxlaWRHUTUxODQ0Njg4NDUwNzI1NzE1OTY3OEYnRltxRl5xRjk=">LSZJJ1ZlY3Rvckc2JCUqcHJvdGVjdGVkR0koX3N5c2xpYkc2IjYjSSdjb2x1bW5HRig2Iy9JJCVpZEdGKCI1eSdmckQyWClvVz0=</Equation></Text-field>
</Output>
</Group></Presentation-Block><Presentation-Block>
<Group view="code" hide-output="false" labelreference="L8776" drawlabel="true" applyint="true" applyrational="true" applyexponent="false">
<Input><Text-field prompt="&gt; " style="Maple Input" layout="Normal"><Equation executable="true" style="2D Input" input-equation="" display="LUklbXJvd0c2Iy9JK21vZHVsZW5hbWVHNiJJLFR5cGVzZXR0aW5nR0koX3N5c2xpYkdGJzYoLUkjbW9HRiQ2LlEhRicvJSVzaXplR1EjMTRGJy8lLG1hdGh2YXJpYW50R1Enbm9ybWFsRicvJSZmZW5jZUdRJmZhbHNlRicvJSpzZXBhcmF0b3JHRjcvJSlzdHJldGNoeUdGNy8lKnN5bW1ldHJpY0dGNy8lKGxhcmdlb3BHRjcvJS5tb3ZhYmxlbGltaXRzR0Y3LyUnYWNjZW50R0Y3LyUnbHNwYWNlR1EsMC4yMjIyMjIyZW1GJy8lJ3JzcGFjZUdGRi1JJ21zcGFjZUdGJDYmLyUnaGVpZ2h0R1EmMC4wZXhGJy8lJndpZHRoR1EmMC4wZW1GJy8lJmRlcHRoR0ZOLyUqbGluZWJyZWFrR1EobmV3bGluZUYnLUZKNiZGTEZPRlIvRlVRJWF1dG9GJ0YrLyUrZXhlY3V0YWJsZUdGN0Yy">NiI=</Equation></Text-field>
</Input>
</Group></Presentation-Block><Presentation-Block>
<Group view="code" hide-input="false" hide-output="false" labelreference="L6508" drawlabel="true">
<Input><Text-field prompt="&gt; " style="Maple Input" layout="Normal"></Text-field>
</Input>
</Group></Presentation-Block><Presentation-Block>
<Group view="code" hide-output="false" labelreference="L6571" drawlabel="true">
<Input><Text-field prompt="&gt; " style="Maple Input" layout="Normal"></Text-field>
</Input>
</Group></Presentation-Block><Presentation-Block>
<Group view="code" hide-output="false" labelreference="L6647" drawlabel="true">
<Input><Text-field prompt="&gt; " style="Heading 1" executable="true" layout="Heading 1"><Font executable="true"># Compute rhs of magnetostrophic equation</Font></Text-field>
</Input>
</Group>
<Group view="code" hide-output="false" labelreference="L6476" drawlabel="true">
<Input><Text-field prompt="&gt; " style="Maple Input" layout="Normal"># slaved equation is Omega cross u = -div(p) + curl(B) cross B, we ignore the pressure</Text-field>
</Input>
</Group>
<Group view="code" hide-input="false" hide-output="false" labelreference="L6496" drawlabel="true">
<Input><Text-field prompt="&gt; " style="Maple Input" layout="Normal">RHS := CrossProduct(Curl(B_cart), B_cart): simplify(RHS);</Text-field>
</Input>
<Output><Text-field style="2D Output" layout="Maple Output"><Equation executable="false" style="2D Output" display="LUkobWFjdGlvbkc2Iy9JK21vZHVsZW5hbWVHNiJJLFR5cGVzZXR0aW5nR0koX3N5c2xpYkdGJzYlLUklbXJvd0dGJDYsLUkjbW9HRiQ2LVEqJnVtaW51czA7RicvJSxtYXRodmFyaWFudEdRJ25vcm1hbEYnLyUmZmVuY2VHUSZmYWxzZUYnLyUqc2VwYXJhdG9yR0Y3LyUpc3RyZXRjaHlHRjcvJSpzeW1tZXRyaWNHRjcvJShsYXJnZW9wR0Y3LyUubW92YWJsZWxpbWl0c0dGNy8lJ2FjY2VudEdGNy8lJ2xzcGFjZUdRLDAuMjIyMjIyMmVtRicvJSdyc3BhY2VHRkYtRiw2Jy1GLDYoLUkmbWZyYWNHRiQ2KC1JI21uR0YkNiRRJTM0NjVGJ0YyLUZRNiRRJTUxNDZGJ0YyLyUubGluZXRoaWNrbmVzc0dRIjFGJy8lK2Rlbm9tYWxpZ25HUSdjZW50ZXJGJy8lKW51bWFsaWduR0Zmbi8lKWJldmVsbGVkR0Y3LUYvNi1RMSZJbnZpc2libGVUaW1lcztGJ0YyRjVGOEY6RjxGPkZARkIvRkVRJjAuMGVtRicvRkhGX28tRiw2KC1JI21pR0YkNiVRInhGJy8lJ2l0YWxpY0dRJXRydWVGJy9GM1EnaXRhbGljRidGW28tSShtZmVuY2VkR0YkNiQtRiw2Ki1GLDYmLUZRNiRRIzI4RidGMkZbby1JJW1zdXBHRiQ2JUZjby1GUTYkUSIyRidGMi8lMXN1cGVyc2NyaXB0c2hpZnRHUSIwRidGMi1GLzYtUSIrRidGMkY1RjhGOkY8Rj5GQEZCRkRGRy1GLDYmRmNwRltvLUZncDYlLUZkbzYlUSJ5RidGZ29Gam9GaXBGXHFGMkZfcS1GLDYmRmNwRltvLUZncDYlLUZkbzYlUSJ6RidGZ29Gam9GaXBGXHFGMi1GLzYtUSgmbWludXM7RidGMkY1RjhGOkY8Rj5GQEZCRkRGRy1GUTYkUSMxOUYnRjJGMkYyRltvLUZdcDYkLUYsNjYtRiw2Ji1GUTYkUSM5MEYnRjJGW28tRmdwNiVGY28tRlE2JFEiNEYnRjJGXHFGMkZfcS1GLDYoLUZRNiRRJDE4MEYnRjJGW29GZnBGW29GZHFGMkZfcS1GLDYoLUZRNiRRJDEyMEYnRjJGW29GZnBGW29GW3JGMkZfcS1GLDYmRlxzRltvLUZncDYlRmZxRmFzRlxxRjJGX3EtRiw2KEZbdEZbb0ZkcUZbb0ZbckYyRl9xLUYsNiYtRlE2JFEjMzBGJ0YyRltvLUZncDYlRl1yRmFzRlxxRjJGYHItRiw2Ji1GUTYkUSQxMTRGJ0YyRltvRmZwRjJGYHItRiw2JkZddUZbb0ZkcUYyRmByLUYsNiYtRlE2JFEjNTdGJ0YyRltvRltyRjJGX3EtRlE2JFEjMjVGJ0YyRjJGMkYyLyUrZm9yZWdyb3VuZEdRKFswLDAsMF1GJy8lKXJlYWRvbmx5R0Y3RjItSSVtc3ViR0YkNiUtSSZtb3ZlckdGJDYlLUZkbzYlUSJlRidGZ29Gam8tRi82LVEiX0YnRjJGNUY4RjpGPEY+RkBGQi9GRVEsMC4xMTExMTExZW1GJy9GSEZcd0ZCRmNvLyUvc3Vic2NyaXB0c2hpZnRHRl5xRmp1Rl12RjJGYHItRiw2Jy1GLDYoRk1GW28tRiw2KEZmcUZbb0ZccEZbb0ZmckYyRmp1Rl12RjItRmB2NiVGYnZGZnFGXndGanVGXXZGMkZgci1GLDYnLUYsNigtRk42KC1GUTYkUSgyOTEwNjAwRidGMi1GUTYkUSUyNTczRidGMkZXRlpGZ25GaW5GW28tRiw2Ki1GXXA2JC1GLDYmLUYsNiRGZnBGMkZfcS1GLDYkRmRxRjJGMkYyRltvLUZdcDYkLUYsNipGanhGX3FGXHlGX3EtRiw2JEZbckYyRmByLUZONihGY3JGY3BGV0ZaRmduRmluRjJGMkZbby1GXXA2JC1GLDYqRmp4Rl9xRlx5Rl9xRmJ5RmByLUZONihGY3ItRlE2JFEjMjBGJ0YyRldGWkZnbkZpbkYyRjJGW29GXXJGMkZqdUZddkYyLUZgdjYlRmJ2Rl1yRl53Rmp1Rl12RjJGanVGXXZGMi9JK21zZW1hbnRpY3NHRiRRKkNvbFZlY3RvckYnLyUrYWN0aW9udHlwZUdRLnJ0YWJsZWFkZHJlc3NGJy8lKXJ0YWJsZWlkR1E1MTg0NDY4ODQ1MDcyNTcyMTQxMjZGJw==">LSZJJ1ZlY3Rvckc2JCUqcHJvdGVjdGVkR0koX3N5c2xpYkc2IjYjSSdjb2x1bW5HRig2Iy9JJCVpZEdGKCI1RVRAZHNdJSlvVz0=</Equation></Text-field>
</Output>
</Group>
<Group view="code" hide-input="false" hide-output="false" labelreference="L6602" drawlabel="true">
<Input><Text-field prompt="&gt; " style="Maple Input" layout="Normal">map(factor, simplify(MapToBasis(RHS, spherical[r,theta,phi])));  # for comparison</Text-field>
</Input>
<Output><Text-field style="2D Output" layout="Maple Output"><Equation executable="false" style="2D Output" display="LUkobWFjdGlvbkc2Iy9JK21vZHVsZW5hbWVHNiJJLFR5cGVzZXR0aW5nR0koX3N5c2xpYkdGJzYlLUklbXJvd0dGJDYqLUkjbW9HRiQ2LVEqJnVtaW51czA7RicvJSxtYXRodmFyaWFudEdRJ25vcm1hbEYnLyUmZmVuY2VHUSZmYWxzZUYnLyUqc2VwYXJhdG9yR0Y3LyUpc3RyZXRjaHlHRjcvJSpzeW1tZXRyaWNHRjcvJShsYXJnZW9wR0Y3LyUubW92YWJsZWxpbWl0c0dGNy8lJ2FjY2VudEdGNy8lJ2xzcGFjZUdRLDAuMjIyMjIyMmVtRicvJSdyc3BhY2VHRkYtRiw2Jy1GLDYoLUkmbWZyYWNHRiQ2KC1JI21uR0YkNiRRJTM0NjVGJ0YyLUZRNiRRJTUxNDZGJ0YyLyUubGluZXRoaWNrbmVzc0dRIjFGJy8lK2Rlbm9tYWxpZ25HUSdjZW50ZXJGJy8lKW51bWFsaWduR0Zmbi8lKWJldmVsbGVkR0Y3LUYvNi1RMSZJbnZpc2libGVUaW1lcztGJ0YyRjVGOEY6RjxGPkZARkIvRkVRJjAuMGVtRicvRkhGX28tRiw2Ki1JJW1zdXBHRiQ2JS1GLDYoLUkjbWlHRiQ2JVEkc2luRicvJSdpdGFsaWNHRjdGMi1GLzYtUTAmQXBwbHlGdW5jdGlvbjtGJ0YyRjVGOEY6RjxGPkZARkJGXm9GYG8tSShtZmVuY2VkR0YkNiQtRiw2Ji1GaW82JVEnJiM5NTI7RidGXHBGMi8lK2ZvcmVncm91bmRHUShbMCwwLDBdRicvJSlyZWFkb25seUdGN0YyRjJGaXBGXHFGMi1GUTYkUSIyRidGMi8lMXN1cGVyc2NyaXB0c2hpZnRHUSIwRidGW28tRmJwNiQtRiw2Ji1GLDYmLUZRNiRRIzI4RidGMkZbby1GZG82JS1GaW82JVEickYnL0ZdcFEldHJ1ZUYnL0YzUSdpdGFsaWNGJ0ZecUZhcUYyLUYvNi1RKCZtaW51cztGJ0YyRjVGOEY6RjxGPkZARkJGREZHLUZRNiRRIzE5RidGMkYyRjJGW28tRmJwNiQtRiw2KC1GLDYmLUZRNiRRIzkwRidGMkZbby1GZG82JUZfci1GUTYkUSI0RidGMkZhcUYyRmZyLUYsNiYtRlE2JFEkMTE0RidGMkZbb0ZdckYyLUYvNi1RIitGJ0YyRjVGOEY6RjxGPkZARkJGREZHLUZRNiRRIzI1RidGMkYyRjJGW29GX3JGMkZpcEZccUYyLUklbXN1YkdGJDYlLUkmbW92ZXJHRiQ2JS1GaW82JVEiZUYnRmJyRmRyLUYvNi1RIl9GJ0YyRjVGOEY6RjxGPkZARkIvRkVRLDAuMTExMTExMWVtRicvRkhGYnVGQkZfci8lL3N1YnNjcmlwdHNoaWZ0R0ZjcUZpcEZccUYyRmZyLUYsNictRiw2KEZNRltvLUYsNiwtRiw2KC1GaW82JVEkY29zRidGXHBGMkZecEZhcEZpcEZccUYyRltvRl9yRltvRmZvRltvRmRxRltvLUZicDYkLUYsNigtRiw2Ji1GUTYkUSMzMEYnRjJGW29GZXNGMkZmci1GLDYmLUZRNiRRIzU3RidGMkZbb0ZdckYyRl90RmJ0RjJGMkYyRmlwRlxxRjItRmZ0NiVGaHRGZnBGZHVGaXBGXHFGMkZpcEZccUYyL0krbXNlbWFudGljc0dGJFEqQ29sVmVjdG9yRicvJSthY3Rpb250eXBlR1EucnRhYmxlYWRkcmVzc0YnLyUpcnRhYmxlaWRHUTUxODQ0Njg4NDUwNzI1ODA4MjgzOEYn">LSZJJ1ZlY3Rvckc2JCUqcHJvdGVjdGVkR0koX3N5c2xpYkc2IjYjSSdjb2x1bW5HRig2Iy9JJCVpZEdGKCI1UUczZXNdJSlvVz0=</Equation></Text-field>
</Output>
</Group></Presentation-Block><Presentation-Block>
<Group view="code" hide-output="false" labelreference="L6645" drawlabel="true">
<Input><Text-field prompt="&gt; " style="Heading 1" executable="true" layout="Heading 1"><Font executable="true"># Construct basis for u</Font></Text-field>
</Input>
</Group>
<Group view="code" hide-output="false" labelreference="L6627" drawlabel="true">
<Input><Text-field prompt="&gt; " style="Maple Input" layout="Normal"># Let N be the degree of B. Then the degree of curl(B) cross B is (N-1) + N = 2N-1. Thus the degree of u is also 2N-1. Thus, the poloidal scalar has degree 2N+1 (we have to undo two curls) and the toroidal scalar has degree 2N. Furthermore, the m-degree of curl(B) cross B is twice the m-degree of B.</Text-field>
</Input>
</Group>
<Group view="code" hide-input="false" hide-output="false" labelreference="L6509" drawlabel="true">
<Input><Text-field prompt="&gt; " style="Maple Input" layout="Normal">B_degree := max(seq(degree(B_cart[idx], {x,y,z}), idx = 1 .. 3));</Text-field>
</Input>
<Output><Text-field style="2D Output" layout="Maple Output"><Equation executable="false" style="2D Output" display="LUklbXJvd0c2Iy9JK21vZHVsZW5hbWVHNiJJLFR5cGVzZXR0aW5nR0koX3N5c2xpYkdGJzYoLUkjbWlHRiQ2JVEpQl9kZWdyZWVGJy8lJ2l0YWxpY0dRJXRydWVGJy8lLG1hdGh2YXJpYW50R1EnaXRhbGljRictSSNtb0dGJDYtUSp+JiM4Nzg4O35GJy9GM1Enbm9ybWFsRicvJSZmZW5jZUdRJmZhbHNlRicvJSpzZXBhcmF0b3JHRj0vJSlzdHJldGNoeUdGPS8lKnN5bW1ldHJpY0dGPS8lKGxhcmdlb3BHRj0vJS5tb3ZhYmxlbGltaXRzR0Y9LyUnYWNjZW50R0Y9LyUnbHNwYWNlR1EmMC4wZW1GJy8lJ3JzcGFjZUdGTC1JI21uR0YkNiRRIjRGJ0Y5LyUrZm9yZWdyb3VuZEdRKFswLDAsMF1GJy8lKXJlYWRvbmx5R0Y9Rjk=">IiIl</Equation></Text-field>
</Output>
</Group>
<Group view="code" hide-input="false" hide-output="false" labelreference="L6477" drawlabel="true">
<Input><Text-field prompt="&gt; " style="Maple Input" layout="Normal">Max_pol_degree := 2 * B_degree + 1; Max_tor_degree := 2 * B_degree;</Text-field>
</Input>
<Output><Text-field style="2D Output" layout="Maple Output"><Equation executable="false" style="2D Output" display="LUklbXJvd0c2Iy9JK21vZHVsZW5hbWVHNiJJLFR5cGVzZXR0aW5nR0koX3N5c2xpYkdGJzYoLUkjbWlHRiQ2JVEvTWF4X3BvbF9kZWdyZWVGJy8lJ2l0YWxpY0dRJXRydWVGJy8lLG1hdGh2YXJpYW50R1EnaXRhbGljRictSSNtb0dGJDYtUSp+JiM4Nzg4O35GJy9GM1Enbm9ybWFsRicvJSZmZW5jZUdRJmZhbHNlRicvJSpzZXBhcmF0b3JHRj0vJSlzdHJldGNoeUdGPS8lKnN5bW1ldHJpY0dGPS8lKGxhcmdlb3BHRj0vJS5tb3ZhYmxlbGltaXRzR0Y9LyUnYWNjZW50R0Y9LyUnbHNwYWNlR1EmMC4wZW1GJy8lJ3JzcGFjZUdGTC1JI21uR0YkNiRRIjlGJ0Y5LyUrZm9yZWdyb3VuZEdRKFswLDAsMF1GJy8lKXJlYWRvbmx5R0Y9Rjk=">IiIq</Equation></Text-field>
</Output>
<Output><Text-field style="2D Output" layout="Maple Output"><Equation executable="false" style="2D Output" display="LUklbXJvd0c2Iy9JK21vZHVsZW5hbWVHNiJJLFR5cGVzZXR0aW5nR0koX3N5c2xpYkdGJzYoLUkjbWlHRiQ2JVEvTWF4X3Rvcl9kZWdyZWVGJy8lJ2l0YWxpY0dRJXRydWVGJy8lLG1hdGh2YXJpYW50R1EnaXRhbGljRictSSNtb0dGJDYtUSp+JiM4Nzg4O35GJy9GM1Enbm9ybWFsRicvJSZmZW5jZUdRJmZhbHNlRicvJSpzZXBhcmF0b3JHRj0vJSlzdHJldGNoeUdGPS8lKnN5bW1ldHJpY0dGPS8lKGxhcmdlb3BHRj0vJS5tb3ZhYmxlbGltaXRzR0Y9LyUnYWNjZW50R0Y9LyUnbHNwYWNlR1EmMC4wZW1GJy8lJ3JzcGFjZUdGTC1JI21uR0YkNiRRIjhGJ0Y5LyUrZm9yZWdyb3VuZEdRKFswLDAsMF1GJy8lKXJlYWRvbmx5R0Y9Rjk=">IiIp</Equation></Text-field>
</Output>
</Group></Presentation-Block><Presentation-Block>
<Group view="code" hide-input="false" hide-output="false" labelreference="L6624" drawlabel="true">
<Input><Text-field prompt="&gt; " style="Maple Input" layout="Normal">Max_m_degree := 2 * max(seq(degree(expand(B_sph[idx], trig), {cos(phi), sin(phi)}), idx = 1 .. 3));</Text-field>
</Input>
<Output><Text-field style="2D Output" layout="Maple Output"><Equation executable="false" style="2D Output" display="LUklbXJvd0c2Iy9JK21vZHVsZW5hbWVHNiJJLFR5cGVzZXR0aW5nR0koX3N5c2xpYkdGJzYoLUkjbWlHRiQ2JVEtTWF4X21fZGVncmVlRicvJSdpdGFsaWNHUSV0cnVlRicvJSxtYXRodmFyaWFudEdRJ2l0YWxpY0YnLUkjbW9HRiQ2LVEqfiYjODc4ODt+RicvRjNRJ25vcm1hbEYnLyUmZmVuY2VHUSZmYWxzZUYnLyUqc2VwYXJhdG9yR0Y9LyUpc3RyZXRjaHlHRj0vJSpzeW1tZXRyaWNHRj0vJShsYXJnZW9wR0Y9LyUubW92YWJsZWxpbWl0c0dGPS8lJ2FjY2VudEdGPS8lJ2xzcGFjZUdRJjAuMGVtRicvJSdyc3BhY2VHRkwtSSNtbkdGJDYkUSIwRidGOS8lK2ZvcmVncm91bmRHUShbMCwwLDBdRicvJSlyZWFkb25seUdGPUY5">IiIh</Equation></Text-field>
</Output>
</Group>
<Group view="code" hide-output="false" labelreference="L6511" drawlabel="true">
<Input><Text-field prompt="&gt; " style="Maple Input" layout="Normal"># For the particular example here, certain modes are zero, but we will not exploit this knowledge.</Text-field>
</Input>
</Group>
<Group view="code" hide-output="false" labelreference="L6478" drawlabel="true">
<Input><Text-field prompt="&gt; " style="Maple Input" layout="Normal"># Also note that unless B is a Taylor state, there will be no solution to the magnetostrophic equation.</Text-field>
</Input>
</Group>
<Group view="code" hide-output="false" labelreference="L6489" drawlabel="true">
<Input><Text-field prompt="&gt; " style="Maple Input" layout="Normal"></Text-field>
</Input>
</Group>
<Group view="code" hide-output="false" labelreference="L6541" drawlabel="true">
<Input><Text-field prompt="&gt; " style="Maple Input" layout="Normal">u_scalar_pol := add(add(add(S[l,m,n] * L2(l,m) * Chi_n(l,n), 
                            m = -min(l, Max_m_degree) .. min(l, Max_m_degree)), 
                            n = 1 .. (Max_pol_degree - l + 1) / 2),
                            l = 1 .. Max_pol_degree):</Text-field>
</Input>
</Group>
<Group view="code" hide-output="false" labelreference="L6497" drawlabel="true">
<Input><Text-field prompt="&gt; " style="Maple Input" layout="Normal">u_scalar_tor := add(add(add(T[l,m,n] * L2(l,m) * W_n(l,n), 
                            m = -min(l, Max_m_degree) .. min(l, Max_m_degree)), 
                            n = 0 .. floor((Max_tor_degree - l + 1)/2)), 
                            l = 1 .. Max_tor_degree):</Text-field>
</Input>
</Group>
<Group view="code" hide-input="false" hide-output="false" labelreference="L6646" drawlabel="true">
<Input><Text-field prompt="&gt; " style="Maple Input" layout="Normal">coeff(u_scalar_pol, S[2,-2,2]);</Text-field>
</Input>
<Output><Text-field style="2D Output" layout="Maple Output"><Equation executable="false" style="2D Output" display="LUkjbW5HNiMvSSttb2R1bGVuYW1lRzYiSSxUeXBlc2V0dGluZ0dJKF9zeXNsaWJHRic2JFEiMEYnLyUsbWF0aHZhcmlhbnRHUSdub3JtYWxGJw==">IiIh</Equation></Text-field>
</Output>
</Group>
<Group view="code" hide-output="false" labelreference="L6544" drawlabel="true">
<Input><Text-field prompt="&gt; " style="Maple Input" layout="Normal"># u is poloidal part (curl^2 of scalar times hat r) + toroidal part (curl of scalar times hat r)</Text-field>
</Input>
</Group>
<Group view="code" hide-output="false" labelreference="L6657" drawlabel="true">
<Input><Text-field prompt="&gt; " style="Maple Input" layout="Normal">u_cart := scalars2vf(u_scalar_tor, u_scalar_pol):</Text-field>
</Input>
</Group>
<Group view="code" hide-input="false" hide-output="false" labelreference="L6492" drawlabel="true">
<Input><Text-field prompt="&gt; " style="Maple Input" layout="Normal">variables := indets(u_cart, indexed);</Text-field>
</Input>
<Output><Text-field style="2D Output" layout="Maple Output"><Equation executable="false" style="2D Output" display="LUklbXJvd0c2Iy9JK21vZHVsZW5hbWVHNiJJLFR5cGVzZXR0aW5nR0koX3N5c2xpYkdGJzYoLUkjbWlHRiQ2JVEqdmFyaWFibGVzRicvJSdpdGFsaWNHUSV0cnVlRicvJSxtYXRodmFyaWFudEdRJ2l0YWxpY0YnLUkjbW9HRiQ2LVEqfiYjODc4ODt+RicvRjNRJ25vcm1hbEYnLyUmZmVuY2VHUSZmYWxzZUYnLyUqc2VwYXJhdG9yR0Y9LyUpc3RyZXRjaHlHRj0vJSpzeW1tZXRyaWNHRj0vJShsYXJnZW9wR0Y9LyUubW92YWJsZWxpbWl0c0dGPS8lJ2FjY2VudEdGPS8lJ2xzcGFjZUdRJjAuMGVtRicvJSdyc3BhY2VHRkwtSShtZmVuY2VkR0YkNiYtRiM2ZnAtSSVtc3ViR0YkNiUtRiw2JVEiU0YnRi9GMi1GIzYqLUkjbW5HRiQ2JFEiMUYnRjktRjY2LVEiLEYnRjlGOy9GP0YxRkBGQkZERkZGSEZKL0ZOUSwwLjMzMzMzMzNlbUYnLUZnbjYkUSIwRidGOUZqbkZmbi8lK2ZvcmVncm91bmRHUShbMCwwLDBdRicvJSlyZWFkb25seUdGPUY5LyUvc3Vic2NyaXB0c2hpZnRHRmJvRmpuLUZVNiVGVy1GIzYqRmZuRmpuRmBvRmpuLUZnbjYkUSIyRidGOUZjb0Zmb0Y5RmhvRmpuLUZVNiVGVy1GIzYqRmZuRmpuRmBvRmpuLUZnbjYkUSIzRidGOUZjb0Zmb0Y5RmhvRmpuLUZVNiVGVy1GIzYqRmZuRmpuRmBvRmpuLUZnbjYkUSI0RidGOUZjb0Zmb0Y5RmhvRmpuLUZVNiVGVy1GIzYqRl5wRmpuRmBvRmpuRmZuRmNvRmZvRjlGaG9Gam4tRlU2JUZXLUYjNipGXnBGam5GYG9Gam5GXnBGY29GZm9GOUZob0Zqbi1GVTYlRlctRiM2KkZecEZqbkZgb0ZqbkZlcEZjb0Zmb0Y5RmhvRmpuLUZVNiVGVy1GIzYqRl5wRmpuRmBvRmpuRlxxRmNvRmZvRjlGaG9Gam4tRlU2JUZXLUYjNipGZXBGam5GYG9Gam5GZm5GY29GZm9GOUZob0Zqbi1GVTYlRlctRiM2KkZlcEZqbkZgb0ZqbkZecEZjb0Zmb0Y5RmhvRmpuLUZVNiVGVy1GIzYqRmVwRmpuRmBvRmpuRmVwRmNvRmZvRjlGaG9Gam4tRlU2JUZXLUYjNipGXHFGam5GYG9Gam5GZm5GY29GZm9GOUZob0Zqbi1GVTYlRlctRiM2KkZccUZqbkZgb0ZqbkZecEZjb0Zmb0Y5RmhvRmpuLUZVNiVGVy1GIzYqRlxxRmpuRmBvRmpuRmVwRmNvRmZvRjlGaG9Gam4tRlU2JUZXLUYjNiotRmduNiRRIjVGJ0Y5RmpuRmBvRmpuRmZuRmNvRmZvRjlGaG9Gam4tRlU2JUZXLUYjNipGW3RGam5GYG9Gam5GXnBGY29GZm9GOUZob0Zqbi1GVTYlRlctRiM2Ki1GZ242JFEiNkYnRjlGam5GYG9Gam5GZm5GY29GZm9GOUZob0Zqbi1GVTYlRlctRiM2KkZmdEZqbkZgb0ZqbkZecEZjb0Zmb0Y5RmhvRmpuLUZVNiVGVy1GIzYqLUZnbjYkUSI3RidGOUZqbkZgb0ZqbkZmbkZjb0Zmb0Y5RmhvRmpuLUZVNiVGVy1GIzYqLUZnbjYkUSI4RidGOUZqbkZgb0ZqbkZmbkZjb0Zmb0Y5RmhvRmpuLUZVNiUtRiw2JVEiVEYnRi9GMi1GIzYqRmZuRmpuRmBvRmpuRmBvRmNvRmZvRjlGaG9Gam4tRlU2JUZddkZaRmhvRmpuLUZVNiVGXXZGXHBGaG9Gam4tRlU2JUZddkZjcEZob0Zqbi1GVTYlRl12RmpwRmhvRmpuLUZVNiVGXXYtRiM2KkZecEZqbkZgb0ZqbkZgb0Zjb0Zmb0Y5RmhvRmpuLUZVNiVGXXZGYXFGaG9Gam4tRlU2JUZddkZlcUZob0Zqbi1GVTYlRl12RmlxRmhvRmpuLUZVNiVGXXYtRiM2KkZlcEZqbkZgb0ZqbkZgb0Zjb0Zmb0Y5RmhvRmpuLUZVNiVGXXZGYXJGaG9Gam4tRlU2JUZddkZlckZob0Zqbi1GVTYlRl12RmlyRmhvRmpuLUZVNiVGXXYtRiM2KkZccUZqbkZgb0ZqbkZgb0Zjb0Zmb0Y5RmhvRmpuLUZVNiVGXXZGXXNGaG9Gam4tRlU2JUZddkZhc0Zob0Zqbi1GVTYlRl12LUYjNipGW3RGam5GYG9Gam5GYG9GY29GZm9GOUZob0Zqbi1GVTYlRl12RmlzRmhvRmpuLUZVNiVGXXZGYHRGaG9Gam4tRlU2JUZddi1GIzYqRmZ0RmpuRmBvRmpuRmBvRmNvRmZvRjlGaG9Gam4tRlU2JUZddkZkdEZob0Zqbi1GVTYlRl12LUYjNipGYXVGam5GYG9Gam5GYG9GY29GZm9GOUZob0Zqbi1GVTYlRl12Rl91RmhvRmpuLUZVNiVGXXYtRiM2KkZodUZqbkZgb0ZqbkZgb0Zjb0Zmb0Y5RmhvRmNvRmZvRjlGOS8lJW9wZW5HUSJ8ZnJGJy8lJmNsb3NlR1EifGhyRidGY29GZm9GOQ==">PE4mSSJTRzYiNiUiIiIiIiFGJyZGJDYlRidGKCIiIyZGJDYlRidGKCIiJCZGJDYlRidGKCIiJSZGJDYlRitGKEYnJkYkNiVGK0YoRismRiQ2JUYrRihGLiZGJDYlRitGKEYxJkYkNiVGLkYoRicmRiQ2JUYuRihGKyZGJDYlRi5GKEYuJkYkNiVGMUYoRicmRiQ2JUYxRihGKyZGJDYlRjFGKEYuJkYkNiUiIiZGKEYnJkYkNiVGSEYoRismRiQ2JSIiJ0YoRicmRiQ2JUZNRihGKyZGJDYlIiIoRihGJyZGJDYlIiIpRihGJyZJIlRHRiU2JUYnRihGKCZGV0YmJkZXRiomRldGLSZGV0YwJkZXNiVGK0YoRigmRldGMyZGV0Y1JkZXRjcmRlc2JUYuRihGKCZGV0Y7JkZXRj0mRldGPyZGVzYlRjFGKEYoJkZXRkEmRldGQyZGVzYlRkhGKEYoJkZXRkcmRldGSiZGVzYlRk1GKEYoJkZXRkwmRlc2JUZSRihGKCZGV0ZRJkZXNiVGVUYoRig=</Equation></Text-field>
</Output>
</Group></Presentation-Block><Presentation-Block>
<Group view="code" hide-input="false" hide-output="false" labelreference="L6655" drawlabel="true">
<Input><Text-field prompt="&gt; " style="Maple Input" layout="Normal"></Text-field>
</Input>
</Group>
<Group view="code" hide-output="false" labelreference="L6643" drawlabel="true">
<Input><Text-field prompt="&gt; " style="Heading 1" executable="true" layout="Heading 1"><Font executable="true"># Compute lhs of magnetostrophic equation</Font></Text-field>
</Input>
</Group>
<Group view="code" hide-output="false" labelreference="L6543" drawlabel="true">
<Input><Text-field prompt="&gt; " style="Maple Input" layout="Normal"># slaved equation is Omega cross u = -div(p) + curl(B) cross B</Text-field>
</Input>
</Group>
<Group view="code" hide-input="false" hide-output="false" labelreference="L6638" drawlabel="true">
<Input><Text-field prompt="&gt; " style="Maple Input" layout="Normal">Omega_vec := VectorField([0,0,1]);  # rotation vector in cartesian coordinates</Text-field>
</Input>
<Output><Text-field style="2D Output" layout="Maple Output"><Equation executable="false" style="2D Output" display="LUklbXJvd0c2Iy9JK21vZHVsZW5hbWVHNiJJLFR5cGVzZXR0aW5nR0koX3N5c2xpYkdGJzYoLUkjbWlHRiQ2JVEqT21lZ2FfdmVjRicvJSdpdGFsaWNHUSV0cnVlRicvJSxtYXRodmFyaWFudEdRJ2l0YWxpY0YnLUkjbW9HRiQ2LVEqfiYjODc4ODt+RicvRjNRJ25vcm1hbEYnLyUmZmVuY2VHUSZmYWxzZUYnLyUqc2VwYXJhdG9yR0Y9LyUpc3RyZXRjaHlHRj0vJSpzeW1tZXRyaWNHRj0vJShsYXJnZW9wR0Y9LyUubW92YWJsZWxpbWl0c0dGPS8lJ2FjY2VudEdGPS8lJ2xzcGFjZUdRJjAuMGVtRicvJSdyc3BhY2VHRkwtSShtYWN0aW9uR0YkNiUtRiM2Jy1GIzYmLUklbXN1YkdGJDYlLUkmbW92ZXJHRiQ2JS1GLDYlUSJlRidGL0YyLUY2Ni1RIl9GJ0Y5RjtGPkZARkJGREZGRkgvRktRLDAuMTExMTExMWVtRicvRk5GXW9GSC1GLDYlUSJ6RidGL0YyLyUvc3Vic2NyaXB0c2hpZnRHUSIwRicvJStmb3JlZ3JvdW5kR1EoWzAsMCwwXUYnLyUpcmVhZG9ubHlHRj1GOUZlb0Zob0Y5L0krbXNlbWFudGljc0dGJFEqQ29sVmVjdG9yRicvJSthY3Rpb250eXBlR1EucnRhYmxlYWRkcmVzc0YnLyUpcnRhYmxlaWRHUTUxODQ0Njg4NDUwNzI1NzE4MDM5OEYnRmVvRmhvRjk=">LSZJJ1ZlY3Rvckc2JCUqcHJvdGVjdGVkR0koX3N5c2xpYkc2IjYjSSdjb2x1bW5HRig2Iy9JJCVpZEdGKCI1KVIhPWRzXSUpb1c9</Equation></Text-field>
</Output>
</Group>
<Group view="code" hide-output="false" labelreference="L6636" drawlabel="true">
<Input><Text-field prompt="&gt; " style="Maple Input" layout="Normal">LHS := CrossProduct(Omega_vec, u_cart):</Text-field>
</Input>
</Group>
<Group view="code" hide-output="false" labelreference="L6653" drawlabel="true">
<Input><Text-field prompt="&gt; " style="Maple Input" layout="Normal"></Text-field>
</Input>
</Group>
<Group view="code" hide-output="false" labelreference="L6520" drawlabel="true">
<Input><Text-field prompt="&gt; " style="Heading 1" executable="true" layout="Heading 1"><Font executable="true"># Solve magnetostrophic equation for basis coefficients</Font></Text-field>
</Input>
</Group></Presentation-Block><Presentation-Block>
<Group view="code" hide-output="false" labelreference="L6598" drawlabel="true">
<Input><Text-field prompt="&gt; " style="Maple Input" layout="Normal"># take the curl of slaved equation; pressure drops out</Text-field>
</Input>
</Group></Presentation-Block><Presentation-Block>
<Group view="code" hide-output="false" labelreference="L6523" drawlabel="true">
<Input><Text-field prompt="&gt; " style="Maple Input" layout="Normal">eqn := simplify(Curl(LHS - RHS)):</Text-field>
</Input>
</Group>
<Group view="code" hide-output="false" labelreference="L6634" drawlabel="true">
<Input><Text-field prompt="&gt; " style="Maple Input" layout="Normal">constraints := `union`(seq({coeffs(collect(eqn[i], [x,y,z], distributed), [x,y,z])}, i=1..3)):</Text-field>
</Input>
</Group></Presentation-Block><Presentation-Block>
<Group view="code" hide-input="false" hide-output="false" labelreference="L6532" drawlabel="true">
<Input><Text-field prompt="&gt; " style="Maple Input" layout="Normal">nops(constraints); nops(variables);</Text-field>
</Input>
<Output><Text-field style="2D Output" layout="Maple Output"><Equation executable="false" style="2D Output" display="LUkjbW5HNiMvSSttb2R1bGVuYW1lRzYiSSxUeXBlc2V0dGluZ0dJKF9zeXNsaWJHRic2JFEkMTEzRicvJSxtYXRodmFyaWFudEdRJ25vcm1hbEYn">IiQ4Ig==</Equation></Text-field>
</Output>
<Output><Text-field style="2D Output" layout="Maple Output"><Equation executable="false" style="2D Output" display="LUkjbW5HNiMvSSttb2R1bGVuYW1lRzYiSSxUeXBlc2V0dGluZ0dJKF9zeXNsaWJHRic2JFEjNDRGJy8lLG1hdGh2YXJpYW50R1Enbm9ybWFsRic=">IiNX</Equation></Text-field>
</Output>
</Group>
<Group view="code" hide-input="false" hide-output="false" labelreference="L6625" drawlabel="true">
<Input><Text-field prompt="&gt; " style="Maple Input" layout="Normal">sol1 := solve(constraints, variables);</Text-field>
</Input>
<Output><Text-field style="2D Output" layout="Maple Output"><Equation executable="false" style="2D Output" display="LUklbXJvd0c2Iy9JK21vZHVsZW5hbWVHNiJJLFR5cGVzZXR0aW5nR0koX3N5c2xpYkdGJzYoLUkjbWlHRiQ2JVElc29sMUYnLyUnaXRhbGljR1EldHJ1ZUYnLyUsbWF0aHZhcmlhbnRHUSdpdGFsaWNGJy1JI21vR0YkNi1RKn4mIzg3ODg7fkYnL0YzUSdub3JtYWxGJy8lJmZlbmNlR1EmZmFsc2VGJy8lKnNlcGFyYXRvckdGPS8lKXN0cmV0Y2h5R0Y9LyUqc3ltbWV0cmljR0Y9LyUobGFyZ2VvcEdGPS8lLm1vdmFibGVsaW1pdHNHRj0vJSdhY2NlbnRHRj0vJSdsc3BhY2VHUSYwLjBlbUYnLyUncnNwYWNlR0ZMLUkobWZlbmNlZEdGJDYmLUYjNmZwLUYjNigtSSVtc3ViR0YkNiUtRiw2JVEiU0YnRi9GMi1GIzYqLUkjbW5HRiQ2JFEiMUYnRjktRjY2LVEiLEYnRjlGOy9GP0YxRkBGQkZERkZGSEZKL0ZOUSwwLjMzMzMzMzNlbUYnLUZpbjYkUSIwRidGOUZcb0Zobi8lK2ZvcmVncm91bmRHUShbMCwwLDBdRicvJSlyZWFkb25seUdGPUY5LyUvc3Vic2NyaXB0c2hpZnRHRmRvLUY2Ni1RIj1GJ0Y5RjtGPkZARkJGREZGRkgvRktRLDAuMjc3Nzc3OGVtRicvRk5GYHBGYm9GZW9GaG9GOUZcby1GIzYoLUZXNiVGWS1GIzYqRmhuRlxvRmJvRlxvLUZpbjYkUSIyRidGOUZlb0Zob0Y5RmpvRlxwRmJvRmVvRmhvRjlGXG8tRiM2KC1GVzYlRlktRiM2KkZobkZcb0Zib0Zcby1GaW42JFEiM0YnRjlGZW9GaG9GOUZqb0ZccEZib0Zlb0Zob0Y5RlxvLUYjNigtRlc2JUZZLUYjNipGaG5GXG9GYm9GXG8tRmluNiRRIjRGJ0Y5RmVvRmhvRjlGam9GXHBGYm9GZW9GaG9GOUZcby1GIzYoLUZXNiVGWS1GIzYqRmhwRlxvRmJvRlxvRmhuRmVvRmhvRjlGam9GXHBGYm9GZW9GaG9GOUZcby1GIzYoLUZXNiVGWS1GIzYqRmhwRlxvRmJvRlxvRmhwRmVvRmhvRjlGam9GXHBGYm9GZW9GaG9GOUZcby1GIzYoLUZXNiVGWS1GIzYqRmhwRlxvRmJvRlxvRmFxRmVvRmhvRjlGam9GXHBGYm9GZW9GaG9GOUZcby1GIzYoLUZXNiVGWS1GIzYqRmhwRlxvRmJvRlxvRmpxRmVvRmhvRjlGam9GXHBGYm9GZW9GaG9GOUZcby1GIzYoLUZXNiVGWS1GIzYqRmFxRlxvRmJvRlxvRmhuRmVvRmhvRjlGam9GXHBGYm9GZW9GaG9GOUZcby1GIzYoLUZXNiVGWS1GIzYqRmFxRlxvRmJvRlxvRmhwRmVvRmhvRjlGam9GXHBGYm9GZW9GaG9GOUZcby1GIzYoLUZXNiVGWS1GIzYqRmFxRlxvRmJvRlxvRmFxRmVvRmhvRjlGam9GXHBGYm9GZW9GaG9GOUZcby1GIzYoLUZXNiVGWS1GIzYqRmpxRlxvRmJvRlxvRmhuRmVvRmhvRjlGam9GXHBGYm9GZW9GaG9GOUZcby1GIzYoLUZXNiVGWS1GIzYqRmpxRlxvRmJvRlxvRmhwRmVvRmhvRjlGam9GXHBGYm9GZW9GaG9GOUZcby1GIzYoLUZXNiVGWS1GIzYqRmpxRlxvRmJvRlxvRmFxRmVvRmhvRjlGam9GXHBGYm9GZW9GaG9GOUZcby1GIzYoLUZXNiVGWS1GIzYqLUZpbjYkUSI1RidGOUZcb0Zib0Zcb0ZobkZlb0Zob0Y5RmpvRlxwRmJvRmVvRmhvRjlGXG8tRiM2KC1GVzYlRlktRiM2KkZfdkZcb0Zib0Zcb0ZocEZlb0Zob0Y5RmpvRlxwRmJvRmVvRmhvRjlGXG8tRiM2KC1GVzYlRlktRiM2Ki1GaW42JFEiNkYnRjlGXG9GYm9GXG9GaG5GZW9GaG9GOUZqb0ZccEZib0Zlb0Zob0Y5RlxvLUYjNigtRlc2JUZZLUYjNipGXndGXG9GYm9GXG9GaHBGZW9GaG9GOUZqb0ZccEZib0Zlb0Zob0Y5RlxvLUYjNigtRlc2JUZZLUYjNiotRmluNiRRIjdGJ0Y5RlxvRmJvRlxvRmhuRmVvRmhvRjlGam9GXHBGYm9GZW9GaG9GOUZcby1GIzYoLUZXNiVGWS1GIzYqLUZpbjYkUSI4RidGOUZcb0Zib0Zcb0ZobkZlb0Zob0Y5RmpvRlxwRmJvRmVvRmhvRjlGXG8tRiM2KC1GVzYlLUYsNiVRIlRGJ0YvRjItRiM2KkZobkZcb0Zib0Zcb0Zib0Zlb0Zob0Y5RmpvRlxwRlt5RmVvRmhvRjlGXG8tRiM2KC1GVzYlRl15RmZuRmpvRlxwRmR5RmVvRmhvRjlGXG8tRiM2KC1GVzYlRl15RmZwRmpvRlxwRmh5RmVvRmhvRjlGXG8tRiM2KC1GVzYlRl15Rl9xRmpvRlxwRlx6RmVvRmhvRjlGXG8tRiM2KC1GVzYlRl15RmhxRmpvRlxwRmJvRmVvRmhvRjlGXG8tRiM2KC1GVzYlRl15LUYjNipGaHBGXG9GYm9GXG9GYm9GZW9GaG9GOUZqb0ZccEZib0Zlb0Zob0Y5RlxvLUYjNigtRlc2JUZdeUZhckZqb0ZccEZib0Zlb0Zob0Y5RlxvLUYjNigtRlc2JUZdeUZnckZqb0ZccEZib0Zlb0Zob0Y5RlxvLUYjNigtRlc2JUZdeUZdc0Zqb0ZccEZib0Zlb0Zob0Y5RlxvLUYjNigtRlc2JUZdeS1GIzYqRmFxRlxvRmJvRlxvRmJvRmVvRmhvRjlGam9GXHAtRiM2Ji1JJm1mcmFjR0YkNigtRmluNiRRJjI3NDg5RidGOS1GaW42JFEmMTAyOTJGJ0Y5LyUubGluZXRoaWNrbmVzc0dGW28vJStkZW5vbWFsaWduR1EnY2VudGVyRicvJSludW1hbGlnbkdGaVxsLyUpYmV2ZWxsZWRHRj0tRjY2LVEoJm1pbnVzO0YnRjlGO0Y+RkBGQkZERkZGSC9GS1EsMC4yMjIyMjIyZW1GJy9GTkZiXWwtRiM2KC1GXVxsNihGaG5GaHBGZVxsRmdcbEZqXGxGXF1sLUY2Ni1RMSZJbnZpc2libGVUaW1lcztGJ0Y5RjtGPkZARkJGREZGRkhGSkZNLUYjNiRGZHlGOUZlb0Zob0Y5RjlGZW9GaG9GOUZcby1GIzYoLUZXNiVGXXlGaXNGam9GXHAtRiM2Jy1GNjYtUSomdW1pbnVzMDtGJ0Y5RjtGPkZARkJGREZGRkhGYV1sRmNdbC1GXVxsNigtRmluNiRRJjIzMTc3RidGOS1GaW42JFElMjU3M0YnRjlGZVxsRmdcbEZqXGxGXF1sRl5dbC1GIzYoLUZdXGw2KC1GaW42JFEjMTRGJ0Y5LUZpbjYkUSMyN0YnRjlGZVxsRmdcbEZqXGxGXF1sRmhdbC1GIzYkRmh5RjlGZW9GaG9GOUY5RmVvRmhvRjlGXG8tRiM2KC1GVzYlRl15Rl90RmpvRlxwLUYjNiYtRl1cbDYoLUZpbjYkUSU3MzUwRidGOUZbX2xGZVxsRmdcbEZqXGxGXF1sRl5dbC1GIzYoLUZdXGw2KC1GaW42JFEjMzVGJ0Y5LUZpbjYkUSM2NkYnRjlGZVxsRmdcbEZqXGxGXF1sRmhdbC1GIzYkRlx6RjlGZW9GaG9GOUY5RmVvRmhvRjlGXG8tRiM2KC1GVzYlRl15RmV0RmpvRlxwRmJvRmVvRmhvRjlGXG8tRiM2KC1GVzYlRl15LUYjNipGanFGXG9GYm9GXG9GYm9GZW9GaG9GOUZqb0ZccEZib0Zlb0Zob0Y5RlxvLUYjNigtRlc2JUZdeUZbdUZqb0ZccEZib0Zlb0Zob0Y5RlxvLUYjNigtRlc2JUZdeUZhdUZqb0ZccEZib0Zlb0Zob0Y5RlxvLUYjNigtRlc2JUZdeS1GIzYqRl92RlxvRmJvRlxvRmJvRmVvRmhvRjlGam9GXHAtRiM2Ji1GXVxsNigtRmluNiRRJjE2NTU1RidGOUZbX2xGZVxsRmdcbEZqXGxGXF1sLUY2Ni1RIitGJ0Y5RjtGPkZARkJGREZGRkhGYV1sRmNdbC1GIzYoLUZdXGw2KC1GaW42JFEjMTBGJ0Y5RmVfbEZlXGxGZ1xsRmpcbEZcXWxGaF1sRmhfbEZlb0Zob0Y5RjlGZW9GaG9GOUZcby1GIzYoLUZXNiVGXXlGXXZGam9GXHAtRiM2J0ZjXmwtRl1cbDYoLUZpbjYkUSY2OTMwMEYnRjktRmluNiRRJjMzNDQ5RidGOUZlXGxGZ1xsRmpcbEZcXWxGYGNsLUYjNigtRl1cbDYoRl92LUZpbjYkUSMxM0YnRjlGZVxsRmdcbEZqXGxGXF1sRmhdbEZfYWxGZW9GaG9GOUY5RmVvRmhvRjlGXG8tRiM2KC1GVzYlRl15RmZ2RmpvRlxwRmJvRmVvRmhvRjlGXG8tRiM2KC1GVzYlRl15LUYjNipGXndGXG9GYm9GXG9GYm9GZW9GaG9GOUZqb0ZccEZib0Zlb0Zob0Y5RlxvLUYjNigtRlc2JUZdeUZcd0Zqb0ZccEZib0Zlb0Zob0Y5RlxvLUYjNigtRlc2JUZdeS1GIzYqRl14RlxvRmJvRlxvRmJvRmVvRmhvRjlGam9GXHAtRiM2Ji1GXVxsNigtRmluNiRRJjU1MTI1RidGOUZlZGxGZVxsRmdcbEZqXGxGXF1sRl5dbC1GIzYoLUZdXGw2KC1GaW42JFEkMTc1RidGOS1GaW42JFEkNTcyRidGOUZlXGxGZ1xsRmpcbEZcXWxGaF1sRl9hbEZlb0Zob0Y5RjlGZW9GaG9GOUZcby1GIzYoLUZXNiVGXXlGW3hGam9GXHBGYm9GZW9GaG9GOUZcby1GIzYoLUZXNiVGXXktRiM2KkZmeEZcb0Zib0Zcb0Zib0Zlb0Zob0Y5RmpvRlxwRmJvRmVvRmhvRjlGZW9GaG9GOUY5LyUlb3BlbkdRInxmckYnLyUmY2xvc2VHUSJ8aHJGJ0Zlb0Zob0Y5">PE4vJkkiU0c2IjYlIiIiIiIhRihGKS8mRiU2JUYoRikiIiNGKS8mRiU2JUYoRikiIiRGKS8mRiU2JUYoRikiIiVGKS8mRiU2JUYtRilGKEYpLyZGJTYlRi1GKUYtRikvJkYlNiVGLUYpRjFGKS8mRiU2JUYtRilGNUYpLyZGJTYlRjFGKUYoRikvJkYlNiVGMUYpRi1GKS8mRiU2JUYxRilGMUYpLyZGJTYlRjVGKUYoRikvJkYlNiVGNUYpRi1GKS8mRiU2JUY1RilGMUYpLyZGJTYlIiImRilGKEYpLyZGJTYlRldGKUYtRikvJkYlNiUiIidGKUYoRikvJkYlNiVGaG5GKUYtRikvJkYlNiUiIihGKUYoRikvJkYlNiUiIilGKUYoRikvJkkiVEdGJjYlRihGKUYpRmVvLyZGZm9GJ0Zpby8mRmZvRixGW3AvJkZmb0YwRl1wLyZGZm9GNEYpLyZGZm82JUYtRilGKUYpLyZGZm9GOEYpLyZGZm9GO0YpLyZGZm9GPkYpLyZGZm82JUYxRilGKSwmIyImKltGIiYjSDVGKEZpbyMhIiJGLS8mRmZvRkQsJiMhJnhKIyIldERGKEZbcCMhIzkiI0YvJkZmb0ZHLCYjIiVddEZncUYoRl1wIyEjTiIjbS8mRmZvRkpGKS8mRmZvNiVGNUYpRilGKS8mRmZvRk1GKS8mRmZvRlBGKS8mRmZvNiVGV0YpRiksJiMiJmJsIkZncUYoRltwIyIjNUZqcS8mRmZvRlYsJiMhJiskcCImXE0kRihGXXAjRlciIzgvJkZmb0ZaRikvJkZmbzYlRmhuRilGKUYpLyZGZm9GZ25GKS8mRmZvNiVGX29GKUYpLCYjIiZEXiZGaXNGKEZdcCMhJHYiIiRzJi8mRmZvRl5vRikvJkZmbzYlRmNvRilGKUYp</Equation></Text-field>
</Output>
</Group>
<Group view="code" hide-output="false" labelreference="L6622" drawlabel="true">
<Input><Text-field prompt="&gt; " style="Maple Input" layout="Normal"></Text-field>
</Input>
</Group>
<Group view="code" hide-output="false" labelreference="L6656" drawlabel="true">
<Input><Text-field prompt="&gt; " style="Heading 1" executable="true" layout="Heading 1"><Font executable="true"># set geostrophic component to zero to remove degeneracy</Font></Text-field>
</Input>
</Group>
<Group view="code" hide-input="false" hide-output="false" labelreference="L6534" drawlabel="true">
<Input><Text-field prompt="&gt; " style="Maple Input" layout="Normal"></Text-field>
</Input>
</Group>
<Group view="code" hide-input="false" hide-output="false" labelreference="L6628" drawlabel="true" applyint="true" applyrational="true">
<Input><Text-field prompt="&gt; " style="Maple Input" layout="Normal">u_soln := simplify(subs(sol1, u_cart));</Text-field>
</Input>
<Output><Text-field style="2D Output" layout="Maple Output"><Equation executable="false" style="2D Output" display="LUklbXJvd0c2Iy9JK21vZHVsZW5hbWVHNiJJLFR5cGVzZXR0aW5nR0koX3N5c2xpYkdGJzYoLUkjbWlHRiQ2JVEndV9zb2xuRicvJSdpdGFsaWNHUSV0cnVlRicvJSxtYXRodmFyaWFudEdRJ2l0YWxpY0YnLUkjbW9HRiQ2LVEqfiYjODc4ODt+RicvRjNRJ25vcm1hbEYnLyUmZmVuY2VHUSZmYWxzZUYnLyUqc2VwYXJhdG9yR0Y9LyUpc3RyZXRjaHlHRj0vJSpzeW1tZXRyaWNHRj0vJShsYXJnZW9wR0Y9LyUubW92YWJsZWxpbWl0c0dGPS8lJ2FjY2VudEdGPS8lJ2xzcGFjZUdRJjAuMGVtRicvJSdyc3BhY2VHRkwtSShtYWN0aW9uR0YkNiUtRiM2Ki1GNjYtUSomdW1pbnVzMDtGJ0Y5RjtGPkZARkJGREZGRkgvRktRLDAuMjIyMjIyMmVtRicvRk5GWC1GIzYnLUYjNigtSSZtZnJhY0dGJDYoLUkjbW5HRiQ2JFElMzY3NUYnRjktRlxvNiRRIzY0RidGOS8lLmxpbmV0aGlja25lc3NHUSIxRicvJStkZW5vbWFsaWduR1EnY2VudGVyRicvJSludW1hbGlnbkdGZ28vJSliZXZlbGxlZEdGPS1GNjYtUTEmSW52aXNpYmxlVGltZXM7RidGOUY7Rj5GQEZCRkRGRkZIRkpGTS1GIzYmLUkobWZlbmNlZEdGJDYkLUYjNjwtRiM2Ji1GYnA2JC1GIzYnRlQtRmluNigtRlxvNiRRJTU0MTJGJ0Y5LUZcbzYkUSUyNTczRidGOUZib0Zlb0Zob0Zqby1GNjYtUSIrRidGOUY7Rj5GQEZCRkRGRkZIRldGWS1JJW1zdWJHRiQ2JS1GLDYlUSJURidGL0YyLUYjNiotRlxvNiRGZG9GOS1GNjYtUSIsRidGOUY7L0Y/RjFGQEZCRkRGRkZIRkovRk5RLDAuMzMzMzMzM2VtRictRlxvNiRRIjBGJ0Y5RmFyLUZcbzYkUSIzRidGOS8lK2ZvcmVncm91bmRHUShbMCwwLDBdRicvJSlyZWFkb25seUdGPUY5LyUvc3Vic2NyaXB0c2hpZnRHRmlyRjlGOUZccC1JJW1zdXBHRiQ2JS1GLDYlUSJ5RidGL0YyLUZcbzYkUSI2RidGOS8lMXN1cGVyc2NyaXB0c2hpZnRHRmlyRjlGZHEtRiM2Ji1GYnA2JC1GIzYsLUYjNiYtRmJwNiQtRiM2J0ZULUZpbjYoLUZcbzYkUSYxNjIzNkYnRjlGYXFGYm9GZW9GaG9Gam9GZHEtRiM2JkZqckZccEZncUY5RjlGOUZccC1GZXM2JS1GLDYlUSJ4RidGL0YyLUZcbzYkUSIyRidGOUZddEY5RmRxLUZpbjYoLUZcbzYkUSY1NTE3NkYnRjktRlxvNiRRJjEyODY1RidGOUZib0Zlb0Zob0Zqby1GNjYtUSgmbWludXM7RidGOUY7Rj5GQEZCRkRGRkZIRldGWS1GIzYoLUZpbjYoLUZcbzYkUSMxMkYnRjktRlxvNiRRIjdGJ0Y5RmJvRmVvRmhvRmpvRlxwLUYjNiRGZ3FGOUZdc0Zgc0Y5RmRxLUYjNigtRmluNigtRlxvNiRRIzE2RidGOS1GXG82JFEjNjNGJ0Y5RmJvRmVvRmhvRmpvRlxwLUYjNiQtRmhxNiVGanEtRiM2KkZfckZhckZnckZhckZndUZdc0Zgc0Y5RmJzRjlGXXNGYHNGOUZkcS1GIzYoLUZpbjYoLUZcbzYkUSYyNTM0NEYnRjlGYXFGYm9GZW9GaG9Gam9GXHAtRiM2JC1GZXM2JS1GLDYlUSJ6RidGL0YyRmd1Rl10RjlGXXNGYHNGOUY5RjlGXHAtRmVzNiVGZ3MtRlxvNiRRIjRGJ0Y5Rl10RjlGZHEtRiM2Ji1GYnA2JC1GIzYyLUYjNiZGZ3RGXHAtRmVzNiVGZHVGYXlGXXRGOUZkcS1GIzYmLUZicDYkLUYjNiotRiM2KC1GaW42KC1GXG82JFEmNTA2ODhGJ0Y5RmFxRmJvRmVvRmhvRmpvRlxwRmh4Rl1zRmBzRjlGZHEtRiM2KC1GaW42KC1GXG82JFEjMzJGJ0Y5Rmh3RmJvRmVvRmhvRmpvRlxwRlt4Rl1zRmBzRjlGYnYtRiM2KC1GaW42KC1GXG82JFEjMjRGJ0Y5Rlx3RmJvRmVvRmhvRmpvRlxwRl93Rl1zRmBzRjlGZHEtRmluNigtRlxvNiRRJzExMDM1MkYnRjlGX3ZGYm9GZW9GaG9Gam9GOUY5RlxwRmJ1RjlGYnYtRiM2KC1GaW42KEZfW2wtRlxvNiRRJDEwNUYnRjlGYm9GZW9GaG9Gam9GXHBGW3hGXXNGYHNGOUZkcS1GIzYoLUZpbjYoRmpzRlx3RmJvRmVvRmhvRmpvRlxwRl93Rl1zRmBzRjlGYnYtRmluNigtRlxvNiRRJTUyODBGJ0Y5RmFxRmJvRmVvRmhvRmpvRmJ2LUYjNigtRmluNigtRlxvNiRRJzI0MDc2OEYnRjlGX3ZGYm9GZW9GaG9Gam9GXHBGaHhGXXNGYHNGOUZkcS1GIzYoLUZpbjYoRmV3LUZcbzYkUSQyNDVGJ0Y5RmJvRmVvRmhvRmpvRlxwLUYjNiQtRmhxNiVGanEtRiM2KkZfckZhckZnckZhckZfckZdc0Zgc0Y5RmJzRjlGXXNGYHNGOUZkcS1GIzYoRmN4RlxwLUYjNiQtRmVzNiVGXHlGYXlGXXRGOUZdc0Zgc0Y5RjlGOUZccC1GZXM2JUZnc0ZndUZddEY5RmRxLUYjNiZGaHBGXHAtRmVzNiVGZHVGanNGXXRGOUZkcS1GIzYmLUZicDYkLUYjNipGanVGYnZGZXZGZHFGYXdGZHFGYXhGOUY5RlxwRlx6RjlGZHEtRiM2Ji1GYnA2JC1GIzYvRlRGXlxsRmRxRmVcbEZidkZpXGxGYnZGXl1sRmRxRmVdbEZkcUZiXmxGOUY5RlxwRmJ1RjlGYnYtRiM2KC1GaW42KEZfW2wtRlxvNiRRJDczNUYnRjlGYm9GZW9GaG9Gam9GXHBGXF5sRl1zRmBzRjlGZHEtRiM2KC1GaW42KC1GXG82JFEiOEYnRjlGYlxsRmJvRmVvRmhvRmpvRlxwRlt4Rl1zRmBzRjlGYnYtRiM2KC1GaW42KEZheS1GXG82JFEjMzVGJ0Y5RmJvRmVvRmhvRmpvRlxwRl93Rl1zRmBzRjlGZHEtRiM2KC1GaW42KEZfb0Zbb0Zib0Zlb0Zob0Zqb0ZccC1GIzYkLUZocTYlRmpxLUYjNipGX3JGYXJGZ3JGYXJGZ3JGXXNGYHNGOUZic0Y5Rl1zRmBzRjlGZHEtRiM2KC1GaW42KC1GXG82JFEmMjExMjBGJ0Y5RmFxRmJvRmVvRmhvRmpvRlxwRmh4Rl1zRmBzRjlGYnYtRiM2KC1GaW42KC1GXG82JFEnMTIwMzg0RidGOUZfdkZib0Zlb0Zob0Zqb0ZccEZkXmxGXXNGYHNGOUZkcS1GIzYoLUZpbjYoLUZcbzYkUSU4NDQ4RidGOUZhcUZib0Zlb0Zob0Zqb0ZccC1GIzYkLUZlczYlRlx5RmpzRl10RjlGXXNGYHNGOUY5RjlGXHBGZ3NGOUZdc0Zgc0Y5LUZocTYlLUkmbW92ZXJHRiQ2JS1GLDYlUSJlRidGL0YyLUY2Ni1RIl9GJ0Y5RjtGPkZARkJGREZGRkgvRktRLDAuMTExMTExMWVtRicvRk5GXmRsRkhGZHVGYnNGXXNGYHNGOUZkcS1GIzYnLUYjNihGaG5GXHAtRiM2Ji1GYnA2JC1GIzY8RmpebEZkcS1GIzYmLUZicDYkLUYjNiwtRiM2JkZndEZccEZoXmxGOUZkcUZqdUZidkZldkZkcUZhd0ZkcUZheEY5RjlGXHBGXHpGOUZkcS1GIzYmLUZicDYkLUYjNjItRiM2JkZndEZccEZfeUY5RmRxLUYjNiZGYHpGXHBGaF5sRjlGYnZGXlxsRmRxRmVcbEZidkZpXGxGYnZGXl1sRmRxRmVdbEZkcUZiXmxGOUY5RlxwRmJ1RjlGZHFGZnBGZHEtRiM2JkZgX2xGXHBGX3lGOUZkcS1GIzYmRmZfbEZccEZoXmxGOUZidkZqX2xGZHFGYWBsRmJ2RmhgbEZkcUZfYWxGZHFGaWFsRmJ2RmBibEZkcUZnYmxGOUY5RlxwRmR1RjlGXXNGYHNGOS1GaHE2JUZkY2xGZ3NGYnNGXXNGYHNGOUZdc0Zgc0Y5L0krbXNlbWFudGljc0dGJFEqQ29sVmVjdG9yRicvJSthY3Rpb250eXBlR1EucnRhYmxlYWRkcmVzc0YnLyUpcnRhYmxlaWRHUTUxODQ0Njg4NDUwNzIzNTU5ODgxNEYnRl1zRmBzRjk=">LSZJJ1ZlY3Rvckc2JCUqcHJvdGVjdGVkR0koX3N5c2xpYkc2IjYjSSdjb2x1bW5HRig2Iy9JJCVpZEdGKCI1OSkpZk5zXSUpb1c9</Equation></Text-field>
</Output>
</Group>
<Group view="code" hide-input="false" hide-output="false" labelreference="L6505" drawlabel="true">
<Input><Text-field prompt="&gt; " style="Maple Input" layout="Normal"></Text-field>
</Input>
</Group></Presentation-Block><Presentation-Block>
<Group view="code" hide-input="false" hide-output="false" labelreference="L6595" drawlabel="true" applyint="true" applyrational="true">
<Input><Text-field prompt="&gt; " style="Maple Input" layout="Normal">u_cyl := simplify(MapToBasis(u_soln, cylindrical[s,phi,z]));</Text-field>
</Input>
<Output><Text-field style="2D Output" layout="Maple Output"><Equation executable="false" style="2D Output" display="LUklbXJvd0c2Iy9JK21vZHVsZW5hbWVHNiJJLFR5cGVzZXR0aW5nR0koX3N5c2xpYkdGJzYoLUkjbWlHRiQ2JVEmdV9jeWxGJy8lJ2l0YWxpY0dRJXRydWVGJy8lLG1hdGh2YXJpYW50R1EnaXRhbGljRictSSNtb0dGJDYtUSp+JiM4Nzg4O35GJy9GM1Enbm9ybWFsRicvJSZmZW5jZUdRJmZhbHNlRicvJSpzZXBhcmF0b3JHRj0vJSlzdHJldGNoeUdGPS8lKnN5bW1ldHJpY0dGPS8lKGxhcmdlb3BHRj0vJS5tb3ZhYmxlbGltaXRzR0Y9LyUnYWNjZW50R0Y9LyUnbHNwYWNlR1EmMC4wZW1GJy8lJ3JzcGFjZUdGTC1JKG1hY3Rpb25HRiQ2JS1GIzYnLUYjNictRiM2KC1JJm1mcmFjR0YkNigtSSNtbkdGJDYkUSUzNjc1RidGOS1GZm42JFEjNjRGJ0Y5LyUubGluZXRoaWNrbmVzc0dRIjFGJy8lK2Rlbm9tYWxpZ25HUSdjZW50ZXJGJy8lKW51bWFsaWduR0Zhby8lKWJldmVsbGVkR0Y9LUY2Ni1RMSZJbnZpc2libGVUaW1lcztGJ0Y5RjtGPkZARkJGREZGRkhGSkZNLUYjNiYtSShtZmVuY2VkR0YkNiQtRiM2Ni1GIzYmLUZccDYkLUYjNictRjY2LVEqJnVtaW51czA7RidGOUY7Rj5GQEZCRkRGRkZIL0ZLUSwwLjIyMjIyMjJlbUYnL0ZORmpwLUZZNigtRmZuNiRRJTU0MTJGJ0Y5LUZmbjYkUSUyNTczRidGOUZcb0Zfb0Zib0Zkby1GNjYtUSIrRidGOUY7Rj5GQEZCRkRGRkZIRmlwRltxLUklbXN1YkdGJDYlLUYsNiVRIlRGJ0YvRjItRiM2Ki1GZm42JEZeb0Y5LUY2Ni1RIixGJ0Y5RjsvRj9GMUZARkJGREZGRkhGSi9GTlEsMC4zMzMzMzMzZW1GJy1GZm42JFEiMEYnRjlGYXItRmZuNiRRIjNGJ0Y5LyUrZm9yZWdyb3VuZEdRKFswLDAsMF1GJy8lKXJlYWRvbmx5R0Y9RjkvJS9zdWJzY3JpcHRzaGlmdEdGaXJGOUY5RmZvLUklbXN1cEdGJDYlLUYsNiVRInNGJ0YvRjItRmZuNiRRIjZGJ0Y5LyUxc3VwZXJzY3JpcHRzaGlmdEdGaXJGOUZkcS1GIzYmLUZccDYkLUYjNiotRlk2KC1GZm42JFEmNTUxNzZGJ0Y5LUZmbjYkUSYxMjg2NUYnRjlGXG9GX29GYm9GZG8tRjY2LVEoJm1pbnVzO0YnRjlGO0Y+RkBGQkZERkZGSEZpcEZbcS1GIzYoLUZZNigtRmZuNiRRIzEyRidGOS1GZm42JFEiN0YnRjlGXG9GX29GYm9GZG9GZm8tRiM2JEZncUY5Rl1zRmBzRjlGZHEtRiM2KC1GWTYoLUZmbjYkUSMxNkYnRjktRmZuNiRRIzYzRidGOUZcb0Zfb0Zib0Zkb0Zmby1GIzYkLUZocTYlRmpxLUYjNipGX3JGYXJGZ3JGYXItRmZuNiRRIjJGJ0Y5Rl1zRmBzRjlGYnNGOUZdc0Zgc0Y5RmRxLUYjNigtRlk2KC1GZm42JFEmMjUzNDRGJ0Y5RmFxRlxvRl9vRmJvRmRvRmZvLUYjNiQtRmVzNiUtRiw2JVEiekYnRi9GMkZcd0ZddEY5Rl1zRmBzRjlGOUY5RmZvLUZlczYlRmdzLUZmbjYkUSI0RidGOUZddEY5RmRxLUYjNiYtRlxwNiQtRiM2L0ZmcC1GIzYoLUZZNigtRmZuNiRRIzMyRidGOS1GZm42JFEkMTA1RidGOUZcb0Zfb0Zib0Zkb0Zmb0ZmdkZdc0Zgc0Y5RmRxLUYjNigtRlk2KEZqc0ZndUZcb0Zfb0Zib0Zkb0Zmb0ZqdUZdc0Zgc0Y5Rl11LUZZNigtRmZuNiRRJTUyODBGJ0Y5RmFxRlxvRl9vRmJvRmRvRl11LUYjNigtRlk2KC1GZm42JFEnMjQwNzY4RidGOUZqdEZcb0Zfb0Zib0Zkb0Zmb0Zmd0Zdc0Zgc0Y5RmRxLUYjNigtRlk2KEZgdi1GZm42JFEkMjQ1RidGOUZcb0Zfb0Zib0Zkb0Zmby1GIzYkLUZocTYlRmpxLUYjNipGX3JGYXJGZ3JGYXJGX3JGXXNGYHNGOUZic0Y5Rl1zRmBzRjlGZHEtRiM2KEZhd0Zmby1GIzYkLUZlczYlRmp3Rl94Rl10RjlGXXNGYHNGOUY5RjlGZm8tRmVzNiVGZ3NGXHdGXXRGOUZkcS1GIzYoLUZZNigtRmZuNiRRJTg0NDhGJ0Y5RmFxRlxvRl9vRmJvRmRvRmZvLUYjNiQtRmVzNiVGandGanNGXXRGOUZdc0Zgc0Y5Rl11LUYjNigtRlk2KC1GZm42JFEnMTIwMzg0RidGOUZqdEZcb0Zfb0Zib0Zkb0Zmb0ZhW2xGXXNGYHNGOUZkcS1GIzYoLUZZNigtRmZuNiRRJjIxMTIwRidGOUZhcUZcb0Zfb0Zib0Zkb0Zmb0Zmd0Zdc0Zgc0Y5RmRxLUYjNigtRlk2KEZpbkZlbkZcb0Zfb0Zib0Zkb0Zmby1GIzYkLUZocTYlRmpxLUYjNipGX3JGYXJGZ3JGYXJGZ3JGXXNGYHNGOUZic0Y5Rl1zRmBzRjlGXXUtRiM2KC1GWTYoRlx5LUZmbjYkUSQ3MzVGJ0Y5RlxvRl9vRmJvRmRvRmZvRml6Rl1zRmBzRjlGZHEtRiM2KC1GWTYoLUZmbjYkUSI4RidGOUZfeUZcb0Zfb0Zib0Zkb0Zmb0ZmdkZdc0Zgc0Y5Rl11LUYjNigtRlk2KEZfeC1GZm42JFEjMzVGJ0Y5RlxvRl9vRmJvRmRvRmZvRmp1Rl1zRmBzRjlGOUY5RmZvRmdzRjlGXXNGYHNGOS1GaHE2JS1JJm1vdmVyR0YkNiUtRiw2JVEiZUYnRi9GMi1GNjYtUSJfRidGOUY7Rj5GQEZCRkRGRkZIL0ZLUSwwLjExMTExMTFlbUYnL0ZORltgbEZILUYsNiVRJyYjOTY2O0YnL0YwRj1GOUZic0Zdc0Zgc0Y5Rl1zRmBzRjkvSSttc2VtYW50aWNzR0YkUSpDb2xWZWN0b3JGJy8lK2FjdGlvbnR5cGVHUS5ydGFibGVhZGRyZXNzRicvJSlydGFibGVpZEdRNTE4NDQ2ODg0NTA3MjM1NjAwOTc0RidGXXNGYHNGOQ==">LSZJJ1ZlY3Rvckc2JCUqcHJvdGVjdGVkR0koX3N5c2xpYkc2IjYjSSdjb2x1bW5HRig2Iy9JJCVpZEdGKCI1dTRnTnNdJSlvVz0=</Equation></Text-field>
</Output>
</Group>
<Group view="code" hide-input="false" hide-output="false" labelreference="L6562" drawlabel="true" applyint="true" applyrational="true">
<Input><Text-field prompt="&gt; " style="Maple Input" layout="Normal"><Equation executable="true" style="2D Input" input-equation="VectorCalculus:-SetCoordinates(cylindrical[s, phi, z])" display="LUklbXJvd0c2Iy9JK21vZHVsZW5hbWVHNiJJLFR5cGVzZXR0aW5nR0koX3N5c2xpYkdGJzYnLUkjbW9HRiQ2LlEhRicvJSVzaXplR1EjMTRGJy8lLG1hdGh2YXJpYW50R1Enbm9ybWFsRicvJSZmZW5jZUdRJmZhbHNlRicvJSpzZXBhcmF0b3JHRjcvJSlzdHJldGNoeUdGNy8lKnN5bW1ldHJpY0dGNy8lKGxhcmdlb3BHRjcvJS5tb3ZhYmxlbGltaXRzR0Y3LyUnYWNjZW50R0Y3LyUnbHNwYWNlR1EsMC4yMjIyMjIyZW1GJy8lJ3JzcGFjZUdGRi1GIzYmLUkjbWlHRiQ2JVEvU2V0Q29vcmRpbmF0ZXNGJy8lJ2l0YWxpY0dRJXRydWVGJy9GM1EnaXRhbGljRictSShtZmVuY2VkR0YkNiQtRiM2Ji1GTDYlUSxjeWxpbmRyaWNhbEYnRk9GUi1GVTYmLUYjNiktRkw2JVEic0YnRk9GUi1GLDYtUSIsRidGMkY1L0Y5RlFGOkY8Rj5GQEZCL0ZFUSYwLjBlbUYnL0ZIUSwwLjMzMzMzMzNlbUYnLUZMNiVRJHBoaUYnL0ZQRjdGMkZdby1GTDYlUSJ6RidGT0ZSLyUrZXhlY3V0YWJsZUdGN0YyRjIvJSVvcGVuR1EiW0YnLyUmY2xvc2VHUSJdRidGXHBGMkYyRlxwRjJGK0ZccEYy">LUkvU2V0Q29vcmRpbmF0ZXNHNiQlKnByb3RlY3RlZEcvSSttb2R1bGVuYW1lRzYiSS9WZWN0b3JDYWxjdWx1c0c2JEYlSShfc3lzbGliR0YoNiMmSSxjeWxpbmRyaWNhbEdGKDYlSSJzR0YoSSRwaGlHRihJInpHRig=</Equation></Text-field>
</Input>
<Output><Text-field style="2D Output" layout="Maple Output"><Equation executable="false" style="2D Output" display="LUklbXN1Ykc2Iy9JK21vZHVsZW5hbWVHNiJJLFR5cGVzZXR0aW5nR0koX3N5c2xpYkdGJzYlLUkjbWlHRiQ2JVEsY3lsaW5kcmljYWxGJy8lJ2l0YWxpY0dRJXRydWVGJy8lLG1hdGh2YXJpYW50R1EnaXRhbGljRictSSVtcm93R0YkNiotRiw2JVEic0YnRi9GMi1JI21vR0YkNi1RIixGJy9GM1Enbm9ybWFsRicvJSZmZW5jZUdRJmZhbHNlRicvJSpzZXBhcmF0b3JHRjEvJSlzdHJldGNoeUdGQy8lKnN5bW1ldHJpY0dGQy8lKGxhcmdlb3BHRkMvJS5tb3ZhYmxlbGltaXRzR0ZDLyUnYWNjZW50R0ZDLyUnbHNwYWNlR1EmMC4wZW1GJy8lJ3JzcGFjZUdRLDAuMzMzMzMzM2VtRictRiw2JVEnJiM5NjY7RicvRjBGQ0Y/RjstRiw2JVEiekYnRi9GMi8lK2ZvcmVncm91bmRHUShbMCwwLDBdRicvJSlyZWFkb25seUdGQ0Y/LyUvc3Vic2NyaXB0c2hpZnRHUSIwRic=">JkksY3lsaW5kcmljYWxHNiI2JUkic0dGJEkkcGhpR0YkSSJ6R0Yk</Equation></Text-field>
</Output>
</Group>
<Group view="code" hide-input="false" hide-output="false" labelreference="L6584" drawlabel="true" applyint="true" applyrational="true">
<Input><Text-field prompt="&gt; " style="Maple Input" layout="Normal">geostrophic_component := simplify((int(int(u_cyl[2], phi = 0 .. 2*Pi), z = -sqrt(-s^2+1) .. sqrt(-s^2+1)))/(4*Pi*sqrt(-s^2+1)))</Text-field>
</Input>
<Output><Text-field style="2D Output" layout="Maple Output"><Equation executable="false" style="2D Output" display="LUklbXJvd0c2Iy9JK21vZHVsZW5hbWVHNiJJLFR5cGVzZXR0aW5nR0koX3N5c2xpYkdGJzYoLUkjbWlHRiQ2JVE2Z2Vvc3Ryb3BoaWNfY29tcG9uZW50RicvJSdpdGFsaWNHUSV0cnVlRicvJSxtYXRodmFyaWFudEdRJ2l0YWxpY0YnLUkjbW9HRiQ2LVEqfiYjODc4ODt+RicvRjNRJ25vcm1hbEYnLyUmZmVuY2VHUSZmYWxzZUYnLyUqc2VwYXJhdG9yR0Y9LyUpc3RyZXRjaHlHRj0vJSpzeW1tZXRyaWNHRj0vJShsYXJnZW9wR0Y9LyUubW92YWJsZWxpbWl0c0dGPS8lJ2FjY2VudEdGPS8lJ2xzcGFjZUdRJjAuMGVtRicvJSdyc3BhY2VHRkwtRiM2KC1JJm1mcmFjR0YkNigtSSNtbkdGJDYkUSUzNjc1RidGOS1GVTYkUSM2NEYnRjkvJS5saW5ldGhpY2tuZXNzR1EiMUYnLyUrZGVub21hbGlnbkdRJ2NlbnRlckYnLyUpbnVtYWxpZ25HRmpuLyUpYmV2ZWxsZWRHRj0tRjY2LVExJkludmlzaWJsZVRpbWVzO0YnRjlGO0Y+RkBGQkZERkZGSEZKRk0tRiM2Ji1JKG1mZW5jZWRHRiQ2JC1GIzYyLUYjNiYtRmVvNiQtRiM2Ji1JJW1zdWJHRiQ2JS1GLDYlUSJURidGL0YyLUYjNiotRlU2JEZnbkY5LUY2Ni1RIixGJ0Y5RjsvRj9GMUZARkJGREZGRkhGSi9GTlEsMC4zMzMzMzMzZW1GJy1GVTYkUSIwRidGOUZpcC1GVTYkUSIzRidGOS8lK2ZvcmVncm91bmRHUShbMCwwLDBdRicvJSlyZWFkb25seUdGPUY5LyUvc3Vic2NyaXB0c2hpZnRHRmFxLUY2Ni1RKCZtaW51cztGJ0Y5RjtGPkZARkJGREZGRkgvRktRLDAuMjIyMjIyMmVtRicvRk5GYHItRlI2KC1GVTYkUSczNDk5MzJGJ0Y5LUZVNiRRJjkwMDU1RidGOUZlbkZobkZbb0Zdb0Y5RjlGX28tSSVtc3VwR0YkNiUtRiw2JVEic0YnRi9GMi1GVTYkUSI2RidGOS8lMXN1cGVyc2NyaXB0c2hpZnRHRmFxRjktRjY2LVEiK0YnRjlGO0Y+RkBGQkZERkZGSEZfckZhci1GIzYmLUZlbzYkLUYjNigtRiM2KC1GUjYoLUZVNiRRIzE2RidGOS1GVTYkUSM2M0YnRjlGZW5GaG5GW29GXW9GX28tRiM2JC1GYHA2JUZicC1GIzYqRmdwRmlwRl9xRmlwLUZVNiRRIjJGJ0Y5RmVxRmhxRjlGanFGOUZlcUZocUY5RlxyLUYjNigtRlI2KC1GVTYkUSMxMkYnRjktRlU2JFEiN0YnRjlGZW5GaG5GW29GXW9GX28tRiM2JEZfcEY5RmVxRmhxRjlGZXMtRlI2KC1GVTYkUSg0MjM1MzUyRidGOS1GVTYkUSc0NTAyNzVGJ0Y5RmVuRmhuRltvRl1vRjlGOUZfby1GW3M2JUZdcy1GVTYkUSI0RidGOUZjc0Y5RmVzLUYjNiYtRmVvNiQtRiM2Ki1GIzYoLUZSNihGYnQtRlU2JFEkMjQ1RidGOUZlbkZobkZbb0Zdb0Zfby1GIzYkLUZgcDYlRmJwLUYjNipGZ3BGaXBGX3FGaXBGZ3BGZXFGaHFGOUZqcUY5RmVxRmhxRjlGXHItRiM2KC1GUjYoLUZVNiRRIzMyRidGOS1GVTYkUSQxMDVGJ0Y5RmVuRmhuRltvRl1vRl9vRmh0RmVxRmhxRjlGZXMtRiM2KC1GUjYoRmBzRmh1RmVuRmhuRltvRl1vRl9vRlt2RmVxRmhxRjlGXHItRlI2KC1GVTYkUSgzMDI2MTQ0RidGOUZidkZlbkZobkZbb0Zdb0Y5RjlGX28tRltzNiVGXXNGXnVGY3NGOUZlcy1GIzYoLUZSNihGWEZURmVuRmhuRltvRl1vRl9vLUYjNiQtRmBwNiVGYnAtRiM2KkZncEZpcEZfcUZpcEZfcUZlcUZocUY5RmpxRjlGZXFGaHFGOUZcci1GIzYoLUZSNihGYXgtRlU2JFEkNzM1RidGOUZlbkZobkZbb0Zdb0Zfb0Znd0ZlcUZocUY5RmVzLUYjNigtRlI2KC1GVTYkUSI4RidGOUZkeEZlbkZobkZbb0Zdb0Zfb0ZodEZlcUZocUY5RlxyLUYjNigtRlI2KEZndi1GVTYkUSMzNUYnRjlGZW5GaG5GW29GXW9GX29GW3ZGZXFGaHFGOUZlcy1GUjYoLUZVNiRRJzYwMDUxMkYnRjlGYnZGZW5GaG5GW29GXW9GOUY5Rl9vRl1zRjlGZXFGaHFGOUZlcUZocUY5">LCQqJiwyKiYsJiZJIlRHNiI2JSIiIiIiISIiJEYrIyEnSypcJCImYisqRitGK0kic0dGKSIiJ0YrKiYsKCZGKDYlRitGLCIiIyMiIzsiI2pGJyMhIzciIigjIihfYEIlIid2LVhGK0YrRjEiIiVGKyomLComRig2JUYrRixGKyNGOSIkWCNGNSMhI0siJDAiRicjRjJGPSMhKFdoLSRGQEYrRitGMUY3RismRig2JUYrRixGLCMiI2siJXZPRkQjRkkiJE4oRjUjIiIpRkpGJyMhIiUiI04jIic3MGdGQEYrRitGMUYrI0ZSRlE=</Equation></Text-field>
</Output>
</Group>
<Group view="code" hide-input="false" hide-output="false" labelreference="L6626" drawlabel="true" applyint="true" applyrational="true">
<Input><Text-field prompt="&gt; " style="Maple Input" layout="Normal"></Text-field>
</Input>
</Group>
<Group view="code" hide-input="false" hide-output="false" labelreference="L6607" drawlabel="true" applyint="true" applyrational="true">
<Input><Text-field prompt="&gt; " style="Maple Input" layout="Normal">u_cyl := simplify(u_cyl - VectorField([0, geostrophic_component, 0])); #remove geostrophic component from u_cyl</Text-field>
</Input>
<Output><Text-field style="2D Output" layout="Maple Output"><Equation executable="false" style="2D Output" display="LUklbXJvd0c2Iy9JK21vZHVsZW5hbWVHNiJJLFR5cGVzZXR0aW5nR0koX3N5c2xpYkdGJzYoLUkjbWlHRiQ2JVEmdV9jeWxGJy8lJ2l0YWxpY0dRJXRydWVGJy8lLG1hdGh2YXJpYW50R1EnaXRhbGljRictSSNtb0dGJDYtUSp+JiM4Nzg4O35GJy9GM1Enbm9ybWFsRicvJSZmZW5jZUdRJmZhbHNlRicvJSpzZXBhcmF0b3JHRj0vJSlzdHJldGNoeUdGPS8lKnN5bW1ldHJpY0dGPS8lKGxhcmdlb3BHRj0vJS5tb3ZhYmxlbGltaXRzR0Y9LyUnYWNjZW50R0Y9LyUnbHNwYWNlR1EmMC4wZW1GJy8lJ3JzcGFjZUdGTC1JKG1hY3Rpb25HRiQ2JS1GIzYnLUYjNictRiM2KC1JJm1mcmFjR0YkNigtSSNtbkdGJDYkUSQyMzFGJ0Y5LUZmbjYkUSUyNTczRidGOS8lLmxpbmV0aGlja25lc3NHUSIxRicvJStkZW5vbWFsaWduR1EnY2VudGVyRicvJSludW1hbGlnbkdGYW8vJSliZXZlbGxlZEdGPS1GNjYtUTEmSW52aXNpYmxlVGltZXM7RidGOUY7Rj5GQEZCRkRGRkZIRkpGTS1GIzYmLUYsNiVRInNGJ0YvRjJGZm8tSShtZmVuY2VkR0YkNiQtRiM2Ni1GIzYmLUZmbjYkUSUxMTQwRidGOUZmby1JJW1zdXBHRiQ2JUZbcC1GZm42JFEiNkYnRjkvJTFzdXBlcnNjcmlwdHNoaWZ0R1EiMEYnRjktRjY2LVEiK0YnRjlGO0Y+RkBGQkZERkZGSC9GS1EsMC4yMjIyMjIyZW1GJy9GTkZlcS1GIzYoLUZmbjYkUSU2MzAwRidGOUZmby1GaXA2JUZbcC1GZm42JFEiNEYnRjlGXnFGZm8tRmlwNiUtRiw2JVEiekYnRi9GMi1GZm42JFEiMkYnRjlGXnFGOUZhcS1GIzYoRmlxRmZvLUZpcDYlRltwRmZyRl5xRmZvLUZpcDYlRmNyRl5yRl5xRjlGYXEtRiM2Ji1GZm42JFElMjEwMEYnRjlGZm8tRmlwNiVGY3JGW3FGXnFGOS1GNjYtUSgmbWludXM7RidGOUY7Rj5GQEZCRkRGRkZIRmRxRmZxLUYjNiYtRmZuNiRRJTMyNzNGJ0Y5RmZvRlxyRjlGZnMtRiM2KC1GZm42JFEmMTE5NzBGJ0Y5RmZvRltzRmZvRmFyRjlGZnMtRiM2Ji1GZm42JFElNTk4NUYnRjlGZm9GXXNGOUZhcS1GIzYmLUZmbjYkUSUyOTg2RidGOUZmb0Zbc0Y5RmFxLUYjNiYtRmZuNiRRJTUyNTBGJ0Y5RmZvRmFyRjlGZnMtRmZuNiRRJDg1M0YnRjlGOUY5RjkvJStmb3JlZ3JvdW5kR1EoWzAsMCwwXUYnLyUpcmVhZG9ubHlHRj1GOS1JJW1zdWJHRiQ2JS1JJm1vdmVyR0YkNiUtRiw2JVEiZUYnRi9GMi1GNjYtUSJfRidGOUY7Rj5GQEZCRkRGRkZIL0ZLUSwwLjExMTExMTFlbUYnL0ZORmd2RkgtRiw2JVEnJiM5NjY7RicvRjBGPUY5LyUvc3Vic2NyaXB0c2hpZnRHRmBxRmV1Rmh1RjlGZXVGaHVGOS9JK21zZW1hbnRpY3NHRiRRKkNvbFZlY3RvckYnLyUrYWN0aW9udHlwZUdRLnJ0YWJsZWFkZHJlc3NGJy8lKXJ0YWJsZWlkR1E1MTg0NDY4ODQ1MDcyMzU1MjEzNTBGJ0ZldUZodUY5">LSZJJ1ZlY3Rvckc2JCUqcHJvdGVjdGVkR0koX3N5c2xpYkc2IjYjSSdjb2x1bW5HRig2Iy9JJCVpZEdGKCI1XThfTnNdJSlvVz0=</Equation></Text-field>
</Output>
</Group>
<Group view="code" hide-input="false" hide-output="false" labelreference="L6604" drawlabel="true" applyint="true" applyrational="true">
<Input><Text-field prompt="&gt; " style="Maple Input" layout="Normal">simplify(int(int( u_cyl[2],z=-sqrt(1-s^2)..sqrt(1-s^2)),phi=0..2*Pi)); #check that no geostrophic component remains</Text-field>
</Input>
<Output><Text-field style="2D Output" layout="Maple Output"><Equation executable="false" style="2D Output" display="LUkjbW5HNiMvSSttb2R1bGVuYW1lRzYiSSxUeXBlc2V0dGluZ0dJKF9zeXNsaWJHRic2JFEiMEYnLyUsbWF0aHZhcmlhbnRHUSdub3JtYWxGJw==">IiIh</Equation></Text-field>
</Output>
</Group>
<Group view="code" hide-input="false" hide-output="false" labelreference="L6516" drawlabel="true">
<Input><Text-field prompt="&gt; " style="Maple Input" layout="Normal"></Text-field>
</Input>
</Group>
<Group view="code" hide-input="false" hide-output="false" labelreference="L6574" drawlabel="true">
<Input><Text-field prompt="&gt; " style="Maple Input" layout="Normal">map(factor, simplify(MapToBasis(u_soln, spherical[r,theta,phi])));  # added</Text-field>
</Input>
<Output><Text-field style="2D Output" layout="Maple Output"><Equation executable="false" style="2D Output" display="LUkobWFjdGlvbkc2Iy9JK21vZHVsZW5hbWVHNiJJLFR5cGVzZXR0aW5nR0koX3N5c2xpYkdGJzYlLUklbXJvd0dGJDYoLUkjbW9HRiQ2LVEoJm1pbnVzO0YnLyUsbWF0aHZhcmlhbnRHUSdub3JtYWxGJy8lJmZlbmNlR1EmZmFsc2VGJy8lKnNlcGFyYXRvckdGNy8lKXN0cmV0Y2h5R0Y3LyUqc3ltbWV0cmljR0Y3LyUobGFyZ2VvcEdGNy8lLm1vdmFibGVsaW1pdHNHRjcvJSdhY2NlbnRHRjcvJSdsc3BhY2VHUSwwLjIyMjIyMjJlbUYnLyUncnNwYWNlR0ZGLUYsNictRiw2KC1JJm1mcmFjR0YkNigtSSNtbkdGJDYkUSIxRidGMi1GUTYkUSc0OTQwMTZGJ0YyLyUubGluZXRoaWNrbmVzc0dGUy8lK2Rlbm9tYWxpZ25HUSdjZW50ZXJGJy8lKW51bWFsaWduR0Zlbi8lKWJldmVsbGVkR0Y3LUYvNi1RMSZJbnZpc2libGVUaW1lcztGJ0YyRjVGOEY6RjxGPkZARkIvRkVRJjAuMGVtRicvRkhGXm8tRiw2KC1JI21pR0YkNiVRInJGJy8lJ2l0YWxpY0dRJXRydWVGJy9GM1EnaXRhbGljRidGam4tRiw2KC1GY282JVEkc2luRicvRmdvRjdGMi1GLzYtUTAmQXBwbHlGdW5jdGlvbjtGJ0YyRjVGOEY6RjxGPkZARkJGXW9GX28tSShtZmVuY2VkR0YkNiQtRiw2Ji1GY282JVEnJiM5NTI7RidGYHBGMi8lK2ZvcmVncm91bmRHUShbMCwwLDBdRicvJSlyZWFkb25seUdGN0YyRjJGXHFGX3FGMkZqbi1GZXA2JC1GLDZmbi1GLDYoLUZRNiRRKDg2NDUyODBGJ0YyRmpuLUklbXN1cEdGJDYlRmJvLUZRNiRRIjJGJ0YyLyUxc3VwZXJzY3JpcHRzaGlmdEdRIjBGJ0Zqbi1JJW1zdWJHRiQ2JS1GY282JVEiVEYnRmZvRmlvLUYsNipGUC1GLzYtUSIsRidGMkY1L0Y5RmhvRjpGPEY+RkBGQkZdby9GSFEsMC4zMzMzMzMzZW1GJy1GUTYkRmJyRjJGW3NGXXJGXHFGX3FGMi8lL3N1YnNjcmlwdHNoaWZ0R0ZickYyRi4tRiw2KC1GUTYkUSkyNDMxNDg1MEYnRjJGam5GanFGam4tRmRyNiVGZnItRiw2KkZQRltzRmFzRltzLUZRNiRRIjNGJ0YyRlxxRl9xRjJGY3NGMkYuLUYsNigtRlE2JFEoNzIwNDQwMEYnRjJGam4tRltyNiVGYm8tRlE2JFEiNEYnRjJGYHJGam5GY3JGMi1GLzYtUSIrRidGMkY1RjhGOkY8Rj5GQEZCRkRGRy1GLDYoLUZRNiRRKTQ4NjI5NzAwRidGMkZqbkZmdEZqbkZqc0YyRlt1LUYsNiYtRlE2JFEoMzI0MTk4MEYnRjJGam5GanNGMkYuLUYsNiYtRlE2JFEoMjE2MTMyMEYnRjJGam5GY3JGMkZbdS1GLDYmLUZRNiRRKDEyMzUwNDBGJ0YyRmpuLUZkcjYlRmZyLUYsNipGUEZbc0Zhc0Zbc0ZQRlxxRl9xRjJGY3NGMkYuLUYsNiZGVEZqbi1GZHI2JUZmci1GLDYqRlBGW3NGYXNGW3NGYXNGXHFGX3FGMkZjc0YyRi4tRiw2KC1GUTYkUSgxODUyNTYwRidGMkZqbkZqcUZqbkZidkYyRlt1LUYsNiotRlE2JFEpMjgzNjczMjVGJ0YyRmpuLUZbcjYlLUYsNigtRmNvNiVRJGNvc0YnRmBwRjJGYXBGZHBGXHFGX3FGMi1GUTYkUSI2RidGMkZgckZqbi1GW3I2JUZib0ZdeEZgckZqbkZqc0YyRi4tRiw2Ki1GUTYkUSk4NTEwMTk3NUYnRjJGam4tRltyNiVGaHdGaHRGYHJGam5GYHhGam5GanNGMkYuLUYsNipGY3RGam5GZ3hGam5GZnRGam5GY3JGMkZbdS1GLDYqRmB1RmpuRmd4RmpuRmZ0RmpuRmpzRjJGW3UtRiw2KkZkeEZqbi1GW3I2JUZod0ZdckZgckZqbkZgeEZqbkZqc0YyRlt1LUYsNiotRlE2JFEpMTQ0MDg4MDBGJ0YyRmpuRl95RmpuRmZ0RmpuRmNyRjJGLi1GLDYqLUZRNiRRKTk3MjU5NDAwRidGMkZqbkZfeUZqbkZmdEZqbkZqc0YyRlt1LUYsNipGXndGam5GX3lGam5GanFGam5GYnZGMkYuLUYsNipGZ3FGam5GX3lGam5GanFGam5GY3JGMkZbdS1GLDYqRmdzRmpuRl95RmpuRmpxRmpuRmpzRjJGLi1GLDYoRmN3RmpuRmB4RmpuRmpzRjJGW3UtRiw2Ji1GUTYkUSk1OTY2NzMwMEYnRjJGam5GYHhGMkYuLUYsNigtRlE2JFEqMjkxMDYwMDAwRidGMkZqbkZqcUZqbkZfeUYyRi4tRiw2KC1GUTYkUSozODcxMDk4MDBGJ0YyRmpuRmZ0RmpuRmd4RjJGLi1GLDYoLUZRNiRRKjE1MjgwNjUwMEYnRjJGam5GYHhGam5GZndGMkZbdS1GLDYoLUZRNiRRKjQ1ODQxOTUwMEYnRjJGam5GYHhGam5GZ3hGMkYuLUYsNihGaVtsRmpuRmB4RmpuRl95RjJGW3UtRiw2KC1GUTYkUSo3NzQyMTk2MDBGJ0YyRmpuRmZ0RmpuRl95RjJGLi1GLDYmLUZRNiRRKjEyMTY2MzA4MEYnRjJGam5GZnRGMkZbdS1GLDYmLUZRNiRRKTU4MjEyMDAwRidGMkZqbkZqcUYyRjJGMkYyRlxxRl9xRjItRmRyNiUtSSZtb3ZlckdGJDYlLUZjbzYlUSJlRidGZm9GaW8tRi82LVEiX0YnRjJGNUY4RjpGPEY+RkBGQi9GRVEsMC4xMTExMTExZW1GJy9GSEZpXWxGQi1GY282JVEnJiM5NjY7RidGYHBGMkZjc0ZccUZfcUYyRlxxRl9xRjIvSSttc2VtYW50aWNzR0YkUSpDb2xWZWN0b3JGJy8lK2FjdGlvbnR5cGVHUS5ydGFibGVhZGRyZXNzRicvJSlydGFibGVpZEdRNTE4NDQ2ODg0NTA3MjMyNDA4NjMwRic=">LSZJJ1ZlY3Rvckc2JCUqcHJvdGVjdGVkR0koX3N5c2xpYkc2IjYjSSdjb2x1bW5HRig2Iy9JJCVpZEdGKCI1SSczQ0IyWClvVz0=</Equation></Text-field>
</Output>
</Group>
<Group hide-output="false" labelreference="L6530" drawlabel="true">
<Input><Text-field prompt="&gt; " style="Heading 1" executable="true" layout="Heading 1"><Font executable="true"># Construct the ODE for geostrophic flow</Font></Text-field>
</Input>
</Group>
<Group view="code" hide-input="false" hide-output="false" labelreference="L6660" drawlabel="true">
<Input><Text-field prompt="&gt; " style="Maple Input" layout="Normal">B_cyl := simplify(MapToBasis(B_cart, cylindrical[s,phi,z]));</Text-field>
</Input>
<Output><Text-field style="2D Output" layout="Maple Output"><Equation executable="false" style="2D Output" display="LUklbXJvd0c2Iy9JK21vZHVsZW5hbWVHNiJJLFR5cGVzZXR0aW5nR0koX3N5c2xpYkdGJzYoLUkjbWlHRiQ2JVEmQl9jeWxGJy8lJ2l0YWxpY0dRJXRydWVGJy8lLG1hdGh2YXJpYW50R1EnaXRhbGljRictSSNtb0dGJDYtUSp+JiM4Nzg4O35GJy9GM1Enbm9ybWFsRicvJSZmZW5jZUdRJmZhbHNlRicvJSpzZXBhcmF0b3JHRj0vJSlzdHJldGNoeUdGPS8lKnN5bW1ldHJpY0dGPS8lKGxhcmdlb3BHRj0vJS5tb3ZhYmxlbGltaXRzR0Y9LyUnYWNjZW50R0Y9LyUnbHNwYWNlR1EmMC4wZW1GJy8lJ3JzcGFjZUdGTC1JKG1hY3Rpb25HRiQ2JS1GIzYqLUY2Ni1RKiZ1bWludXMwO0YnRjlGO0Y+RkBGQkZERkZGSC9GS1EsMC4yMjIyMjIyZW1GJy9GTkZYLUYjNictRiM2KC1JJm1mcmFjR0YkNigtSSNtbkdGJDYkUSMzMEYnRjktRlxvNiRRJTI1NzNGJ0Y5LyUubGluZXRoaWNrbmVzc0dRIjFGJy8lK2Rlbm9tYWxpZ25HUSdjZW50ZXJGJy8lKW51bWFsaWduR0Znby8lKWJldmVsbGVkR0Y9LUY2Ni1RMSZJbnZpc2libGVUaW1lcztGJ0Y5RjtGPkZARkJGREZGRkhGSkZNLUYjNiotSSZtc3FydEdGJDYjLUZcbzYkUSgxMTg4NzI2RidGOUZccC1JKG1mZW5jZWRHRiQ2JC1GIzYoLUYjNiQtSSVtc3VwR0YkNiUtRiw2JVEic0YnRi9GMi1GXG82JFEiMkYnRjkvJTFzdXBlcnNjcmlwdHNoaWZ0R1EiMEYnRjktRjY2LVEiK0YnRjlGO0Y+RkBGQkZERkZGSEZXRlktRiM2JC1GX3E2JS1GLDYlUSJ6RidGL0YyRmRxRmdxRjktRjY2LVEoJm1pbnVzO0YnRjlGO0Y+RkBGQkZERkZGSEZXRlktRmluNigtRlxvNiRRIzE5RidGOS1GXG82JFEjMjBGJ0Y5RmJvRmVvRmhvRmpvRjlGOUZccEZhckZccEZhcUY5LyUrZm9yZWdyb3VuZEdRKFswLDAsMF1GJy8lKXJlYWRvbmx5R0Y9RjktSSVtc3ViR0YkNiUtSSZtb3ZlckdGJDYlLUYsNiVRImVGJ0YvRjItRjY2LVEiX0YnRjlGO0Y+RkBGQkZERkZGSC9GS1EsMC4xMTExMTExZW1GJy9GTkZhdEZIRmFxLyUvc3Vic2NyaXB0c2hpZnRHRmlxRl9zRmJzRjlGanEtRiM2Jy1GIzYoLUZpbjYoLUZcbzYkRmRvRjktRlxvNiRRJTUxNDZGJ0Y5RmJvRmVvRmhvRmpvRlxwLUYjNiYtRmhwNiQtRiM2LC1GIzYmLUZcbzYkUSM5MEYnRjlGXHAtRl9xNiVGYXEtRlxvNiRRIjRGJ0Y5RmdxRjlGanEtRiM2Ji1GaHA2JC1GIzYmLUYjNiYtRlxvNiRRJDEyMEYnRjlGXHBGX3JGOUZkci1GXG82JFEkMTE0RidGOUY5RjlGXHBGXnFGOUZqcS1GIzYmRltvRlxwLUZfcTYlRmFyRl12RmdxRjlGZHItRiM2Ji1GXG82JFEjNTdGJ0Y5RlxwRl9yRjlGanEtRlxvNiRRIzI1RidGOUY5RjlGXHBGYXBGOUZfc0Zic0Y5LUZlczYlRmdzRmFyRmN0Rl9zRmJzRjlGX3NGYnNGOS9JK21zZW1hbnRpY3NHRiRRKkNvbFZlY3RvckYnLyUrYWN0aW9udHlwZUdRLnJ0YWJsZWFkZHJlc3NGJy8lKXJ0YWJsZWlkR1E1MTg0NDY4ODQ1MDcyMzI0MDk4MzBGJ0Zfc0Zic0Y5">LSZJJ1ZlY3Rvckc2JCUqcHJvdGVjdGVkR0koX3N5c2xpYkc2IjYjSSdjb2x1bW5HRig2Iy9JJCVpZEdGKCI1SSk0Q0IyWClvVz0=</Equation></Text-field>
</Output>
</Group>
<Group view="code" hide-input="false" hide-output="false" labelreference="L6590" drawlabel="true">
<Input><Text-field prompt="&gt; " style="Maple Input" layout="Normal"></Text-field>
</Input>
</Group></Presentation-Block><Presentation-Block>
<Group view="code" hide-input="false" hide-output="false" labelreference="L6639" drawlabel="true">
<Input><Text-field prompt="&gt; " style="Maple Input" layout="Normal"></Text-field>
</Input>
</Group>
<Group view="code" hide-input="false" hide-output="false" labelreference="L6512" drawlabel="true" applyint="true" applyrational="true">
<Input><Text-field prompt="&gt; " style="Maple Input" layout="Normal"><Equation executable="true" style="2D Input" input-equation="VectorCalculus:-`*`(i, int(int(VectorCalculus:-CrossProduct(VectorCalculus:-`*`(s, VectorCalculus:-Curl(B_cyl)), B_cyl)[2], z = VectorCalculus:-`-`(sqrt(VectorCalculus:-`+`(1, VectorCalculus:-`-`(s^2)))) .. sqrt(VectorCalculus:-`+`(1, VectorCalculus:-`-`(s^2)))), phi = 0 .. VectorCalculus:-`*`(2, Pi)));" display="LUklbXJvd0c2Iy9JK21vZHVsZW5hbWVHNiJJLFR5cGVzZXR0aW5nR0koX3N5c2xpYkdGJzYrLUkjbWlHRiQ2JVEiaUYnLyUnaXRhbGljR1EldHJ1ZUYnLyUsbWF0aHZhcmlhbnRHUSdpdGFsaWNGJy1GLDYlUSRpbnRGJ0YvRjItSShtZmVuY2VkR0YkNiQtRiM2L0Y1LUY5NiQtRiM2MC1GLDYlUS1Dcm9zc1Byb2R1Y3RGJ0YvRjItRjk2JC1GIzYqLUYsNiVRInNGJ0YvRjItSSNtb0dGJDYtUScmc2RvdDtGJy9GM1Enbm9ybWFsRicvJSZmZW5jZUdRJmZhbHNlRicvJSpzZXBhcmF0b3JHRlMvJSlzdHJldGNoeUdGUy8lKnN5bW1ldHJpY0dGUy8lKGxhcmdlb3BHRlMvJS5tb3ZhYmxlbGltaXRzR0ZTLyUnYWNjZW50R0ZTLyUnbHNwYWNlR1EmMC4wZW1GJy8lJ3JzcGFjZUdGXG8tRiw2JVElQ3VybEYnRi9GMi1GOTYkLUYjNiUtRiw2JVEmQl9jeWxGJ0YvRjIvJStleGVjdXRhYmxlR0ZTRk9GTy1GTDYtUSIsRidGT0ZRL0ZVRjFGVkZYRlpGZm5GaG5Gam4vRl5vUSwwLjMzMzMzMzNlbUYnRmZvRmlvRk9GTy1GOTYmLUYjNiUtSSNtbkdGJDYkUSIyRidGT0Zpb0ZPRk8vJSVvcGVuR1EiW0YnLyUmY2xvc2VHUSJdRidGW3AtRiw2JVEiekYnRi9GMi1GTDYtUSI9RidGT0ZRRlRGVkZYRlpGZm5GaG4vRltvUSwwLjI3Nzc3NzhlbUYnL0Zeb0ZmcS1GTDYtUSomdW1pbnVzMDtGJ0ZPRlFGVEZWRlhGWkZmbkZobi9GW29RLDAuMjIyMjIyMmVtRicvRl5vRlxyLUYsNiVRJXNxcnRGJy9GMEZTRk8tRjk2JC1GIzYpLUZmcDYkUSIxRidGT0ZocUZILUZMNi1RIl5GJ0ZPRlFGVEZWRlhGWkZmbkZobi9GW29RLDAuMTExMTExMWVtRicvRl5vRl1zRmVwRmlvRk9GTy1GTDYtUSMuLkYnRk9GUUZURlZGWEZaRmZuRmhuRltyRl1vRl5yLUY5NiQtRiM2KUZmci1GTDYtUSgmbWludXM7RidGT0ZRRlRGVkZYRlpGZm5GaG5GW3JGXXJGSEZpckZlcEZpb0ZPRk9GaW9GT0ZPRltwLUYsNiVRJHBoaUYnRmFyRk9GYnEtRmZwNiRRIjBGJ0ZPLUZMNi1RIn5GJ0ZPRlFGVEZWRlhGWkZmbkZobkZqbkZdb0Zfc0ZlcEZLLUYsNiVRI1BpRidGYXJGT0Zpb0ZPRk8tRkw2LVEiO0YnRk9GUUZecEZWRlhGWkZmbkZobkZqbkZncUZfdC1GTDYtUSIjRidGT0ZRRlRGVkZYRlpGZm5GaG5Gam5GXW8tRiw2JVE+Y2hlY2t+dGhhdH5pdH5pc350YXlsb3J+c3RhdGVGJ0YvRjJGaW9GTw==">QyQtSSIqRzYkJSpwcm90ZWN0ZWRHL0krbW9kdWxlbmFtZUc2IkkvVmVjdG9yQ2FsY3VsdXNHNiRGJkkoX3N5c2xpYkdGKTYkSSJpR0YpLUkkaW50R0YrNiQtRjA2JCYtSS1Dcm9zc1Byb2R1Y3RHRiU2JC1GJDYkSSJzR0YpLUklQ3VybEdGJTYjSSZCX2N5bEdGKUY+NiMiIiMvSSJ6R0YpOy1JIi1HRiU2Iy1JJXNxcnRHRis2Iy1JIitHRiU2JCIiIi1GRTYjKiRGOkZARkcvSSRwaGlHRik7IiIhLUYkNiRGQEkjUGlHRiZGTQ==</Equation></Text-field>
</Input>
<Output><Text-field style="2D Output" layout="Maple Output"><Equation executable="false" style="2D Output" display="LUkjbW5HNiMvSSttb2R1bGVuYW1lRzYiSSxUeXBlc2V0dGluZ0dJKF9zeXNsaWJHRic2JFEiMEYnLyUsbWF0aHZhcmlhbnRHUSdub3JtYWxGJw==">IiIh</Equation></Text-field>
</Output>
</Group></Presentation-Block><Presentation-Block>
<Group view="code" hide-output="false" labelreference="L6572" drawlabel="true" applyint="true" applyrational="true">
<Input><Text-field prompt="&gt; " style="Maple Input" layout="Normal"><Equation executable="true" style="2D Input" input-equation="" display="LUklbXJvd0c2Iy9JK21vZHVsZW5hbWVHNiJJLFR5cGVzZXR0aW5nR0koX3N5c2xpYkdGJzYlLUkjbW9HRiQ2LlEhRicvJSVzaXplR1EjMTRGJy8lLG1hdGh2YXJpYW50R1Enbm9ybWFsRicvJSZmZW5jZUdRJmZhbHNlRicvJSpzZXBhcmF0b3JHRjcvJSlzdHJldGNoeUdGNy8lKnN5bW1ldHJpY0dGNy8lKGxhcmdlb3BHRjcvJS5tb3ZhYmxlbGltaXRzR0Y3LyUnYWNjZW50R0Y3LyUnbHNwYWNlR1EsMC4yMjIyMjIyZW1GJy8lJ3JzcGFjZUdGRi8lK2V4ZWN1dGFibGVHRjdGMg==">LUklbXJvd0c2Iy9JK21vZHVsZW5hbWVHNiJJLFR5cGVzZXR0aW5nR0koX3N5c2xpYkdGJzYjLUkjbW9HRiQ2LlEhRicvJSVzaXplR1EjMTRGJy8lLG1hdGh2YXJpYW50R1Enbm9ybWFsRicvJSZmZW5jZUdRJmZhbHNlRicvJSpzZXBhcmF0b3JHRjcvJSlzdHJldGNoeUdGNy8lKnN5bW1ldHJpY0dGNy8lKGxhcmdlb3BHRjcvJS5tb3ZhYmxlbGltaXRzR0Y3LyUnYWNjZW50R0Y3LyUnbHNwYWNlR1EsMC4yMjIyMjIyZW1GJy8lJ3JzcGFjZUdGRg==</Equation></Text-field>
</Input>
</Group>
<Group view="code" hide-input="false" hide-output="false" labelreference="L6575" drawlabel="true" applyint="true" applyrational="true">
<Input><Text-field prompt="&gt; " style="Maple Input" layout="Normal"><Equation executable="true" style="2D Input" input-equation="" display="LUklbXJvd0c2Iy9JK21vZHVsZW5hbWVHNiJJLFR5cGVzZXR0aW5nR0koX3N5c2xpYkdGJzYlLUkjbW9HRiQ2LlEhRicvJSVzaXplR1EjMTRGJy8lLG1hdGh2YXJpYW50R1Enbm9ybWFsRicvJSZmZW5jZUdRJmZhbHNlRicvJSpzZXBhcmF0b3JHRjcvJSlzdHJldGNoeUdGNy8lKnN5bW1ldHJpY0dGNy8lKGxhcmdlb3BHRjcvJS5tb3ZhYmxlbGltaXRzR0Y3LyUnYWNjZW50R0Y3LyUnbHNwYWNlR1EsMC4yMjIyMjIyZW1GJy8lJ3JzcGFjZUdGRi8lK2V4ZWN1dGFibGVHRjdGMg==">LUklbXJvd0c2Iy9JK21vZHVsZW5hbWVHNiJJLFR5cGVzZXR0aW5nR0koX3N5c2xpYkdGJzYjLUkjbW9HRiQ2LlEhRicvJSVzaXplR1EjMTRGJy8lLG1hdGh2YXJpYW50R1Enbm9ybWFsRicvJSZmZW5jZUdRJmZhbHNlRicvJSpzZXBhcmF0b3JHRjcvJSlzdHJldGNoeUdGNy8lKnN5bW1ldHJpY0dGNy8lKGxhcmdlb3BHRjcvJS5tb3ZhYmxlbGltaXRzR0Y3LyUnYWNjZW50R0Y3LyUnbHNwYWNlR1EsMC4yMjIyMjIyZW1GJy8lJ3JzcGFjZUdGRg==</Equation></Text-field>
</Input>
</Group>
<Group view="code" hide-input="false" hide-output="false" labelreference="L6484" drawlabel="true" applyint="true" applyrational="true">
<Input><Text-field prompt="&gt; " style="Maple Input" layout="Normal"><Equation executable="true" style="2D Input" input-equation="" display="LUklbXJvd0c2Iy9JK21vZHVsZW5hbWVHNiJJLFR5cGVzZXR0aW5nR0koX3N5c2xpYkdGJzYlLUkjbW9HRiQ2LlEhRicvJSVzaXplR1EjMTRGJy8lLG1hdGh2YXJpYW50R1Enbm9ybWFsRicvJSZmZW5jZUdRJmZhbHNlRicvJSpzZXBhcmF0b3JHRjcvJSlzdHJldGNoeUdGNy8lKnN5bW1ldHJpY0dGNy8lKGxhcmdlb3BHRjcvJS5tb3ZhYmxlbGltaXRzR0Y3LyUnYWNjZW50R0Y3LyUnbHNwYWNlR1EsMC4yMjIyMjIyZW1GJy8lJ3JzcGFjZUdGRi8lK2V4ZWN1dGFibGVHRjdGMg==">JSFH</Equation></Text-field>
</Input>
</Group>
<Group view="code" hide-input="false" hide-output="false" labelreference="L6506" drawlabel="true" applyint="true" applyrational="true">
<Input><Text-field prompt="&gt; " style="Maple Input" layout="Normal"><Equation executable="true" style="2D Input" input-equation="u_geo := VectorCalculus:-`*`(ug(s), VectorCalculus:-VectorField([0, 1, 0]));" display="LUklbXJvd0c2Iy9JK21vZHVsZW5hbWVHNiJJLFR5cGVzZXR0aW5nR0koX3N5c2xpYkdGJzYxLUkjbWlHRiQ2JVEmdV9nZW9GJy8lJ2l0YWxpY0dRJXRydWVGJy8lLG1hdGh2YXJpYW50R1EnaXRhbGljRictSSNtb0dGJDYtUSomY29sb25lcTtGJy9GM1Enbm9ybWFsRicvJSZmZW5jZUdRJmZhbHNlRicvJSpzZXBhcmF0b3JHRj0vJSlzdHJldGNoeUdGPS8lKnN5bW1ldHJpY0dGPS8lKGxhcmdlb3BHRj0vJS5tb3ZhYmxlbGltaXRzR0Y9LyUnYWNjZW50R0Y9LyUnbHNwYWNlR1EsMC4yNzc3Nzc4ZW1GJy8lJ3JzcGFjZUdGTC1GLDYlUSN1Z0YnRi9GMi1JKG1mZW5jZWRHRiQ2JC1GIzYlLUYsNiVRInNGJ0YvRjIvJStleGVjdXRhYmxlR0Y9RjlGOS1GNjYtUSJ+RidGOUY7Rj5GQEZCRkRGRkZIL0ZLUSYwLjBlbUYnL0ZORmpuLUY2Ni1RJyZzZG90O0YnRjlGO0Y+RkBGQkZERkZGSEZpbkZbb0Zmbi1GLDYlUSxWZWN0b3JGaWVsZEYnRi9GMi1GUzYkLUYjNiUtRlM2Ji1GIzYpLUkjbW5HRiQ2JFEiMEYnRjktRjY2LVEiLEYnRjlGOy9GP0YxRkBGQkZERkZGSEZpbi9GTlEsMC4zMzMzMzMzZW1GJy1GW3A2JFEiMUYnRjlGXnBGam9GWkY5RjkvJSVvcGVuR1EiW0YnLyUmY2xvc2VHUSJdRidGWkY5RjktRjY2LVEiO0YnRjlGO0ZhcEZARkJGREZGRkhGaW5GTUZmbi1GNjYtUSIjRidGOUY7Rj5GQEZCRkRGRkZIRmluRltvLUYsNiVRQGludHJvZHVjZX5nZW9zdHJvcGhpY35jb21wb25lbnRGJ0YvRjJGWkY5">QyQ+SSZ1X2dlb0c2Ii1JIipHNiQlKnByb3RlY3RlZEcvSSttb2R1bGVuYW1lR0YlSS9WZWN0b3JDYWxjdWx1c0c2JEYpSShfc3lzbGliR0YlNiQtSSN1Z0dGJTYjSSJzR0YlLUksVmVjdG9yRmllbGRHRig2IzclIiIhIiIiRjhGOQ==</Equation></Text-field>
</Input>
<Output><Text-field style="2D Output" layout="Maple Output"><Equation executable="false" style="2D Output" display="LUklbXJvd0c2Iy9JK21vZHVsZW5hbWVHNiJJLFR5cGVzZXR0aW5nR0koX3N5c2xpYkdGJzYoLUkjbWlHRiQ2JVEmdV9nZW9GJy8lJ2l0YWxpY0dRJXRydWVGJy8lLG1hdGh2YXJpYW50R1EnaXRhbGljRictSSNtb0dGJDYtUSp+JiM4Nzg4O35GJy9GM1Enbm9ybWFsRicvJSZmZW5jZUdRJmZhbHNlRicvJSpzZXBhcmF0b3JHRj0vJSlzdHJldGNoeUdGPS8lKnN5bW1ldHJpY0dGPS8lKGxhcmdlb3BHRj0vJS5tb3ZhYmxlbGltaXRzR0Y9LyUnYWNjZW50R0Y9LyUnbHNwYWNlR1EmMC4wZW1GJy8lJ3JzcGFjZUdGTC1JKG1hY3Rpb25HRiQ2JS1GIzYnLUYjNictSShtZmVuY2VkR0YkNiQtRiM2KC1GLDYlUSN1Z0YnRi9GMi1GNjYtUTAmQXBwbHlGdW5jdGlvbjtGJ0Y5RjtGPkZARkJGREZGRkhGSkZNLUZXNiQtRiM2Ji1GLDYlUSJzRidGL0YyLyUrZm9yZWdyb3VuZEdRKFswLDAsMF1GJy8lKXJlYWRvbmx5R0Y9RjlGOUZib0Zlb0Y5RjktSSVtc3ViR0YkNiUtSSZtb3ZlckdGJDYlLUYsNiVRImVGJ0YvRjItRjY2LVEiX0YnRjlGO0Y+RkBGQkZERkZGSC9GS1EsMC4xMTExMTExZW1GJy9GTkZkcEZILUYsNiVRJyYjOTY2O0YnL0YwRj1GOS8lL3N1YnNjcmlwdHNoaWZ0R1EiMEYnRmJvRmVvRjlGYm9GZW9GOS9JK21zZW1hbnRpY3NHRiRRKkNvbFZlY3RvckYnLyUrYWN0aW9udHlwZUdRLnJ0YWJsZWFkZHJlc3NGJy8lKXJ0YWJsZWlkR1E1MTg0NDY4ODQ1MDcyMzIxNjEwNTRGJ0Zib0Zlb0Y5">LSZJJ1ZlY3Rvckc2JCUqcHJvdGVjdGVkR0koX3N5c2xpYkc2IjYjSSdjb2x1bW5HRig2Iy9JJCVpZEdGKCI1YTU7S3NdJSlvVz0=</Equation></Text-field>
</Output>
</Group>
<Group view="code" hide-input="false" hide-output="false" labelreference="L6510" drawlabel="true" applyint="true" applyrational="true">
<Input><Text-field prompt="&gt; " style="Maple Input" layout="Normal"><Equation executable="true" style="2D Input" input-equation="" display="LUklbXJvd0c2Iy9JK21vZHVsZW5hbWVHNiJJLFR5cGVzZXR0aW5nR0koX3N5c2xpYkdGJzYlLUkjbW9HRiQ2LlEhRicvJSVzaXplR1EjMTRGJy8lLG1hdGh2YXJpYW50R1Enbm9ybWFsRicvJSZmZW5jZUdRJmZhbHNlRicvJSpzZXBhcmF0b3JHRjcvJSlzdHJldGNoeUdGNy8lKnN5bW1ldHJpY0dGNy8lKGxhcmdlb3BHRjcvJS5tb3ZhYmxlbGltaXRzR0Y3LyUnYWNjZW50R0Y3LyUnbHNwYWNlR1EsMC4yMjIyMjIyZW1GJy8lJ3JzcGFjZUdGRi8lK2V4ZWN1dGFibGVHRjdGMg==">LUklbXJvd0c2Iy9JK21vZHVsZW5hbWVHNiJJLFR5cGVzZXR0aW5nR0koX3N5c2xpYkdGJzYjLUkjbW9HRiQ2LlEhRicvJSVzaXplR1EjMTRGJy8lLG1hdGh2YXJpYW50R1Enbm9ybWFsRicvJSZmZW5jZUdRJmZhbHNlRicvJSpzZXBhcmF0b3JHRjcvJSlzdHJldGNoeUdGNy8lKnN5bW1ldHJpY0dGNy8lKGxhcmdlb3BHRjcvJS5tb3ZhYmxlbGltaXRzR0Y3LyUnYWNjZW50R0Y3LyUnbHNwYWNlR1EsMC4yMjIyMjIyZW1GJy8lJ3JzcGFjZUdGRg==</Equation></Text-field>
</Input>
</Group>
<Group view="code" hide-output="false" labelreference="L6490" drawlabel="true" applyint="true" applyrational="true" applyexponent="false">
<Input><Text-field prompt="&gt; " style="Maple Input" layout="Normal"><Equation executable="true" style="2D Input" input-equation="" display="LUklbXJvd0c2Iy9JK21vZHVsZW5hbWVHNiJJLFR5cGVzZXR0aW5nR0koX3N5c2xpYkdGJzYlLUkjbW9HRiQ2LlEhRicvJSVzaXplR1EjMTRGJy8lLG1hdGh2YXJpYW50R1Enbm9ybWFsRicvJSZmZW5jZUdRJmZhbHNlRicvJSpzZXBhcmF0b3JHRjcvJSlzdHJldGNoeUdGNy8lKnN5bW1ldHJpY0dGNy8lKGxhcmdlb3BHRjcvJS5tb3ZhYmxlbGltaXRzR0Y3LyUnYWNjZW50R0Y3LyUnbHNwYWNlR1EsMC4yMjIyMjIyZW1GJy8lJ3JzcGFjZUdGRi8lK2V4ZWN1dGFibGVHRjdGMg==">LUklbXJvd0c2Iy9JK21vZHVsZW5hbWVHNiJJLFR5cGVzZXR0aW5nR0koX3N5c2xpYkdGJzYjLUkjbW9HRiQ2LlEhRicvJSVzaXplR1EjMTRGJy8lLG1hdGh2YXJpYW50R1Enbm9ybWFsRicvJSZmZW5jZUdRJmZhbHNlRicvJSpzZXBhcmF0b3JHRjcvJSlzdHJldGNoeUdGNy8lKnN5bW1ldHJpY0dGNy8lKGxhcmdlb3BHRjcvJS5tb3ZhYmxlbGltaXRzR0Y3LyUnYWNjZW50R0Y3LyUnbHNwYWNlR1EsMC4yMjIyMjIyZW1GJy8lJ3JzcGFjZUdGRg==</Equation></Text-field>
</Input>
</Group>
<Group view="code" hide-input="false" hide-output="false" labelreference="L6616" drawlabel="true" applyint="true" applyrational="true">
<Input><Text-field prompt="&gt; " style="Maple Input" layout="Normal"><Equation executable="true" style="2D Input" input-equation="" display="LUklbXJvd0c2Iy9JK21vZHVsZW5hbWVHNiJJLFR5cGVzZXR0aW5nR0koX3N5c2xpYkdGJzYlLUkjbW9HRiQ2LlEhRicvJSVzaXplR1EjMTRGJy8lLG1hdGh2YXJpYW50R1Enbm9ybWFsRicvJSZmZW5jZUdRJmZhbHNlRicvJSpzZXBhcmF0b3JHRjcvJSlzdHJldGNoeUdGNy8lKnN5bW1ldHJpY0dGNy8lKGxhcmdlb3BHRjcvJS5tb3ZhYmxlbGltaXRzR0Y3LyUnYWNjZW50R0Y3LyUnbHNwYWNlR1EsMC4yMjIyMjIyZW1GJy8lJ3JzcGFjZUdGRi8lK2V4ZWN1dGFibGVHRjdGMg==">LUklbXJvd0c2Iy9JK21vZHVsZW5hbWVHNiJJLFR5cGVzZXR0aW5nR0koX3N5c2xpYkdGJzYjLUkjbW9HRiQ2LlEhRicvJSVzaXplR1EjMTRGJy8lLG1hdGh2YXJpYW50R1Enbm9ybWFsRicvJSZmZW5jZUdRJmZhbHNlRicvJSpzZXBhcmF0b3JHRjcvJSlzdHJldGNoeUdGNy8lKnN5bW1ldHJpY0dGNy8lKGxhcmdlb3BHRjcvJS5tb3ZhYmxlbGltaXRzR0Y3LyUnYWNjZW50R0Y3LyUnbHNwYWNlR1EsMC4yMjIyMjIyZW1GJy8lJ3JzcGFjZUdGRg==</Equation></Text-field>
</Input>
</Group>
<Group view="code" hide-input="false" hide-output="false" labelreference="L6514" drawlabel="true" applyint="true" applyrational="true">
<Input><Text-field prompt="&gt; " style="Maple Input" layout="Normal"><Equation executable="true" style="2D Input" input-equation="" display="LUklbXJvd0c2Iy9JK21vZHVsZW5hbWVHNiJJLFR5cGVzZXR0aW5nR0koX3N5c2xpYkdGJzYlLUkjbW9HRiQ2LlEhRicvJSVzaXplR1EjMTRGJy8lLG1hdGh2YXJpYW50R1Enbm9ybWFsRicvJSZmZW5jZUdRJmZhbHNlRicvJSpzZXBhcmF0b3JHRjcvJSlzdHJldGNoeUdGNy8lKnN5bW1ldHJpY0dGNy8lKGxhcmdlb3BHRjcvJS5tb3ZhYmxlbGltaXRzR0Y3LyUnYWNjZW50R0Y3LyUnbHNwYWNlR1EsMC4yMjIyMjIyZW1GJy8lJ3JzcGFjZUdGRi8lK2V4ZWN1dGFibGVHRjdGMg==">LUklbXJvd0c2Iy9JK21vZHVsZW5hbWVHNiJJLFR5cGVzZXR0aW5nR0koX3N5c2xpYkdGJzYjLUkjbW9HRiQ2LlEhRicvJSVzaXplR1EjMTRGJy8lLG1hdGh2YXJpYW50R1Enbm9ybWFsRicvJSZmZW5jZUdRJmZhbHNlRicvJSpzZXBhcmF0b3JHRjcvJSlzdHJldGNoeUdGNy8lKnN5bW1ldHJpY0dGNy8lKGxhcmdlb3BHRjcvJS5tb3ZhYmxlbGltaXRzR0Y3LyUnYWNjZW50R0Y3LyUnbHNwYWNlR1EsMC4yMjIyMjIyZW1GJy8lJ3JzcGFjZUdGRg==</Equation></Text-field>
</Input>
</Group>
<Group view="code" hide-input="false" hide-output="false" labelreference="L6538" drawlabel="true" applyint="true" applyrational="true">
<Input><Text-field prompt="&gt; " style="Maple Input" layout="Normal"><Equation executable="true" style="2D Input" input-equation="" display="LUklbXJvd0c2Iy9JK21vZHVsZW5hbWVHNiJJLFR5cGVzZXR0aW5nR0koX3N5c2xpYkdGJzYlLUkjbW9HRiQ2LlEhRicvJSVzaXplR1EjMTRGJy8lLG1hdGh2YXJpYW50R1Enbm9ybWFsRicvJSZmZW5jZUdRJmZhbHNlRicvJSpzZXBhcmF0b3JHRjcvJSlzdHJldGNoeUdGNy8lKnN5bW1ldHJpY0dGNy8lKGxhcmdlb3BHRjcvJS5tb3ZhYmxlbGltaXRzR0Y3LyUnYWNjZW50R0Y3LyUnbHNwYWNlR1EsMC4yMjIyMjIyZW1GJy8lJ3JzcGFjZUdGRi8lK2V4ZWN1dGFibGVHRjdGMg==">LUklbXJvd0c2Iy9JK21vZHVsZW5hbWVHNiJJLFR5cGVzZXR0aW5nR0koX3N5c2xpYkdGJzYjLUkjbW9HRiQ2LlEhRicvJSVzaXplR1EjMTRGJy8lLG1hdGh2YXJpYW50R1Enbm9ybWFsRicvJSZmZW5jZUdRJmZhbHNlRicvJSpzZXBhcmF0b3JHRjcvJSlzdHJldGNoeUdGNy8lKnN5bW1ldHJpY0dGNy8lKGxhcmdlb3BHRjcvJS5tb3ZhYmxlbGltaXRzR0Y3LyUnYWNjZW50R0Y3LyUnbHNwYWNlR1EsMC4yMjIyMjIyZW1GJy8lJ3JzcGFjZUdGRg==</Equation></Text-field>
</Input>
</Group>
<Group view="code" hide-input="false" hide-output="false" labelreference="L6567" drawlabel="true" applyint="true" applyrational="true">
<Input><Text-field prompt="&gt; " style="Maple Input" layout="Normal"><Equation executable="true" style="2D Input" input-equation="B_cyl_dot := eval(VectorCalculus:-`+`(VectorCalculus:-`+`(VectorCalculus:-Curl(VectorCalculus:-CrossProduct(u_cyl, B_cyl)), VectorCalculus:-Curl(VectorCalculus:-CrossProduct(u_geo, B_cyl))), VectorCalculus:-`*`(eta, Laplacian(B_cyl))));" display="LUklbXJvd0c2Iy9JK21vZHVsZW5hbWVHNiJJLFR5cGVzZXR0aW5nR0koX3N5c2xpYkdGJzYuLUkjbWlHRiQ2JVEqQl9jeWxfZG90RicvJSdpdGFsaWNHUSV0cnVlRicvJSxtYXRodmFyaWFudEdRJ2l0YWxpY0YnLUkjbW9HRiQ2LVEifkYnL0YzUSdub3JtYWxGJy8lJmZlbmNlR1EmZmFsc2VGJy8lKnNlcGFyYXRvckdGPS8lKXN0cmV0Y2h5R0Y9LyUqc3ltbWV0cmljR0Y9LyUobGFyZ2VvcEdGPS8lLm1vdmFibGVsaW1pdHNHRj0vJSdhY2NlbnRHRj0vJSdsc3BhY2VHUSYwLjBlbUYnLyUncnNwYWNlR0ZMLUY2Ni1RKiZjb2xvbmVxO0YnRjlGO0Y+RkBGQkZERkZGSC9GS1EsMC4yNzc3Nzc4ZW1GJy9GTkZTRjUtRiw2JVElZXZhbEYnRi9GMi1JKG1mZW5jZWRHRiQ2JC1GIzYxLUYsNiVRJUN1cmxGJ0YvRjItRlk2JC1GIzYmLUYsNiVRLUNyb3NzUHJvZHVjdEYnRi9GMi1GWTYkLUYjNictRiw2JVEmdV9jeWxGJ0YvRjItRjY2LVEiLEYnRjlGOy9GP0YxRkBGQkZERkZGSEZKL0ZOUSwwLjMzMzMzMzNlbUYnLUYsNiVRJkJfY3lsRidGL0YyLyUrZXhlY3V0YWJsZUdGPUY5RjlGYXBGOUY5LUY2Ni1RIitGJ0Y5RjtGPkZARkJGREZGRkgvRktRLDAuMjIyMjIyMmVtRicvRk5GZ3BGNUZnbi1GWTYkLUYjNiVGXm8tRlk2JC1GIzYnLUYsNiVRJnVfZ2VvRidGL0YyRmhvRjVGXnBGOUY5RjlGOUZjcC1GLDYlUSRldGFGJy9GMEY9RjlGNS1GNjYtUScmc2RvdDtGJ0Y5RjtGPkZARkJGREZGRkhGSkZNRjUtRiw2JVEqTGFwbGFjaWFuRidGL0YyLUZZNiQtRiM2JUZecEZhcEY5RjlGYXBGOUY5LUY2Ni1RIjtGJ0Y5RjtGW3BGQEZCRkRGRkZIRkpGVEY1LUY2Ni1RIiNGJ0Y5RjtGPkZARkJGREZGRkhGSkZNLUYsNiVROX51c2V+aW5kdWN0aW9ufmVxdWF0aW9ufkYnRi9GMkZhcEY5">QyQ+SSpCX2N5bF9kb3RHNiItSSVldmFsRyUqcHJvdGVjdGVkRzYjLUkiK0c2JEYoL0krbW9kdWxlbmFtZUdGJUkvVmVjdG9yQ2FsY3VsdXNHNiRGKEkoX3N5c2xpYkdGJTYkLUYrNiQtSSVDdXJsR0YsNiMtSS1Dcm9zc1Byb2R1Y3RHRiw2JEkmdV9jeWxHRiVJJkJfY3lsR0YlLUY2NiMtRjk2JEkmdV9nZW9HRiVGPC1JIipHRiw2JEkkZXRhR0YlLUkqTGFwbGFjaWFuR0YlNiNGPCIiIg==</Equation></Text-field>
</Input>
<Output><Text-field style="2D Output" layout="Maple Output"><Equation executable="false" style="2D Output" display="LUklbXJvd0c2Iy9JK21vZHVsZW5hbWVHNiJJLFR5cGVzZXR0aW5nR0koX3N5c2xpYkdGJzYoLUkjbWlHRiQ2JVEqQl9jeWxfZG90RicvJSdpdGFsaWNHUSV0cnVlRicvJSxtYXRodmFyaWFudEdRJ2l0YWxpY0YnLUkjbW9HRiQ2LVEqfiYjODc4ODt+RicvRjNRJ25vcm1hbEYnLyUmZmVuY2VHUSZmYWxzZUYnLyUqc2VwYXJhdG9yR0Y9LyUpc3RyZXRjaHlHRj0vJSpzeW1tZXRyaWNHRj0vJShsYXJnZW9wR0Y9LyUubW92YWJsZWxpbWl0c0dGPS8lJ2FjY2VudEdGPS8lJ2xzcGFjZUdRJjAuMGVtRicvJSdyc3BhY2VHRkwtSShtYWN0aW9uR0YkNiUtRiM2Ky1GIzYnLUkobWZlbmNlZEdGJDYkLUYjNiYtRiw2JVEnJiM5NTE7RicvRjBGPUY5LUY2Ni1RMSZJbnZpc2libGVUaW1lcztGJ0Y5RjtGPkZARkJGREZGRkhGSkZNLUZXNiQtRiM2KS1GNjYtUSomdW1pbnVzMDtGJ0Y5RjtGPkZARkJGREZGRkgvRktRLDAuMjIyMjIyMmVtRicvRk5GZG8tSSZtZnJhY0dGJDYoLUYjNiYtRiM2KUZgby1GIzYoLUZnbzYoLUkjbW5HRiQ2JFEjNjBGJ0Y5LUZicDYkUSUyNTczRidGOS8lLmxpbmV0aGlja25lc3NHUSIxRicvJStkZW5vbWFsaWduR1EnY2VudGVyRicvJSludW1hbGlnbkdGXXEvJSliZXZlbGxlZEdGPUZpbi1GIzYqLUkmbXNxcnRHRiQ2Iy1GYnA2JFEoMTE4ODcyNkYnRjlGaW4tRlc2JC1GIzYoLUYjNiQtSSVtc3VwR0YkNiUtRiw2JVEic0YnRi9GMi1GYnA2JFEiMkYnRjkvJTFzdXBlcnNjcmlwdHNoaWZ0R1EiMEYnRjktRjY2LVEiK0YnRjlGO0Y+RkBGQkZERkZGSEZjb0Zlby1GIzYkLUZhcjYlLUYsNiVRInpGJ0YvRjJGZnJGaXJGOS1GNjYtUSgmbWludXM7RidGOUY7Rj5GQEZCRkRGRkZIRmNvRmVvLUZnbzYoLUZicDYkUSMxOUYnRjktRmJwNiRRIzIwRidGOUZocEZbcUZecUZgcUY5RjlGaW5GY3NGaW5GY3JGOS8lK2ZvcmVncm91bmRHUShbMCwwLDBdRicvJSlyZWFkb25seUdGPUY5RmZzLUYjNihGX3BGaW4tRiM2KC1GYXI2JUZjci1GYnA2JFEiM0YnRjlGaXJGaW5GZHFGaW5GY3NGOUZhdEZkdEY5RlxzLUYjNigtRmdvNigtRmJwNiRGanBGOS1GYnA2JFElNTE0NkYnRjlGaHBGW3FGXnFGYHFGaW4tRiM2KEZjckZpbi1GVzYkLUYjNigtRiM2KC1GYnA2JFEkMjQwRidGOUZpbkZgckZpbkZjc0Y5RlxzLUYjNiYtRmJwNiRRJDEyMEYnRjlGaW4tRmFyNiVGY3NGXHVGaXJGOUZmcy1GIzYmLUZicDYkUSQxMTRGJ0Y5RmluRmNzRjlGOUY5RmluRmRxRjlGYXRGZHRGOUY5RmF0RmR0RjktRiM2JkZgckZhdEZkdEY5RmhwRltxRl5xRmBxRlxzLUZnbzYoLUYjNiYtRiM2KUZgby1GIzYoRl9wRmluLUYjNihGZHFGaW5GYHJGaW5GY3NGOUZhdEZkdEY5RmZzLUYjNihGX3BGaW4tRiM2KEZkcUZpbkZqcUZpbkZjc0Y5RmF0RmR0RjlGXHMtRiM2KEZhdUZpbi1GIzYmRmp1RmluRmRxRjlGYXRGZHRGOUY5RmF0RmR0RjktRiM2JkZjckZhdEZkdEY5RmhwRltxRl5xRmBxRmZzLUYjNigtRmdvNigtRmJwNiRRJDQyMEYnRjlGZXBGaHBGW3FGXnFGYHFGaW4tRiM2KEZkcUZpbkZjc0ZpbkZjckY5RmF0RmR0RjlGOUY5RjlGOS1JJW1zdWJHRiQ2JS1JJm1vdmVyR0YkNiUtRiw2JVEiZUYnRi9GMi1GNjYtUSJfRidGOUY7Rj5GQEZCRkRGRkZIL0ZLUSwwLjExMTExMTFlbUYnL0ZORlt6RkhGY3IvJS9zdWJzY3JpcHRzaGlmdEdGW3NGYXRGZHRGOUZccy1GIzYnLUZXNiQtRiM2NC1GIzYoLUZnbzYoLUZicDYkUSQyMzFGJ0Y5LUZicDYkUSkxMzI0MDY1OEYnRjlGaHBGW3FGXnFGYHFGaW4tRiM2KkZjckZpbi1GVzYkLUYjNi4tRiM2KC1GYnA2JFEmMTI2MDBGJ0Y5RmluLUZhcjYlRmNyLUZicDYkUSI0RidGOUZpckZpbkZjc0Y5RlxzLUYjNigtRmJwNiRRJjI1MjAwRidGOUZpbkZgckZpbkZodkY5RlxzLUYjNiZGZ1tsRmluLUZhcjYlRmNzLUZicDYkUSI1RidGOUZpckY5RmZzLUYjNigtRmJwNiRRJjIzOTQwRidGOUZpbkZgckZpbkZjc0Y5RmZzLUYjNiZGXV1sRmluRmh2RjlGXHMtRiM2Ji1GYnA2JFEmMTA1MDBGJ0Y5RmluRmNzRjlGOUY5RmluLUZXNiQtRiM2LC1GIzYmLUZicDYkUSM5MEYnRjlGaW5GaltsRjlGXHMtRiM2Ji1GVzYkLUYjNiYtRiM2JkZldkZpbkZhc0Y5RmZzRlx3RjlGOUZpbkZgckY5RlxzLUYjNiYtRmJwNiRRIzMwRidGOUZpbi1GYXI2JUZjc0ZcXGxGaXJGOUZmcy1GIzYmLUZicDYkUSM1N0YnRjlGaW5GYXNGOUZccy1GYnA2JFEjMjVGJ0Y5RjlGOUZpbkZkcUY5RmF0RmR0RjlGXHMtRiM2KEZnekZpbi1GIzYqRmNyRmluLUZXNiQtRiM2Ni1GIzYmLUZicDYkUSUxMTQwRidGOUZpbi1GYXI2JUZjci1GYnA2JFEiNkYnRjlGaXJGOUZccy1GIzYoLUZicDYkUSU2MzAwRidGOUZpbkZqW2xGaW5GYXNGOUZccy1GIzYoRlthbEZpbkZgckZpbkZdX2xGOUZccy1GIzYmLUZicDYkUSUyMTAwRidGOUZpbi1GYXI2JUZjc0ZmYGxGaXJGOUZmcy1GIzYmLUZicDYkUSUzMjczRidGOUZpbkZqW2xGOUZmcy1GIzYoLUZicDYkUSYxMTk3MEYnRjlGaW5GYHJGaW5GYXNGOUZmcy1GIzYmLUZicDYkUSU1OTg1RidGOUZpbkZdX2xGOUZccy1GIzYmLUZicDYkUSUyOTg2RidGOUZpbkZgckY5RlxzLUYjNiYtRmJwNiRRJTUyNTBGJ0Y5RmluRmFzRjlGZnMtRmJwNiRRJDg1M0YnRjlGOUY5RmluRmp1RmluRmRxRjlGYXRGZHRGOUZmcy1GIzYoLUZnbzYoLUZicDYkUSYxMzg2MEYnRjktRmJwNiRRKDY2MjAzMjlGJ0Y5RmhwRltxRl5xRmBxRmluLUYjNixGY3JGaW5GW2BsRmluRmRxRmluRmpxRmluRmNzRjlGYXRGZHRGOUZmcy1GIzYoLUZnbzYoLUZicDYkUSU2OTMwRidGOUZqY2xGaHBGW3FGXnFGYHFGaW4tRiM2LEZgckZpbi1GVzYkLUYjNi4tRiM2Ji1GYnA2JFElNjg0MEYnRjlGaW4tRmFyNiVGY3JGaFxsRmlyRjlGXHMtRiM2KEZhXGxGaW5GanRGaW5GYXNGOUZccy1GIzYoRmdbbEZpbkZjckZpbkZdX2xGOUZmcy1GIzYmLUZicDYkUSYxMzA5MkYnRjlGaW5GanRGOUZmcy1GIzYoRl1dbEZpbkZjckZpbkZhc0Y5RlxzLUYjNiYtRmJwNiRRJTU5NzJGJ0Y5RmluRmNyRjlGOUY5RmluRmRxRmluRmpxRmluRmNzRjlGYXRGZHRGOUZmcy1GIzYoRmVjbEZpbi1GIzYqRmp0RmluRltgbEZpbkZkcUZpbkZjc0Y5RmF0RmR0RjlGXHMtRiM2KEZhdUZpbi1GIzYoLUYjNigtRiw2JVEjdWdGJ0YvRjItRjY2LVEwJkFwcGx5RnVuY3Rpb247RidGOUY7Rj5GQEZCRkRGRkZIRkpGTS1GVzYkRmN4RjlGYXRGZHRGOUZpbkZqdUZpbkZkcUY5RmF0RmR0RjlGZnMtRiM2KC1GZ282KEZqXmxGZXBGaHBGW3FGXnFGYHFGaW4tRiM2LC1GVzYkLUYjNigtRmdvNigtRiM2Ji1GNjYtUTAmRGlmZmVyZW50aWFsRDtGJ0Y5RjtGPkZARkJGREZGRkhGSkZNRmF0RmR0RjktRiM2Ji1GIzYnRmNobEZjckZhdEZkdEY5RmF0RmR0RjlGaHBGW3FGXnFGYHFGaW5GW2dsRmF0RmR0RjlGOUZpbkZkcUZpbkZqcUZpbkZjc0ZpbkZjckY5RmF0RmR0RjlGZnMtRiM2KEZfcEZpbi1GIzYqRltnbEZpbkZkcUZpbkZgckZpbkZjc0Y5RmF0RmR0RjlGZnMtRiM2KEZnZ2xGaW4tRiM2KkZbZ2xGaW5GZHFGaW5GanFGaW5GY3NGOUZhdEZkdEY5RjlGOS1GX3k2JUZheS1GLDYlUScmIzk2NjtGJ0ZobkY5Rl16RmF0RmR0RjlGXHMtRiM2Jy1GVzYkLUYjNiZGZW5GaW4tRlc2JC1GIzYmLUZnbzYoLUYjNiYtRiM2K0Zgby1GIzYoLUZnbzYoRmV2RmVwRmhwRltxRl5xRmBxRmluLUYjNihGZHFGaW5GYXNGaW5GY3JGOUZhdEZkdEY5RmZzLUYjNihGX3BGaW4tRiM2KEZkcUZpbkZqcUZpbkZjckY5RmF0RmR0RjlGZnMtRiM2KEZfcEZpbi1GIzYmRmp0RmluRmRxRjlGYXRGZHRGOUZccy1GIzYoRmF1RmluLUYjNihGY3JGaW4tRlc2JC1GIzYoLUYjNiZGYHZGaW5GYHJGOUZccy1GIzYmLUZicDYkUSQzNjBGJ0Y5RmluRmFzRjlGZnNGXHdGOUY5RmluRmRxRjlGYXRGZHRGOUY5RmF0RmR0RjlGY3hGaHBGW3FGXnFGYHFGZnMtRmdvNigtRiM2Ji1GIzYrRmBvLUYjNihGX3BGaW5GW1ttRmF0RmR0RjlGZnMtRiM2KEZnZ2xGaW5GX1ttRmF0RmR0RjlGZnMtRiM2KEZhdUZpbi1GIzYmLUZXNiQtRiM2Ji1GIzYmRmFcbUZpbkZqdEY5RlxzLUYjNihGZnJGaW5GYl5sRmluRmNyRjlGOUY5RmluRmRxRjlGYXRGZHRGOUZccy1GIzYmRmNyRmluLUZXNiQtRiM2K0Zgby1GIzYoRl9wRmluLUYjNiZGZHFGaW5GYXNGOUZhdEZkdEY5RmZzLUYjNihGX3BGaW4tRiM2JkZkcUZpbkZgckY5RmF0RmR0RjlGZnMtRiM2KEZnZ2xGaW4tRiM2JkZkcUZpbkZqcUY5RmF0RmR0RjlGZnMtRiM2KEZhdUZpbi1GIzYmLUZXNiQtRiM2KC1GIzYmLUZicDYkUSUxMDgwRidGOUZpbkZgckY5RlxzLUYjNiZGYHZGaW5GYXNGOUZmcy1GYnA2JFEkMjI4RidGOUY5RjlGaW5GZHFGOUZhdEZkdEY5RjlGOUY5RjlGYXRGZHRGOUZjeEZocEZbcUZecUZgcUY5RjlGOUY5LUZfeTYlRmF5RmNzRl16RmF0RmR0RjlGYXRGZHRGOS9JK21zZW1hbnRpY3NHRiRRKkNvbFZlY3RvckYnLyUrYWN0aW9udHlwZUdRLnJ0YWJsZWFkZHJlc3NGJy8lKXJ0YWJsZWlkR1E1MTg0NDY4ODQ1MDczNzMxMDUwMTRGJ0ZhdEZkdEY5">LSZJJ1ZlY3Rvckc2JCUqcHJvdGVjdGVkR0koX3N5c2xpYkc2IjYjSSdjb2x1bW5HRig2Iy9JJCVpZEdGKCI1OV01dHRdJSlvVz0=</Equation></Text-field>
</Output>
</Group>
<Group view="code" hide-output="false" labelreference="L6621" drawlabel="true" applyint="true" applyrational="true" applyexponent="false">
<Input><Text-field prompt="&gt; " style="Maple Input" layout="Normal"><Equation executable="true" style="2D Input" input-equation="" display="LUklbXJvd0c2Iy9JK21vZHVsZW5hbWVHNiJJLFR5cGVzZXR0aW5nR0koX3N5c2xpYkdGJzYlLUkjbW9HRiQ2LlEhRicvJSVzaXplR1EjMTRGJy8lLG1hdGh2YXJpYW50R1Enbm9ybWFsRicvJSZmZW5jZUdRJmZhbHNlRicvJSpzZXBhcmF0b3JHRjcvJSlzdHJldGNoeUdGNy8lKnN5bW1ldHJpY0dGNy8lKGxhcmdlb3BHRjcvJS5tb3ZhYmxlbGltaXRzR0Y3LyUnYWNjZW50R0Y3LyUnbHNwYWNlR1EsMC4yMjIyMjIyZW1GJy8lJ3JzcGFjZUdGRi8lK2V4ZWN1dGFibGVHRjdGMg==">JSFH</Equation></Text-field>
</Input>
</Group></Presentation-Block><Presentation-Block>
<Group view="code" hide-input="false" hide-output="false" labelreference="L6659" drawlabel="true" applyint="true" applyrational="true">
<Input><Text-field prompt="&gt; " style="Maple Input" layout="Normal"><Equation executable="true" style="2D Input" input-equation="" display="LUklbXJvd0c2Iy9JK21vZHVsZW5hbWVHNiJJLFR5cGVzZXR0aW5nR0koX3N5c2xpYkdGJzYlLUkjbW9HRiQ2LlEhRicvJSVzaXplR1EjMTRGJy8lLG1hdGh2YXJpYW50R1Enbm9ybWFsRicvJSZmZW5jZUdRJmZhbHNlRicvJSpzZXBhcmF0b3JHRjcvJSlzdHJldGNoeUdGNy8lKnN5bW1ldHJpY0dGNy8lKGxhcmdlb3BHRjcvJS5tb3ZhYmxlbGltaXRzR0Y3LyUnYWNjZW50R0Y3LyUnbHNwYWNlR1EsMC4yMjIyMjIyZW1GJy8lJ3JzcGFjZUdGRi8lK2V4ZWN1dGFibGVHRjdGMg==">LUklbXJvd0c2Iy9JK21vZHVsZW5hbWVHNiJJLFR5cGVzZXR0aW5nR0koX3N5c2xpYkdGJzYjLUkjbW9HRiQ2LlEhRicvJSVzaXplR1EjMTRGJy8lLG1hdGh2YXJpYW50R1Enbm9ybWFsRicvJSZmZW5jZUdRJmZhbHNlRicvJSpzZXBhcmF0b3JHRjcvJSlzdHJldGNoeUdGNy8lKnN5bW1ldHJpY0dGNy8lKGxhcmdlb3BHRjcvJS5tb3ZhYmxlbGltaXRzR0Y3LyUnYWNjZW50R0Y3LyUnbHNwYWNlR1EsMC4yMjIyMjIyZW1GJy8lJ3JzcGFjZUdGRg==</Equation></Text-field>
</Input>
</Group></Presentation-Block><Presentation-Block>
<Group view="code" hide-output="false" labelreference="L6618" drawlabel="true" applyint="true" applyrational="true" applyexponent="false">
<Input><Text-field prompt="&gt; " style="Maple Input" layout="Normal"><Equation executable="true" style="2D Input" input-equation="" display="LUklbXJvd0c2Iy9JK21vZHVsZW5hbWVHNiJJLFR5cGVzZXR0aW5nR0koX3N5c2xpYkdGJzYnLUkjbW9HRiQ2LlEiI0YnLyUlc2l6ZUdRIzIwRicvJSxtYXRodmFyaWFudEdRJ25vcm1hbEYnLyUmZmVuY2VHUSZmYWxzZUYnLyUqc2VwYXJhdG9yR0Y3LyUpc3RyZXRjaHlHRjcvJSpzeW1tZXRyaWNHRjcvJShsYXJnZW9wR0Y3LyUubW92YWJsZWxpbWl0c0dGNy8lJ2FjY2VudEdGNy8lJ2xzcGFjZUdRJjAuMGVtRicvJSdyc3BhY2VHRkYtSSNtaUdGJDYmUVtxRm9yflRheWxvcn5PREV+LX5hdHRlbXB0fnRvfnNvbHZlfmFuYWx5dGljYWxseSx+b25seX5wb3NzaWJsZX5mb3J+YX5mZXd+c3BlY2lmaWN+bWFnbmV0aWN+ZmllbGRzRidGLy8lJ2l0YWxpY0dRJXRydWVGJy9GM1EnaXRhbGljRidGLy8lK2V4ZWN1dGFibGVHRjdGMg==">NiI=</Equation></Text-field>
</Input>
</Group></Presentation-Block><Presentation-Block>
<Group view="code" hide-output="false" labelreference="L8686" drawlabel="true" applyint="true" applyrational="true">
<Input><Text-field prompt="&gt; " style="Maple Input" layout="Normal"><Equation executable="true" style="2D Input" input-equation="" display="LUklbXJvd0c2Iy9JK21vZHVsZW5hbWVHNiJJLFR5cGVzZXR0aW5nR0koX3N5c2xpYkdGJzYnLUkjbW9HRiQ2LVEiI0YnLyUsbWF0aHZhcmlhbnRHUSdub3JtYWxGJy8lJmZlbmNlR1EmZmFsc2VGJy8lKnNlcGFyYXRvckdGNC8lKXN0cmV0Y2h5R0Y0LyUqc3ltbWV0cmljR0Y0LyUobGFyZ2VvcEdGNC8lLm1vdmFibGVsaW1pdHNHRjQvJSdhY2NlbnRHRjQvJSdsc3BhY2VHUSYwLjBlbUYnLyUncnNwYWNlR0ZDLUkjbWlHRiQ2JVFmc35UYXlsb3Inc35PREV+aXN+YWxwaGF+Kn5kaWZmKHVnKHMpL3MscyxzKX4rfmJldGF+Kn5kaWZmKHVnKHMpL3Mscyl+PX5HLH5Tb353ZX5jYWx1bGF0ZX5hbGx+dGhlfmNvZWZmaWNpZW50cyx+c29+d2V+Y2FufmZvcm11bGF0ZX50aGV+T0RFfn5GJy8lJ2l0YWxpY0dRJXRydWVGJy9GMFEnaXRhbGljRicvJSVzaXplR1EjMjBGJy8lK2V4ZWN1dGFibGVHRjRGLw==">NiI=</Equation></Text-field>
</Input>
</Group></Presentation-Block><Presentation-Block>
<Group view="code" hide-input="false" hide-output="false" labelreference="L8680" drawlabel="true">
<Input><Text-field prompt="&gt; " style="Maple Input" layout="Normal">SetCoordinates(cylindrical[s,phi,z]);</Text-field>
</Input>
<Output><Text-field style="2D Output" layout="Maple Output"><Equation executable="false" style="2D Output" display="LUklbXN1Ykc2Iy9JK21vZHVsZW5hbWVHNiJJLFR5cGVzZXR0aW5nR0koX3N5c2xpYkdGJzYlLUkjbWlHRiQ2JVEsY3lsaW5kcmljYWxGJy8lJ2l0YWxpY0dRJXRydWVGJy8lLG1hdGh2YXJpYW50R1EnaXRhbGljRictSSVtcm93R0YkNiotRiw2JVEic0YnRi9GMi1JI21vR0YkNi1RIixGJy9GM1Enbm9ybWFsRicvJSZmZW5jZUdRJmZhbHNlRicvJSpzZXBhcmF0b3JHRjEvJSlzdHJldGNoeUdGQy8lKnN5bW1ldHJpY0dGQy8lKGxhcmdlb3BHRkMvJS5tb3ZhYmxlbGltaXRzR0ZDLyUnYWNjZW50R0ZDLyUnbHNwYWNlR1EmMC4wZW1GJy8lJ3JzcGFjZUdRLDAuMzMzMzMzM2VtRictRiw2JVEnJiM5NjY7RicvRjBGQ0Y/RjstRiw2JVEiekYnRi9GMi8lK2ZvcmVncm91bmRHUShbMCwwLDBdRicvJSlyZWFkb25seUdGQ0Y/LyUvc3Vic2NyaXB0c2hpZnRHUSIwRic=">JkksY3lsaW5kcmljYWxHNiI2JUkic0dGJEkkcGhpR0YkSSJ6R0Yk</Equation></Text-field>
</Output>
</Group>
<Group hide-input="false" hide-output="false" labelreference="L8691" drawlabel="true">
<Input><Text-field prompt="&gt; " style="Maple Input" layout="Normal">alpha_integrand := s^2 * B_cyl[1]^2;</Text-field>
</Input>
<Output><Text-field style="2D Output" layout="Maple Output"><Equation executable="false" style="2D Output" display="LUklbXJvd0c2Iy9JK21vZHVsZW5hbWVHNiJJLFR5cGVzZXR0aW5nR0koX3N5c2xpYkdGJzYoLUkjbWlHRiQ2JVEwYWxwaGFfaW50ZWdyYW5kRicvJSdpdGFsaWNHUSV0cnVlRicvJSxtYXRodmFyaWFudEdRJ2l0YWxpY0YnLUkjbW9HRiQ2LVEqfiYjODc4ODt+RicvRjNRJ25vcm1hbEYnLyUmZmVuY2VHUSZmYWxzZUYnLyUqc2VwYXJhdG9yR0Y9LyUpc3RyZXRjaHlHRj0vJSpzeW1tZXRyaWNHRj0vJShsYXJnZW9wR0Y9LyUubW92YWJsZWxpbWl0c0dGPS8lJ2FjY2VudEdGPS8lJ2xzcGFjZUdRJjAuMGVtRicvJSdyc3BhY2VHRkwtRiM2KC1JJm1mcmFjR0YkNigtSSNtbkdGJDYkUSc0MTU4MDBGJ0Y5LUZVNiRRJTI1NzNGJ0Y5LyUubGluZXRoaWNrbmVzc0dRIjFGJy8lK2Rlbm9tYWxpZ25HUSdjZW50ZXJGJy8lKW51bWFsaWduR0Zqbi8lKWJldmVsbGVkR0Y9LUY2Ni1RMSZJbnZpc2libGVUaW1lcztGJ0Y5RjtGPkZARkJGREZGRkhGSkZNLUYjNigtSSVtc3VwR0YkNiUtRiw2JVEic0YnRi9GMi1GVTYkUSI0RidGOS8lMXN1cGVyc2NyaXB0c2hpZnRHUSIwRidGX28tRmVvNiUtSShtZmVuY2VkR0YkNiQtRiM2KC1GIzYkLUZlbzYlRmdvLUZVNiRRIjJGJ0Y5Rl1wRjktRjY2LVEiK0YnRjlGO0Y+RkBGQkZERkZGSC9GS1EsMC4yMjIyMjIyZW1GJy9GTkZicS1GIzYkLUZlbzYlLUYsNiVRInpGJ0YvRjJGW3FGXXBGOS1GNjYtUSgmbWludXM7RidGOUY7Rj5GQEZCRkRGRkZIRmFxRmNxLUZSNigtRlU2JFEjMTlGJ0Y5LUZVNiRRIzIwRidGOUZlbkZobkZbb0Zdb0Y5RjlGW3FGXXBGX29GZnFGOS8lK2ZvcmVncm91bmRHUShbMCwwLDBdRicvJSlyZWFkb25seUdGPUY5RmZyRmlyRjk=">LCQqKEkic0c2IiIiJSwoKiRGJCIiIyIiIiokSSJ6R0YlRilGKiMhIz4iIz9GKkYpRixGKSMiJytlVCIldEQ=</Equation></Text-field>
</Output>
</Group>
<Group hide-input="false" hide-output="false" labelreference="L8684" drawlabel="true">
<Input><Text-field prompt="&gt; " style="Maple Input" layout="Normal">alpha := simplify(int(int(alpha_integrand, phi=0..2*Pi), z=-sqrt(1-s^2)..sqrt(1-s^2)));</Text-field>
</Input>
<Output><Text-field style="2D Output" layout="Maple Output"><Equation executable="false" style="2D Output" display="LUklbXJvd0c2Iy9JK21vZHVsZW5hbWVHNiJJLFR5cGVzZXR0aW5nR0koX3N5c2xpYkdGJzYoLUkjbWlHRiQ2JVEnJiM5NDU7RicvJSdpdGFsaWNHUSZmYWxzZUYnLyUsbWF0aHZhcmlhbnRHUSdub3JtYWxGJy1JI21vR0YkNi1RKn4mIzg3ODg7fkYnRjIvJSZmZW5jZUdGMS8lKnNlcGFyYXRvckdGMS8lKXN0cmV0Y2h5R0YxLyUqc3ltbWV0cmljR0YxLyUobGFyZ2VvcEdGMS8lLm1vdmFibGVsaW1pdHNHRjEvJSdhY2NlbnRHRjEvJSdsc3BhY2VHUSYwLjBlbUYnLyUncnNwYWNlR0ZJLUYjNictRjY2LVEqJnVtaW51czA7RidGMkY5RjtGPUY/RkFGQ0ZFL0ZIUSwwLjIyMjIyMjJlbUYnL0ZLRlItRiM2KC1JJm1mcmFjR0YkNigtSSNtbkdGJDYkUSQxOThGJ0YyLUZaNiRRJTI1NzNGJ0YyLyUubGluZXRoaWNrbmVzc0dRIjFGJy8lK2Rlbm9tYWxpZ25HUSdjZW50ZXJGJy8lKW51bWFsaWduR0Zfby8lKWJldmVsbGVkR0YxLUY2Ni1RMSZJbnZpc2libGVUaW1lcztGJ0YyRjlGO0Y9Rj9GQUZDRkVGR0ZKLUYjNiotSSVtc3VwR0YkNiUtRiw2JVEic0YnL0YwUSV0cnVlRicvRjNRJ2l0YWxpY0YnLUZaNiRRIjRGJ0YyLyUxc3VwZXJzY3JpcHRzaGlmdEdRIjBGJ0Zkby1GLDYlUScmIzk2MDtGJ0YvRjJGZG8tSSZtc3FydEdGJDYjLUYjNidGTi1GIzYkLUZqbzYlRlxwLUZaNiRRIjJGJ0YyRmZwRjItRjY2LVEiK0YnRjJGOUY7Rj1GP0ZBRkNGRUZRRlMtRlo2JEZcb0YyRjJGZG8tSShtZmVuY2VkR0YkNiQtRiM2Ki1GIzYmLUZaNiRRJDY0MEYnRjJGZG8tRmpvNiVGXHAtRlo2JFEiNkYnRjJGZnBGMi1GNjYtUSgmbWludXM7RidGMkY5RjtGPUY/RkFGQ0ZFRlFGUy1GIzYmLUZaNiRRJTE4MDhGJ0YyRmRvRmlvRjJGaHEtRiM2Ji1GWjYkUSUxNzAzRidGMkZkb0ZjcUYyRlxzLUZaNiRRJDUzNUYnRjJGMkYyRjIvJStmb3JlZ3JvdW5kR1EoWzAsMCwwXUYnLyUpcmVhZG9ubHlHRjFGMkZcdEZfdEYyRlx0Rl90RjI=">LCQqKkkic0c2IiIiJUkjUGlHJSpwcm90ZWN0ZWRHIiIiLCYqJEYkIiIjISIiRilGKSNGKUYsLCoqJEYkIiInIiRTJyokRiRGJiElMz1GKyIlLjwhJE4mRilGKSMhJCk+IiV0RA==</Equation></Text-field>
</Output>
</Group>
<Group hide-input="false" hide-output="false" labelreference="L8681" drawlabel="true">
<Input><Text-field prompt="&gt; " style="Maple Input" layout="Normal">beta_integrand := simplify( s* (2 * B_cyl[1]^2 + s * DotProduct(B_cyl, Gradient(B_cyl[1]))));</Text-field>
</Input>
<Output><Text-field style="2D Output" layout="Maple Output"><Equation executable="false" style="2D Output" display="LUklbXJvd0c2Iy9JK21vZHVsZW5hbWVHNiJJLFR5cGVzZXR0aW5nR0koX3N5c2xpYkdGJzYoLUkjbWlHRiQ2JVEvYmV0YV9pbnRlZ3JhbmRGJy8lJ2l0YWxpY0dRJXRydWVGJy8lLG1hdGh2YXJpYW50R1EnaXRhbGljRictSSNtb0dGJDYtUSp+JiM4Nzg4O35GJy9GM1Enbm9ybWFsRicvJSZmZW5jZUdRJmZhbHNlRicvJSpzZXBhcmF0b3JHRj0vJSlzdHJldGNoeUdGPS8lKnN5bW1ldHJpY0dGPS8lKGxhcmdlb3BHRj0vJS5tb3ZhYmxlbGltaXRzR0Y9LyUnYWNjZW50R0Y9LyUnbHNwYWNlR1EmMC4wZW1GJy8lJ3JzcGFjZUdGTC1GIzYnLUY2Ni1RKiZ1bWludXMwO0YnRjlGO0Y+RkBGQkZERkZGSC9GS1EsMC4yMjIyMjIyZW1GJy9GTkZVLUYjNigtSSZtZnJhY0dGJDYoLUkjbW5HRiQ2JFEnNjIzNzAwRidGOS1GZ242JFElMjU3M0YnRjkvJS5saW5ldGhpY2tuZXNzR1EiMUYnLyUrZGVub21hbGlnbkdRJ2NlbnRlckYnLyUpbnVtYWxpZ25HRmJvLyUpYmV2ZWxsZWRHRj0tRjY2LVExJkludmlzaWJsZVRpbWVzO0YnRjlGO0Y+RkBGQkZERkZGSEZKRk0tRiM2Ji1JKG1mZW5jZWRHRiQ2JC1GIzYwLUYjNiQtSSVtc3VwR0YkNiUtRiw2JVEic0YnRi9GMi1GZ242JFEiNkYnRjkvJTFzdXBlcnNjcmlwdHNoaWZ0R1EiMEYnRjktRjY2LVEiK0YnRjlGO0Y+RkBGQkZERkZGSEZURlYtRiM2Ji1GXXA2JC1GIzYmLUYjNiQtRmRwNiUtRiw2JVEiekYnRi9GMi1GZ242JFEiMkYnRjlGXHFGOS1GNjYtUSgmbWludXM7RidGOUY7Rj5GQEZCRkRGRkZIRlRGVi1GWjYoLUZnbjYkUSQxMzNGJ0Y5LUZnbjYkUSM2MEYnRjlGXW9GYG9GY29GZW9GOUY5RmdvLUZkcDYlRmZwLUZnbjYkUSI0RidGOUZccUY5Rl9xLUYjNiYtRl1wNiQtRiM2KUZRLUYjNiQtRmRwNiVGXHJGX3NGXHFGOUZici1GIzYoLUZaNigtRmduNiRRIzE5RidGOS1GZ242JFEjMzBGJ0Y5Rl1vRmBvRmNvRmVvRmdvRmhxLyUrZm9yZWdyb3VuZEdRKFswLDAsMF1GJy8lKXJlYWRvbmx5R0Y9RjlGX3EtRlo2KC1GZ242JFElMTMzM0YnRjktRmduNiRRJDkwMEYnRjlGXW9GYG9GY29GZW9GOUY5RmdvLUZkcDYlRmZwRl9yRlxxRjlGYnItRiM2JC1GZHA2JUZcckZpcEZccUY5Rl9xLUYjNigtRlo2KEZgdC1GZ242JFEjMTJGJ0Y5Rl1vRmBvRmNvRmVvRmdvRmhzRmZ0Rml0RjlGYnItRiM2KC1GWjYoLUZnbjYkUSMzN0YnRjktRmduNiRRJDEwMEYnRjlGXW9GYG9GY29GZW9GZ29GaHFGZnRGaXRGOUZici1GWjYoRmB0LUZnbjYkUSM3MkYnRjlGXW9GYG9GY29GZW9GOUY5RmdvLUZkcDYlRmZwLUZnbjYkUSIzRidGOUZccUY5RmZ0Rml0RjlGZnRGaXRGOUZmdEZpdEY5">LCQqJiwwKiRJInNHNiIiIiciIiIqJiwmKiRJInpHRiciIiNGKSMhJEwiIiNnRilGKUYmIiIlRikqJiwoKiRGLUYyISIiRiwjISM+IiNJIyIlTDgiJCsqRilGKUYmRi5GKSokRi1GKEY2RjUjIiM+IiM3RiwjISNQIiQrIiNGOCIjc0YpRilGJiIiJCMhJytQaSIldEQ=</Equation></Text-field>
</Output>
</Group>
<Group hide-input="false" hide-output="false" labelreference="L8687" drawlabel="true">
<Input><Text-field prompt="&gt; " style="Maple Input" layout="Normal">beta := simplify(int(int(beta_integrand, phi=0..2*Pi), z=-sqrt(1-s^2)..sqrt(1-s^2)));</Text-field>
</Input>
<Output><Text-field style="2D Output" layout="Maple Output"><Equation executable="false" style="2D Output" display="LUklbXJvd0c2Iy9JK21vZHVsZW5hbWVHNiJJLFR5cGVzZXR0aW5nR0koX3N5c2xpYkdGJzYoLUkjbWlHRiQ2JVEnJiM5NDY7RicvJSdpdGFsaWNHUSZmYWxzZUYnLyUsbWF0aHZhcmlhbnRHUSdub3JtYWxGJy1JI21vR0YkNi1RKn4mIzg3ODg7fkYnRjIvJSZmZW5jZUdGMS8lKnNlcGFyYXRvckdGMS8lKXN0cmV0Y2h5R0YxLyUqc3ltbWV0cmljR0YxLyUobGFyZ2VvcEdGMS8lLm1vdmFibGVsaW1pdHNHRjEvJSdhY2NlbnRHRjEvJSdsc3BhY2VHUSYwLjBlbUYnLyUncnNwYWNlR0ZJLUYjNictRjY2LVEqJnVtaW51czA7RidGMkY5RjtGPUY/RkFGQ0ZFL0ZIUSwwLjIyMjIyMjJlbUYnL0ZLRlItRiM2KC1JJm1mcmFjR0YkNigtSSNtbkdGJDYkUSQxOThGJ0YyLUZaNiRRJTI1NzNGJ0YyLyUubGluZXRoaWNrbmVzc0dRIjFGJy8lK2Rlbm9tYWxpZ25HUSdjZW50ZXJGJy8lKW51bWFsaWduR0Zfby8lKWJldmVsbGVkR0YxLUY2Ni1RMSZJbnZpc2libGVUaW1lcztGJ0YyRjlGO0Y9Rj9GQUZDRkVGR0ZKLUYjNiotSSVtc3VwR0YkNiUtRiw2JVEic0YnL0YwUSV0cnVlRicvRjNRJ2l0YWxpY0YnLUZaNiRRIjNGJ0YyLyUxc3VwZXJzY3JpcHRzaGlmdEdRIjBGJ0Zkby1GLDYlUScmIzk2MDtGJ0YvRjJGZG8tSSZtc3FydEdGJDYjLUYjNidGTi1GIzYkLUZqbzYlRlxwLUZaNiRRIjJGJ0YyRmZwRjItRjY2LVEiK0YnRjJGOUY7Rj1GP0ZBRkNGRUZRRlMtRlo2JEZcb0YyRjJGZG8tSShtZmVuY2VkR0YkNiQtRiM2Ki1GIzYmLUZaNiRRJTc2ODBGJ0YyRmRvLUZqbzYlRlxwLUZaNiRRIjZGJ0YyRmZwRjItRjY2LVEoJm1pbnVzO0YnRjJGOUY7Rj1GP0ZBRkNGRUZRRlMtRiM2Ji1GWjYkUSYxNzQ0MEYnRjJGZG8tRmpvNiVGXHAtRlo2JFEiNEYnRjJGZnBGMkZocS1GIzYmLUZaNiRRJjEyNDU2RidGMkZkb0ZjcUYyRlxzLUZaNiRRJTI2ODlGJ0YyRjJGMkYyLyUrZm9yZWdyb3VuZEdRKFswLDAsMF1GJy8lKXJlYWRvbmx5R0YxRjJGYXRGZHRGMkZhdEZkdEYy">LCQqKkkic0c2IiIiJEkjUGlHJSpwcm90ZWN0ZWRHIiIiLCYqJEYkIiIjISIiRilGKSNGKUYsLCoqJEYkIiInIiUhbygqJEYkIiIlISZTdSJGKyImY0MiISUqbyNGKUYpIyEkKT4iJXRE</Equation></Text-field>
</Output>
</Group>
<Group hide-input="false" hide-output="false" labelreference="L8688" drawlabel="true">
<Input><Text-field prompt="&gt; " style="Maple Input" layout="Normal">G_integrand1 := simplify(CrossProduct(Curl(Curl(CrossProduct(u_cyl, B_cyl))), B_cyl)[2]);</Text-field>
</Input>
<Output><Text-field style="2D Output" layout="Maple Output"><Equation executable="false" style="2D Output" display="LUklbXJvd0c2Iy9JK21vZHVsZW5hbWVHNiJJLFR5cGVzZXR0aW5nR0koX3N5c2xpYkdGJzYoLUkjbWlHRiQ2JVEtR19pbnRlZ3JhbmQxRicvJSdpdGFsaWNHUSV0cnVlRicvJSxtYXRodmFyaWFudEdRJ2l0YWxpY0YnLUkjbW9HRiQ2LVEqfiYjODc4ODt+RicvRjNRJ25vcm1hbEYnLyUmZmVuY2VHUSZmYWxzZUYnLyUqc2VwYXJhdG9yR0Y9LyUpc3RyZXRjaHlHRj0vJSpzeW1tZXRyaWNHRj0vJShsYXJnZW9wR0Y9LyUubW92YWJsZWxpbWl0c0dGPS8lJ2FjY2VudEdGPS8lJ2xzcGFjZUdRJjAuMGVtRicvJSdyc3BhY2VHRkwtRiM2KC1JJm1mcmFjR0YkNigtSSNtbkdGJDYkUS4xNzM3NTQwODgyMDAwRidGOS1GVTYkUSg2NjIwMzI5RidGOS8lLmxpbmV0aGlja25lc3NHUSIxRicvJStkZW5vbWFsaWduR1EnY2VudGVyRicvJSludW1hbGlnbkdGam4vJSliZXZlbGxlZEdGPS1GNjYtUTEmSW52aXNpYmxlVGltZXM7RidGOUY7Rj5GQEZCRkRGRkZIRkpGTS1GIzYmLUkobWZlbmNlZEdGJDYkLUYjNjAtRiM2JC1JJW1zdXBHRiQ2JS1GLDYlUSJzRidGL0YyLUZVNiRRIzEyRidGOS8lMXN1cGVyc2NyaXB0c2hpZnRHUSIwRidGOS1GNjYtUSIrRidGOUY7Rj5GQEZCRkRGRkZIL0ZLUSwwLjIyMjIyMjJlbUYnL0ZORltxLUYjNiYtRmVvNiQtRiM2Ji1GIzYoLUZSNigtRlU2JFEkNDc2RidGOS1GVTYkUSQyMDFGJ0Y5RmVuRmhuRltvRl1vRl9vLUYjNiQtRlxwNiUtRiw2JVEiekYnRi9GMi1GVTYkUSIyRidGOUZkcEY5LyUrZm9yZWdyb3VuZEdRKFswLDAsMF1GJy8lKXJlYWRvbmx5R0Y9RjktRjY2LVEoJm1pbnVzO0YnRjlGO0Y+RkBGQkZERkZGSEZqcEZccS1GUjYoLUZVNiRRJTQ2MjhGJ0Y5LUZVNiRRJTEwMDVGJ0Y5RmVuRmhuRltvRl1vRjlGOUZfby1GXHA2JUZecC1GVTYkUSMxMEYnRjlGZHBGOUZncC1GIzYmLUZlbzYkLUYjNigtRiM2KC1GUjYoLUZVNiRRJTExODlGJ0Y5RmpxRmVuRmhuRltvRl1vRl9vLUYjNiQtRlxwNiVGYXItRlU2JFEiNEYnRjlGZHBGOUZnckZqckY5RlxzLUYjNigtRlI2KC1GVTYkUSU0NTI5RidGOS1GVTYkUSQ0MDJGJ0Y5RmVuRmhuRltvRl1vRl9vRl1yRmdyRmpyRjlGZ3AtRlI2KC1GVTYkUSc1MTIxMTNGJ0Y5LUZVNiRRJjYwMzAwRidGOUZlbkZobkZbb0Zdb0Y5RjlGX28tRlxwNiVGXnAtRlU2JFEiOEYnRjlGZHBGOUZncC1GIzYmLUZlbzYkLUYjNiotRiM2KC1GUjYoLUZVNiRRJTIzODRGJ0Y5RmpxRmVuRmhuRltvRl1vRl9vLUYjNiQtRlxwNiVGYXItRlU2JFEiNkYnRjlGZHBGOUZnckZqckY5RlxzLUYjNigtRlI2KC1GVTYkUSUxNjYyRidGOS1GVTYkUSM2N0YnRjlGZW5GaG5GW29GXW9GX29GaXRGZ3JGanJGOUZncC1GIzYoLUZSNigtRlU2JFEnOTIzNTg4RidGOS1GVTYkUSY0NTIyNUYnRjlGZW5GaG5GW29GXW9GX29GXXJGZ3JGanJGOUZccy1GUjYoLUZVNiRRKDI0MDgyOTlGJ0Y5LUZVNiRRJzMwMTUwMEYnRjlGZW5GaG5GW29GXW9GOUY5Rl9vLUZccDYlRl5wRmh3RmRwRjlGZ3AtRiM2Ji1GZW82JC1GIzYtLUY2Ni1RKiZ1bWludXMwO0YnRjlGO0Y+RkBGQkZERkZGSEZqcEZccS1GIzYoLUZSNigtRlU2JFEoMTI4NDA5MUYnRjktRlU2JFEmNzIzNjBGJ0Y5RmVuRmhuRltvRl1vRl9vRl1yRmdyRmpyRjlGZ3AtRlI2KC1GVTYkUSkyMTgwMTczN0YnRjktRlU2JFEoNTQyNzAwMEYnRjlGZW5GaG5GW29GXW9GZ3AtRiM2KC1GUjYoLUZVNiRRJTIyNzVGJ0Y5RmpxRmVuRmhuRltvRl1vRl9vLUYjNiQtRlxwNiVGYXJGZHZGZHBGOUZnckZqckY5RlxzLUYjNigtRlI2KC1GVTYkUSYzMzg2M0YnRjlGZHNGZW5GaG5GW29GXW9GX29GZHdGZ3JGanJGOUZncC1GIzYoLUZSNigtRlU2JFEoMzI2MTgyN0YnRjktRlU2JFEmOTA0NTBGJ0Y5RmVuRmhuRltvRl1vRl9vRml0RmdyRmpyRjlGOUY5Rl9vLUZccDYlRl5wRl11RmRwRjlGZ3AtRiM2Ji1GZW82JC1GIzYvRl96LUYjNigtRlI2KC1GVTYkUScxMDkxMzZGJ0Y5LUZVNiRRJTUwMjVGJ0Y5RmVuRmhuRltvRl1vRl9vRml0RmdyRmpyRjlGXHMtRlI2KC1GVTYkUSYyNzYyNkYnRjktRlU2JFEmMjcxMzVGJ0Y5RmVuRmhuRltvRl1vRmdwLUYjNigtRlI2KC1GVTYkUSQ5ODBGJ0Y5RmpxRmVuRmhuRltvRl1vRl9vLUYjNiQtRlxwNiVGYXJGaXNGZHBGOUZnckZqckY5RlxzLUYjNigtRlI2KC1GVTYkUSUxMzMwRidGOUZieEZlbkZobkZbb0Zdb0Zfb0ZbXGxGZ3JGanJGOUZncC1GIzYoLUZSNigtRlU2JFEmNTQ4NTRGJ0Y5LUZVNiRRJTE4MDlGJ0Y5RmVuRmhuRltvRl1vRl9vRmR3RmdyRmpyRjlGZ3AtRiM2KC1GUjYoLUZVNiRRKDE2NjcwNjhGJ0Y5LUZVNiRRJzIyNjEyNUYnRjlGZW5GaG5GW29GXW9GX29GXXJGZ3JGanJGOUY5RjlGX28tRlxwNiVGXnBGZHJGZHBGOUZncC1GIzYoLUZSNigtRlU2JFEkMTc1RidGOUZqcUZlbkZobkZbb0Zdb0Zfby1GIzYmLUZccDYlLUZlbzYkLUYjNihGaXRGXHMtRiM2KC1GUjYoLUZVNiRRIzE5RidGOUZpc0ZlbkZobkZbb0Zdb0Zfb0ZdckZnckZqckY5RmdwLUZSNigtRlU2JFEiNUYnRjlGaHdGZW5GaG5GW29GXW9GOUY5RmRyRmRwRl9vLUZlbzYkLUYjNihGaXRGXHMtRiM2KC1GUjYoLUZVNiRRIzU3RidGOS1GVTYkUSM1MEYnRjlGZW5GaG5GW29GXW9GX29GXXJGZ3JGanJGOUZncC1GUjYoLUZVNiRGZ25GOUZod0ZlbkZobkZbb0Zdb0Y5RjlGOUZnckZqckY5RjlGOUZfb0ZecEY5RmdyRmpyRjlGZ3JGanJGOQ==">LCQqJiwwKiRJInNHNiIiIzciIiIqJiwmKiRJInpHRiciIiMjIiR3JSIkLCMjISVHWSIlMDVGKUYpRiYiIzVGKSomLCgqJEYtIiIlIyIlKj0iRjFGLCMhJUhYIiQtJSMiJzhAXiImKy4nRilGKUYmIiIpRikqJiwqKiRGLSIiJyMiJSVRI0YxRjgjISVpOyIjbkYsIyInKWVCKiImRF8lIyEoKkgzQyInKzpJRilGKUYmRkZGKSomLCxGLCMhKCI0JUciIiZnQigjIilQPCE9IyIoK3FVJkYpKiRGLUZCIyIldkFGMUZFIyEmalEkRjRGOCMiKEY9RSQiJl0vKkYpRiZGOUYpKiYsLkY4IyEnTyI0IiIlRF0jISZFdyMiJk5yI0YpKiRGLUY1IyIkISkqRjFGWiMhJUk4RktGRSMiJmFbJiIlND1GLCMiKG9xbSIiJ0RoQUYpRiZGLkYpKiYsKEY4RilGLCMhIz5GNSMiIiZGRkYpRi4sKEY4RilGLCMhI2QiI10jRilGRkYpRikjIiR2IkYxRilGJkYpIyIuKz8pM2FQPCIoSC5pJw==</Equation></Text-field>
</Output>
</Group>
<Group hide-input="false" hide-output="false" labelreference="L8677" drawlabel="true">
<Input><Text-field prompt="&gt; " style="Maple Input" layout="Normal">G_integrand2 := simplify(CrossProduct(Curl(B_cyl), Curl(CrossProduct(u_cyl, B_cyl)))[2]);</Text-field>
</Input>
<Output><Text-field style="2D Output" layout="Maple Output"><Equation executable="false" style="2D Output" display="LUklbXJvd0c2Iy9JK21vZHVsZW5hbWVHNiJJLFR5cGVzZXR0aW5nR0koX3N5c2xpYkdGJzYoLUkjbWlHRiQ2JVEtR19pbnRlZ3JhbmQyRicvJSdpdGFsaWNHUSV0cnVlRicvJSxtYXRodmFyaWFudEdRJ2l0YWxpY0YnLUkjbW9HRiQ2LVEqfiYjODc4ODt+RicvRjNRJ25vcm1hbEYnLyUmZmVuY2VHUSZmYWxzZUYnLyUqc2VwYXJhdG9yR0Y9LyUpc3RyZXRjaHlHRj0vJSpzeW1tZXRyaWNHRj0vJShsYXJnZW9wR0Y9LyUubW92YWJsZWxpbWl0c0dGPS8lJ2FjY2VudEdGPS8lJ2xzcGFjZUdRJjAuMGVtRicvJSdyc3BhY2VHRkwtSSNtbkdGJDYkUSIwRidGOS8lK2ZvcmVncm91bmRHUShbMCwwLDBdRicvJSlyZWFkb25seUdGPUY5">IiIh</Equation></Text-field>
</Output>
</Group>
<Group hide-input="false" hide-output="false" labelreference="L8682" drawlabel="true">
<Input><Text-field prompt="&gt; " style="Maple Input" layout="Normal">G_integrand3 := simplify(CrossProduct(Curl(Laplacian(B_cyl)), B_cyl)[2]);</Text-field>
</Input>
<Output><Text-field style="2D Output" layout="Maple Output"><Equation executable="false" style="2D Output" display="LUklbXJvd0c2Iy9JK21vZHVsZW5hbWVHNiJJLFR5cGVzZXR0aW5nR0koX3N5c2xpYkdGJzYoLUkjbWlHRiQ2JVEtR19pbnRlZ3JhbmQzRicvJSdpdGFsaWNHUSV0cnVlRicvJSxtYXRodmFyaWFudEdRJ2l0YWxpY0YnLUkjbW9HRiQ2LVEqfiYjODc4ODt+RicvRjNRJ25vcm1hbEYnLyUmZmVuY2VHUSZmYWxzZUYnLyUqc2VwYXJhdG9yR0Y9LyUpc3RyZXRjaHlHRj0vJSpzeW1tZXRyaWNHRj0vJShsYXJnZW9wR0Y9LyUubW92YWJsZWxpbWl0c0dGPS8lJ2FjY2VudEdGPS8lJ2xzcGFjZUdRJjAuMGVtRicvJSdyc3BhY2VHRkwtSSNtbkdGJDYkUSIwRidGOS8lK2ZvcmVncm91bmRHUShbMCwwLDBdRicvJSlyZWFkb25seUdGPUY5">IiIh</Equation></Text-field>
</Output>
</Group>
<Group hide-input="false" hide-output="false" labelreference="L8676" drawlabel="true">
<Input><Text-field prompt="&gt; " style="Maple Input" layout="Normal">G_integrand4 := simplify(CrossProduct(Curl(B_cyl), Laplacian(B_cyl))[2]);</Text-field>
</Input>
<Output><Text-field style="2D Output" layout="Maple Output"><Equation executable="false" style="2D Output" display="LUklbXJvd0c2Iy9JK21vZHVsZW5hbWVHNiJJLFR5cGVzZXR0aW5nR0koX3N5c2xpYkdGJzYoLUkjbWlHRiQ2JVEtR19pbnRlZ3JhbmQ0RicvJSdpdGFsaWNHUSV0cnVlRicvJSxtYXRodmFyaWFudEdRJ2l0YWxpY0YnLUkjbW9HRiQ2LVEqfiYjODc4ODt+RicvRjNRJ25vcm1hbEYnLyUmZmVuY2VHUSZmYWxzZUYnLyUqc2VwYXJhdG9yR0Y9LyUpc3RyZXRjaHlHRj0vJSpzeW1tZXRyaWNHRj0vJShsYXJnZW9wR0Y9LyUubW92YWJsZWxpbWl0c0dGPS8lJ2FjY2VudEdGPS8lJ2xzcGFjZUdRJjAuMGVtRicvJSdyc3BhY2VHRkwtSSNtbkdGJDYkUSIwRidGOS8lK2ZvcmVncm91bmRHUShbMCwwLDBdRicvJSlyZWFkb25seUdGPUY5">IiIh</Equation></Text-field>
</Output>
</Group>
<Group view="code" hide-input="false" hide-output="false" labelreference="L8685" drawlabel="true">
<Input><Text-field prompt="&gt; " style="Maple Input" layout="Normal">for idx from 1 to 4 do G||idx := simplify(int(int(-G_integrand||idx*s, phi=0..2*Pi), z=-sqrt(1-s^2)..sqrt(1-s^2))) end do;</Text-field>
</Input>
<Output><Text-field style="2D Output" layout="Maple Output"><Equation executable="false" style="2D Output" display="LUklbXJvd0c2Iy9JK21vZHVsZW5hbWVHNiJJLFR5cGVzZXR0aW5nR0koX3N5c2xpYkdGJzYoLUkjbWlHRiQ2JVEjRzFGJy8lJ2l0YWxpY0dRJXRydWVGJy8lLG1hdGh2YXJpYW50R1EnaXRhbGljRictSSNtb0dGJDYtUSp+JiM4Nzg4O35GJy9GM1Enbm9ybWFsRicvJSZmZW5jZUdRJmZhbHNlRicvJSpzZXBhcmF0b3JHRj0vJSlzdHJldGNoeUdGPS8lKnN5bW1ldHJpY0dGPS8lKGxhcmdlb3BHRj0vJS5tb3ZhYmxlbGltaXRzR0Y9LyUnYWNjZW50R0Y9LyUnbHNwYWNlR1EmMC4wZW1GJy8lJ3JzcGFjZUdGTC1GIzYnLUY2Ni1RKiZ1bWludXMwO0YnRjlGO0Y+RkBGQkZERkZGSC9GS1EsMC4yMjIyMjIyZW1GJy9GTkZVLUYjNigtSSZtZnJhY0dGJDYoLUkjbW5HRiQ2JFEmNjY1MjhGJ0Y5LUZnbjYkUSk4NjA2NDI3N0YnRjkvJS5saW5ldGhpY2tuZXNzR1EiMUYnLyUrZGVub21hbGlnbkdRJ2NlbnRlckYnLyUpbnVtYWxpZ25HRmJvLyUpYmV2ZWxsZWRHRj0tRjY2LVExJkludmlzaWJsZVRpbWVzO0YnRjlGO0Y+RkBGQkZERkZGSEZKRk0tRiM2Ki1JJW1zdXBHRiQ2JS1GLDYlUSJzRidGL0YyLUZnbjYkUSIyRidGOS8lMXN1cGVyc2NyaXB0c2hpZnRHUSIwRidGZ28tRiw2JVEnJiM5NjA7RicvRjBGPUY5RmdvLUkmbXNxcnRHRiQ2Iy1GIzYnRlEtRiM2JEZccEY5LUY2Ni1RIitGJ0Y5RjtGPkZARkJGREZGRkhGVEZWLUZnbjYkRl9vRjlGOUZnby1JKG1mZW5jZWRHRiQ2JC1GIzYwLUYjNiYtRmduNiRRKjc4ODU4MjQwMEYnRjlGZ28tRl1wNiVGX3AtRmduNiRRIzEyRidGOUZlcEY5LUY2Ni1RKCZtaW51cztGJ0Y5RjtGPkZARkJGREZGRkhGVEZWLUYjNiYtRmduNiRRKzM0MjQ1ODg4MDBGJ0Y5RmdvLUZdcDYlRl9wLUZnbjYkUSMxMEYnRjlGZXBGOUZjcS1GIzYmLUZnbjYkUSs1ODcxNjk4MDU2RidGOUZnby1GXXA2JUZfcC1GZ242JFEiOEYnRjlGZXBGOUZnci1GIzYmLUZnbjYkUSs1MDA4MTI3ODA0RidGOUZnby1GXXA2JUZfcC1GZ242JFEiNkYnRjlGZXBGOUZjcS1GIzYmLUZnbjYkUSsyMTgzOTY0NzIxRidGOUZnby1GXXA2JUZfcC1GZ242JFEiNEYnRjlGZXBGOUZnci1GIzYmLUZnbjYkUSo0NDA0NzkyNDNGJ0Y5RmdvRlxwRjlGY3EtRmduNiRRKTI4OTUwNjcwRidGOUY5RjlGOS8lK2ZvcmVncm91bmRHUShbMCwwLDBdRicvJSlyZWFkb25seUdGPUY5Rmp1Rl12RjlGanVGXXZGOQ==">LCQqKkkic0c2IiIiI0kjUGlHJSpwcm90ZWN0ZWRHIiIiLCYqJEYkRiYhIiJGKUYpI0YpRiYsMCokRiQiIzciKitDZSl5KiRGJCIjNSErKykpZUNNKiRGJCIiKSIrYyEpcHJlKiRGJCIiJyErL3k3M10qJEYkIiIlIitAWidSPSNGKyEqViN6L1ciKXExJipHRilGKSMhJkdsJyIpeFUxJyk=</Equation></Text-field>
</Output>
<Output><Text-field style="2D Output" layout="Maple Output"><Equation executable="false" style="2D Output" display="LUklbXJvd0c2Iy9JK21vZHVsZW5hbWVHNiJJLFR5cGVzZXR0aW5nR0koX3N5c2xpYkdGJzYoLUkjbWlHRiQ2JVEjRzJGJy8lJ2l0YWxpY0dRJXRydWVGJy8lLG1hdGh2YXJpYW50R1EnaXRhbGljRictSSNtb0dGJDYtUSp+JiM4Nzg4O35GJy9GM1Enbm9ybWFsRicvJSZmZW5jZUdRJmZhbHNlRicvJSpzZXBhcmF0b3JHRj0vJSlzdHJldGNoeUdGPS8lKnN5bW1ldHJpY0dGPS8lKGxhcmdlb3BHRj0vJS5tb3ZhYmxlbGltaXRzR0Y9LyUnYWNjZW50R0Y9LyUnbHNwYWNlR1EmMC4wZW1GJy8lJ3JzcGFjZUdGTC1JI21uR0YkNiRRIjBGJ0Y5LyUrZm9yZWdyb3VuZEdRKFswLDAsMF1GJy8lKXJlYWRvbmx5R0Y9Rjk=">IiIh</Equation></Text-field>
</Output>
<Output><Text-field style="2D Output" layout="Maple Output"><Equation executable="false" style="2D Output" display="LUklbXJvd0c2Iy9JK21vZHVsZW5hbWVHNiJJLFR5cGVzZXR0aW5nR0koX3N5c2xpYkdGJzYoLUkjbWlHRiQ2JVEjRzNGJy8lJ2l0YWxpY0dRJXRydWVGJy8lLG1hdGh2YXJpYW50R1EnaXRhbGljRictSSNtb0dGJDYtUSp+JiM4Nzg4O35GJy9GM1Enbm9ybWFsRicvJSZmZW5jZUdRJmZhbHNlRicvJSpzZXBhcmF0b3JHRj0vJSlzdHJldGNoeUdGPS8lKnN5bW1ldHJpY0dGPS8lKGxhcmdlb3BHRj0vJS5tb3ZhYmxlbGltaXRzR0Y9LyUnYWNjZW50R0Y9LyUnbHNwYWNlR1EmMC4wZW1GJy8lJ3JzcGFjZUdGTC1JI21uR0YkNiRRIjBGJ0Y5LyUrZm9yZWdyb3VuZEdRKFswLDAsMF1GJy8lKXJlYWRvbmx5R0Y9Rjk=">IiIh</Equation></Text-field>
</Output>
<Output><Text-field style="2D Output" layout="Maple Output"><Equation executable="false" style="2D Output" display="LUklbXJvd0c2Iy9JK21vZHVsZW5hbWVHNiJJLFR5cGVzZXR0aW5nR0koX3N5c2xpYkdGJzYoLUkjbWlHRiQ2JVEjRzRGJy8lJ2l0YWxpY0dRJXRydWVGJy8lLG1hdGh2YXJpYW50R1EnaXRhbGljRictSSNtb0dGJDYtUSp+JiM4Nzg4O35GJy9GM1Enbm9ybWFsRicvJSZmZW5jZUdRJmZhbHNlRicvJSpzZXBhcmF0b3JHRj0vJSlzdHJldGNoeUdGPS8lKnN5bW1ldHJpY0dGPS8lKGxhcmdlb3BHRj0vJS5tb3ZhYmxlbGltaXRzR0Y9LyUnYWNjZW50R0Y9LyUnbHNwYWNlR1EmMC4wZW1GJy8lJ3JzcGFjZUdGTC1JI21uR0YkNiRRIjBGJ0Y5LyUrZm9yZWdyb3VuZEdRKFswLDAsMF1GJy8lKXJlYWRvbmx5R0Y9Rjk=">IiIh</Equation></Text-field>
</Output>
</Group>
<Group hide-input="false" hide-output="false" labelreference="L8689" drawlabel="true">
<Input><Text-field prompt="&gt; " style="Maple Input" layout="Normal">G := add(G||idx, idx=1..4);</Text-field>
</Input>
<Output><Text-field style="2D Output" layout="Maple Output"><Equation executable="false" style="2D Output" display="LUklbXJvd0c2Iy9JK21vZHVsZW5hbWVHNiJJLFR5cGVzZXR0aW5nR0koX3N5c2xpYkdGJzYoLUkjbWlHRiQ2JVEiR0YnLyUnaXRhbGljR1EldHJ1ZUYnLyUsbWF0aHZhcmlhbnRHUSdpdGFsaWNGJy1JI21vR0YkNi1RKn4mIzg3ODg7fkYnL0YzUSdub3JtYWxGJy8lJmZlbmNlR1EmZmFsc2VGJy8lKnNlcGFyYXRvckdGPS8lKXN0cmV0Y2h5R0Y9LyUqc3ltbWV0cmljR0Y9LyUobGFyZ2VvcEdGPS8lLm1vdmFibGVsaW1pdHNHRj0vJSdhY2NlbnRHRj0vJSdsc3BhY2VHUSYwLjBlbUYnLyUncnNwYWNlR0ZMLUYjNictRjY2LVEqJnVtaW51czA7RidGOUY7Rj5GQEZCRkRGRkZIL0ZLUSwwLjIyMjIyMjJlbUYnL0ZORlUtRiM2KC1JJm1mcmFjR0YkNigtSSNtbkdGJDYkUSY2NjUyOEYnRjktRmduNiRRKTg2MDY0Mjc3RidGOS8lLmxpbmV0aGlja25lc3NHUSIxRicvJStkZW5vbWFsaWduR1EnY2VudGVyRicvJSludW1hbGlnbkdGYm8vJSliZXZlbGxlZEdGPS1GNjYtUTEmSW52aXNpYmxlVGltZXM7RidGOUY7Rj5GQEZCRkRGRkZIRkpGTS1GIzYqLUklbXN1cEdGJDYlLUYsNiVRInNGJ0YvRjItRmduNiRRIjJGJ0Y5LyUxc3VwZXJzY3JpcHRzaGlmdEdRIjBGJ0Znby1GLDYlUScmIzk2MDtGJy9GMEY9RjlGZ28tSSZtc3FydEdGJDYjLUYjNidGUS1GIzYkRlxwRjktRjY2LVEiK0YnRjlGO0Y+RkBGQkZERkZGSEZURlYtRmduNiRGX29GOUY5RmdvLUkobWZlbmNlZEdGJDYkLUYjNjAtRiM2Ji1GZ242JFEqNzg4NTgyNDAwRidGOUZnby1GXXA2JUZfcC1GZ242JFEjMTJGJ0Y5RmVwRjktRjY2LVEoJm1pbnVzO0YnRjlGO0Y+RkBGQkZERkZGSEZURlYtRiM2Ji1GZ242JFErMzQyNDU4ODgwMEYnRjlGZ28tRl1wNiVGX3AtRmduNiRRIzEwRidGOUZlcEY5RmNxLUYjNiYtRmduNiRRKzU4NzE2OTgwNTZGJ0Y5RmdvLUZdcDYlRl9wLUZnbjYkUSI4RidGOUZlcEY5RmdyLUYjNiYtRmduNiRRKzUwMDgxMjc4MDRGJ0Y5RmdvLUZdcDYlRl9wLUZnbjYkUSI2RidGOUZlcEY5RmNxLUYjNiYtRmduNiRRKzIxODM5NjQ3MjFGJ0Y5RmdvLUZdcDYlRl9wLUZnbjYkUSI0RidGOUZlcEY5RmdyLUYjNiYtRmduNiRRKjQ0MDQ3OTI0M0YnRjlGZ29GXHBGOUZjcS1GZ242JFEpMjg5NTA2NzBGJ0Y5RjlGOUY5LyUrZm9yZWdyb3VuZEdRKFswLDAsMF1GJy8lKXJlYWRvbmx5R0Y9RjlGanVGXXZGOUZqdUZddkY5">LCQqKkkic0c2IiIiI0kjUGlHJSpwcm90ZWN0ZWRHIiIiLCYqJEYkRiYhIiJGKUYpI0YpRiYsMCokRiQiIzciKitDZSl5KiRGJCIjNSErKykpZUNNKiRGJCIiKSIrYyEpcHJlKiRGJCIiJyErL3k3M10qJEYkIiIlIitAWidSPSNGKyEqViN6L1ciKXExJipHRilGKSMhJkdsJyIpeFUxJyk=</Equation></Text-field>
</Output>
</Group>
<Group view="code" hide-input="false" hide-output="false" labelreference="L8678" drawlabel="true" applyint="true" applyrational="true">
<Input><Text-field prompt="&gt; " style="Maple Input" layout="Normal"><Equation executable="true" style="2D Input" input-equation="" display="LUklbXJvd0c2Iy9JK21vZHVsZW5hbWVHNiJJLFR5cGVzZXR0aW5nR0koX3N5c2xpYkdGJzYlLUkjbW9HRiQ2LlEhRicvJSVzaXplR1EjMTRGJy8lLG1hdGh2YXJpYW50R1Enbm9ybWFsRicvJSZmZW5jZUdRJmZhbHNlRicvJSpzZXBhcmF0b3JHRjcvJSlzdHJldGNoeUdGNy8lKnN5bW1ldHJpY0dGNy8lKGxhcmdlb3BHRjcvJS5tb3ZhYmxlbGltaXRzR0Y3LyUnYWNjZW50R0Y3LyUnbHNwYWNlR1EsMC4yMjIyMjIyZW1GJy8lJ3JzcGFjZUdGRi8lK2V4ZWN1dGFibGVHRjdGMg==">LUklbXJvd0c2Iy9JK21vZHVsZW5hbWVHNiJJLFR5cGVzZXR0aW5nR0koX3N5c2xpYkdGJzYjLUkjbW9HRiQ2LlEhRicvJSVzaXplR1EjMTRGJy8lLG1hdGh2YXJpYW50R1Enbm9ybWFsRicvJSZmZW5jZUdRJmZhbHNlRicvJSpzZXBhcmF0b3JHRjcvJSlzdHJldGNoeUdGNy8lKnN5bW1ldHJpY0dGNy8lKGxhcmdlb3BHRjcvJS5tb3ZhYmxlbGltaXRzR0Y3LyUnYWNjZW50R0Y3LyUnbHNwYWNlR1EsMC4yMjIyMjIyZW1GJy8lJ3JzcGFjZUdGRg==</Equation></Text-field>
</Input>
</Group>
<Group view="code" hide-input="false" hide-output="false" labelreference="L8679" drawlabel="true" applyint="true" applyrational="true">
<Input><Text-field prompt="&gt; " style="Maple Input" layout="Normal"><Equation executable="true" style="2D Input" input-equation="" display="LUklbXJvd0c2Iy9JK21vZHVsZW5hbWVHNiJJLFR5cGVzZXR0aW5nR0koX3N5c2xpYkdGJzYlLUkjbW9HRiQ2LlEhRicvJSVzaXplR1EjMTRGJy8lLG1hdGh2YXJpYW50R1Enbm9ybWFsRicvJSZmZW5jZUdRJmZhbHNlRicvJSpzZXBhcmF0b3JHRjcvJSlzdHJldGNoeUdGNy8lKnN5bW1ldHJpY0dGNy8lKGxhcmdlb3BHRjcvJS5tb3ZhYmxlbGltaXRzR0Y3LyUnYWNjZW50R0Y3LyUnbHNwYWNlR1EsMC4yMjIyMjIyZW1GJy8lJ3JzcGFjZUdGRi8lK2V4ZWN1dGFibGVHRjdGMg==">LUklbXJvd0c2Iy9JK21vZHVsZW5hbWVHNiJJLFR5cGVzZXR0aW5nR0koX3N5c2xpYkdGJzYjLUkjbW9HRiQ2LlEhRicvJSVzaXplR1EjMTRGJy8lLG1hdGh2YXJpYW50R1Enbm9ybWFsRicvJSZmZW5jZUdRJmZhbHNlRicvJSpzZXBhcmF0b3JHRjcvJSlzdHJldGNoeUdGNy8lKnN5bW1ldHJpY0dGNy8lKGxhcmdlb3BHRjcvJS5tb3ZhYmxlbGltaXRzR0Y3LyUnYWNjZW50R0Y3LyUnbHNwYWNlR1EsMC4yMjIyMjIyZW1GJy8lJ3JzcGFjZUdGRg==</Equation></Text-field>
</Input>
</Group>
<Group hide-input="false" hide-output="false" labelreference="L8690" drawlabel="true">
<Input><Text-field prompt="&gt; " style="Maple Input" layout="Normal">taylor_ode := simplify(alpha * diff(ug(s)/s,s,s) + beta * diff(ug(s)/s,s) - G);</Text-field>
</Input>
<Output><Text-field style="2D Output" layout="Maple Output"><Equation executable="false" style="2D Output" display="LUklbXJvd0c2Iy9JK21vZHVsZW5hbWVHNiJJLFR5cGVzZXR0aW5nR0koX3N5c2xpYkdGJzYoLUkjbWlHRiQ2JVErdGF5bG9yX29kZUYnLyUnaXRhbGljR1EldHJ1ZUYnLyUsbWF0aHZhcmlhbnRHUSdpdGFsaWNGJy1JI21vR0YkNi1RKn4mIzg3ODg7fkYnL0YzUSdub3JtYWxGJy8lJmZlbmNlR1EmZmFsc2VGJy8lKnNlcGFyYXRvckdGPS8lKXN0cmV0Y2h5R0Y9LyUqc3ltbWV0cmljR0Y9LyUobGFyZ2VvcEdGPS8lLm1vdmFibGVsaW1pdHNHRj0vJSdhY2NlbnRHRj0vJSdsc3BhY2VHUSYwLjBlbUYnLyUncnNwYWNlR0ZMLUYjNictRjY2LVEqJnVtaW51czA7RidGOUY7Rj5GQEZCRkRGRkZIL0ZLUSwwLjIyMjIyMjJlbUYnL0ZORlUtRiM2KC1JJm1mcmFjR0YkNigtSSNtbkdGJDYkUScxMjY3MjBGJ0Y5LUZnbjYkUSUyNTczRidGOS8lLmxpbmV0aGlja25lc3NHUSIxRicvJStkZW5vbWFsaWduR1EnY2VudGVyRicvJSludW1hbGlnbkdGYm8vJSliZXZlbGxlZEdGPS1GNjYtUTEmSW52aXNpYmxlVGltZXM7RidGOUY7Rj5GQEZCRkRGRkZIRkpGTS1GIzYqLUkmbXNxcnRHRiQ2Iy1GIzYnRlEtRiM2JC1JJW1zdXBHRiQ2JS1GLDYlUSJzRidGL0YyLUZnbjYkUSIyRidGOS8lMXN1cGVyc2NyaXB0c2hpZnRHUSIwRidGOS1GNjYtUSIrRidGOUY7Rj5GQEZCRkRGRkZIRlRGVi1GZ242JEZfb0Y5RjlGZ28tSShtZmVuY2VkR0YkNiQtRiM2KC1GIzYmLUZlcTYkLUYjNiotRiM2Ji1GZ242JFEjMTBGJ0Y5RmdvLUZkcDYlRmZwLUZnbjYkUSI3RidGOUZccUY5LUY2Ni1RKCZtaW51cztGJ0Y5RjtGPkZARkJGREZGRkhGVEZWLUYjNigtRlo2KC1GZ242JFEkMTA4RidGOS1GZ242JFEiNUYnRjlGXW9GYG9GY29GZW9GZ28tRiM2JC1GZHA2JUZmcEZjc0ZccUY5LyUrZm9yZWdyb3VuZEdRKFswLDAsMF1GJy8lKXJlYWRvbmx5R0Y9RjlGX3EtRiM2KC1GWjYoLUZnbjYkUSQ5MDVGJ0Y5LUZnbjYkUSM2NEYnRjlGXW9GYG9GY29GZW9GZ28tRiM2JC1GZHA2JUZmcC1GZ242JFEiM0YnRjlGXHFGOUZqc0ZddEY5RmlyLUYjNigtRlo2KC1GZ242JFElMTYxOUYnRjktRmduNiRRJDY0MEYnRjlGXW9GYG9GY29GZW9GZ28tRiM2JEZmcEY5RmpzRl10RjlGOUY5RmdvLUZlcTYkLUYjNigtRlo2KC1GIzYmLUY2Ni1RMCZEaWZmZXJlbnRpYWxEO0YnRjlGO0Y+RkBGQkZERkZGSEZKRk1GanNGXXRGOS1GIzYmLUYjNidGZHZGZnBGanNGXXRGOUZqc0ZddEY5Rl1vRmBvRmNvRmVvRmdvLUYjNigtRiw2JVEjdWdGJ0YvRjItRjY2LVEwJkFwcGx5RnVuY3Rpb247RidGOUY7Rj5GQEZCRkRGRkZIRkpGTS1GZXE2JC1GIzYmRmZwRmpzRl10RjlGOUZqc0ZddEY5RmpzRl10RjlGOUY5Rl9xLUYjNiYtRmVxNiQtRiM2K0ZRLUYjNiZGYXJGZ28tRmRwNiVGZnAtRmduNiRRIjZGJ0Y5RlxxRjlGX3EtRiM2KEZec0Znby1GIzYkLUZkcDYlRmZwLUZnbjYkUSI0RidGOUZccUY5RmpzRl10RjlGaXItRiM2KEZhdEZnb0ZhcEZqc0ZddEY5Rl9xRmJ1RjlGOUZnb0Zbd0Y5Rl9xLUYjNigtRlo2KEZicS1GZ242JFEpMjE0MDczNjBGJ0Y5Rl1vRmBvRmNvRmVvRmdvLUYjNihGZnBGZ28tRmVxNiQtRiM2JkZhcEZpckZicUY5RjlGZ28tRmVxNiQtRiM2NUZRLUYjNiYtRmduNiRRLTI2NDk2MzY4NjQwMEYnRjlGZ28tRmRwNiVGZnBGYXJGXHFGOUZfcS1GIzYmLUZnbjYkUS04ODU2OTgxNTA0MDBGJ0Y5RmdvLUZkcDYlRmZwLUZnbjYkUSI4RidGOUZccUY5Rl9xLUYjNihGY3lGZ29GaHNGZ28tRmVxNiQtRiM2KC1GWjYoLUYjNiYtRmRwNiVGZHZGaXBGXHFGanNGXXRGOS1GIzYmLUYjNidGZHZGY3BGanNGXXRGOUZqc0ZddEY5Rl1vRmBvRmNvRmVvRmdvRlt3RmpzRl10RjlGOUY5RmlyLUYjNiYtRmduNiRRLjEwODcxOTIzOTY0MTZGJ0Y5RmdvRl94RjlGaXItRiM2KC1GZ242JFEpMzkwNjg0MzJGJ0Y5RmdvRlt1RmdvRmNbbEY5Rl9xLUYjNiYtRmduNiRRLTU5NTUzODU0NTcyOEYnRjlGZ29GaHhGOUZfcS1GIzYoLUZnbjYkUSkxNzg5NTIxNUYnRjlGZ29GZnBGZ29GY1tsRjlGaXItRiM2Ji1GZ242JFEtMTM4MjczNjAwNTI4RidGOUZnb0ZjcEY5Rl9xLUZnbjYkUSs5NzI3NDI1MTIwRidGOUY5RjlGOUZqc0ZddEY5RjlGOUZnby1GLDYlUScmIzk2MDtGJy9GMEY9RjlGZ29GZnBGOUZqc0ZddEY5RmpzRl10RjlGanNGXXRGOQ==">LCQqKiwmKiRJInNHNiIiIiMhIiIiIiJGKiNGKkYoLCgqJiwqKiRGJiIiKCIjNSokRiYiIiYjISQzIkYzKiRGJiIiJCMiJDAqIiNrRiYjISU+OyIkUydGKi1JJWRpZmZHJSpwcm90ZWN0ZWRHNiQtSSN1Z0dGJzYjRiZGJkYqRioqJiwqKiRGJiIiJyEjNSokRiYiIiUjIiQzIkYzRiUjISQwKkY6IyIlPjtGPUYqRipGQkYqRioqKEYmRiosJkYlRipGKUYqRiosNCokRiZGMSEtK2tvalxFKiRGJiIiKSItKy86KXAmKSkqJkYmRjMtRj82JEY+RiZGKiIpZ3RTQEZHIS47a1IjPigzIiomRiZGN0ZlbkYqISlLJW8hUkZKIi1HZGFRYmYqJkYmRipGZW5GKiIpOl8qeSJGJSEtRzBndCNRIiIrP15VRigqRipGKiNGKkZnbkYqSSNQaUdGQEYqRiZGKiMhJz9uNyIldEQ=</Equation></Text-field>
</Output>
</Group></Presentation-Block><Presentation-Block>
<Group view="code" hide-output="false" labelreference="L8800" drawlabel="true" applyint="true" applyrational="true" applyexponent="false">
<Input><Text-field prompt="&gt; " style="Maple Input" layout="Normal"><Equation executable="true" style="2D Input" input-equation="" display="LUklbXJvd0c2Iy9JK21vZHVsZW5hbWVHNiJJLFR5cGVzZXR0aW5nR0koX3N5c2xpYkdGJzYmLUkjbW9HRiQ2LVEiI0YnLyUsbWF0aHZhcmlhbnRHUSdub3JtYWxGJy8lJmZlbmNlR1EmZmFsc2VGJy8lKnNlcGFyYXRvckdGNC8lKXN0cmV0Y2h5R0Y0LyUqc3ltbWV0cmljR0Y0LyUobGFyZ2VvcEdGNC8lLm1vdmFibGVsaW1pdHNHRjQvJSdhY2NlbnRHRjQvJSdsc3BhY2VHUSYwLjBlbUYnLyUncnNwYWNlR0ZDLUkjbWlHRiQ2JVFMU29sdmV+VGF5bG9yJ3N+T0RFfmZvcn50aGV+Z2Vvc3Ryb3BoaWN+Zmxvd0YnLyUnaXRhbGljR1EldHJ1ZUYnL0YwUSdpdGFsaWNGJy8lK2V4ZWN1dGFibGVHRjRGLw==">NiI=</Equation></Text-field>
</Input>
</Group>
<Group hide-input="false" hide-output="false" labelreference="L8692" drawlabel="true">
<Input><Text-field prompt="&gt; " style="Maple Input" layout="Normal">sol_taylor_ode := simplify(dsolve(taylor_ode)):</Text-field>
</Input>
</Group></Presentation-Block><Presentation-Block>
<Group hide-input="false" hide-output="false" labelreference="L8694" drawlabel="true">
<Input><Text-field prompt="&gt; " style="Maple Input" layout="Normal"></Text-field>
</Input>
</Group>
<Group view="code" hide-input="false" hide-output="false" labelreference="L8695" drawlabel="true" applyint="true" applyrational="true" applyexponent="false">
<Input><Text-field prompt="&gt; " style="Maple Input" layout="Normal"><Equation executable="true" style="2D Input" input-equation="sol_taylor_ode2 := simplify(subs(_C1 = 0, sol_taylor_ode)):" display="LUklbXJvd0c2Iy9JK21vZHVsZW5hbWVHNiJJLFR5cGVzZXR0aW5nR0koX3N5c2xpYkdGJzYrLUkjbWlHRiQ2JVEwc29sX3RheWxvcl9vZGUyRicvJSdpdGFsaWNHUSV0cnVlRicvJSxtYXRodmFyaWFudEdRJ2l0YWxpY0YnLUkjbW9HRiQ2LVEifkYnL0YzUSdub3JtYWxGJy8lJmZlbmNlR1EmZmFsc2VGJy8lKnNlcGFyYXRvckdGPS8lKXN0cmV0Y2h5R0Y9LyUqc3ltbWV0cmljR0Y9LyUobGFyZ2VvcEdGPS8lLm1vdmFibGVsaW1pdHNHRj0vJSdhY2NlbnRHRj0vJSdsc3BhY2VHUSYwLjBlbUYnLyUncnNwYWNlR0ZMLUY2Ni1RKiZjb2xvbmVxO0YnRjlGO0Y+RkBGQkZERkZGSC9GS1EsMC4yNzc3Nzc4ZW1GJy9GTkZTRjUtRiw2JVEpc2ltcGxpZnlGJ0YvRjItSShtZmVuY2VkR0YkNiQtRiM2Ji1GLDYlUSVzdWJzRidGL0YyLUZZNiQtRiM2LC1GLDYlUSRfQzFGJ0YvRjJGNS1GNjYtUSI9RidGOUY7Rj5GQEZCRkRGRkZIRlJGVEY1LUkjbW5HRiQ2JFEiMEYnRjktRjY2LVEiLEYnRjlGOy9GP0YxRkBGQkZERkZGSEZKL0ZOUSwwLjMzMzMzMzNlbUYnRjUtRiw2JVEvc29sX3RheWxvcl9vZGVGJ0YvRjIvJStleGVjdXRhYmxlR0Y9RjlGOUZhcEY5RjktRjY2LVEiOkYnRjlGO0Y+RkBGQkZERkZGSEZSRlRGYXBGOQ==">QyQ+STBzb2xfdGF5bG9yX29kZTJHNiItSSlzaW1wbGlmeUc2JCUqcHJvdGVjdGVkR0koX3N5c2xpYkdGJTYjLUklc3Vic0dGKTYkL0kkX0MxR0YlIiIhSS9zb2xfdGF5bG9yX29kZUdGJSEiIg==</Equation></Text-field>
</Input>
</Group></Presentation-Block><Presentation-Block>
<Group view="code" hide-input="false" hide-output="false" labelreference="L8693" drawlabel="true" applyint="true" applyrational="true" applyexponent="false">
<Input><Text-field prompt="&gt; " style="Maple Input" layout="Normal"><Equation executable="true" style="2D Input" input-equation="" display="LUklbXJvd0c2Iy9JK21vZHVsZW5hbWVHNiJJLFR5cGVzZXR0aW5nR0koX3N5c2xpYkdGJzYlLUkjbW9HRiQ2LlEhRicvJSVzaXplR1EjMTRGJy8lLG1hdGh2YXJpYW50R1Enbm9ybWFsRicvJSZmZW5jZUdRJmZhbHNlRicvJSpzZXBhcmF0b3JHRjcvJSlzdHJldGNoeUdGNy8lKnN5bW1ldHJpY0dGNy8lKGxhcmdlb3BHRjcvJS5tb3ZhYmxlbGltaXRzR0Y3LyUnYWNjZW50R0Y3LyUnbHNwYWNlR1EsMC4yMjIyMjIyZW1GJy8lJ3JzcGFjZUdGRi8lK2V4ZWN1dGFibGVHRjdGMg==">LUklbXJvd0c2Iy9JK21vZHVsZW5hbWVHNiJJLFR5cGVzZXR0aW5nR0koX3N5c2xpYkdGJzYjLUkjbW9HRiQ2LlEhRicvJSVzaXplR1EjMTRGJy8lLG1hdGh2YXJpYW50R1Enbm9ybWFsRicvJSZmZW5jZUdRJmZhbHNlRicvJSpzZXBhcmF0b3JHRjcvJSlzdHJldGNoeUdGNy8lKnN5bW1ldHJpY0dGNy8lKGxhcmdlb3BHRjcvJS5tb3ZhYmxlbGltaXRzR0Y3LyUnYWNjZW50R0Y3LyUnbHNwYWNlR1EsMC4yMjIyMjIyZW1GJy8lJ3JzcGFjZUdGRg==</Equation></Text-field>
</Input>
</Group></Presentation-Block><Presentation-Block>
<Group view="code" hide-input="false" hide-output="false" labelreference="L8683" drawlabel="true">
<Input><Text-field prompt="&gt; " style="Maple Input" size="14" layout="Normal"></Text-field>
</Input>
</Group></Presentation-Block><Presentation-Block>
<Group view="code" hide-output="false" labelreference="L8675" drawlabel="true" applyint="true" applyrational="true" applyexponent="false">
<Input><Text-field prompt="&gt; " style="Maple Input" layout="Normal"><Equation executable="true" style="2D Input" input-equation="" display="LUklbXJvd0c2Iy9JK21vZHVsZW5hbWVHNiJJLFR5cGVzZXR0aW5nR0koX3N5c2xpYkdGJzYmLUkjbW9HRiQ2LlEiI0YnLyUlc2l6ZUdRIzE0RicvJSxtYXRodmFyaWFudEdRJ25vcm1hbEYnLyUmZmVuY2VHUSZmYWxzZUYnLyUqc2VwYXJhdG9yR0Y3LyUpc3RyZXRjaHlHRjcvJSpzeW1tZXRyaWNHRjcvJShsYXJnZW9wR0Y3LyUubW92YWJsZWxpbWl0c0dGNy8lJ2FjY2VudEdGNy8lJ2xzcGFjZUdRJjAuMGVtRicvJSdyc3BhY2VHRkYtSSNtaUdGJDYlUWhvQ29tYmluZX5tYWduZXRvc3Ryb3BoaWN+YW5kfmdlb3N0cm9waGljfmZsb3d+YW5kfnNldH5hbmd1bGFyfm1vbWVudHVtfnRvfnplcm9GJy8lJ2l0YWxpY0dRJXRydWVGJy9GM1EnaXRhbGljRicvJStleGVjdXRhYmxlR0Y3RjI=">NiI=</Equation></Text-field>
</Input>
</Group>
<Group hide-input="false" hide-output="false" labelreference="L6588" drawlabel="true">
<Input><Text-field prompt="&gt; " style="Maple Input" layout="Normal">u_total_cyl_t := simplify(u_cyl[2] + rhs(sol_taylor_ode2)):</Text-field>
</Input>
</Group>
<Group view="code" hide-output="false" labelreference="L6592" drawlabel="true">
<Input><Text-field prompt="&gt; " style="Maple Input" layout="Normal"><Equation executable="true" style="2D Input" input-equation="" display="LUklbXJvd0c2Iy9JK21vZHVsZW5hbWVHNiJJLFR5cGVzZXR0aW5nR0koX3N5c2xpYkdGJzYnLUkjbW9HRiQ2LlEiI0YnLyUlc2l6ZUdRIzE0RicvJSxtYXRodmFyaWFudEdRJ25vcm1hbEYnLyUmZmVuY2VHUSZmYWxzZUYnLyUqc2VwYXJhdG9yR0Y3LyUpc3RyZXRjaHlHRjcvJSpzeW1tZXRyaWNHRjcvJShsYXJnZW9wR0Y3LyUubW92YWJsZWxpbWl0c0dGNy8lJ2FjY2VudEdGNy8lJ2xzcGFjZUdRJjAuMGVtRicvJSdyc3BhY2VHRkYtSSNtaUdGJDYmUVNjYWxjdWxhdGV+Y29uc3RhbnR+c29+dGhlfmFuZ3VsYXJ+bW9tZW50dW1+aXN+emVyb0YnRi8vJSdpdGFsaWNHUSV0cnVlRicvRjNRJ2l0YWxpY0YnRi8vJStleGVjdXRhYmxlR0Y3RjI=">NiI=</Equation></Text-field>
</Input>
</Group>
<Group hide-input="false" hide-output="false" labelreference="L6589" drawlabel="true">
<Input><Text-field prompt="&gt; " style="Maple Input" layout="Normal">angular_momentum_t := int(int(int(u_total_cyl_t * s, phi = 0 .. 2*Pi), z = -sqrt(1-s^2) .. sqrt(1-s^2)), s = 0 .. 1):</Text-field>
</Input>
</Group>
<Group view="code" hide-input="false" hide-output="false" labelreference="L6609" drawlabel="true">
<Input><Text-field prompt="&gt; " style="Maple Input" layout="Normal"><Equation executable="true" style="2D Input" input-equation="" display="LUklbXJvd0c2Iy9JK21vZHVsZW5hbWVHNiJJLFR5cGVzZXR0aW5nR0koX3N5c2xpYkdGJzYmLUkjbW9HRiQ2LVEifkYnLyUsbWF0aHZhcmlhbnRHUSdub3JtYWxGJy8lJmZlbmNlR1EmZmFsc2VGJy8lKnNlcGFyYXRvckdGNC8lKXN0cmV0Y2h5R0Y0LyUqc3ltbWV0cmljR0Y0LyUobGFyZ2VvcEdGNC8lLm1vdmFibGVsaW1pdHNHRjQvJSdhY2NlbnRHRjQvJSdsc3BhY2VHUSYwLjBlbUYnLyUncnNwYWNlR0ZDRisvJStleGVjdXRhYmxlR0Y0Ri8=">NiI=</Equation></Text-field>
</Input>
</Group>
<Group view="code" hide-input="false" hide-output="false" labelreference="L6615" drawlabel="true" applyint="true" applyrational="true">
<Input><Text-field prompt="&gt; " style="Maple Input" layout="Normal"></Text-field>
</Input>
</Group>
<Group view="code" hide-input="false" hide-output="false" labelreference="L6613" drawlabel="true" applyint="true" applyrational="true">
<Input><Text-field prompt="&gt; " style="Maple Input" layout="Normal">C_val_t := solve(Quadrature(int(int(u_total_cyl_t*s, phi = 0 .. 2*Pi), z = -sqrt(-s^2+1) .. sqrt(-s^2+1)),s=0..1,method=gaussian[50]),_C2):</Text-field>
</Input>
</Group>
<Group view="code" hide-input="false" hide-output="false" labelreference="L6606" drawlabel="true">
<Input><Text-field prompt="&gt; " style="Maple Input" layout="Normal"><Equation executable="true" style="2D Input" input-equation="" display="LUklbXJvd0c2Iy9JK21vZHVsZW5hbWVHNiJJLFR5cGVzZXR0aW5nR0koX3N5c2xpYkdGJzYlLUkjbW9HRiQ2LlEhRicvJSVzaXplR1EjMTRGJy8lLG1hdGh2YXJpYW50R1Enbm9ybWFsRicvJSZmZW5jZUdRJmZhbHNlRicvJSpzZXBhcmF0b3JHRjcvJSlzdHJldGNoeUdGNy8lKnN5bW1ldHJpY0dGNy8lKGxhcmdlb3BHRjcvJS5tb3ZhYmxlbGltaXRzR0Y3LyUnYWNjZW50R0Y3LyUnbHNwYWNlR1EsMC4yMjIyMjIyZW1GJy8lJ3JzcGFjZUdGRi8lK2V4ZWN1dGFibGVHRjdGMg==">LUklbXJvd0c2Iy9JK21vZHVsZW5hbWVHNiJJLFR5cGVzZXR0aW5nR0koX3N5c2xpYkdGJzYjLUkjbW9HRiQ2LlEhRicvJSVzaXplR1EjMTRGJy8lLG1hdGh2YXJpYW50R1Enbm9ybWFsRicvJSZmZW5jZUdRJmZhbHNlRicvJSpzZXBhcmF0b3JHRjcvJSlzdHJldGNoeUdGNy8lKnN5bW1ldHJpY0dGNy8lKGxhcmdlb3BHRjcvJS5tb3ZhYmxlbGltaXRzR0Y3LyUnYWNjZW50R0Y3LyUnbHNwYWNlR1EsMC4yMjIyMjIyZW1GJy8lJ3JzcGFjZUdGRg==</Equation></Text-field>
</Input>
</Group>
<Group view="code" hide-input="false" hide-output="false" labelreference="L6586" drawlabel="true">
<Input><Text-field prompt="&gt; " style="Maple Input" layout="Normal"><Equation executable="true" style="2D Input" input-equation="u_res_t := subs(_C2 = C_val_t, sol_taylor_ode2):" display="LUklbXJvd0c2Iy9JK21vZHVsZW5hbWVHNiJJLFR5cGVzZXR0aW5nR0koX3N5c2xpYkdGJzYpLUkjbWlHRiQ2JVEodV9yZXNfdEYnLyUnaXRhbGljR1EldHJ1ZUYnLyUsbWF0aHZhcmlhbnRHUSdpdGFsaWNGJy1JI21vR0YkNi1RKiZjb2xvbmVxO0YnL0YzUSdub3JtYWxGJy8lJmZlbmNlR1EmZmFsc2VGJy8lKnNlcGFyYXRvckdGPS8lKXN0cmV0Y2h5R0Y9LyUqc3ltbWV0cmljR0Y9LyUobGFyZ2VvcEdGPS8lLm1vdmFibGVsaW1pdHNHRj0vJSdhY2NlbnRHRj0vJSdsc3BhY2VHUSwwLjI3Nzc3NzhlbUYnLyUncnNwYWNlR0ZMLUYsNiVRJXN1YnNGJ0YvRjItSShtZmVuY2VkR0YkNiQtRiM2KS1GLDYlUSRfQzJGJ0YvRjItRjY2LVEiPUYnRjlGO0Y+RkBGQkZERkZGSEZKRk0tRiw2JVEoQ192YWxfdEYnRi9GMi1GNjYtUSIsRidGOUY7L0Y/RjFGQEZCRkRGRkZIL0ZLUSYwLjBlbUYnL0ZOUSwwLjMzMzMzMzNlbUYnLUYsNiVRMHNvbF90YXlsb3Jfb2RlMkYnRi9GMi8lK2V4ZWN1dGFibGVHRj1GOUY5LUY2Ni1RIjpGJ0Y5RjtGPkZARkJGREZGRkhGSkZNRmVvRjk=">QyQ+SSh1X3Jlc190RzYiLUklc3Vic0clKnByb3RlY3RlZEc2JC9JJF9DMkdGJUkoQ192YWxfdEdGJUkwc29sX3RheWxvcl9vZGUyR0YlISIi</Equation></Text-field>
</Input>
</Group>
<Group view="code" hide-output="false" labelreference="L6585" drawlabel="true">
<Input><Text-field prompt="&gt; " style="Maple Input" layout="Normal"><Equation executable="true" style="2D Input" input-equation="plot(rhs(u_res_t), s = 0 .. 1):" display="LUklbXJvd0c2Iy9JK21vZHVsZW5hbWVHNiJJLFR5cGVzZXR0aW5nR0koX3N5c2xpYkdGJzYnLUkjbWlHRiQ2JVElcGxvdEYnLyUnaXRhbGljR1EldHJ1ZUYnLyUsbWF0aHZhcmlhbnRHUSdpdGFsaWNGJy1JKG1mZW5jZWRHRiQ2JC1GIzYuLUYsNiVRJHJoc0YnRi9GMi1GNjYkLUYjNiUtRiw2JVEodV9yZXNfdEYnRi9GMi8lK2V4ZWN1dGFibGVHUSZmYWxzZUYnL0YzUSdub3JtYWxGJ0ZHLUkjbW9HRiQ2LVEiLEYnRkcvJSZmZW5jZUdGRi8lKnNlcGFyYXRvckdGMS8lKXN0cmV0Y2h5R0ZGLyUqc3ltbWV0cmljR0ZGLyUobGFyZ2VvcEdGRi8lLm1vdmFibGVsaW1pdHNHRkYvJSdhY2NlbnRHRkYvJSdsc3BhY2VHUSYwLjBlbUYnLyUncnNwYWNlR1EsMC4zMzMzMzMzZW1GJy1GLDYlUSJzRidGL0YyLUZKNi1RIj1GJ0ZHRk0vRlBGRkZRRlNGVUZXRlkvRmZuUSwwLjI3Nzc3NzhlbUYnL0ZpbkZjby1JI21uR0YkNiRRIjBGJ0ZHLUZKNi1RIn5GJ0ZHRk1GYW9GUUZTRlVGV0ZZRmVuL0ZpbkZnbi1GSjYtUSMuLkYnRkdGTUZhb0ZRRlNGVUZXRlkvRmZuUSwwLjIyMjIyMjJlbUYnRlxwLUZmbzYkUSIxRidGR0ZJRkRGR0ZHLUZKNi1RIjpGJ0ZHRk1GYW9GUUZTRlVGV0ZZRmJvRmRvRkRGRw==">QyQtSSVwbG90RzYiNiQtSSRyaHNHJSpwcm90ZWN0ZWRHNiNJKHVfcmVzX3RHRiUvSSJzR0YlOyIiISIiIiEiIg==</Equation></Text-field>
</Input>
<Output><Text-field style="HyperlinkWarning" layout="HyperlinkWarning"><Hyperlink linktarget="http://www.maplesoft.com/support/help/errors/view.aspx?path=Warning,%20expecting%20only%20range%20variable%20s%20in%20expression%20-1%2F33449*s*(-336*Int((640*s%5E4-1168*s%5E2+535)%5E(264%2F535)*(788582400*s%5E10-2636006400*s%5E8+3235691656*s%5E6-1772436148*s%5E4+411528573*s%5E2-28950670)*s%5E(1619%2F535)%2F(1%2F(" hyperlink="true"><Font style="HyperlinkWarning">Warning, expecting only range variable s in expression -1/33449*s*(-336*Int((640*s^4-1168*s^2+535)^(264/535)*(788582400*s^10-2636006400*s^8+3235691656*s^6-1772436148*s^4+411528573*s^2-28950670)*s^(1619/535)/(1/(s^2-1))^(1/2)*((I*21^(1/2)+80*s^2-73)/(I*21^(1/2)-80*s^2+73))^(304/1605*I*21^(1/2)),s)*Int(1/s^(2689/535)/(640*s^4-1168*s^2+535)^(799/535)*(1/(s^2-1))^(1/2)*((I*21^(1/2)+80*s^2-73)/(I*21^(1/2)-80*s^2+73))^(-304/1605*I*21^(1/2)),s)+336*Int((640*s^4-1168*s^2+535)^(264/535)*(788582400*s^10-2636006400*s^8+3235691656*s^6-1772436148*s^4+411528573*s^2-28950670)*s^(1619/535)*Int(1/s^(2689/535)/(640*s^4-1168*s^2+535)^(799/535)*(1/(s^2-1))^(1/2)*((I*21^(1/2)+80*s^2-73)/(I*21^(1/2)-80*s^2+73))^(-304/1605*I*21^(1/2)),s)/(1/(s^2-1))^(1/2)*((I*21^(1/2)+80*s^2-73)/(I*21^(1/2)-80*s^2+73))^(304/1605*I*21^(1/2)),s)-33449*RootOf(Quadrature(277200/2573*s^2*Pi*(-s^2+1)^(7/2)+1164240/2573*(-s^2+1)^(5/2)*Pi*s^4-1106028/2573*s^2*Pi*(-s^2+1)^(5/2)+1940400/2573*(-s^2+1)^(3/2)*Pi*s^6-3686760/2573*(-s^2+1)^(3/2)*Pi*s^4+1617000/2573*s^2*Pi*(-s^2+1)^(3/2)+1053360/2573*s^8*Pi*(-s^2+1)^(1/2)-3024252/2573*s^6*Pi*(-s^2+1)^(1/2)+2759064/2573*s^4*Pi*(-s^2+1)^(1/2)-38909700480/33449*s^2*Pi*(-s^2+1)^(1/2)*Int(1/s^(2689/535)/(640*s^4-1168*s^2+535)^(799/535)*(1/(s^2-1))^(1/2)*((I*21^(1/2)+80*s^2-73)/(I*21^(1/2)-80*s^2+73))^(-304/1605*I*21^(1/2)),s)*Int((640*s^4-1168*s^2+535)^(264/535)*s^(1619/535)/(1/(s^2-1))^(1/2)*((I*21^(1/2)+80*s^2-73)/(I*21^(1/2)-80*s^2+73))^(304/1605*I*21^(1/2)),s)+553094402112/33449*s^2*Pi*(-s^2+1)^(1/2)*Int(1/s^(2689/535)/(640*s^4-1168*s^2+535)^(799/535)*(1/(s^2-1))^(1/2)*((I*21^(1/2)+80*s^2-73)/(I*21^(1/2)-80*s^2+73))^(-304/1605*I*21^(1/2)),s)*Int((640*s^4-1168*s^2+535)^(264/535)*s^(2689/535)/(1/(s^2-1))^(1/2)*((I*21^(1/2)+80*s^2-73)/(I*21^(1/2)-80*s^2+73))^(304/1605*I*21^(1/2)),s)-2382154182912/33449*s^2*Pi*(-s^2+1)^(1/2)*Int(1/s^(2689/535)/(640*s^4-1168*s^2+535)^(799/535)*(1/(s^2-1))^(1/2)*((I*21^(1/2)+80*s^2-73)/(I*21^(1/2)-80*s^2+73))^(-304/1605*I*21^(1/2)),s)*Int((640*s^4-1168*s^2+535)^(264/535)*s^(3759/535)/(1/(s^2-1))^(1/2)*((I*21^(1/2)+80*s^2-73)/(I*21^(1/2)-80*s^2+73))^(304/1605*I*21^(1/2)),s)+4348769585664/33449*s^2*Pi*(-s^2+1)^(1/2)*Int(1/s^(2689/535)/(640*s^4-1168*s^2+535)^(799/535)*(1/(s^2-1))^(1/2)*((I*21^(1/2)+80*s^2-73)/(I*21^(1/2)-80*s^2+73))^(-304/1605*I*21^(1/2)),s)*Int((640*s^4-1168*s^2+535)^(264/535)*s^(4829/535)/(1/(s^2-1))^(1/2)*((I*21^(1/2)+80*s^2-73)/(I*21^(1/2)-80*s^2+73))^(304/1605*I*21^(1/2)),s)-3542792601600/33449*s^2*Pi*(-s^2+1)^(1/2)*Int(1/s^(2689/535)/(640*s^4-1168*s^2+535)^(799/535)*(1/(s^2-1))^(1/2)*((I*21^(1/2)+80*s^2-73)/(I*21^(1/2)-80*s^2+73))^(-304/1605*I*21^(1/2)),s)*Int((640*s^4-1168*s^2+535)^(264/535)*s^(5899/535)/(1/(s^2-1))^(1/2)*((I*21^(1/2)+80*s^2-73)/(I*21^(1/2)-80*s^2+73))^(304/1605*I*21^(1/2)),s)+1059854745600/33449*s^2*Pi*(-s^2+1)^(1/2)*Int(1/s^(2689/535)/(640*s^4-1168*s^2+535)^(799/535)*(1/(s^2-1))^(1/2)*((I*21^(1/2)+80*s^2-73)/(I*21^(1/2)-80*s^2+73))^(-304/1605*I*21^(1/2)),s)*Int((640*s^4-1168*s^2+535)^(264/535)*s^(6969/535)/(1/(s^2-1))^(1/2)*((I*21^(1/2)+80*s^2-73)/(I*21^(1/2)-80*s^2+73))^(304/1605*I*21^(1/2)),s)+4*s^2*Pi*(-s^2+1)^(1/2)*_Z+38909700480/33449*s^2*Pi*(-s^2+1)^(1/2)*Int((640*s^4-1168*s^2+535)^(264/535)*s^(1619/535)*Int(1/s^(2689/535)/(640*s^4-1168*s^2+535)^(799/535)*(1/(s^2-1))^(1/2)*((I*21^(1/2)+80*s^2-73)/(I*21^(1/2)-80*s^2+73))^(-304/1605*I*21^(1/2)),s)/(1/(s^2-1))^(1/2)*((I*21^(1/2)+80*s^2-73)/(I*21^(1/2)-80*s^2+73))^(304/1605*I*21^(1/2)),s)-553094402112/33449*s^2*Pi*(-s^2+1)^(1/2)*Int((640*s^4-1168*s^2+535)^(264/535)*s^(2689/535)*Int(1/s^(2689/535)/(640*s^4-1168*s^2+535)^(799/535)*(1/(s^2-1))^(1/2)*((I*21^(1/2)+80*s^2-73)/(I*21^(1/2)-80*s^2+73))^(-304/1605*I*21^(1/2)),s)/(1/(s^2-1))^(1/2)*((I*21^(1/2)+80*s^2-73)/(I*21^(1/2)-80*s^2+73))^(304/1605*I*21^(1/2)),s)+2382154182912/33449*s^2*Pi*(-s^2+1)^(1/2)*Int((640*s^4-1168*s^2+535)^(264/535)*s^(3759/535)*Int(1/s^(2689/535)/(640*s^4-1168*s^2+535)^(799/535)*(1/(s^2-1))^(1/2)*((I*21^(1/2)+80*s^2-73)/(I*21^(1/2)-80*s^2+73))^(-304/1605*I*21^(1/2)),s)/(1/(s^2-1))^(1/2)*((I*21^(1/2)+80*s^2-73)/(I*21^(1/2)-80*s^2+73))^(304/1605*I*21^(1/2)),s)-4348769585664/33449*s^2*Pi*(-s^2+1)^(1/2)*Int((640*s^4-1168*s^2+535)^(264/535)*s^(4829/535)*Int(1/s^(2689/535)/(640*s^4-1168*s^2+535)^(799/535)*(1/(s^2-1))^(1/2)*((I*21^(1/2)+80*s^2-73)/(I*21^(1/2)-80*s^2+73))^(-304/1605*I*21^(1/2)),s)/(1/(s^2-1))^(1/2)*((I*21^(1/2)+80*s^2-73)/(I*21^(1/2)-80*s^2+73))^(304/1605*I*21^(1/2)),s)+3542792601600/33449*s^2*Pi*(-s^2+1)^(1/2)*Int((640*s^4-1168*s^2+535)^(264/535)*s^(5899/535)*Int(1/s^(2689/535)/(640*s^4-1168*s^2+535)^(799/535)*(1/(s^2-1))^(1/2)*((I*21^(1/2)+80*s^2-73)/(I*21^(1/2)-80*s^2+73))^(-304/1605*I*21^(1/2)),s)/(1/(s^2-1))^(1/2)*((I*21^(1/2)+80*s^2-73)/(I*21^(1/2)-80*s^2+73))^(304/1605*I*21^(1/2)),s)-1059854745600/33449*s^2*Pi*(-s^2+1)^(1/2)*Int((640*s^4-1168*s^2+535)^(264/535)*s^(6969/535)*Int(1/s^(2689/535)/(640*s^4-1168*s^2+535)^(799/535)*(1/(s^2-1))^(1/2)*((I*21^(1/2)+80*s^2-73)/(I*21^(1/2)-80*s^2+73))^(-304/1605*I*21^(1/2)),s)/(1/(s^2-1))^(1/2)*((I*21^(1/2)+80*s^2-73)/(I*21^(1/2)-80*s^2+73))^(304/1605*I*21^(1/2)),s)-788172/2573*s^2*Pi*(-s^2+1)^(1/2),s = 0 .. 1,method = gaussian[50]))) to be plotted but found names [method, Quadrature, gaussian[50]]</Font></Hyperlink></Text-field>
</Output>
</Group></Presentation-Block><Presentation-Block>
<Group view="code" hide-output="false" labelreference="L6593" drawlabel="true" applyint="true" applyrational="true" applyexponent="false">
<Input><Text-field prompt="&gt; " style="Maple Input" layout="Normal"><Equation executable="true" style="2D Input" input-equation="" display="LUklbXJvd0c2Iy9JK21vZHVsZW5hbWVHNiJJLFR5cGVzZXR0aW5nR0koX3N5c2xpYkdGJzYlLUkjbW9HRiQ2LlEhRicvJSVzaXplR1EjMTRGJy8lLG1hdGh2YXJpYW50R1Enbm9ybWFsRicvJSZmZW5jZUdRJmZhbHNlRicvJSpzZXBhcmF0b3JHRjcvJSlzdHJldGNoeUdGNy8lKnN5bW1ldHJpY0dGNy8lKGxhcmdlb3BHRjcvJS5tb3ZhYmxlbGltaXRzR0Y3LyUnYWNjZW50R0Y3LyUnbHNwYWNlR1EsMC4yMjIyMjIyZW1GJy8lJ3JzcGFjZUdGRi8lK2V4ZWN1dGFibGVHRjdGMg==">LUklbXJvd0c2Iy9JK21vZHVsZW5hbWVHNiJJLFR5cGVzZXR0aW5nR0koX3N5c2xpYkdGJzYjLUkjbW9HRiQ2LlEhRicvJSVzaXplR1EjMTRGJy8lLG1hdGh2YXJpYW50R1Enbm9ybWFsRicvJSZmZW5jZUdRJmZhbHNlRicvJSpzZXBhcmF0b3JHRjcvJSlzdHJldGNoeUdGNy8lKnN5bW1ldHJpY0dGNy8lKGxhcmdlb3BHRjcvJS5tb3ZhYmxlbGltaXRzR0Y3LyUnYWNjZW50R0Y3LyUnbHNwYWNlR1EsMC4yMjIyMjIyZW1GJy8lJ3JzcGFjZUdGRg==</Equation></Text-field>
</Input>
</Group></Presentation-Block><Presentation-Block>
<Group view="code" hide-output="false" labelreference="L8808" drawlabel="true" applyint="true" applyrational="true">
<Input><Text-field prompt="&gt; " style="Maple Input" layout="Normal"><Equation executable="true" style="2D Input" input-equation="" display="LUklbXJvd0c2Iy9JK21vZHVsZW5hbWVHNiJJLFR5cGVzZXR0aW5nR0koX3N5c2xpYkdGJzYmLUkjbW9HRiQ2LlEiI0YnLyUlc2l6ZUdRIzIwRicvJSxtYXRodmFyaWFudEdRJ25vcm1hbEYnLyUmZmVuY2VHUSZmYWxzZUYnLyUqc2VwYXJhdG9yR0Y3LyUpc3RyZXRjaHlHRjcvJSpzeW1tZXRyaWNHRjcvJShsYXJnZW9wR0Y3LyUubW92YWJsZWxpbWl0c0dGNy8lJ2FjY2VudEdGNy8lJ2xzcGFjZUdRJjAuMGVtRicvJSdyc3BhY2VHRkYtSSNtaUdGJDYmUURudW1lcmljYWx+c29sdXRpb25+Rm9yflRheWxvcidzfk9ERUYnRi8vJSdpdGFsaWNHUSV0cnVlRicvRjNRJ2l0YWxpY0YnLyUrZXhlY3V0YWJsZUdGN0Yy">NiI=</Equation></Text-field>
</Input>
</Group>
<Group view="code" hide-input="false" hide-output="false" labelreference="L8810" drawlabel="true" applyint="true" applyrational="true" applyexponent="false">
<Input><Text-field prompt="&gt; " style="Maple Input" layout="Normal"><Equation executable="true" style="2D Input" input-equation="N := 50;" display="LUklbXJvd0c2Iy9JK21vZHVsZW5hbWVHNiJJLFR5cGVzZXR0aW5nR0koX3N5c2xpYkdGJzYrLUkjbWlHRiQ2JVEiTkYnLyUnaXRhbGljR1EldHJ1ZUYnLyUsbWF0aHZhcmlhbnRHUSdpdGFsaWNGJy1JI21vR0YkNi1RKiZjb2xvbmVxO0YnL0YzUSdub3JtYWxGJy8lJmZlbmNlR1EmZmFsc2VGJy8lKnNlcGFyYXRvckdGPS8lKXN0cmV0Y2h5R0Y9LyUqc3ltbWV0cmljR0Y9LyUobGFyZ2VvcEdGPS8lLm1vdmFibGVsaW1pdHNHRj0vJSdhY2NlbnRHRj0vJSdsc3BhY2VHUSwwLjI3Nzc3NzhlbUYnLyUncnNwYWNlR0ZMLUkjbW5HRiQ2JFEjNTBGJ0Y5LUY2Ni1RIjtGJ0Y5RjsvRj9GMUZARkJGREZGRkgvRktRJjAuMGVtRidGTS1GNjYtUSJ+RidGOUY7Rj5GQEZCRkRGRkZIRlcvRk5GWC1GNjYtUSIjRidGOUY7Rj5GQEZCRkRGRkZIRldGZm4tRiw2JVE9fm9yZGVyfm9mfmNoZWJ5c2V2fmV4cGFuc2lvbkYnRi9GMi8lK2V4ZWN1dGFibGVHRj1GOQ==">QyQ+SSJORzYiIiNdIiIi</Equation></Text-field>
</Input>
<Output><Text-field style="2D Output" layout="Maple Output"><Equation executable="false" style="2D Output" display="LUklbXJvd0c2Iy9JK21vZHVsZW5hbWVHNiJJLFR5cGVzZXR0aW5nR0koX3N5c2xpYkdGJzYoLUkjbWlHRiQ2JVEiTkYnLyUnaXRhbGljR1EldHJ1ZUYnLyUsbWF0aHZhcmlhbnRHUSdpdGFsaWNGJy1JI21vR0YkNi1RKn4mIzg3ODg7fkYnL0YzUSdub3JtYWxGJy8lJmZlbmNlR1EmZmFsc2VGJy8lKnNlcGFyYXRvckdGPS8lKXN0cmV0Y2h5R0Y9LyUqc3ltbWV0cmljR0Y9LyUobGFyZ2VvcEdGPS8lLm1vdmFibGVsaW1pdHNHRj0vJSdhY2NlbnRHRj0vJSdsc3BhY2VHUSYwLjBlbUYnLyUncnNwYWNlR0ZMLUkjbW5HRiQ2JFEjNTBGJ0Y5LyUrZm9yZWdyb3VuZEdRKFswLDAsMF1GJy8lKXJlYWRvbmx5R0Y9Rjk=">IiNd</Equation></Text-field>
</Output>
</Group></Presentation-Block><Presentation-Block>
<Group view="code" hide-input="false" hide-output="false" labelreference="L8840" drawlabel="true" applyint="true" applyrational="true">
<Input><Text-field prompt="&gt; " style="Maple Input" layout="Normal"><Equation executable="true" style="2D Input" input-equation="M := VectorCalculus:-`+`(N, 1):" display="LUklbXJvd0c2Iy9JK21vZHVsZW5hbWVHNiJJLFR5cGVzZXR0aW5nR0koX3N5c2xpYkdGJzYtLUkjbWlHRiQ2JVEiTUYnLyUnaXRhbGljR1EldHJ1ZUYnLyUsbWF0aHZhcmlhbnRHUSdpdGFsaWNGJy1JI21vR0YkNi1RKiZjb2xvbmVxO0YnL0YzUSdub3JtYWxGJy8lJmZlbmNlR1EmZmFsc2VGJy8lKnNlcGFyYXRvckdGPS8lKXN0cmV0Y2h5R0Y9LyUqc3ltbWV0cmljR0Y9LyUobGFyZ2VvcEdGPS8lLm1vdmFibGVsaW1pdHNHRj0vJSdhY2NlbnRHRj0vJSdsc3BhY2VHUSwwLjI3Nzc3NzhlbUYnLyUncnNwYWNlR0ZMLUYsNiVRIk5GJ0YvRjItRjY2LVEiK0YnRjlGO0Y+RkBGQkZERkZGSC9GS1EsMC4yMjIyMjIyZW1GJy9GTkZWLUkjbW5HRiQ2JFEiMUYnRjktRjY2LVEiOkYnRjlGO0Y+RkBGQkZERkZGSEZKRk0tRjY2LVEifkYnRjlGO0Y+RkBGQkZERkZGSC9GS1EmMC4wZW1GJy9GTkZdby1GNjYtUSIjRidGOUY7Rj5GQEZCRkRGRkZIRlxvRl5vLUYsNiVRT35vcmRlcn5vZn5leHBhbnNpb25+aW5jbHVkaW5nfmxvZ2FyaXRobWljfnRlcm1GJ0YvRjIvJStleGVjdXRhYmxlR0Y9Rjk=">QyQ+SSJNRzYiLUkiK0c2JCUqcHJvdGVjdGVkRy9JK21vZHVsZW5hbWVHRiVJL1ZlY3RvckNhbGN1bHVzRzYkRilJKF9zeXNsaWJHRiU2JEkiTkdGJSIiIiEiIg==</Equation></Text-field>
</Input>
</Group>
<Group view="code" hide-input="false" hide-output="false" labelreference="L8839" drawlabel="true" applyint="true" applyrational="true">
<Input><Text-field prompt="&gt; " style="Maple Input" layout="Normal"><Equation executable="true" style="2D Input" input-equation="with(orthopoly):" display="LUklbXJvd0c2Iy9JK21vZHVsZW5hbWVHNiJJLFR5cGVzZXR0aW5nR0koX3N5c2xpYkdGJzYnLUkjbWlHRiQ2JVEld2l0aEYnLyUnaXRhbGljR1EldHJ1ZUYnLyUsbWF0aHZhcmlhbnRHUSdpdGFsaWNGJy1JKG1mZW5jZWRHRiQ2JC1GIzYlLUYsNiVRKm9ydGhvcG9seUYnRi9GMi8lK2V4ZWN1dGFibGVHUSZmYWxzZUYnL0YzUSdub3JtYWxGJ0ZALUkjbW9HRiQ2LVEiOkYnRkAvJSZmZW5jZUdGPy8lKnNlcGFyYXRvckdGPy8lKXN0cmV0Y2h5R0Y/LyUqc3ltbWV0cmljR0Y/LyUobGFyZ2VvcEdGPy8lLm1vdmFibGVsaW1pdHNHRj8vJSdhY2NlbnRHRj8vJSdsc3BhY2VHUSwwLjI3Nzc3NzhlbUYnLyUncnNwYWNlR0ZWRj1GQA==">QyQtSSV3aXRoRzYkJSpwcm90ZWN0ZWRHSShfc3lzbGliRzYiNiNJKm9ydGhvcG9seUdGJSEiIg==</Equation></Text-field>
</Input>
</Group></Presentation-Block><Presentation-Block>
<Group view="code" hide-output="false" labelreference="L8838" drawlabel="true" applyint="true" applyrational="true" applyexponent="false">
<Input><Text-field prompt="&gt; " style="Maple Input" layout="Normal"><Equation executable="true" style="2D Input" input-equation="" display="LUklbXJvd0c2Iy9JK21vZHVsZW5hbWVHNiJJLFR5cGVzZXR0aW5nR0koX3N5c2xpYkdGJzYlLUkjbW9HRiQ2LlEhRicvJSVzaXplR1EjMTRGJy8lLG1hdGh2YXJpYW50R1Enbm9ybWFsRicvJSZmZW5jZUdRJmZhbHNlRicvJSpzZXBhcmF0b3JHRjcvJSlzdHJldGNoeUdGNy8lKnN5bW1ldHJpY0dGNy8lKGxhcmdlb3BHRjcvJS5tb3ZhYmxlbGltaXRzR0Y3LyUnYWNjZW50R0Y3LyUnbHNwYWNlR1EsMC4yMjIyMjIyZW1GJy8lJ3JzcGFjZUdGRi8lK2V4ZWN1dGFibGVHRjdGMg==">JSFH</Equation></Text-field>
</Input>
</Group>
<Group view="code" hide-input="false" hide-output="false" labelreference="L8833" drawlabel="true" applyint="true" applyrational="true">
<Input><Text-field prompt="&gt; " style="Maple Input" layout="Normal"><Equation executable="true" style="2D Input" input-equation="Taylor_chebsum := add(VectorCalculus:-`*`(VectorCalculus:-`*`(a_t || n, s), T(n, VectorCalculus:-`+`(VectorCalculus:-`*`(2, s^2), -1))), n = 1 .. N):" display="LUklbXJvd0c2Iy9JK21vZHVsZW5hbWVHNiJJLFR5cGVzZXR0aW5nR0koX3N5c2xpYkdGJzYqLUkjbWlHRiQ2JVEvVGF5bG9yX2NoZWJzdW1GJy8lJ2l0YWxpY0dRJXRydWVGJy8lLG1hdGh2YXJpYW50R1EnaXRhbGljRictSSNtb0dGJDYtUSJ+RicvRjNRJ25vcm1hbEYnLyUmZmVuY2VHUSZmYWxzZUYnLyUqc2VwYXJhdG9yR0Y9LyUpc3RyZXRjaHlHRj0vJSpzeW1tZXRyaWNHRj0vJShsYXJnZW9wR0Y9LyUubW92YWJsZWxpbWl0c0dGPS8lJ2FjY2VudEdGPS8lJ2xzcGFjZUdRJjAuMGVtRicvJSdyc3BhY2VHRkwtRjY2LVEqJmNvbG9uZXE7RidGOUY7Rj5GQEZCRkRGRkZIL0ZLUSwwLjI3Nzc3NzhlbUYnL0ZORlMtRiw2JVEkYWRkRidGL0YyLUkobWZlbmNlZEdGJDYkLUYjNjQtRiw2JVEkYV90RidGL0YyLUY2Ni1RJyZzcGFyO0YnRjlGO0Y+RkBGQkZERkZGSEZSRlQtRiw2JVEibkYnRi9GMi1GNjYtUScmc2RvdDtGJ0Y5RjtGPkZARkJGREZGRkhGSkZNLUYsNiVRInNGJ0YvRjJGYG8tRiw2JVEiVEYnRi9GMi1GWTYkLUYjNitGXW8tRjY2LVEiLEYnRjlGOy9GP0YxRkBGQkZERkZGSEZKL0ZOUSwwLjMzMzMzMzNlbUYnLUkjbW5HRiQ2JFEiMkYnRjlGNS1JJW1zdXBHRiQ2JUZjby1GIzYlRmNwRi9GMi8lMXN1cGVyc2NyaXB0c2hpZnRHUSIwRictRjY2LVEoJm1pbnVzO0YnRjlGO0Y+RkBGQkZERkZGSC9GS1EsMC4yMjIyMjIyZW1GJy9GTkZjcS1GZHA2JFEiMUYnRjkvJStleGVjdXRhYmxlR0Y9RjlGOUZdcEY1Rl1vLUY2Ni1RIj1GJ0Y5RjtGPkZARkJGREZGRkhGUkZURmVxRjUtRjY2LVEjLi5GJ0Y5RjtGPkZARkJGREZGRkhGYnFGTS1GLDYlUSJORidGL0YyRmhxRjlGOS1GNjYtUSI6RidGOUY7Rj5GQEZCRkRGRkZIRlJGVEZocUY5">QyQ+SS9UYXlsb3JfY2hlYnN1bUc2Ii1JJGFkZEclKnByb3RlY3RlZEc2JC1JIipHNiRGKC9JK21vZHVsZW5hbWVHRiVJL1ZlY3RvckNhbGN1bHVzRzYkRihJKF9zeXNsaWJHRiU2JC1GKzYkKEkkYV90R0YlSSJuR0YlSSJzR0YlLUkiVEdGJTYkRjctSSIrR0YsNiQtRis2JCIiIyokRjhGQSEiIi9GNzsiIiJJIk5HRiVGQw==</Equation></Text-field>
</Input>
</Group>
<Group view="code" hide-output="false" labelreference="L8831" drawlabel="true" applyint="true" applyrational="true">
<Input><Text-field prompt="&gt; " style="Maple Input" layout="Normal"><Equation executable="true" style="2D Input" input-equation="" display="LUklbXJvd0c2Iy9JK21vZHVsZW5hbWVHNiJJLFR5cGVzZXR0aW5nR0koX3N5c2xpYkdGJzYlLUkjbW9HRiQ2LlEhRicvJSVzaXplR1EjMTRGJy8lLG1hdGh2YXJpYW50R1Enbm9ybWFsRicvJSZmZW5jZUdRJmZhbHNlRicvJSpzZXBhcmF0b3JHRjcvJSlzdHJldGNoeUdGNy8lKnN5bW1ldHJpY0dGNy8lKGxhcmdlb3BHRjcvJS5tb3ZhYmxlbGltaXRzR0Y3LyUnYWNjZW50R0Y3LyUnbHNwYWNlR1EsMC4yMjIyMjIyZW1GJy8lJ3JzcGFjZUdGRi8lK2V4ZWN1dGFibGVHRjdGMg==">JSFH</Equation></Text-field>
</Input>
</Group>
<Group view="code" hide-input="false" hide-output="false" labelreference="L8824" drawlabel="true" applyint="true" applyrational="true">
<Input><Text-field prompt="&gt; " style="Maple Input" layout="Normal"><Equation executable="true" style="2D Input" input-equation="Taylor_numerical_approx := VectorCalculus:-`+`(eval(Taylor_chebsum), VectorCalculus:-`*`(VectorCalculus:-`*`(b_t, s), ln(s))):" display="LUklbXJvd0c2Iy9JK21vZHVsZW5hbWVHNiJJLFR5cGVzZXR0aW5nR0koX3N5c2xpYkdGJzYzLUkjbWlHRiQ2JVE4VGF5bG9yX251bWVyaWNhbF9hcHByb3hGJy8lJ2l0YWxpY0dRJXRydWVGJy8lLG1hdGh2YXJpYW50R1EnaXRhbGljRictSSNtb0dGJDYtUSomY29sb25lcTtGJy9GM1Enbm9ybWFsRicvJSZmZW5jZUdRJmZhbHNlRicvJSpzZXBhcmF0b3JHRj0vJSlzdHJldGNoeUdGPS8lKnN5bW1ldHJpY0dGPS8lKGxhcmdlb3BHRj0vJS5tb3ZhYmxlbGltaXRzR0Y9LyUnYWNjZW50R0Y9LyUnbHNwYWNlR1EsMC4yNzc3Nzc4ZW1GJy8lJ3JzcGFjZUdGTC1GLDYlUSVldmFsRidGL0YyLUkobWZlbmNlZEdGJDYkLUYjNiUtRiw2JVEvVGF5bG9yX2NoZWJzdW1GJ0YvRjIvJStleGVjdXRhYmxlR0Y9RjlGOS1GNjYtUSIrRidGOUY7Rj5GQEZCRkRGRkZIL0ZLUSwwLjIyMjIyMjJlbUYnL0ZORmpuLUYsNiVRJGJfdEYnRi9GMi1GNjYtUScmc2RvdDtGJ0Y5RjtGPkZARkJGREZGRkgvRktRJjAuMGVtRicvRk5GY28tRiw2JVEic0YnRi9GMkZfby1GLDYlUSNsbkYnL0YwRj1GOS1GUzYkLUYjNiVGZW9GWkY5RjktRjY2LVEiOkYnRjlGO0Y+RkBGQkZERkZGSEZKRk0tRjY2LVEifkYnRjlGO0Y+RkBGQkZERkZGSEZib0Zkby1GNjYtUSIjRidGOUY7Rj5GQEZCRkRGRkZIRmJvRmRvLUYsNiVRSn5udW1lcmljYWx+ZXhwYW5zaW9ufmZvcn5nZW9zdHJvcGhpY35mbG93RidGL0YyRlpGOQ==">QyQ+SThUYXlsb3JfbnVtZXJpY2FsX2FwcHJveEc2Ii1JIitHNiQlKnByb3RlY3RlZEcvSSttb2R1bGVuYW1lR0YlSS9WZWN0b3JDYWxjdWx1c0c2JEYpSShfc3lzbGliR0YlNiQtSSVldmFsR0YpNiNJL1RheWxvcl9jaGVic3VtR0YlLUkiKkdGKDYkLUY1NiRJJGJfdEdGJUkic0dGJS1JI2xuR0YtNiNGOiEiIg==</Equation></Text-field>
</Input>
</Group></Presentation-Block><Presentation-Block>
<Group view="code" hide-input="false" hide-output="false" labelreference="L8835" drawlabel="true" applyint="true" applyrational="true">
<Input><Text-field prompt="&gt; " style="Maple Input" layout="Normal"><Equation executable="true" style="2D Input" input-equation="G := add(G || idx, idx = 1 .. 4):" display="LUklbXJvd0c2Iy9JK21vZHVsZW5hbWVHNiJJLFR5cGVzZXR0aW5nR0koX3N5c2xpYkdGJzYrLUkjbWlHRiQ2JVEiR0YnLyUnaXRhbGljR1EldHJ1ZUYnLyUsbWF0aHZhcmlhbnRHUSdpdGFsaWNGJy1JI21vR0YkNi1RIn5GJy9GM1Enbm9ybWFsRicvJSZmZW5jZUdRJmZhbHNlRicvJSpzZXBhcmF0b3JHRj0vJSlzdHJldGNoeUdGPS8lKnN5bW1ldHJpY0dGPS8lKGxhcmdlb3BHRj0vJS5tb3ZhYmxlbGltaXRzR0Y9LyUnYWNjZW50R0Y9LyUnbHNwYWNlR1EmMC4wZW1GJy8lJ3JzcGFjZUdGTC1GNjYtUSomY29sb25lcTtGJ0Y5RjtGPkZARkJGREZGRkgvRktRLDAuMjc3Nzc3OGVtRicvRk5GU0Y1LUYsNiVRJGFkZEYnRi9GMi1JKG1mZW5jZWRHRiQ2JC1GIzYuRistRjY2LVEnJnNwYXI7RidGOUY7Rj5GQEZCRkRGRkZIRlJGVC1GLDYlUSRpZHhGJ0YvRjItRjY2LVEiLEYnRjlGOy9GP0YxRkBGQkZERkZGSEZKL0ZOUSwwLjMzMzMzMzNlbUYnRjVGam4tRjY2LVEiPUYnRjlGO0Y+RkBGQkZERkZGSEZSRlQtSSNtbkdGJDYkUSIxRidGOS1GNjYtUSMuLkYnRjlGO0Y+RkBGQkZERkZGSC9GS1EsMC4yMjIyMjIyZW1GJ0ZNLUZnbzYkUSI0RidGOS8lK2V4ZWN1dGFibGVHRj1GOUY5LUY2Ni1RIjpGJ0Y5RjtGPkZARkJGREZGRkhGUkZURmJwRjk=">QyQ+SSJHRzYiLUkkYWRkRyUqcHJvdGVjdGVkRzYkKEYkSSRpZHhHRiUvRis7IiIiIiIlISIi</Equation></Text-field>
</Input>
</Group>
<Group view="code" hide-input="false" hide-output="false" labelreference="L8821" drawlabel="true" applyint="true" applyrational="true" applyexponent="false">
<Input><Text-field prompt="&gt; " style="Maple Input" layout="Normal"><Equation executable="true" style="2D Input" input-equation="" display="LUklbXJvd0c2Iy9JK21vZHVsZW5hbWVHNiJJLFR5cGVzZXR0aW5nR0koX3N5c2xpYkdGJzYlLUkjbW9HRiQ2LlEhRicvJSVzaXplR1EjMTRGJy8lLG1hdGh2YXJpYW50R1Enbm9ybWFsRicvJSZmZW5jZUdRJmZhbHNlRicvJSpzZXBhcmF0b3JHRjcvJSlzdHJldGNoeUdGNy8lKnN5bW1ldHJpY0dGNy8lKGxhcmdlb3BHRjcvJS5tb3ZhYmxlbGltaXRzR0Y3LyUnYWNjZW50R0Y3LyUnbHNwYWNlR1EsMC4yMjIyMjIyZW1GJy8lJ3JzcGFjZUdGRi8lK2V4ZWN1dGFibGVHRjdGMg==">JSFH</Equation></Text-field>
</Input>
</Group></Presentation-Block><Presentation-Block>
<Group view="code" hide-input="false" hide-output="false" labelreference="L8820" drawlabel="true" applyint="true" applyrational="true">
<Input><Text-field prompt="&gt; " style="Maple Input" layout="Normal"><Equation executable="true" style="2D Input" input-equation="" display="LUklbXJvd0c2Iy9JK21vZHVsZW5hbWVHNiJJLFR5cGVzZXR0aW5nR0koX3N5c2xpYkdGJzYmLUkjbW9HRiQ2LVEiI0YnLyUsbWF0aHZhcmlhbnRHUSdub3JtYWxGJy8lJmZlbmNlR1EmZmFsc2VGJy8lKnNlcGFyYXRvckdGNC8lKXN0cmV0Y2h5R0Y0LyUqc3ltbWV0cmljR0Y0LyUobGFyZ2VvcEdGNC8lLm1vdmFibGVsaW1pdHNHRjQvJSdhY2NlbnRHRjQvJSdsc3BhY2VHUSYwLjBlbUYnLyUncnNwYWNlR0ZDLUkjbWlHRiQ2JVFOTWluaW1pc2V+dGhlfnNxdWFyZWR+UmVzaWR1YWx+b2Z+VGF5bG9yJ3N+T0RFRicvJSdpdGFsaWNHUSV0cnVlRicvRjBRJ2l0YWxpY0YnLyUrZXhlY3V0YWJsZUdGNEYv">NiI=</Equation></Text-field>
</Input>
</Group>
<Group view="code" hide-input="false" hide-output="false" labelreference="L8826" drawlabel="true" applyint="true" applyrational="true">
<Input><Text-field prompt="&gt; " style="Maple Input" layout="Normal"><Equation executable="true" style="2D Input" input-equation="Taylor_Residual := simplify(VectorCalculus:-`+`(VectorCalculus:-`+`(VectorCalculus:-`*`(alpha, diff(VectorCalculus:-`*`(Taylor_numerical_approx, 1/s), s, s)), VectorCalculus:-`*`(beta, diff(VectorCalculus:-`*`(Taylor_numerical_approx, 1/s), s))), VectorCalculus:-`-`(G))):" display="LUklbXJvd0c2Iy9JK21vZHVsZW5hbWVHNiJJLFR5cGVzZXR0aW5nR0koX3N5c2xpYkdGJzYpLUkjbWlHRiQ2JVEwVGF5bG9yX1Jlc2lkdWFsRicvJSdpdGFsaWNHUSV0cnVlRicvJSxtYXRodmFyaWFudEdRJ2l0YWxpY0YnLUkjbW9HRiQ2LVEqJmNvbG9uZXE7RicvRjNRJ25vcm1hbEYnLyUmZmVuY2VHUSZmYWxzZUYnLyUqc2VwYXJhdG9yR0Y9LyUpc3RyZXRjaHlHRj0vJSpzeW1tZXRyaWNHRj0vJShsYXJnZW9wR0Y9LyUubW92YWJsZWxpbWl0c0dGPS8lJ2FjY2VudEdGPS8lJ2xzcGFjZUdRLDAuMjc3Nzc3OGVtRicvJSdyc3BhY2VHRkwtRiw2JVEpc2ltcGxpZnlGJ0YvRjItSShtZmVuY2VkR0YkNiQtRiM2Ny1GLDYlUSZhbHBoYUYnL0YwRj1GOS1GNjYtUSJ+RidGOUY7Rj5GQEZCRkRGRkZIL0ZLUSYwLjBlbUYnL0ZORmluLUY2Ni1RIipGJ0Y5RjtGPkZARkJGREZGRkgvRktRLDAuMTY2NjY2N2VtRicvRk5GX29GZW4tRiw2JVElZGlmZkYnRi9GMi1GUzYkLUYjNistRiw2JVE4VGF5bG9yX251bWVyaWNhbF9hcHByb3hGJ0YvRjItRjY2LVEiL0YnRjlGO0Y+L0ZBRjFGQkZERkZGSEZeb0Zgby1GLDYlUSJzRidGL0YyLUY2Ni1RIixGJ0Y5RjsvRj9GMUZARkJGREZGRkhGaG4vRk5RLDAuMzMzMzMzM2VtRidGX3BGYnBGX3AvJStleGVjdXRhYmxlR0Y9RjlGOUZlbi1GNjYtUSIrRidGOUY7Rj5GQEZCRkRGRkZIL0ZLUSwwLjIyMjIyMjJlbUYnL0ZORl5xRmVuLUYsNiVRJWJldGFGJ0ZaRjlGZW5GW29GZW5GYW8tRlM2JC1GIzYpRmhvRltwRl9wRmJwRl9wRmhwRjlGOUZlbi1GNjYtUSomdW1pbnVzMDtGJ0Y5RjtGPkZARkJGREZGRkhGXXFGX3FGZW4tRiw2JVEiR0YnRi9GMkZocEY5RjktRjY2LVEiOkYnRjlGO0Y+RkBGQkZERkZGSEZKRk1GaHBGOQ==">QyQ+STBUYXlsb3JfUmVzaWR1YWxHNiItSSlzaW1wbGlmeUc2JCUqcHJvdGVjdGVkR0koX3N5c2xpYkdGJTYjLUkiK0c2JEYpL0krbW9kdWxlbmFtZUdGJUkvVmVjdG9yQ2FsY3VsdXNHRig2JC1GLTYkLUkiKkdGLjYkSSZhbHBoYUdGJS1JJWRpZmZHRik2JS1GNjYkSThUYXlsb3JfbnVtZXJpY2FsX2FwcHJveEdGJSokSSJzR0YlISIiRkBGQC1GNjYkSSViZXRhR0YlLUY6NiRGPEZALUkiLUdGLjYjSSJHR0YlRkE=</Equation></Text-field>
</Input>
</Group></Presentation-Block><Presentation-Block>
<Group view="code" hide-input="false" hide-output="false" labelreference="L8801" drawlabel="true" applyint="true" applyrational="true">
<Input><Text-field prompt="&gt; " style="Maple Input" layout="Normal"><Equation executable="true" style="2D Input" input-equation="Int_Res_t := int(Taylor_Residual^2, s = 0 .. 1):" display="LUklbXJvd0c2Iy9JK21vZHVsZW5hbWVHNiJJLFR5cGVzZXR0aW5nR0koX3N5c2xpYkdGJzYpLUkjbWlHRiQ2JVEqSW50X1Jlc190RicvJSdpdGFsaWNHUSV0cnVlRicvJSxtYXRodmFyaWFudEdRJ2l0YWxpY0YnLUkjbW9HRiQ2LVEqJmNvbG9uZXE7RicvRjNRJ25vcm1hbEYnLyUmZmVuY2VHUSZmYWxzZUYnLyUqc2VwYXJhdG9yR0Y9LyUpc3RyZXRjaHlHRj0vJSpzeW1tZXRyaWNHRj0vJShsYXJnZW9wR0Y9LyUubW92YWJsZWxpbWl0c0dGPS8lJ2FjY2VudEdGPS8lJ2xzcGFjZUdRLDAuMjc3Nzc3OGVtRicvJSdyc3BhY2VHRkwtRiw2JVEkaW50RidGL0YyLUkobWZlbmNlZEdGJDYkLUYjNi0tRjY2LVEifkYnRjlGO0Y+RkBGQkZERkZGSC9GS1EmMC4wZW1GJy9GTkZlbi1JJW1zdXBHRiQ2JS1GLDYlUTBUYXlsb3JfUmVzaWR1YWxGJ0YvRjItRiM2JS1JI21uR0YkNiRRIjJGJ0Y5Ri9GMi8lMXN1cGVyc2NyaXB0c2hpZnRHUSIwRictRjY2LVEiLEYnRjlGOy9GP0YxRkBGQkZERkZGSEZaL0ZOUSwwLjMzMzMzMzNlbUYnLUYsNiVRInNGJ0YvRjItRjY2LVEiPUYnRjlGO0Y+RkBGQkZERkZGSEZKRk0tRmBvNiRGZW9GOUZXLUY2Ni1RIy4uRidGOUY7Rj5GQEZCRkRGRkZIL0ZLUSwwLjIyMjIyMjJlbUYnRmZuLUZgbzYkUSIxRidGOS8lK2V4ZWN1dGFibGVHRj1GOUY5LUY2Ni1RIjpGJ0Y5RjtGPkZARkJGREZGRkhGSkZNRlxxRjk=">QyQ+SSpJbnRfUmVzX3RHNiItSSRpbnRHNiQlKnByb3RlY3RlZEdJKF9zeXNsaWJHRiU2JCokSTBUYXlsb3JfUmVzaWR1YWxHRiUiIiMvSSJzR0YlOyIiISIiIiEiIg==</Equation></Text-field>
</Input>
</Group>
<Group view="code" hide-input="false" hide-output="false" labelreference="L8816" drawlabel="true" applyint="true" applyrational="true" applyexponent="false">
<Input><Text-field prompt="&gt; " style="Maple Input" layout="Normal"><Equation executable="true" style="2D Input" input-equation="VectorCalculus:-`*`(Int_Res2, _t) := collect(Int_Res_t, seq(a_t || i, i = 1 .. N), factor):" display="LUklbXJvd0c2Iy9JK21vZHVsZW5hbWVHNiJJLFR5cGVzZXR0aW5nR0koX3N5c2xpYkdGJzYrLUkjbWlHRiQ2JVEpSW50X1JlczJGJy8lJ2l0YWxpY0dRJXRydWVGJy8lLG1hdGh2YXJpYW50R1EnaXRhbGljRictSSNtb0dGJDYtUSJ+RicvRjNRJ25vcm1hbEYnLyUmZmVuY2VHUSZmYWxzZUYnLyUqc2VwYXJhdG9yR0Y9LyUpc3RyZXRjaHlHRj0vJSpzeW1tZXRyaWNHRj0vJShsYXJnZW9wR0Y9LyUubW92YWJsZWxpbWl0c0dGPS8lJ2FjY2VudEdGPS8lJ2xzcGFjZUdRJjAuMGVtRicvJSdyc3BhY2VHRkwtRiw2JVEjX3RGJ0YvRjItRjY2LVEqJmNvbG9uZXE7RidGOUY7Rj5GQEZCRkRGRkZIL0ZLUSwwLjI3Nzc3NzhlbUYnL0ZORlYtRiw2JVEoY29sbGVjdEYnRi9GMi1JKG1mZW5jZWRHRiQ2JC1GIzYrLUYsNiVRKkludF9SZXNfdEYnRi9GMi1GNjYtUSIsRidGOUY7L0Y/RjFGQEZCRkRGRkZIRkovRk5RLDAuMzMzMzMzM2VtRictRiw2JVEkc2VxRidGL0YyLUZmbjYkLUYjNi5GNS1GLDYlUSRhX3RGJ0YvRjItRjY2LVEnJnNwYXI7RidGOUY7Rj5GQEZCRkRGRkZIRlVGVy1GLDYlUSJpRidGL0YyRl1vRmBwLUY2Ni1RIj1GJ0Y5RjtGPkZARkJGREZGRkhGVUZXLUkjbW5HRiQ2JFEiMUYnRjktRjY2LVEjLi5GJ0Y5RjtGPkZARkJGREZGRkgvRktRLDAuMjIyMjIyMmVtRidGTS1GLDYlUSJORidGL0YyLyUrZXhlY3V0YWJsZUdGPUY5RjlGXW9GNS1GLDYlUSdmYWN0b3JGJ0YvRjJGYnFGOUY5LUY2Ni1RIjpGJ0Y5RjtGPkZARkJGREZGRkhGVUZXRmJxRjk=">QyQ+LUkiKkc2JCUqcHJvdGVjdGVkRy9JK21vZHVsZW5hbWVHNiJJL1ZlY3RvckNhbGN1bHVzRzYkRidJKF9zeXNsaWJHRio2JEkpSW50X1JlczJHRipJI190R0YqLUkoY29sbGVjdEdGLDYlSSpJbnRfUmVzX3RHRiotSSRzZXFHRic2JChJJGFfdEdGKkkiaUdGKi9GOjsiIiJJIk5HRipJJ2ZhY3RvckdGLCEiIg==</Equation></Text-field>
</Input>
</Group>
<Group view="code" hide-input="false" hide-output="false" labelreference="L8813" drawlabel="true" applyint="true" applyrational="true" applyexponent="false">
<Input><Text-field prompt="&gt; " style="Maple Input" layout="Normal"><Equation executable="true" style="2D Input" input-equation="Int_Res2_t := evalf(minimize(VectorCalculus:-`*`(Int_Res2, _t), seq(a_t || i, i = 1 .. N), b_t, location)):" display="LUklbXJvd0c2Iy9JK21vZHVsZW5hbWVHNiJJLFR5cGVzZXR0aW5nR0koX3N5c2xpYkdGJzYpLUkjbWlHRiQ2JVErSW50X1JlczJfdEYnLyUnaXRhbGljR1EldHJ1ZUYnLyUsbWF0aHZhcmlhbnRHUSdpdGFsaWNGJy1JI21vR0YkNi1RKiZjb2xvbmVxO0YnL0YzUSdub3JtYWxGJy8lJmZlbmNlR1EmZmFsc2VGJy8lKnNlcGFyYXRvckdGPS8lKXN0cmV0Y2h5R0Y9LyUqc3ltbWV0cmljR0Y9LyUobGFyZ2VvcEdGPS8lLm1vdmFibGVsaW1pdHNHRj0vJSdhY2NlbnRHRj0vJSdsc3BhY2VHUSwwLjI3Nzc3NzhlbUYnLyUncnNwYWNlR0ZMLUYsNiVRJmV2YWxmRidGL0YyLUkobWZlbmNlZEdGJDYkLUYjNiYtRiw2JVEpbWluaW1pemVGJ0YvRjItRlM2JC1GIzYvLUYsNiVRKUludF9SZXMyRidGL0YyLUY2Ni1RIn5GJ0Y5RjtGPkZARkJGREZGRkgvRktRJjAuMGVtRicvRk5GX28tRiw2JVEjX3RGJ0YvRjItRjY2LVEiLEYnRjlGOy9GP0YxRkBGQkZERkZGSEZeby9GTlEsMC4zMzMzMzMzZW1GJ0Zbby1GLDYlUSRzZXFGJ0YvRjItRlM2JC1GIzYuRltvLUYsNiVRJGFfdEYnRi9GMi1GNjYtUScmc3BhcjtGJ0Y5RjtGPkZARkJGREZGRkhGSkZNLUYsNiVRImlGJ0YvRjJGZG9GZ3AtRjY2LVEiPUYnRjlGO0Y+RkBGQkZERkZGSEZKRk0tSSNtbkdGJDYkUSIxRidGOS1GNjYtUSMuLkYnRjlGO0Y+RkBGQkZERkZGSC9GS1EsMC4yMjIyMjIyZW1GJ0Zgby1GLDYlUSJORidGL0YyLyUrZXhlY3V0YWJsZUdGPUY5RjlGZG8tRiw2JVEkYl90RidGL0YyRmRvLUYsNiVRKWxvY2F0aW9uRidGL0YyRmlxRjlGOUZpcUY5RjktRjY2LVEiOkYnRjlGO0Y+RkBGQkZERkZGSEZKRk1GaXFGOQ==">QyQ+SStJbnRfUmVzMl90RzYiLUkmZXZhbGZHJSpwcm90ZWN0ZWRHNiMtSSltaW5pbWl6ZUdGJTYmLUkiKkc2JEYoL0krbW9kdWxlbmFtZUdGJUkvVmVjdG9yQ2FsY3VsdXNHNiRGKEkoX3N5c2xpYkdGJTYkSSlJbnRfUmVzMkdGJUkjX3RHRiUtSSRzZXFHRig2JChJJGFfdEdGJUkiaUdGJS9GPTsiIiJJIk5HRiVJJGJfdEdGJUkpbG9jYXRpb25HRiUhIiI=</Equation></Text-field>
</Input>
</Group>
<Group view="code" hide-input="false" hide-output="false" labelreference="L8814" drawlabel="true" applyint="true" applyrational="true" applyexponent="false">
<Input><Text-field prompt="&gt; " style="Maple Input" layout="Normal"><Equation executable="true" style="2D Input" input-equation="" display="LUklbXJvd0c2Iy9JK21vZHVsZW5hbWVHNiJJLFR5cGVzZXR0aW5nR0koX3N5c2xpYkdGJzYlLUkjbW9HRiQ2LlEhRicvJSVzaXplR1EjMTRGJy8lLG1hdGh2YXJpYW50R1Enbm9ybWFsRicvJSZmZW5jZUdRJmZhbHNlRicvJSpzZXBhcmF0b3JHRjcvJSlzdHJldGNoeUdGNy8lKnN5bW1ldHJpY0dGNy8lKGxhcmdlb3BHRjcvJS5tb3ZhYmxlbGltaXRzR0Y3LyUnYWNjZW50R0Y3LyUnbHNwYWNlR1EsMC4yMjIyMjIyZW1GJy8lJ3JzcGFjZUdGRi8lK2V4ZWN1dGFibGVHRjdGMg==">LUklbXJvd0c2Iy9JK21vZHVsZW5hbWVHNiJJLFR5cGVzZXR0aW5nR0koX3N5c2xpYkdGJzYjLUkjbW9HRiQ2LlEhRicvJSVzaXplR1EjMTRGJy8lLG1hdGh2YXJpYW50R1Enbm9ybWFsRicvJSZmZW5jZUdRJmZhbHNlRicvJSpzZXBhcmF0b3JHRjcvJSlzdHJldGNoeUdGNy8lKnN5bW1ldHJpY0dGNy8lKGxhcmdlb3BHRjcvJS5tb3ZhYmxlbGltaXRzR0Y3LyUnYWNjZW50R0Y3LyUnbHNwYWNlR1EsMC4yMjIyMjIyZW1GJy8lJ3JzcGFjZUdGRg==</Equation></Text-field>
</Input>
</Group>
<Group view="code" hide-input="false" hide-output="false" labelreference="L8817" drawlabel="true" applyint="true" applyrational="true" applyexponent="false">
<Input><Text-field prompt="&gt; " style="Maple Input" layout="Normal"><Equation executable="true" style="2D Input" input-equation="" display="LUklbXJvd0c2Iy9JK21vZHVsZW5hbWVHNiJJLFR5cGVzZXR0aW5nR0koX3N5c2xpYkdGJzYlLUkjbW9HRiQ2LlEhRicvJSVzaXplR1EjMTRGJy8lLG1hdGh2YXJpYW50R1Enbm9ybWFsRicvJSZmZW5jZUdRJmZhbHNlRicvJSpzZXBhcmF0b3JHRjcvJSlzdHJldGNoeUdGNy8lKnN5bW1ldHJpY0dGNy8lKGxhcmdlb3BHRjcvJS5tb3ZhYmxlbGltaXRzR0Y3LyUnYWNjZW50R0Y3LyUnbHNwYWNlR1EsMC4yMjIyMjIyZW1GJy8lJ3JzcGFjZUdGRi8lK2V4ZWN1dGFibGVHRjdGMg==">LUklbXJvd0c2Iy9JK21vZHVsZW5hbWVHNiJJLFR5cGVzZXR0aW5nR0koX3N5c2xpYkdGJzYjLUkjbW9HRiQ2LlEhRicvJSVzaXplR1EjMTRGJy8lLG1hdGh2YXJpYW50R1Enbm9ybWFsRicvJSZmZW5jZUdRJmZhbHNlRicvJSpzZXBhcmF0b3JHRjcvJSlzdHJldGNoeUdGNy8lKnN5bW1ldHJpY0dGNy8lKGxhcmdlb3BHRjcvJS5tb3ZhYmxlbGltaXRzR0Y3LyUnYWNjZW50R0Y3LyUnbHNwYWNlR1EsMC4yMjIyMjIyZW1GJy8lJ3JzcGFjZUdGRg==</Equation></Text-field>
</Input>
</Group>
<Group view="code" hide-input="false" hide-output="false" labelreference="L8812" drawlabel="true" applyint="true" applyrational="true" applyexponent="false">
<Input><Text-field prompt="&gt; " style="Maple Input" layout="Normal"><Equation executable="true" style="2D Input" input-equation="Solutionarray_t := {op(op(op(Int_Res2_t[2]))[1])}:" display="LUklbXJvd0c2Iy9JK21vZHVsZW5hbWVHNiJJLFR5cGVzZXR0aW5nR0koX3N5c2xpYkdGJzYoLUkjbWlHRiQ2JVEwU29sdXRpb25hcnJheV90RicvJSdpdGFsaWNHUSV0cnVlRicvJSxtYXRodmFyaWFudEdRJ2l0YWxpY0YnLUkjbW9HRiQ2LVEqJmNvbG9uZXE7RicvRjNRJ25vcm1hbEYnLyUmZmVuY2VHUSZmYWxzZUYnLyUqc2VwYXJhdG9yR0Y9LyUpc3RyZXRjaHlHRj0vJSpzeW1tZXRyaWNHRj0vJShsYXJnZW9wR0Y9LyUubW92YWJsZWxpbWl0c0dGPS8lJ2FjY2VudEdGPS8lJ2xzcGFjZUdRLDAuMjc3Nzc3OGVtRicvJSdyc3BhY2VHRkwtSShtZmVuY2VkR0YkNiYtRiM2Ji1GLDYlUSNvcEYnRi9GMi1GUDYkLUYjNidGVC1GUDYkLUYjNiZGVC1GUDYkLUYjNiYtRiw2JVErSW50X1JlczJfdEYnRi9GMi1GUDYmLUYjNiUtSSNtbkdGJDYkUSIyRidGOS8lK2V4ZWN1dGFibGVHRj1GOUY5LyUlb3BlbkdRIltGJy8lJmNsb3NlR1EiXUYnRmhvRjlGOUZob0Y5RjktRlA2Ji1GIzYlLUZlbzYkUSIxRidGOUZob0Y5RjlGam9GXXBGaG9GOUY5RmhvRjlGOS9GW3BRInxmckYnL0ZecFEifGhyRictRjY2LVEiOkYnRjlGO0Y+RkBGQkZERkZGSEZKRk1GaG9GOQ==">QyQ+STBTb2x1dGlvbmFycmF5X3RHNiI8Iy1JI29wRyUqcHJvdGVjdGVkRzYjJi1GKDYjLUYoNiMmSStJbnRfUmVzMl90R0YlNiMiIiM2IyIiIiEiIg==</Equation></Text-field>
</Input>
</Group></Presentation-Block><Presentation-Block>
<Group view="code" hide-output="false" labelreference="L8811" drawlabel="true" applyint="true" applyrational="true" applyexponent="false">
<Input><Text-field prompt="&gt; " style="Maple Input" layout="Normal"><Equation executable="true" style="2D Input" input-equation="" display="LUklbXJvd0c2Iy9JK21vZHVsZW5hbWVHNiJJLFR5cGVzZXR0aW5nR0koX3N5c2xpYkdGJzYlLUkjbW9HRiQ2LlEhRicvJSVzaXplR1EjMTRGJy8lLG1hdGh2YXJpYW50R1Enbm9ybWFsRicvJSZmZW5jZUdRJmZhbHNlRicvJSpzZXBhcmF0b3JHRjcvJSlzdHJldGNoeUdGNy8lKnN5bW1ldHJpY0dGNy8lKGxhcmdlb3BHRjcvJS5tb3ZhYmxlbGltaXRzR0Y3LyUnYWNjZW50R0Y3LyUnbHNwYWNlR1EsMC4yMjIyMjIyZW1GJy8lJ3JzcGFjZUdGRi8lK2V4ZWN1dGFibGVHRjdGMg==">JSFH</Equation></Text-field>
</Input>
</Group>
<Group hide-input="false" hide-output="false" labelreference="L8802" drawlabel="true" applyint="true" applyrational="true">
<Input><Text-field prompt="&gt; " style="Maple Input" layout="Normal"><Equation executable="true" style="2D Input" input-equation="" display="LUklbXJvd0c2Iy9JK21vZHVsZW5hbWVHNiJJLFR5cGVzZXR0aW5nR0koX3N5c2xpYkdGJzYlLUkjbW9HRiQ2LlEhRicvJSVzaXplR1EjMTRGJy8lLG1hdGh2YXJpYW50R1Enbm9ybWFsRicvJSZmZW5jZUdRJmZhbHNlRicvJSpzZXBhcmF0b3JHRjcvJSlzdHJldGNoeUdGNy8lKnN5bW1ldHJpY0dGNy8lKGxhcmdlb3BHRjcvJS5tb3ZhYmxlbGltaXRzR0Y3LyUnYWNjZW50R0Y3LyUnbHNwYWNlR1EsMC4yMjIyMjIyZW1GJy8lJ3JzcGFjZUdGRi8lK2V4ZWN1dGFibGVHRjdGMg==">JSFH</Equation></Text-field>
</Input>
</Group></Presentation-Block><Presentation-Block>
<Group view="code" hide-input="false" hide-output="false" labelreference="L8836" drawlabel="true" applyint="true" applyrational="true">
<Input><Text-field prompt="&gt; " style="Maple Input" layout="Normal"><Equation executable="true" style="2D Input" input-equation="" display="LUklbXJvd0c2Iy9JK21vZHVsZW5hbWVHNiJJLFR5cGVzZXR0aW5nR0koX3N5c2xpYkdGJzYlLUkjbW9HRiQ2LlEhRicvJSVzaXplR1EjMTRGJy8lLG1hdGh2YXJpYW50R1Enbm9ybWFsRicvJSZmZW5jZUdRJmZhbHNlRicvJSpzZXBhcmF0b3JHRjcvJSlzdHJldGNoeUdGNy8lKnN5bW1ldHJpY0dGNy8lKGxhcmdlb3BHRjcvJS5tb3ZhYmxlbGltaXRzR0Y3LyUnYWNjZW50R0Y3LyUnbHNwYWNlR1EsMC4yMjIyMjIyZW1GJy8lJ3JzcGFjZUdGRi8lK2V4ZWN1dGFibGVHRjdGMg==">JSFH</Equation></Text-field>
</Input>
</Group>
<Group hide-input="false" hide-output="false" labelreference="L8803" drawlabel="true" applyint="true" applyrational="true">
<Input><Text-field prompt="&gt; " style="Maple Input" layout="Normal"><Equation executable="true" style="2D Input" input-equation="" display="LUklbXJvd0c2Iy9JK21vZHVsZW5hbWVHNiJJLFR5cGVzZXR0aW5nR0koX3N5c2xpYkdGJzYlLUkjbW9HRiQ2LlEhRicvJSVzaXplR1EjMTRGJy8lLG1hdGh2YXJpYW50R1Enbm9ybWFsRicvJSZmZW5jZUdRJmZhbHNlRicvJSpzZXBhcmF0b3JHRjcvJSlzdHJldGNoeUdGNy8lKnN5bW1ldHJpY0dGNy8lKGxhcmdlb3BHRjcvJS5tb3ZhYmxlbGltaXRzR0Y3LyUnYWNjZW50R0Y3LyUnbHNwYWNlR1EsMC4yMjIyMjIyZW1GJy8lJ3JzcGFjZUdGRi8lK2V4ZWN1dGFibGVHRjdGMg==">JSFH</Equation></Text-field>
</Input>
</Group>
<Group view="code" hide-input="false" hide-output="false" labelreference="L8829" drawlabel="true" applyint="true" applyrational="true">
<Input><Text-field prompt="&gt; " style="Maple Input" layout="Normal">vars_t := [seq( a_t||i,i=1..N),b_t]:</Text-field>
</Input>
</Group>
<Group view="code" hide-input="false" hide-output="false" labelreference="L8818" drawlabel="true" applyint="true" applyrational="true">
<Input><Text-field prompt="&gt; " style="Maple Input" layout="Normal"></Text-field>
</Input>
</Group>
<Group view="code" hide-input="false" hide-output="false" labelreference="L8830" drawlabel="true" applyint="true" applyrational="true">
<Input><Text-field prompt="&gt; " style="Maple Input" layout="Normal"><Equation executable="true" style="2D Input" input-equation="" display="LUklbXJvd0c2Iy9JK21vZHVsZW5hbWVHNiJJLFR5cGVzZXR0aW5nR0koX3N5c2xpYkdGJzYlLUkjbW9HRiQ2LlEhRicvJSVzaXplR1EjMTRGJy8lLG1hdGh2YXJpYW50R1Enbm9ybWFsRicvJSZmZW5jZUdRJmZhbHNlRicvJSpzZXBhcmF0b3JHRjcvJSlzdHJldGNoeUdGNy8lKnN5bW1ldHJpY0dGNy8lKGxhcmdlb3BHRjcvJS5tb3ZhYmxlbGltaXRzR0Y3LyUnYWNjZW50R0Y3LyUnbHNwYWNlR1EsMC4yMjIyMjIyZW1GJy8lJ3JzcGFjZUdGRi8lK2V4ZWN1dGFibGVHRjdGMg==">LUklbXJvd0c2Iy9JK21vZHVsZW5hbWVHNiJJLFR5cGVzZXR0aW5nR0koX3N5c2xpYkdGJzYjLUkjbW9HRiQ2LlEhRicvJSVzaXplR1EjMTRGJy8lLG1hdGh2YXJpYW50R1Enbm9ybWFsRicvJSZmZW5jZUdRJmZhbHNlRicvJSpzZXBhcmF0b3JHRjcvJSlzdHJldGNoeUdGNy8lKnN5bW1ldHJpY0dGNy8lKGxhcmdlb3BHRjcvJS5tb3ZhYmxlbGltaXRzR0Y3LyUnYWNjZW50R0Y3LyUnbHNwYWNlR1EsMC4yMjIyMjIyZW1GJy8lJ3JzcGFjZUdGRg==</Equation></Text-field>
</Input>
</Group></Presentation-Block><Presentation-Block>
<Group view="code" hide-input="false" hide-output="false" labelreference="L8819" drawlabel="true" applyint="true" applyrational="true">
<Input><Text-field prompt="&gt; " style="Maple Input" layout="Normal"><Equation executable="true" style="2D Input" input-equation="Solutionarray2_t := evalf(subs(Solutionarray_t, vars_t)):" display="LUklbXJvd0c2Iy9JK21vZHVsZW5hbWVHNiJJLFR5cGVzZXR0aW5nR0koX3N5c2xpYkdGJzYrLUkjbWlHRiQ2JVExU29sdXRpb25hcnJheTJfdEYnLyUnaXRhbGljR1EldHJ1ZUYnLyUsbWF0aHZhcmlhbnRHUSdpdGFsaWNGJy1JI21vR0YkNi1RIn5GJy9GM1Enbm9ybWFsRicvJSZmZW5jZUdRJmZhbHNlRicvJSpzZXBhcmF0b3JHRj0vJSlzdHJldGNoeUdGPS8lKnN5bW1ldHJpY0dGPS8lKGxhcmdlb3BHRj0vJS5tb3ZhYmxlbGltaXRzR0Y9LyUnYWNjZW50R0Y9LyUnbHNwYWNlR1EmMC4wZW1GJy8lJ3JzcGFjZUdGTC1GNjYtUSomY29sb25lcTtGJ0Y5RjtGPkZARkJGREZGRkgvRktRLDAuMjc3Nzc3OGVtRicvRk5GU0Y1LUYsNiVRJmV2YWxmRidGL0YyLUkobWZlbmNlZEdGJDYkLUYjNiYtRiw2JVElc3Vic0YnRi9GMi1GWTYkLUYjNictRiw2JVEwU29sdXRpb25hcnJheV90RidGL0YyLUY2Ni1RIixGJ0Y5RjsvRj9GMUZARkJGREZGRkhGSi9GTlEsMC4zMzMzMzMzZW1GJy1GLDYlUSd2YXJzX3RGJ0YvRjIvJStleGVjdXRhYmxlR0Y9RjlGOUZqb0Y5RjktRjY2LVEiOkYnRjlGO0Y+RkBGQkZERkZGSEZSRlRGam9GOQ==">QyQ+STFTb2x1dGlvbmFycmF5Ml90RzYiLUkmZXZhbGZHJSpwcm90ZWN0ZWRHNiMtSSVzdWJzR0YoNiRJMFNvbHV0aW9uYXJyYXlfdEdGJUkndmFyc190R0YlISIi</Equation></Text-field>
</Input>
</Group>
<Group hide-output="false" labelreference="L8805" drawlabel="true" applyint="true" applyrational="true">
<Input><Text-field prompt="&gt; " style="Maple Input" layout="Normal"><Equation executable="true" style="2D Input" input-equation="" display="LUklbXJvd0c2Iy9JK21vZHVsZW5hbWVHNiJJLFR5cGVzZXR0aW5nR0koX3N5c2xpYkdGJzYlLUkjbW9HRiQ2LlEhRicvJSVzaXplR1EjMTRGJy8lLG1hdGh2YXJpYW50R1Enbm9ybWFsRicvJSZmZW5jZUdRJmZhbHNlRicvJSpzZXBhcmF0b3JHRjcvJSlzdHJldGNoeUdGNy8lKnN5bW1ldHJpY0dGNy8lKGxhcmdlb3BHRjcvJS5tb3ZhYmxlbGltaXRzR0Y3LyUnYWNjZW50R0Y3LyUnbHNwYWNlR1EsMC4yMjIyMjIyZW1GJy8lJ3JzcGFjZUdGRi8lK2V4ZWN1dGFibGVHRjdGMg==">JSFH</Equation></Text-field>
</Input>
</Group></Presentation-Block><Presentation-Block>
<Group view="code" hide-output="false" labelreference="L8815" drawlabel="true" applyint="true" applyrational="true">
<Input><Text-field prompt="&gt; " style="Maple Input" layout="Normal"><Equation executable="true" style="2D Input" input-equation="" display="LUklbXJvd0c2Iy9JK21vZHVsZW5hbWVHNiJJLFR5cGVzZXR0aW5nR0koX3N5c2xpYkdGJzYnLUkjbW9HRiQ2LlEiI0YnLyUlc2l6ZUdRIzE4RicvJSxtYXRodmFyaWFudEdRJ25vcm1hbEYnLyUmZmVuY2VHUSZmYWxzZUYnLyUqc2VwYXJhdG9yR0Y3LyUpc3RyZXRjaHlHRjcvJSpzeW1tZXRyaWNHRjcvJShsYXJnZW9wR0Y3LyUubW92YWJsZWxpbWl0c0dGNy8lJ2FjY2VudEdGNy8lJ2xzcGFjZUdRJjAuMGVtRicvJSdyc3BhY2VHRkYtSSNtaUdGJDYmUVB+Y2FsY3VsYXRlfmNvbnN0YW50fnNvfmFuZ3VsYXJ+bW9tZW50dW1+aXN+emVyb0YnRi8vJSdpdGFsaWNHUSV0cnVlRicvRjNRJ2l0YWxpY0YnRi8vJStleGVjdXRhYmxlR0Y3RjI=">NiI=</Equation></Text-field>
</Input>
</Group>
<Group view="code" hide-input="false" hide-output="false" labelreference="L8822" drawlabel="true" applyint="true" applyrational="true">
<Input><Text-field prompt="&gt; " style="Maple Input" layout="Normal"><Equation executable="true" style="2D Input" input-equation="Taylor_numerical_app := VectorCalculus:-`+`(Taylor_numerical_approx, VectorCalculus:-`*`(s, Cst)):" display="LUklbXJvd0c2Iy9JK21vZHVsZW5hbWVHNiJJLFR5cGVzZXR0aW5nR0koX3N5c2xpYkdGJzYsLUkjbWlHRiQ2JVE1VGF5bG9yX251bWVyaWNhbF9hcHBGJy8lJ2l0YWxpY0dRJXRydWVGJy8lLG1hdGh2YXJpYW50R1EnaXRhbGljRictSSNtb0dGJDYtUSomY29sb25lcTtGJy9GM1Enbm9ybWFsRicvJSZmZW5jZUdRJmZhbHNlRicvJSpzZXBhcmF0b3JHRj0vJSlzdHJldGNoeUdGPS8lKnN5bW1ldHJpY0dGPS8lKGxhcmdlb3BHRj0vJS5tb3ZhYmxlbGltaXRzR0Y9LyUnYWNjZW50R0Y9LyUnbHNwYWNlR1EsMC4yNzc3Nzc4ZW1GJy8lJ3JzcGFjZUdGTC1GLDYlUThUYXlsb3JfbnVtZXJpY2FsX2FwcHJveEYnRi9GMi1GNjYtUSIrRidGOUY7Rj5GQEZCRkRGRkZIL0ZLUSwwLjIyMjIyMjJlbUYnL0ZORlYtRiw2JVEic0YnRi9GMi1GNjYtUScmc2RvdDtGJ0Y5RjtGPkZARkJGREZGRkgvRktRJjAuMGVtRicvRk5GaW4tRiw2JVEkQ3N0RidGL0YyLUY2Ni1RIjpGJ0Y5RjtGPkZARkJGREZGRkhGSkZNLyUrZXhlY3V0YWJsZUdGPUY5">QyQ+STVUYXlsb3JfbnVtZXJpY2FsX2FwcEc2Ii1JIitHNiQlKnByb3RlY3RlZEcvSSttb2R1bGVuYW1lR0YlSS9WZWN0b3JDYWxjdWx1c0c2JEYpSShfc3lzbGliR0YlNiRJOFRheWxvcl9udW1lcmljYWxfYXBwcm94R0YlLUkiKkdGKDYkSSJzR0YlSSRDc3RHRiUhIiI=</Equation></Text-field>
</Input>
</Group>
<Group hide-input="false" hide-output="false" labelreference="L8807" drawlabel="true" applyint="true" applyrational="true">
<Input><Text-field prompt="&gt; " style="Maple Input" layout="Normal"><Equation executable="true" style="2D Input" input-equation="Taylor_ang_mom := evalf(int(int(int(expand(VectorCalculus:-`*`(Taylor_numerical_app, s^2)), phi = 0 .. VectorCalculus:-`*`(2, Pi)), z = VectorCalculus:-`-`(sqrt(VectorCalculus:-`+`(1, VectorCalculus:-`-`(s^2)))) .. sqrt(VectorCalculus:-`+`(1, VectorCalculus:-`-`(s^2)))), s = 0 .. 1)):" display="LUklbXJvd0c2Iy9JK21vZHVsZW5hbWVHNiJJLFR5cGVzZXR0aW5nR0koX3N5c2xpYkdGJzYrLUkjbWlHRiQ2JVEvVGF5bG9yX2FuZ19tb21GJy8lJ2l0YWxpY0dRJXRydWVGJy8lLG1hdGh2YXJpYW50R1EnaXRhbGljRictSSNtb0dGJDYtUSJ+RicvRjNRJ25vcm1hbEYnLyUmZmVuY2VHUSZmYWxzZUYnLyUqc2VwYXJhdG9yR0Y9LyUpc3RyZXRjaHlHRj0vJSpzeW1tZXRyaWNHRj0vJShsYXJnZW9wR0Y9LyUubW92YWJsZWxpbWl0c0dGPS8lJ2FjY2VudEdGPS8lJ2xzcGFjZUdRJjAuMGVtRicvJSdyc3BhY2VHRkwtRjY2LVEqJmNvbG9uZXE7RidGOUY7Rj5GQEZCRkRGRkZIL0ZLUSwwLjI3Nzc3NzhlbUYnL0ZORlNGNS1GLDYlUSZldmFsZkYnRi9GMi1JKG1mZW5jZWRHRiQ2JC1GIzYlLUYsNiVRJGludEYnRi9GMi1GWTYkLUYjNjBGZ24tRlk2JC1GIzYzRmduLUZZNiQtRiM2Mi1GLDYlUSdleHBhbmRGJ0YvRjItRlk2JC1GIzYoLUYsNiVRNVRheWxvcl9udW1lcmljYWxfYXBwRidGL0YyRjUtRjY2LVEiKkYnRjlGO0Y+RkBGQkZERkZGSC9GS1EsMC4xNjY2NjY3ZW1GJy9GTkZkcEY1LUklbXN1cEdGJDYlLUYsNiVRInNGJ0YvRjItRiM2JS1JI21uR0YkNiRRIjJGJ0Y5Ri9GMi8lMXN1cGVyc2NyaXB0c2hpZnRHUSIwRidGOUY5LUY2Ni1RIixGJ0Y5RjsvRj9GMUZARkJGREZGRkhGSi9GTlEsMC4zMzMzMzMzZW1GJ0Y1LUYsNiVRJHBoaUYnL0YwRj1GOUY1LUY2Ni1RIj1GJ0Y5RjtGPkZARkJGREZGRkhGUkZURjUtRl9xNiRGZHFGOUY1LUY2Ni1RIy4uRidGOUY7Rj5GQEZCRkRGRkZIL0ZLUSwwLjIyMjIyMjJlbUYnRk1GNUZecUZgcC1GLDYlUSNQaUYnRl5yRjlGOUY5RmVxRjUtRiw2JVEiekYnRi9GMkY1Rl9yRjUtRjY2LVEqJnVtaW51czA7RidGOUY7Rj5GQEZCRkRGRkZIRmdyL0ZORmhyLUYsNiVRJXNxcnRGJ0ZeckY5LUZZNiQtRiM2KC1GX3E2JFEiMUYnRjlGX3NGaXAtRjY2LVEiXkYnRjlGO0Y+RkBGQkZERkZGSC9GS1EsMC4xMTExMTExZW1GJy9GTkZhdEZecUY5RjlGNUZkckY1RmNzRmZzRjlGOUZlcUY1RmlwRjVGX3JGNUZickY1RmRyRjVGanNGOUY5RjlGOS1GNjYtUSI6RidGOUY7Rj5GQEZCRkRGRkZIRlJGVC8lK2V4ZWN1dGFibGVHRj1GOQ==">QyQ+SS9UYXlsb3JfYW5nX21vbUc2Ii1JJmV2YWxmRyUqcHJvdGVjdGVkRzYjLUkkaW50RzYkRihJKF9zeXNsaWJHRiU2JC1GKzYkLUYrNiQtSSdleHBhbmRHRig2Iy1JIipHNiRGKC9JK21vZHVsZW5hbWVHRiVJL1ZlY3RvckNhbGN1bHVzR0YsNiRJNVRheWxvcl9udW1lcmljYWxfYXBwR0YlKiRJInNHRiUiIiMvSSRwaGlHRiU7IiIhLUY3NiRGQEkjUGlHRigvSSJ6R0YlOy1JIi1HRjg2Iy1JJXNxcnRHRiw2Iy1JIitHRjg2JCIiIi1GTDYjRj5GTi9GPztGREZUISIi</Equation></Text-field>
</Input>
</Group></Presentation-Block><Presentation-Block>
<Group view="code" hide-input="false" hide-output="false" labelreference="L8825" drawlabel="true" applyint="true" applyrational="true">
<Input><Text-field prompt="&gt; " style="Maple Input" layout="Normal"><Equation executable="true" style="2D Input" input-equation="for i to N do a_t || i := Solutionarray2_t[i] end do:" display="LUklbXJvd0c2Iy9JK21vZHVsZW5hbWVHNiJJLFR5cGVzZXR0aW5nR0koX3N5c2xpYkdGJzY+LUkjbW9HRiQ2L1EkZm9yRicvJSVib2xkR1EldHJ1ZUYnLyUsbWF0aHZhcmlhbnRHUSVib2xkRicvJStmb250d2VpZ2h0R0Y0LyUmZmVuY2VHUSZmYWxzZUYnLyUqc2VwYXJhdG9yR0Y5LyUpc3RyZXRjaHlHRjkvJSpzeW1tZXRyaWNHRjkvJShsYXJnZW9wR0Y5LyUubW92YWJsZWxpbWl0c0dGOS8lJ2FjY2VudEdGOS8lJ2xzcGFjZUdRJjAuMGVtRicvJSdyc3BhY2VHRkgtRiw2LVEifkYnL0YzUSdub3JtYWxGJ0Y3RjpGPEY+RkBGQkZERkZGSS1JI21pR0YkNiVRImlGJy8lJ2l0YWxpY0dGMS9GM1EnaXRhbGljRidGSy1GLDYvUSVmcm9tRidGL0YyRjVGN0Y6RjxGPkZARkJGREZGRklGSy1JI21uR0YkNiRRIjFGJ0ZORkstRiw2L1EjdG9GJ0YvRjJGNUY3RjpGPEY+RkBGQkZERkZGSUZLLUZRNiVRIk5GJ0ZURlZGSy1GLDYvUSNkb0YnRi9GMkY1RjdGOkY8Rj5GQEZCRkRGRkZJRkstRlE2JVEkYV90RidGVEZWLUYsNi1RJyZzcGFyO0YnRk5GN0Y6RjxGPkZARkJGRC9GR1EsMC4yNzc3Nzc4ZW1GJy9GSkZpb0ZQRkstRiw2LVEqJmNvbG9uZXE7RidGTkY3RjpGPEY+RkBGQkZERmhvRmpvRkstSShtZmVuY2VkR0YkNiQtRiM2Ji1GUTYlUTFTb2x1dGlvbmFycmF5Ml90RidGVEZWLUZfcDYmLUYjNiVGUC8lK2V4ZWN1dGFibGVHRjlGTkZOLyUlb3BlbkdRIltGJy8lJmNsb3NlR1EiXUYnRmpwRk5GTkZLLUYsNi9RJGVuZEYnRi9GMkY1RjdGOkY8Rj5GQEZCRkRGRkZJRktGX28tRiw2LVEiOkYnRk5GN0Y6RjxGPkZARkJGREZob0Zqb0ZqcEZO">QyQ/KEkiaUc2IiIiIkYmSSJOR0YlSSV0cnVlRyUqcHJvdGVjdGVkRz4oSSRhX3RHRiVGJCZJMVNvbHV0aW9uYXJyYXkyX3RHRiU2I0YkISIi</Equation></Text-field>
</Input>
</Group></Presentation-Block><Presentation-Block>
<Group hide-input="false" hide-output="false" labelreference="L8804" drawlabel="true" applyint="true" applyrational="true">
<Input><Text-field prompt="&gt; " style="Maple Input" layout="Normal"><Equation executable="true" style="2D Input" input-equation="" display="LUklbXJvd0c2Iy9JK21vZHVsZW5hbWVHNiJJLFR5cGVzZXR0aW5nR0koX3N5c2xpYkdGJzYlLUkjbW9HRiQ2LlEhRicvJSVzaXplR1EjMTRGJy8lLG1hdGh2YXJpYW50R1Enbm9ybWFsRicvJSZmZW5jZUdRJmZhbHNlRicvJSpzZXBhcmF0b3JHRjcvJSlzdHJldGNoeUdGNy8lKnN5bW1ldHJpY0dGNy8lKGxhcmdlb3BHRjcvJS5tb3ZhYmxlbGltaXRzR0Y3LyUnYWNjZW50R0Y3LyUnbHNwYWNlR1EsMC4yMjIyMjIyZW1GJy8lJ3JzcGFjZUdGRi8lK2V4ZWN1dGFibGVHRjdGMg==">LUklbXJvd0c2Iy9JK21vZHVsZW5hbWVHNiJJLFR5cGVzZXR0aW5nR0koX3N5c2xpYkdGJzYjLUkjbW9HRiQ2LlEhRicvJSVzaXplR1EjMTRGJy8lLG1hdGh2YXJpYW50R1Enbm9ybWFsRicvJSZmZW5jZUdRJmZhbHNlRicvJSpzZXBhcmF0b3JHRjcvJSlzdHJldGNoeUdGNy8lKnN5bW1ldHJpY0dGNy8lKGxhcmdlb3BHRjcvJS5tb3ZhYmxlbGltaXRzR0Y3LyUnYWNjZW50R0Y3LyUnbHNwYWNlR1EsMC4yMjIyMjIyZW1GJy8lJ3JzcGFjZUdGRg==</Equation></Text-field>
</Input>
</Group>
<Group hide-input="false" hide-output="false" labelreference="L8837" drawlabel="true" applyint="true" applyrational="true">
<Input><Text-field prompt="&gt; " style="Maple Input" layout="Normal"><Equation executable="true" style="2D Input" input-equation="" display="LUklbXJvd0c2Iy9JK21vZHVsZW5hbWVHNiJJLFR5cGVzZXR0aW5nR0koX3N5c2xpYkdGJzYlLUkjbW9HRiQ2LlEhRicvJSVzaXplR1EjMTRGJy8lLG1hdGh2YXJpYW50R1Enbm9ybWFsRicvJSZmZW5jZUdRJmZhbHNlRicvJSpzZXBhcmF0b3JHRjcvJSlzdHJldGNoeUdGNy8lKnN5bW1ldHJpY0dGNy8lKGxhcmdlb3BHRjcvJS5tb3ZhYmxlbGltaXRzR0Y3LyUnYWNjZW50R0Y3LyUnbHNwYWNlR1EsMC4yMjIyMjIyZW1GJy8lJ3JzcGFjZUdGRi8lK2V4ZWN1dGFibGVHRjdGMg==">LUklbXJvd0c2Iy9JK21vZHVsZW5hbWVHNiJJLFR5cGVzZXR0aW5nR0koX3N5c2xpYkdGJzYjLUkjbW9HRiQ2LlEhRicvJSVzaXplR1EjMTRGJy8lLG1hdGh2YXJpYW50R1Enbm9ybWFsRicvJSZmZW5jZUdRJmZhbHNlRicvJSpzZXBhcmF0b3JHRjcvJSlzdHJldGNoeUdGNy8lKnN5bW1ldHJpY0dGNy8lKGxhcmdlb3BHRjcvJS5tb3ZhYmxlbGltaXRzR0Y3LyUnYWNjZW50R0Y3LyUnbHNwYWNlR1EsMC4yMjIyMjIyZW1GJy8lJ3JzcGFjZUdGRg==</Equation></Text-field>
</Input>
</Group>
<Group hide-input="false" hide-output="false" labelreference="L8834" drawlabel="true" applyint="true" applyrational="true">
<Input><Text-field prompt="&gt; " style="Maple Input" layout="Normal"><Equation executable="true" style="2D Input" input-equation="b_t := rhs(Solutionarray_t[M]);" display="LUklbXJvd0c2Iy9JK21vZHVsZW5hbWVHNiJJLFR5cGVzZXR0aW5nR0koX3N5c2xpYkdGJzYpLUkjbWlHRiQ2JVEkYl90RicvJSdpdGFsaWNHUSV0cnVlRicvJSxtYXRodmFyaWFudEdRJ2l0YWxpY0YnLUkjbW9HRiQ2LVEqJmNvbG9uZXE7RicvRjNRJ25vcm1hbEYnLyUmZmVuY2VHUSZmYWxzZUYnLyUqc2VwYXJhdG9yR0Y9LyUpc3RyZXRjaHlHRj0vJSpzeW1tZXRyaWNHRj0vJShsYXJnZW9wR0Y9LyUubW92YWJsZWxpbWl0c0dGPS8lJ2FjY2VudEdGPS8lJ2xzcGFjZUdRLDAuMjc3Nzc3OGVtRicvJSdyc3BhY2VHRkwtRiw2JVEkcmhzRidGL0YyLUkobWZlbmNlZEdGJDYkLUYjNiYtRiw2JVEwU29sdXRpb25hcnJheV90RidGL0YyLUZTNiYtRiM2JS1GLDYlUSJNRidGL0YyLyUrZXhlY3V0YWJsZUdGPUY5RjkvJSVvcGVuR1EiW0YnLyUmY2xvc2VHUSJdRidGW29GOUY5LUY2Ni1RIjtGJ0Y5RjsvRj9GMUZARkJGREZGRkgvRktRJjAuMGVtRidGTUZbb0Y5">QyQ+SSRiX3RHNiItSSRyaHNHJSpwcm90ZWN0ZWRHNiMmSTBTb2x1dGlvbmFycmF5X3RHRiU2I0kiTUdGJSIiIg==</Equation></Text-field>
</Input>
<Output><Text-field style="2D Output" layout="Maple Output"><Equation executable="false" style="2D Output" display="LUklbXJvd0c2Iy9JK21vZHVsZW5hbWVHNiJJLFR5cGVzZXR0aW5nR0koX3N5c2xpYkdGJzYoLUkjbWlHRiQ2JVEkYl90RicvJSdpdGFsaWNHUSV0cnVlRicvJSxtYXRodmFyaWFudEdRJ2l0YWxpY0YnLUkjbW9HRiQ2LVEqfiYjODc4ODt+RicvRjNRJ25vcm1hbEYnLyUmZmVuY2VHUSZmYWxzZUYnLyUqc2VwYXJhdG9yR0Y9LyUpc3RyZXRjaHlHRj0vJSpzeW1tZXRyaWNHRj0vJShsYXJnZW9wR0Y9LyUubW92YWJsZWxpbWl0c0dGPS8lJ2FjY2VudEdGPS8lJ2xzcGFjZUdRJjAuMGVtRicvJSdyc3BhY2VHRkwtRiM2JS1GNjYtUSomdW1pbnVzMDtGJ0Y5RjtGPkZARkJGREZGRkgvRktRLDAuMjIyMjIyMmVtRicvRk5GVS1JI21uR0YkNiRRVDEzNC43NjU5Nzk0MTY5MTAzODg2MjcxMjk0NTkwMDQ2NjQ1NzQ3NDc0NzAzNjg2MDk2NEYnRjlGOS8lK2ZvcmVncm91bmRHUShbMCwwLDBdRicvJSlyZWFkb25seUdGPUY5">JCFTazQnby5aWlpka1krZiVIcmkpUTVwVHpmd00iISNa</Equation></Text-field>
</Output>
</Group></Presentation-Block><Presentation-Block>
<Group view="code" hide-output="false" labelreference="L8806" drawlabel="true" applyint="true" applyrational="true" applyexponent="false">
<Input><Text-field prompt="&gt; " style="Maple Input" layout="Normal"><Equation executable="true" style="2D Input" input-equation="" display="LUklbXJvd0c2Iy9JK21vZHVsZW5hbWVHNiJJLFR5cGVzZXR0aW5nR0koX3N5c2xpYkdGJzYlLUkjbW9HRiQ2LlEhRicvJSVzaXplR1EjMTRGJy8lLG1hdGh2YXJpYW50R1Enbm9ybWFsRicvJSZmZW5jZUdRJmZhbHNlRicvJSpzZXBhcmF0b3JHRjcvJSlzdHJldGNoeUdGNy8lKnN5bW1ldHJpY0dGNy8lKGxhcmdlb3BHRjcvJS5tb3ZhYmxlbGltaXRzR0Y3LyUnYWNjZW50R0Y3LyUnbHNwYWNlR1EsMC4yMjIyMjIyZW1GJy8lJ3JzcGFjZUdGRi8lK2V4ZWN1dGFibGVHRjdGMg==">LUklbXJvd0c2Iy9JK21vZHVsZW5hbWVHNiJJLFR5cGVzZXR0aW5nR0koX3N5c2xpYkdGJzYjLUkjbW9HRiQ2LlEhRicvJSVzaXplR1EjMTRGJy8lLG1hdGh2YXJpYW50R1Enbm9ybWFsRicvJSZmZW5jZUdRJmZhbHNlRicvJSpzZXBhcmF0b3JHRjcvJSlzdHJldGNoeUdGNy8lKnN5bW1ldHJpY0dGNy8lKGxhcmdlb3BHRjcvJS5tb3ZhYmxlbGltaXRzR0Y3LyUnYWNjZW50R0Y3LyUnbHNwYWNlR1EsMC4yMjIyMjIyZW1GJy8lJ3JzcGFjZUdGRg==</Equation></Text-field>
</Input>
</Group>
<Group hide-input="false" hide-output="false" labelreference="L8832" drawlabel="true">
<Input><Text-field prompt="&gt; " style="Maple Input" layout="Normal">Taylor_C_value := solve(Taylor_ang_mom = 0):</Text-field>
</Input>
</Group>
<Group view="code" hide-output="false" labelreference="L8809" drawlabel="true">
<Input><Text-field prompt="&gt; " style="Maple Input" layout="Normal"><Equation executable="true" style="2D Input" input-equation="" display="LUklbXJvd0c2Iy9JK21vZHVsZW5hbWVHNiJJLFR5cGVzZXR0aW5nR0koX3N5c2xpYkdGJzYlLUkjbW9HRiQ2LlEhRicvJSVzaXplR1EjMTRGJy8lLG1hdGh2YXJpYW50R1Enbm9ybWFsRicvJSZmZW5jZUdRJmZhbHNlRicvJSpzZXBhcmF0b3JHRjcvJSlzdHJldGNoeUdGNy8lKnN5bW1ldHJpY0dGNy8lKGxhcmdlb3BHRjcvJS5tb3ZhYmxlbGltaXRzR0Y3LyUnYWNjZW50R0Y3LyUnbHNwYWNlR1EsMC4yMjIyMjIyZW1GJy8lJ3JzcGFjZUdGRi8lK2V4ZWN1dGFibGVHRjdGMg==">LUklbXJvd0c2Iy9JK21vZHVsZW5hbWVHNiJJLFR5cGVzZXR0aW5nR0koX3N5c2xpYkdGJzYjLUkjbW9HRiQ2LlEhRicvJSVzaXplR1EjMTRGJy8lLG1hdGh2YXJpYW50R1Enbm9ybWFsRicvJSZmZW5jZUdRJmZhbHNlRicvJSpzZXBhcmF0b3JHRjcvJSlzdHJldGNoeUdGNy8lKnN5bW1ldHJpY0dGNy8lKGxhcmdlb3BHRjcvJS5tb3ZhYmxlbGltaXRzR0Y3LyUnYWNjZW50R0Y3LyUnbHNwYWNlR1EsMC4yMjIyMjIyZW1GJy8lJ3JzcGFjZUdGRg==</Equation></Text-field>
</Input>
</Group>
<Group view="code" hide-input="false" hide-output="false" labelreference="L8827" drawlabel="true">
<Input><Text-field prompt="&gt; " style="Maple Input" layout="Normal"><Equation executable="true" style="2D Input" input-equation="Taylor_numerical_solution := subs(Cst = Taylor_C_value, Taylor_numerical_app):" display="LUklbXJvd0c2Iy9JK21vZHVsZW5hbWVHNiJJLFR5cGVzZXR0aW5nR0koX3N5c2xpYkdGJzYpLUkjbWlHRiQ2JVE6VGF5bG9yX251bWVyaWNhbF9zb2x1dGlvbkYnLyUnaXRhbGljR1EldHJ1ZUYnLyUsbWF0aHZhcmlhbnRHUSdpdGFsaWNGJy1JI21vR0YkNi1RKiZjb2xvbmVxO0YnL0YzUSdub3JtYWxGJy8lJmZlbmNlR1EmZmFsc2VGJy8lKnNlcGFyYXRvckdGPS8lKXN0cmV0Y2h5R0Y9LyUqc3ltbWV0cmljR0Y9LyUobGFyZ2VvcEdGPS8lLm1vdmFibGVsaW1pdHNHRj0vJSdhY2NlbnRHRj0vJSdsc3BhY2VHUSwwLjI3Nzc3NzhlbUYnLyUncnNwYWNlR0ZMLUYsNiVRJXN1YnNGJ0YvRjItSShtZmVuY2VkR0YkNiQtRiM2KS1GLDYlUSRDc3RGJ0YvRjItRjY2LVEiPUYnRjlGO0Y+RkBGQkZERkZGSEZKRk0tRiw2JVEvVGF5bG9yX0NfdmFsdWVGJ0YvRjItRjY2LVEiLEYnRjlGOy9GP0YxRkBGQkZERkZGSC9GS1EmMC4wZW1GJy9GTlEsMC4zMzMzMzMzZW1GJy1GLDYlUTVUYXlsb3JfbnVtZXJpY2FsX2FwcEYnRi9GMi8lK2V4ZWN1dGFibGVHRj1GOUY5LUY2Ni1RIjpGJ0Y5RjtGPkZARkJGREZGRkhGSkZNRmVvRjk=">QyQ+STpUYXlsb3JfbnVtZXJpY2FsX3NvbHV0aW9uRzYiLUklc3Vic0clKnByb3RlY3RlZEc2JC9JJENzdEdGJUkvVGF5bG9yX0NfdmFsdWVHRiVJNVRheWxvcl9udW1lcmljYWxfYXBwR0YlISIi</Equation></Text-field>
</Input>
</Group></Presentation-Block><Presentation-Block>
<Group view="code" hide-output="false" labelreference="L8828" drawlabel="true" applyint="true" applyrational="true">
<Input><Text-field prompt="&gt; " style="Maple Input" layout="Normal"><Equation executable="true" style="2D Input" input-equation="" display="LUklbXJvd0c2Iy9JK21vZHVsZW5hbWVHNiJJLFR5cGVzZXR0aW5nR0koX3N5c2xpYkdGJzYmLUkjbW9HRiQ2LlEiI0YnLyUlc2l6ZUdRIzE0RicvJSxtYXRodmFyaWFudEdRJ25vcm1hbEYnLyUmZmVuY2VHUSZmYWxzZUYnLyUqc2VwYXJhdG9yR0Y3LyUpc3RyZXRjaHlHRjcvJSpzeW1tZXRyaWNHRjcvJShsYXJnZW9wR0Y3LyUubW92YWJsZWxpbWl0c0dGNy8lJ2FjY2VudEdGNy8lJ2xzcGFjZUdRJjAuMGVtRicvJSdyc3BhY2VHRkYtSSNtaUdGJDYmUT9QbG90fmdlb3N0cm9waGljfmZsb3d+c29sdXRpb25GJ0YvLyUnaXRhbGljR1EldHJ1ZUYnL0YzUSdpdGFsaWNGJy8lK2V4ZWN1dGFibGVHRjdGMg==">NiI=</Equation></Text-field>
</Input>
</Group>
<Group hide-output="false" labelreference="L8823" drawlabel="true" applyint="true" applyrational="true">
<Input><Text-field prompt="&gt; " style="Maple Input" layout="Normal"><Equation executable="true" style="2D Input" input-equation="plot(Taylor_numerical_solution, s = 0 .. 1);" display="LUklbXJvd0c2Iy9JK21vZHVsZW5hbWVHNiJJLFR5cGVzZXR0aW5nR0koX3N5c2xpYkdGJzYnLUkjbWlHRiQ2JVElcGxvdEYnLyUnaXRhbGljR1EldHJ1ZUYnLyUsbWF0aHZhcmlhbnRHUSdpdGFsaWNGJy1JKG1mZW5jZWRHRiQ2JC1GIzYsLUYsNiVROlRheWxvcl9udW1lcmljYWxfc29sdXRpb25GJ0YvRjItSSNtb0dGJDYtUSIsRicvRjNRJ25vcm1hbEYnLyUmZmVuY2VHUSZmYWxzZUYnLyUqc2VwYXJhdG9yR0YxLyUpc3RyZXRjaHlHRkUvJSpzeW1tZXRyaWNHRkUvJShsYXJnZW9wR0ZFLyUubW92YWJsZWxpbWl0c0dGRS8lJ2FjY2VudEdGRS8lJ2xzcGFjZUdRJjAuMGVtRicvJSdyc3BhY2VHUSwwLjMzMzMzMzNlbUYnLUYsNiVRInNGJ0YvRjItRj42LVEiPUYnRkFGQy9GR0ZFRkhGSkZMRk5GUC9GU1EsMC4yNzc3Nzc4ZW1GJy9GVkZqbi1JI21uR0YkNiRRIjBGJ0ZBLUY+Ni1RIn5GJ0ZBRkNGaG5GSEZKRkxGTkZQRlIvRlZGVC1GPjYtUSMuLkYnRkFGQ0ZobkZIRkpGTEZORlAvRlNRLDAuMjIyMjIyMmVtRidGY28tRl1vNiRRIjFGJ0ZBLyUrZXhlY3V0YWJsZUdGRUZBRkEtRj42LVEiO0YnRkFGQ0ZGRkhGSkZMRk5GUEZSRltvRlxwRkE=">QyQtSSVwbG90RzYkJSpwcm90ZWN0ZWRHSShfc3lzbGliRzYiNiRJOlRheWxvcl9udW1lcmljYWxfc29sdXRpb25HRigvSSJzR0YoOyIiISIiIkYv</Equation></Text-field>
</Input>
<Output><Text-field style="Maple Plot" layout="Maple Plot"><Plot height="400.0" type="two-dimensional" width="400.0" plot-scale="1.0" plot-xtrans="0.0" plot-ytrans="0.0" gridlinevisibility="1" legendvisibility="false">NiotJSdDVVJWRVNHNiQ3XXg3JCQiMWY8TnE6K1Y7ISM+JCIxLmQyOz5fMjshIzs3JCQiMT1OcVNKKydHJCEjPiQiMjlQViFSJyozM0ghIzw3JCQiMXdfMDZaK0hcISM+JCIyKG8hKXl3Jip6IzQlISM8NyQkIjFPcVMiRzE/ZCchIz4kIjFDcyM9WnJBPyYhIzs3JCQiMWAwNkElNCFlKSohIz4kIjFZUTklKilRWkUoISM7NyQkIjEyOUdjN1M5OCEjPSQiMUM5PXI+dHciKiEjOzckJCIyMDZBVyk9Z3I+ISM+JCIyajh6Skh4KG83ISM7NyQkIjE5R2M3RCEpR0UhIz0kIjE8cC44enkqZSIhIzo3JCQiMUBVJSlvUD9WUiEjPSQiMlc5J1xhaEFwQCEjOzckJCIxR2M3RF1nZF8hIz0kIjFiKG8saClbKW8jISM6NyQkIjImemU8Tj8iXGEoISM+JCIyPGAkKikpKVEjNFwkISM7NyQkIjA4RV8vPkEkKSohIzwkIjAiNFNRK14pPiUhIzk3JCQiMShReGE0Jm8oXCIhIzwkIjFPI1soMyFRbWEmISM6NyQkIjItMTdDW2ViLCMhIz0kIjEkXC9HcGkjZm0hIzo3JCQiMiUpb1B2XXE0YCMhIz0kIjJPMylHX2xxKGUoISM7NyQkIjEvMztLTSMpM0khIzwkIjBFc1M4az9LKSEjOTckJCIxS2tHZENoLk4hIzwkIjFbNz9zWDl3KikhIzo3JCQiMXNWKFsoUks6UyEjPCQiMVkmejlfemJiKiEjOjckJCIxeWM4RldSRFghIzwkIjJmbihRJj4yWysiISM6NyQkIjF0WCJIZWsrMCYhIzwkIjJfYiczSiMpb1o1ISM6NyQkIjFWJjM8TSU+N2IhIzwkIjJMeCl5UGhqejUhIzo3JCQiMlcoWyhcKkhXS2chIz0kIjI5TWNpL1MoNDYhIzo3JCQiMClmPlJ5I1tiJyEjOyQiMld5emY+OFY4IiEjOjckJCIxLzM7S0NDZXEhIzwkIjIjZnMiSGpFSjoiISM6NyQkIjFqRmI1NlI6diEjPCQiMUJjITQnNFVtNiEjOTckJCIxUXdfMF4pKmUhKSEjPCQiMChwV092Ino8IiEjODckJCIxbEloQTBbPiYpISM8JCIyOzxDOiNIRiU9IiEjOjckJCIxWSJIZTtZXjAqISM8JCIxUTciRzhtISk9IiEjOTckJCIxR2M3RDVJSCYqISM8JCIxXE9pXSNIJSk9IiEjOTckJCIyI1F3XzBDJlwrIiEjPCQiMnVtJVsyRiRlPSIhIzo3JCQiMl4rLC0lKipbYTUhIzwkIjJHNyJvISlcbCE9IiEjOjckJCIyLC0vMzt4aDUiISM8JCIySmEtT0FWRTwiISM6NyQkIjEzO0trQGtgNiEjOyQiMmtSVEo2Lko7IiEjOjckJCIySGQ5SGVSWz8iISM8JCIyMnAoKlJTTjE6IiEjOjckJCIyOUlnP0o+IWU3ISM8JCIxbV06b0hZTjYhIzk3JCQiMmAxOEVVN1ZJIiEjPCQiMiZRS0pQTGE/NiEjOjckJCIyakReLUQ1Vk4iISM8JCIyakUnKipIdnctNiEjOjckJCIyQ1kjXCkqRydmUyIhIzwkIjJXeUdlKio+RjMiISM6NyQkIjJCVylvUFxcYzkhIzwkIjIpNCEzYUN2OjEiISM6NyQkIjEpZj5SRyhRMDohIzskIjBpZEoxJHlSNSEjODckJCIyQ1kjXCkqUW5mOiEjPCQiMnJrVmtkcVQsIiEjOjckJCIyWCE0PU9HWDM7ISM8JCIxMitBODwoKSoqKSohIzo3JCQiMmE0PlF3TTBtIiEjPCQiMXYhUk5Uci9qKiEjOjckJCIxemQ6SihHeHEiISM7JCIxWFJ5XXA/eCQqISM6NyQkIjJiMjpJP0MkZjwhIzwkIjEyPXMzPkQiNCohIzo3JCQiMnhfMDZfcnkhPSEjPCQiMCJmJj5JQ1YiKSkhIzk3JCQiMiY+UnljdWhlPSEjPCQiMTlkcyF5Klw8JikhIzo3JCQiMjA2QVcpM0IzPiEjPCQiMWwlKmU7YXg/IykhIzo3JCQiMjE4RV9hciwnPiEjPCQiMUFbcExOKlIheiEjOjckJCIxc1YoW2QnPjU/ISM7JCIxckUpRyczbiRmKCEjOjckJCIyViNbJ0hSYTgxIyEjPCQiMVVnPXArc3JzISM6NyQkIjJCWSNcKWYpMzdAISM8JCIxMTVjLWZdW3AhIzo3JCQiMTM7S2shMyhlQCEjOyQiMVZoRzBcZ1ttISM6NyQkIjFIZTtMI1JAQCMhIzskIi9mMFwpKTQtaiEjODckJCIyJSlvUHZxRypmQSEjPCQiMk4qcFMweD4hKmYhIzs3JCQiMiVwUXhhQSkzSiMhIzwkIjEnUltEbFJobCYhIzo3JCQiMl8tMDVJXidmQiEjPCQiMU8hNGokeldOYCEjOjckJCIyQ1snSGZJIVFUIyEjPCQiMS5rdnI8JSl5XCEjOjckJCIyYTI6SV0lcGdDISM8JCIxbT9LQ1UxcVkhIzo3JCQiMXdfMDZuIlJeIyEjOyQiMnYwKWZSKkcsSyUhIzs3JCQiMShSemUoSFVpRCEjOyQiMUBdRlAoSEArJSEjOjckJCIxakVgMTdbOkUhIzskIjEnXG0+IT15Yk8hIzo3JCQiMWhAVidbaDdtIyEjOyQiMSJwc2MiUWNlTCEjOjckJCIyYS4yOSkpKlI4RiEjPCQiMSVvL2t2MEItJCEjOjckJCIxRFwpcCpId2pGISM7JCIxPiw2ODA6K0YhIzo3JCQiMSp5ZDpAJDQ5RyEjOyQiMVQob1NvKj0iUSMhIzo3JCQiMWY8TnEjUVUnRyEjOyQiMiMqRyhHcGJzbT8hIzs3JCQiMU1vT3Q+VDdIISM7JCIyOVkkPmRfMW88ISM7NyQkIjFgMDZBISpba0ghIzskIjJuUylvPndMXDkhIzs3JCQiMVQiR2NBQVQsJCEjOyQiMlwmKmVlPXYpXDYhIzs3JCQiMXplPE4pZWoxJCEjOyQiMXdrWkpzcCZSKSEjOzckJCIxVidHZGFYTzYkISM7JCIxcEAiNERgQmomISM7NyQkIjJsS2xJQDFmOyQhIzwkIjFRNkNvLW1KRSEjOzckJCIxVCJHYyNHJ2ZAJCEjOyQhMkVwZ2FSM1AoPSEjPTckJCIxdlwqKilmKCplRSQhIzskITJscGBlTFhMJUghIzw3JCQiMSRlO0xtYSE9TCEjOyQhMVVcXl0pWyZmZCEjOzckJCIyMjQ9T0EkNG1MISM8JCExZEEtb0slW0gpISM7NyQkIjAsLS9HIkg6TSEjOiQhMmpMPHgjKT1KMyIhIzs3JCQiMkNfLzR5NidwTSEjPCQhMm9RUzAkMyhlTiIhIzs3JCQiMT1Pc1dYej1OISM7JCEyaVVCPChlLidmIiEjOzckJCIyJEhlO0xKNHBOISM8JCEyeSJwVlQuIVskPSEjOzckJCIyMDA1P11YLWkkISM8JCEydVBqT0VbLjIjISM7NyQkIjF0WCJIW2tzbSQhIzskITJrIkc4JVtoLUcjISM7NyQkIjIkXClwUj4mUTxQISM8JCEyOiRSXDN6I3BcIyEjOzckJCIxdFgiSFFDcnckISM7JCEyay02IUdhZS9GISM7NyQkIjJsTnJVJilILiNRISM8JCEyYCV5LzsxWj1IISM7NyQkIjFaJSopeVAiR25RISM7JCExW1ZPQChSKzUkISM6NyQkIjFPc1cqb2A5I1IhIzskITJYTEw+VXA1SSQhIzs3JCQiMS4xN0MrTXFSISM7JCEyY2Z6JnBvaHVNISM7NyQkIjJaI1wpcFw1KD1TISM8JCEyYSZ5MkIoPipRTyEjOzckJCIxaUJaJUhDMjIlISM7JCEyaj1PRGExdCFRISM7NyQkIjJEWSNcKVxbSDclISM8JCExandkS09ublIhIzo3JCQiMSdHZDl6ay88JSEjOyQhMXkpSC46cWY1JSEjOjckJCIxKWY+UilcIzRBJSEjOyQhMU0zTiVbaVtDJSEjOjckJCIpI3AsRiUhIikkITFQbCtqM1pzViEjOjckJCIyUHVbKFwvYkJWISM8JCExQD5Lc0MkPl0lISM6NyQkIjE0PU9zK3VwViEjOyQhMToxT00iM2xnJSEjOjckJCIxSGU7TDB6QVchIzskITF4J3AxMTAiPVohIzo3JCQiMSNRd192Z0VaJSEjOyQhMW8qNEEoR3Q5WyEjOjckJCIyYjhGYUdcP18lISM8JCEvJnlwMFtEIVwhIzg3JCQiMThFXy9yWnJYISM7JCEyREJGVzk+RSlcISM7NyQkIjI5R2M3TiEqPWklISM8JCEyJjMqZWY2IkdjXSEjOzckJCIxMTdDW3ZLdlkhIzskITEvYmYneSlmRF4hIzo3JCQiMUdjN0RVS0NaISM7JCExVyIqKWYwKUgiPSYhIzo3JCQiMnRUJG9PLXBzWiEjPCQhMTEudW13KCpHXyEjOjckJCIxd14uMkZSQ1shIzskITFDL3NWJjM/RiYhIzo3JCQiMVQiR2NpIylmKFshIzskITBuK00ycG9JJiEjOTckJCIwLjE3ayhHQVwhIzokITE4bUU6KHk4TCYhIzo3JCQiMSV5YzhGUnIoXCEjOyQhMW81MCZbT0FOJiEjOjckJCIxJ0hmPWRPSS0mISM7JCExNEYmKT4+KUhPJiEjOjckJCIxLTA1Pyc9bjImISM7JCExOVcoKjNPJHpPJiEjOjckJCIxbkxuTUgmejcmISM7JCExJUdIayFcOWxgISM6NyQkIjFzVihbMipwdF4hIzskITFONVAqUXlsTiYhIzo3JCQiMVwpcFJSWF5BJiEjOyQhMW0pZSJ6SENTYCEjOjckJCIxO0xtS0YkcEYmISM7JCExM2pwLywhb0omISM6NyQkIjF6ZTxOUlpHYCEjOyQhMTgoUU9Jd21HJiEjOjckJCIwPlF3QWZpUCYhIzokITBHInoqemRHRCYhIzk3JCQiMWAyOkkiUWRVJiEjOyQhMXojSFNyUT9AJiEjOjckJCIxWyY0Pkc0cFomISM7JCEwTnpObS1ROyYhIzk3JCQiMXljOEZqInpfJiEjOyQhMWZFQyZISSk0XiEjOjckJCIxbk5yVUxRIWUmISM7JCExLEFrUyIpUltdISM6NyQkIjFsSGY9amZFYyEjOyQhMS9mRiMqZl0qKVwhIzo3JCQiMSlmPlI9QCd5YyEjOyQhMUUzX05MMT1cISM6NyQkIjE0PE1vJ2YzdCYhIzskITFcJEczdSIzVFshIzo3JCQiMSI+UXc3LDd5JiEjOyQhMWklUVpoZUB3JSEjOjckJCIxKFF4YSpmInAjZSEjOyQhMCU9KkhDZW1vJSEjOTckJCIxdVsoXFJ2NyllISM7JCExRCdbJVwlKlEjZiUhIzo3JCQiMTxNb09cS0ZmISM7JCExIzRtUXZGKjNYISM6NyQkIjFFXSssOiozKWYhIzskITF3JSopR1BbelMlISM6NyQkIjF0WSRwKXBJR2chIzskIS9mTyg0LWBKJSEjODckJCIxXChcKipHSC4zJyEjOyQhMUcuamNUUjVVISM6NyQkIjE7SmlDbycpSGghIzskITFydTAoUiFlMlQhIzo3JCQiMUpoQVhTYiI9JyEjOyQhMjxxQiZmeGEoKlIhIzs3JCQiMT5QdVshPiFIaSEjOyQhMSI9Oz85blUqUSEjOjckJCIxJG9PdFk7LUcnISM7JCExX3lbMUR0IXkkISM6NyQkIjE4Q1snPidSTGohIzskITFlL0tpJmUybSQhIzo3JCQiMXdeLjIkKm96aiEjOyQhMVpQd2NZKFtiJCEjOjckJCIxbUxuTXJvSGshIzskITFNdipSJVxFUk0hIzo3JCQiMXNYIkh5UjhbJyEjOyQhMmwuZWEkXHU9TCEjOzckJCIxYDA2QT0oPWAnISM7JCExaGU9J29mKz8kISM6NyQkIjEzPE1vVHchZSchIzskITJ4MDU+PWZaMyQhIzs3JCQiMXRYIkh5XV1qJyEjOyQhMmtgJTNjVl5jSCEjOzckJCIxOklnPyhIUW8nISM7JCExXiY+enJlOCVHISM6NyQkIjExN0NbOyJmdCchIzskITImbzFwdUl5PUYhIzs3JCQiMSopeWQ6YzUkeSchIzskIS8kUT1iKUgzRSEjODckJCIxJz1QdTMsWiRvISM7JCExJmV3MydRVSlbIyEjOjckJCIxUXdfMCVbSylvISM7JCEyWiJwXWBqdndCISM7NyQkIjAuMTdNJSpSJHAhIzokITFSKjRQI0hZaEEhIzo3JCQiMUBVJSlveGckKXAhIzskITF0ZGBANFRdQCEjOjckJCIxVCNbJ0glW2IuKCEjOyQhMTJKeVhvPU8/ISM6NyQkIjEkWydIZk1kJjMoISM7JCEyTi1GPGUpUkc+ISM7NyQkIjFOcFF4N3RPciEjOyQhMnN1YWRXeDEjPSEjOzckJCIxc1giSFtsdT0oISM7JCEyOmJnYmAkZjs8ISM7NyQkIjE+UHVbXDNNcyEjOyQhMigqKT1WWSJmTmkiISM7NyQkIjAlemU8aF4oRyghIzokITJPZEEvKW9BPzohIzs3JCQiMSp6Zj5mMGBMKCEjOyQhMngzSVNkdDRWIiEjOzckJCIwKWY+UiJmaVEoISM6JCEyYUgnR3MxSFI4ISM7NyQkIjFPclUmPUddVighIzskITJuOUpYKCplXUQiISM7NyQkIjEjZj1QJSp6IipbKCEjOyQhMkYmKlx4QkpkOyIhIzs3JCQiMSY9UHVRcmdgKCEjOyQhMkpXTSdIKG8/NCIhIzs3JCQiMShReGFmJEgqZSghIzskITJHIno9dyQ9RiwiISM7NyQkIjEyOklnKSp6UHchIzskITFHJylmdyc0VFcqISM7NyQkIjF1WiY0NGUzcCghIzskITBwcHVWbjZ1KSEjOjckJCIxc1UmM1BRbXQoISM7JCExRlApM2ElenIiKSEjOzckJCIxWSJIZXd3KCl5KCEjOyQhMVwiUSVIUyRbYyghIzs3JCQiMU9xUyIpKVIiUnkhIzskITBOW2NYImU+cSEjOjckJCIxKiopemY0cSUqKXkhIzskITFNcG8qNCVcOGwhIzs3JCQiMXBReGFeaFJ6ISM7JCExSnVHUUV1WGchIzs3JCQiMVcqKXlkKSl5KCl6ISM7JCExVm9qL2QsR2MhIzs3JCQiMWtFYDFmJylSISkhIzskITFYJFxfJClIdT8mISM7NyQkIjFeLTA1IipcKjMpISM7JCEyYGdPIUhVd0pbISM8NyQkIjAqemY+ZHRUIikhIzokITFcWGM5NFdjVyEjOzckJCIxYTI6SUMtKj0pISM7JCExWDUvXilHdjclISM7NyQkIjFQdVsoNCRHVCMpISM7JCEyO2h6QiRlXm1QISM8NyQkIjFfLTA1KFI4SCkhIzskITEqbyo+NWAkPlQkISM7NyQkIjEmMzxNW3U3TSkhIzskITJsMTpSO2pnLiQhIzw3JCQiMSRwUXhhSk1SKSEjOyQhMURFc2QzOy1FISM7NyQkIjEsLS8zLFpUJSkhIzskITFIK1hILDBZQCEjOzckJCIxQFQjWztvMVwpISM7JCEyVz8oZiMpUiopKmYiISM8NyQkIjFMbUtsJykpXGEpISM7JCExZWY2MVprMigpISM8NyQkIjFHZDlIOTwlZikhIzskITEiKlFzUTtZbGYhIz03JCQiMCV6ZTwrWlcnKSEjOiQiMWpnRCdRKipwaSohIzw3JCQiMWhAVidRQWNwKSEjOyQiMm52K24tJyl5RCMhIzw3JCQiMSRvT3RPVEV1KSEjOyQiMS0sLSRHZF10JCEjOzckJCIwJz5SeT93I3opISM6JCIxdSZbamwyJilvJiEjOzckJCIxJG9PdEUsRCUpKSEjOyQiMXZPVTVTJno1KSEjOzckJCIxbk1wUW5xJiopKSEjOyQiMm8hUl9zLiJmOCIhIzs3JCQiMWU6SmkjZUUlKikhIzskIjJPa3drZzFNXCIhIzs3JCQiMVokcFFkSW8qKikhIzskIjJWR2RZVnUiMz8hIzs3JCQiMTlGYTNwclghKiEjOyQiMDspenVhUyllIyEjOTckJCIxT3FTIlEoMyU0KiEjOyQiMUJIIkc/QFdIJCEjOjckJCIxc1cqKXk2NVkiKiEjOyQiMU5mOnNnYkhVISM6NyQkIjF0WCJIUUQkKT4qISM7JCIxaCpSSz4kNCZRJiEjOjckJCIxKFJ6ZW5UZUMqISM7JCIxM14iM1BZOWwnISM6NyQkIjE0PE1vPUknSCohIzskIjFLYSFSIj5MUCMpISM6NyQkIjA2QVczWWJNKiEjOiQiMmpzWCh6TXosNSEjOjckJCIxYjM8TXQjKilSKiEjOyQiMixPKlFDa146NyEjOjckJCIwI1J5Y3A2WCUqISM6JCIyZFYmR3d6IykzOSEjOjckJCIxUnplPHU7KVwqISM7JCIxN3k3WCRbXmkiISM5NyQkIjEjXClwUncuWyYqISM7JCIxW3FeVUtgMj0hIzk3JCQiMVkjXClwaFUoZiohIzskIjJ2XSk+UDZZZD4hIzo3JCQiMUNaJSopKVImb2sqISM7JCIxVzJxSWs8dT8hIzk3JCQiMSNSeWNCbnNwKiEjOyQiMWRNNnQzb2lAISM5NyQkIjE7TG1LV3FdKCohIzskIjJrMEc6VDcrQiMhIzo3JCQiMVF4YTQ2cSp6KiEjOyQiMlg8QFEmbzh1QSEjOjckJCIxR2I1QHIxWykqISM7JCIya2hJKnAyMzFCISM6NyQkIjEoR2Q5ZnAoKiopKiEjOyQiMiNIO2lvXyMzTCMhIzo3JCQiMV8tMDUmZjgmKiohIzskIjI7cmZIZ1EmW0IhIzo3JCQiIzUhIiIkIjJQT2BAcC4nZUIhIzotJSZDT0xPUkc2JyUkUkdCRyQiKUMpZXElISIpJCIiISEiIiQiKCc+IVwmISIpLSUrX0FUVFJJQlVURUc2Iy8lJ3NvdXJjZUclLG1hdGhkZWZhdWx0Ry0lJVZJRVdHNiQ7JCIiISEiIiQiIzUhIiIlKERFRkFVTFRHLSYlJl9BWElTRzYjIiIiNictJStfR1JJRExJTkVTRzYjLSUpX1ZJU0lCTEVHNiMiIiEtJSZDT0xPUkc2JiUkUkdCRyQiIiEhIiIkIiIhISIiJCIiISEiIi0lKkxJTkVTVFlMRUc2IyIiIS0lKlRISUNLTkVTU0c2IyIiIS0lLVRSQU5TUEFSRU5DWUc2IyQiIiEhIiItJiUmX0FYSVNHNiMiIiM2Jy0lK19HUklETElORVNHNiMtJSlfVklTSUJMRUc2IyIiIS0lJkNPTE9SRzYmJSRSR0JHJCIiISEiIiQiIiEhIiIkIiIhISIiLSUqTElORVNUWUxFRzYjIiIhLSUqVEhJQ0tORVNTRzYjIiIhLSUtVFJBTlNQQVJFTkNZRzYjJCIiISEiIi0lK0FYRVNMQUJFTFNHNiQtSSNtaUc2Iy9JK21vZHVsZW5hbWVHNiJJLFR5cGVzZXR0aW5nR0koX3N5c2xpYkc2IjY1USJzNiIvJSdmYW1pbHlHUSE2Ii8lJXNpemVHUSMxMDYiLyUlYm9sZEdRJmZhbHNlNiIvJSdpdGFsaWNHUSV0cnVlNiIvJSp1bmRlcmxpbmVHUSZmYWxzZTYiLyUqc3Vic2NyaXB0R1EmZmFsc2U2Ii8lLHN1cGVyc2NyaXB0R1EmZmFsc2U2Ii8lK2ZvcmVncm91bmRHUShbMCwwLDBdNiIvJStiYWNrZ3JvdW5kR1EuWzI1NSwyNTUsMjU1XTYiLyUnb3BhcXVlR1EmZmFsc2U2Ii8lK2V4ZWN1dGFibGVHUSZmYWxzZTYiLyUpcmVhZG9ubHlHUSZmYWxzZTYiLyUpY29tcG9zZWRHUSZmYWxzZTYiLyUqY29udmVydGVkR1EmZmFsc2U2Ii8lK2ltc2VsZWN0ZWRHUSZmYWxzZTYiLyUscGxhY2Vob2xkZXJHUSZmYWxzZTYiLyU2c2VsZWN0aW9uLXBsYWNlaG9sZGVyR1EmZmFsc2U2Ii8lLG1hdGh2YXJpYW50R1EnaXRhbGljNiJRITYiLSUpX1ZJU0lCTEVHNiMiIiItJSVST09URzYnLSUpQk9VTkRTX1hHNiMkIiRJJSEiIi0lKUJPVU5EU19ZRzYjJCIjXSEiIi0lLUJPVU5EU19XSURUSEc2IyQiJSFcJCEiIi0lLkJPVU5EU19IRUlHSFRHNiMkIiVnUSEiIi0lKUNISUxEUkVORzYiLSUrQU5OT1RBVElPTkc2Jy0lKUJPVU5EU19YRzYjJCIiISEiIi0lKUJPVU5EU19ZRzYjJCIiISEiIi0lLUJPVU5EU19XSURUSEc2IyQiJStTISIiLSUuQk9VTkRTX0hFSUdIVEc2IyQiJStTISIiLSUpQ0hJTERSRU5HNiI=NiI=</Plot></Text-field>
</Output>
</Group></Presentation-Block><Presentation-Block>
<Group view="code" hide-input="false" hide-output="false" labelreference="L8899" drawlabel="true" applyint="true" applyrational="true" applyexponent="false">
<Input><Text-field prompt="&gt; " style="Maple Input" layout="Normal"><Equation executable="true" style="2D Input" input-equation="" display="LUklbXJvd0c2Iy9JK21vZHVsZW5hbWVHNiJJLFR5cGVzZXR0aW5nR0koX3N5c2xpYkdGJzYlLUkjbW9HRiQ2LlEhRicvJSVzaXplR1EjMTRGJy8lLG1hdGh2YXJpYW50R1Enbm9ybWFsRicvJSZmZW5jZUdRJmZhbHNlRicvJSpzZXBhcmF0b3JHRjcvJSlzdHJldGNoeUdGNy8lKnN5bW1ldHJpY0dGNy8lKGxhcmdlb3BHRjcvJS5tb3ZhYmxlbGltaXRzR0Y3LyUnYWNjZW50R0Y3LyUnbHNwYWNlR1EsMC4yMjIyMjIyZW1GJy8lJ3JzcGFjZUdGRi8lK2V4ZWN1dGFibGVHRjdGMg==">LUklbXJvd0c2Iy9JK21vZHVsZW5hbWVHNiJJLFR5cGVzZXR0aW5nR0koX3N5c2xpYkdGJzYjLUkjbW9HRiQ2LlEhRicvJSVzaXplR1EjMTRGJy8lLG1hdGh2YXJpYW50R1Enbm9ybWFsRicvJSZmZW5jZUdRJmZhbHNlRicvJSpzZXBhcmF0b3JHRjcvJSlzdHJldGNoeUdGNy8lKnN5bW1ldHJpY0dGNy8lKGxhcmdlb3BHRjcvJS5tb3ZhYmxlbGltaXRzR0Y3LyUnYWNjZW50R0Y3LyUnbHNwYWNlR1EsMC4yMjIyMjIyZW1GJy8lJ3JzcGFjZUdGRg==</Equation></Text-field>
</Input>
</Group></Presentation-Block>
<Group hide-output="false" labelreference="L1" drawlabel="true" applyint="true" applyrational="true" applyexponent="false">
<Input><Text-field prompt="&gt; " style="Maple Input" layout="Normal"><Equation executable="true" style="2D Input" input-equation="" display="LUklbXJvd0c2Iy9JK21vZHVsZW5hbWVHNiJJLFR5cGVzZXR0aW5nR0koX3N5c2xpYkdGJzYlLUkjbW9HRiQ2LlEhRicvJSVzaXplR1EjMTRGJy8lLG1hdGh2YXJpYW50R1Enbm9ybWFsRicvJSZmZW5jZUdRJmZhbHNlRicvJSpzZXBhcmF0b3JHRjcvJSlzdHJldGNoeUdGNy8lKnN5bW1ldHJpY0dGNy8lKGxhcmdlb3BHRjcvJS5tb3ZhYmxlbGltaXRzR0Y3LyUnYWNjZW50R0Y3LyUnbHNwYWNlR1EsMC4yMjIyMjIyZW1GJy8lJ3JzcGFjZUdGRi8lK2V4ZWN1dGFibGVHRjdGMg==">LUklbXJvd0c2Iy9JK21vZHVsZW5hbWVHNiJJLFR5cGVzZXR0aW5nR0koX3N5c2xpYkdGJzYjLUkjbW9HRiQ2LlEhRicvJSVzaXplR1EjMTRGJy8lLG1hdGh2YXJpYW50R1Enbm9ybWFsRicvJSZmZW5jZUdRJmZhbHNlRicvJSpzZXBhcmF0b3JHRjcvJSlzdHJldGNoeUdGNy8lKnN5bW1ldHJpY0dGNy8lKGxhcmdlb3BHRjcvJS5tb3ZhYmxlbGltaXRzR0Y3LyUnYWNjZW50R0Y3LyUnbHNwYWNlR1EsMC4yMjIyMjIyZW1GJy8lJ3JzcGFjZUdGRg==</Equation></Text-field>
</Input>
</Group><RTable handle="18446884507257220142">TTdSMApJQVJUQUJMRV9TQVZFLzE4NDQ2ODg0NTA3MjU3MjIwMTQyWColKWFueXRoaW5nRzYiNiQlLHZlY3RvcmZpZWxkRy8lJ2Nvb3Jkc0cmJSpjYXJ0ZXNpYW5HNiUlInhHJSJ5RyUiekdbZ2whIyUhISEiJCIkeitGLFxbW1tbW1tbXltbW28hJD8iXFtbW11bW1tcW1tbb0YxXltbW1tbW1tcW1tbb0YxXFtbW1tbW1tcW1tbbSIkOSJ6K0YsXFtbW1xbW1tdW1tbb0YxXFtbW15bW1tbW1tbb0YxXltbW1xbW1tbW1tbb0YxXFtbW1xbW1tbW1tbbUYyejdGLFtbW1tbW1tbX1tbW28iJCE9W1tbW11bW1tdW1tbbyIkZyRdW1tbW1tbW11bW1tvIiRTI1tbW1tfW1tbW1tbW29GNV1bW1tdW1tbW1tbW29GN19bW1tbW1tbW1tbW28iI2dbW1tbW1tbW11bW1ttISRHI1tbW1tdW1tbW1tbW21GOV1bW1tbW1tbW1tbW20hJDkiISIjXUYl</RTable><RTable handle="18446884507257215206">TTdSMApJQVJUQUJMRV9TQVZFLzE4NDQ2ODg0NTA3MjU3MjE1MjA2WColKWFueXRoaW5nRzYiNiQlLHZlY3RvcmZpZWxkRy8lJ2Nvb3Jkc0cmJSpjYXJ0ZXNpYW5HNiUlInhHJSJ5RyUiekdbZ2whIyUhISEiJCIkIiIhRjBGMEYl</RTable><RTable handle="18446884507257201958">TTdSMApJQVJUQUJMRV9TQVZFLzE4NDQ2ODg0NTA3MjU3MjAxOTU4WColKWFueXRoaW5nRzYiNiQlLHZlY3RvcmZpZWxkRy8lJ2Nvb3Jkc0cmJSpzcGhlcmljYWxHNiUlInJHJSZ0aGV0YUclJHBoaUdbZ2whIyUhISEiJCIkKiZ6KTYjRi0lIiNnIyEkOSIhIiNdIiIiLUkkY29zRzYkJSpwcm90ZWN0ZWRHJShfc3lzbGliRzYjRi5GNiomeilGMiUhJCE9IyIkRyMhISNdRjYtSSRzaW5HNiRGOkY7RjxGNiIiIUYl</RTable><RTable handle="18446884507257200502">TTdSMApJQVJUQUJMRV9TQVZFLzE4NDQ2ODg0NTA3MjU3MjAwNTAyWColKWFueXRoaW5nRzYiNiQlLHZlY3RvcmZpZWxkRy8lJ2Nvb3Jkc0cmJSpzcGhlcmljYWxHNiUlInJHJSZ0aGV0YUclJHBoaUdbZ2whIyUhISEiJCIkIiIhRjBGMEYl</RTable><RTable handle="18446884507257170030">TTdSMApJQVJUQUJMRV9TQVZFLzE4NDQ2ODg0NTA3MjU3MTcwMDMwWColKWFueXRoaW5nRzYiNiQlLHZlY3RvcmZpZWxkRy8lJ2Nvb3Jkc0cmJSpjYXJ0ZXNpYW5HNiUlInhHJSJ5RyUiekdbZ2whIyUhISEiJCIkLCoqKiIoRSgpPSIjIiIiIiIjRi1GNEYuRjVGL0Y0IyEjSSIldEQqKEYyRjNGLSIiJEYvRjRGNiooRjJGM0YtRjRGL0Y6RjYqKEYyRjNGLUY0Ri9GNCMiI2QiJVleLCoqKkYyRjNGLUY1Ri5GNEYvRjRGNiooRjJGM0YuRjpGL0Y0RjYqKEYyRjNGLkY0Ri9GOkY2KihGMkYzRi5GNEYvRjRGPSw2KihGMkYzRi1GNUYuRjUjIiMhKkY4KihGMkYzRi1GNUYvRjUjIiNnRjgqKEYyRjNGLkY1Ri9GNUZKKiZGMkYzRi0iIiUjIiNYRjgqJkYyRjNGLkZORk8qJkYyRjNGL0ZOIyIjOkY4KiZGMkYzRi1GNSMhI2RGOComRjJGM0YuRjVGViomRjJGM0YvRjUjRldGPyokRjJGMyMiI0RGP0Yl</RTable><RTable handle="18446884507257159678">TTdSMApJQVJUQUJMRV9TQVZFLzE4NDQ2ODg0NTA3MjU3MTU5Njc4WColKWFueXRoaW5nRzYiNiQlLHZlY3RvcmZpZWxkRy8lJ2Nvb3Jkc0cmJSpzcGhlcmljYWxHNiUlInJHJSZ0aGV0YUclJHBoaUdbZ2whIyUhISEiJCIkLCQqKC1JJGNvc0c2JCUqcHJvdGVjdGVkRyUoX3N5c2xpYkc2I0YuIiIiIihFKCk9IiNGOCIiI3opNiNGLSUiI0kjISNkISIjREY4I0Y4IiVZXiwkKigtSSRzaW5HNiRGNUY2RjdGOEY5Rjp6KUY9JSIjISojISQ5IiFGQEY4IyEiIkZCIiIhRiU=</RTable><RTable handle="18446884507257214126">TTdSMApJQVJUQUJMRV9TQVZFLzE4NDQ2ODg0NTA3MjU3MjE0MTI2WColKWFueXRoaW5nRzYiNiQlLHZlY3RvcmZpZWxkRy8lJ2Nvb3Jkc0cmJSpjYXJ0ZXNpYW5HNiUlInhHJSJ5RyUiekdbZ2whIyUhISEiJCIkLCQqKEYtIiIieitGLFtbW1tbW1tbXVtbW20iI0dbW1tbXVtbW1tbW1ttRjRdW1tbW1tbW1tbW1ttRjQhISM+RjJ6N0YsW1tbW1tbW1tfW1tbbyIjISpbW1tbXVtbW11bW1tvIiQhPV1bW1tbW1tbXVtbW28iJD8iW1tbW19bW1tbW1tbb0Y3XVtbW11bW1tbW1tbb0Y5X1tbW1tbW1tbW1tbbyIjSVtbW1tbW1tbXVtbW20hJDkiW1tbW11bW1tbW1tbbUY7XVtbW1tbW1tbW1tbbSEjZCEiI0RGMiMhJWxNIiVZXiwkKihGLkYyRjNGMkY2RjJGPiwkKip6JzYkRi1GLltbW1tbX1tbW1tzRjJdW1tbW1tbW1tbc0YyRjIsKiokRi0iIiNGMiokRi5GSUYyKiRGL0ZJRjIjRjVGNEYyRjIsKkZIRjJGSkYyRktGMiNGNSIjP0YyRjJGL0YyIyEoKzEiSCIldERGJQ==</RTable><RTable handle="18446884507258082838">TTdSMApJQVJUQUJMRV9TQVZFLzE4NDQ2ODg0NTA3MjU4MDgyODM4WColKWFueXRoaW5nRzYiNiQlLHZlY3RvcmZpZWxkRy8lJ2Nvb3Jkc0cmJSpzcGhlcmljYWxHNiUlInJHJSZ0aGV0YUclJHBoaUdbZ2whIyUhISEiJCIkLCQqKi1JJHNpbkc2JCUqcHJvdGVjdGVkRyUoX3N5c2xpYkc2I0YuIiIjeic2I0YtIyIjRyEhIz4iIiJ6KUY6JSIjISojISQ5IiEiI0RGPUYtRj0jISVsTSIlWV4sJCosLUkkY29zRzYkRjVGNkY3Rj1GLUY9RjJGPUY5Rj16KUY6JSIjSSMhI2QhRkFGPUZCIiIhRiU=</RTable><RTable handle="18446884507257180398">TTdSMApJQVJUQUJMRV9TQVZFLzE4NDQ2ODg0NTA3MjU3MTgwMzk4WColKWFueXRoaW5nRzYiNiQlLHZlY3RvcmZpZWxkRy8lJ2Nvb3Jkc0cmJSpjYXJ0ZXNpYW5HNiUlInhHJSJ5RyUiekdbZ2whIyUhISEiJCIkIiIhRjAiIiJGJQ==</RTable><RTable handle="18446884507235598814">TTdSMApJQVJUQUJMRV9TQVZFLzE4NDQ2ODg0NTA3MjM1NTk4ODE0WColKWFueXRoaW5nRzYiNiQlLHZlY3RvcmZpZWxkRy8lJ2Nvb3Jkc0cmJSpjYXJ0ZXNpYW5HNiUlInhHJSJ5RyUiekdbZ2whIyUhISEiJCIkLCQqJiw8KiYsJiMhJTdhIiV0RCIiIiYlIlRHNiVGOCIiISIiJEY4RjhGLiIiJ0Y4KiYsLComLCYjISZPaSJGN0Y4RjlGPUY4Ri0iIiNGOCMiJndeJiImbEciRjhGOSMhIzciIigmRjo2JUY4RjxGRSMiIzsiI2oqJEYvRkUjIiZXYCNGN0Y4Ri4iIiVGOComLDIqJkZCRjhGLUZURjgqJiwqRlEjIiYpb11GN0ZMIyIjS0ZQRjkjISNDRksjIidfLjZGSEY4RjhGLUZFRjhGTCMhI0siJDAiRjkjRj5GSyMhJSFHJkY3RjhGUSMhJ28yQ0ZIJkY6NiVGOEY8RjgjRk8iJFgjKiRGL0ZURlJGOEYuRkVGOComRjRGOEYtRj5GOComLCpGRkY4RjlGSUZMRk5GUUZSRjhGLUZURjgqJiwuRkxGXG9GOUZfb0Zgb0Y4RlFGYm9GZG9GZm9GaG9GUkY4Ri1GRUY4RmRvI0ZdbyIkTihGTCMiIilGXm9GOSMhIiUiI04mRjo2JUY4RjxGPCMiI2siJXZPRlEjIiY/NiNGN0ZobyMhJyVRPyJGSCokRi9GPiMiJVslKUY3RjhGLkY4IyEldk9GaHAsJComLDxGaW9GOComLCwqJkZCRjhGLkZFRjhGRkY4RjlGSUZMRk5GUUZSRjhGLUZURjgqJiwyKiZGQkY4Ri5GVEY4KiZGWUY4Ri5GRUY4RkxGXG9GOUZfb0Zgb0Y4RlFGYm9GZG9GZm9GaG9GUkY4Ri1GRUY4RjNGOComRltwRjhGLkZURjgqJkZdcEY4Ri5GRUY4RmRvRl5wRkxGYHBGOUZicEZlcEZncEZRRmpwRmhvRlxxRl5xRl9xRjhGLUY4I0ZpcEZocEY8RiU=</RTable><RTable handle="18446884507235600974">TTdSMApJQVJUQUJMRV9TQVZFLzE4NDQ2ODg0NTA3MjM1NjAwOTc0WColKWFueXRoaW5nRzYiNiQlLHZlY3RvcmZpZWxkRy8lJ2Nvb3Jkc0cmJSxjeWxpbmRyaWNhbEc2JSUic0clJHBoaUclInpHW2dsISMlISEhIiQiJCIiISwkKiYsNiomLCYjISU3YSIldEQiIiImJSJURzYlRjlGMCIiJEY5RjlGLSIiJ0Y5KiYsKiMiJndeJiImbEciRjlGOiMhIzciIigmRjs2JUY5RjAiIiMjIiM7IiNqKiRGL0ZJIyImV2AjRjhGOUYtIiIlRjkqJiwuRkcjISNLIiQwIkY6I0Y+RkYjISUhRyZGOEY5Rk0jISdvMkNGQyZGOzYlRjlGMEY5I0ZLIiRYIyokRi9GUEZORjlGLUZJRjkqJEYvRj4jIiVbJSlGOEZpbiMhJyVRPyJGQ0ZNIyImPzYjRjgmRjs2JUY5RjBGMCMiI2siJXZPRmVuI0ZUIiROKEZHIyIiKUZVRjojISIlIiNORjlGLUY5I0Zlb0Zkb0YwRiU=</RTable><RTable handle="18446884507235521350">TTdSMApJQVJUQUJMRV9TQVZFLzE4NDQ2ODg0NTA3MjM1NTIxMzUwWColKWFueXRoaW5nRzYiNiQlLHZlY3RvcmZpZWxkRy8lJ2Nvb3Jkc0cmJSxjeWxpbmRyaWNhbEc2JSUic0clJHBoaUclInpHW2dsISMlISEhIiQiJCIiISwkKiZGLSIiIno3NiRGLUYvW1tbW1tnW1tbW2NsIiVTNl1bW1tbY1tbW1tjbCIlK2pfW1tbW19bW1tbY2xGN2FbW1tbW1tbW1tjbCIlK0BbW1tbW2NbW1tbW2whJXRLXVtbW1tfW1tbW1tsISZxPiJfW1tbW1tbW1tbW2whJSYpZltbW1tbX1tbW1tzIiUnKUhdW1tbW1tbW1tbcyIlXV8hISRgKUYzIyIkSiMiJXRERjBGJQ==</RTable><RTable handle="18446884507232408630">TTdSMApJQVJUQUJMRV9TQVZFLzE4NDQ2ODg0NTA3MjMyNDA4NjMwWColKWFueXRoaW5nRzYiNiQlLHZlY3RvcmZpZWxkRy8lJ2Nvb3Jkc0cmJSpzcGhlcmljYWxHNiUlInJHJSZ0aGV0YUclJHBoaUdbZ2whIyUhISEiJCIkIiIhRjAsJCooRi0iIiItSSRzaW5HNiQlKnByb3RlY3RlZEclKF9zeXNsaWJHNiNGLkYzLGZuKiZGLSIiIyYlIlRHNiVGM0YwRjxGMyIoIUdYJykqJkYtRjwmRj42JUYzRjAiIiRGMyEpXVtKQyomRi0iIiVGPUYzISgrVz8oKiZGLUZHRkJGMyIpKyhIJ1tGQiIoISk+QyRGPSEoPzg7IyZGPjYlRjNGMEYzIihTXUIiJkY+NiVGM0YwRjAhJztTXComRi1GPEZNRjMhKGdEJj0qKC1JJGNvc0c2JEY3RjhGOSIiJ0YtRllGQkYzIilEdE9HKihGVkZHRi1GWUZCRjMhKXY+NSYpKihGVkZHRi1GR0Y9RjNGSCooRlZGR0YtRkdGQkYzRkoqKEZWRjxGLUZZRkJGMyIpdj41JikqKEZWRjxGLUZHRj1GMyIpKykzVyIqKEZWRjxGLUZHRkJGMyEpKyVmcyoqKEZWRjxGLUY8Rk1GMyIoZ0QmPSooRlZGPEYtRjxGPUYzISghR1gnKSooRlZGPEYtRjxGQkYzIildW0pDKiZGLUZZRkJGMyEpRHRPRyokRi1GWSIpK3RtZiomRi1GPEZWRjwhKisrMSJIKiZGLUZHRlZGRyEqKyk0clEqJkYtRllGVkZZISorbCFHOiomRi1GWUZWRkciKismPiVlJSomRi1GWUZWRjwhKismPiVlJSomRi1GR0ZWRjwiKisnPlV4KiRGLUZHISohM2o7NyokRi1GPCIpKz9AZUYzIyEiIiInO1NcRiU=</RTable><RTable handle="18446884507232409830">TTdSMApJQVJUQUJMRV9TQVZFLzE4NDQ2ODg0NTA3MjMyNDA5ODMwWColKWFueXRoaW5nRzYiNiQlLHZlY3RvcmZpZWxkRy8lJ2Nvb3Jkc0cmJSxjeWxpbmRyaWNhbEc2JSUic0clJHBoaUclInpHW2dsISMlISEhIiQiJCwkKioiKEUoKT0iIyIiIiIiIywoKiRGLUY1RjQqJEYvRjVGNCMhIz4iIz9GNEY0Ri9GNEYtRjQjISNJIiV0RCIiISwkKiYsLCokRi0iIiUiIyEqKiZ6JzYjRi8jIiQ/IiEhJDkiRjRGLUY1RjQqJEYvRkQiI0lGOCEjZCIjREY0RjRGMkYzI0Y0IiVZXkYl</RTable><RTable handle="18446884507232161054">TTdSMApJQVJUQUJMRV9TQVZFLzE4NDQ2ODg0NTA3MjMyMTYxMDU0WColKWFueXRoaW5nRzYiNiQlLHZlY3RvcmZpZWxkRy8lJ2Nvb3Jkc0cmJSxjeWxpbmRyaWNhbEc2JSUic0clJHBoaUclInpHW2dsISMlISEhIiQiJCIiIS0lI3VnRzYjRi1GMEYl</RTable><RTable handle="18446884507373105014">TTdSMApJQVJUQUJMRV9TQVZFLzE4NDQ2ODg0NTA3MzczMTA1MDE0WColKWFueXRoaW5nRzYiNiQlLHZlY3RvcmZpZWxkRy8lJ2Nvb3Jkc0cmJSxjeWxpbmRyaWNhbEc2JSUic0clJHBoaUclInpHW2dsISMlISEhIiQiJComJSRldGFHIiIiLCgqJkYtISIjLCgqKiIoRSgpPSIjRjIiIiMsKCokRi1GOkYyKiRGL0Y6RjIjISM+IiM/RjJGMkYvRjJGLUYyIyEjZyIldEQqKEYtIiIkRjhGOUYvRjJGQSooRi1GMnopNiRGLUYvXFtbW1tfW1tbW3ciJFMjXltbW1tbW1tbW3ciJD8iXFtbW1tbW1tbW28hJDkiRjJGOEY5I0YyIiVZXkYyISIiKiZGLUZOLCgqKEY4RjlGLUY6Ri9GMkZBKihGOEY5RjtGMkYvRjJGQSomRkdGMkY4RjlGTEYyRjIqKEY4RjlGL0YyRi1GMiMhJD8lRkNGMiw0KipGLUYyei9GSFxbW1tbY1tbW1tfbCImK0UiXltbW1tfW1tbW19sIiYrXyNgW1tbW1tbW1tbX2xGWlxbW1tbX1tbW1t3ISZTUiNeW1tbW1tbW1tbd0ZmblxbW1tbW1tbW1tvIiYrMCJGMiwsKiRGLSIiJSIjISoqJnonNiNGLyNGSiFGS0YyRi1GOkYyKiRGL0ZqbiIjSUY9ISNkIiNERjJGMkY4RjkjIiRKIyIpZTFDOCoqRi1GMno3RkhbW1tbW2dbW1tbY2wiJVM2XVtbW1tjW1tbW2NsIiUral9bW1tbX1tbW1tjbEZpb2FbW1tbW1tbW1tjbCIlK0BbW1tbW2NbW1tbW2whJXRLXVtbW1tfW1tbW1tsISZxPiJfW1tbW1tbW1tbW2whJSYpZltbW1tbX1tbW1tzIiUnKUhdW1tbW1tbW1tbcyIlXV8hISRgKUYyRkdGMkY4RjlGY28qLEYtRjJGZ29GMkY4RjlGO0YyRi9GMiMhJmdRIiIoSC5pJyosRi1GOnovRkhbW1tbW2VbW1tbX2wiJVNvXVtbW1thW1tbW19sRmVuX1tbW1tdW1tbW19sRlpbW1tbW2FbW1tbdyEmIzQ4XVtbW1tdW1tbW3dGZm5bW1tbW11bW1tbbyIlc2ZGMkY4RjlGO0YyRi9GMiMhJUlwRmRwKipGLUZFRmdvRjJGOEY5Ri9GMkZicCooLSUjdWdHNiNGLUYyRkdGMkY4RjlGTCosLSUlZGlmZkc2JEZecUYtRjJGOEY5RjtGMkYvRjJGLUYyIyEjSUZDKipGXnFGMkY4RjlGLUY6Ri9GMkZBKipGXnFGMkY4RjlGO0YyRi9GMkZlcSomRjFGMiwmKiZGLUZOLCoqKEY4RjlGL0Y6Ri1GMiMhJD8iRkMqKEY4RjlGO0YyRi1GMkZBKiZGLUZFRjhGOUZBKihGLUYyeilGSFtbW1tbX1tbW1tzRkldW1tbW1tbW1tbcyIkZyQhRktGMkY4RjlGTEYyRjIqJkYtRk4sKkZdckZBRmByRmVxKiYsJiokRi1GRUZkciomRl1vRjJGLUYyRjpGMkY4RjkjRk5GTSomRi1GMiwqKiZGOEY5Ri9GOkZBKiZGOEY5Ri1GOkZBKiZGOEY5RjtGMkZlcSomeilGSFtbW1tbX1tbW1tzIiUhMyJdW1tbW1tbW1tbc0ZJISEkRyNGMkY4RjlGW3NGMkYyRjJGTkYyRiU=</RTable>
</Worksheet>
