# Supplementary material for: Determination of the instantaneous geostrophic flow within the three-dimensional magnetostrophic regime
Source: Proc Math Phys Eng Sci. 2018 Oct 3;474(2218):20180412. doi: 10.1098/rspa.2018.0412 (PMC6237501; doi:10.1098/rspa.2018.0412)
Supplement: ESM1 - 4 [file rspa20180412supp1.zip › rspa20180412suppl3.mw]

<?xml version="1.0" encoding="UTF-8"?>
<Worksheet>
<Version major="2016" minor="2"/>
<Label-Scheme value="2" prefix=""/>
<View-Properties presentation="false" autoexpanding_sections="true" UserProfileName="Maple Default Profile" NumericFormat-ApplyInteger="true" NumericFormat-ApplyRational="true" NumericFormat-ApplyExponent="false">
</View-Properties>
<MapleNet-Properties prettyprint="3" warnlevel="3" preplot="" helpbrowser="standard" contextmenusize="automatic" displayprecision="-1" echo="1" unitattributes="&quot;fontweight&quot; = &quot;bold&quot;" imaginaryunit="I" longdelim="true" elisiontermsthreshold="10000" elisiondigitsafter="100" elisiondigitsbefore="100" plotdevice="inline" errorbreak="1" plotoptions="" plotdriver="opengl" quiet="false" elisiontermsbefore="100" elisiontermsafter="100" screenwidth="79" indentamount="4" plotoutput="terminal" screenpixelheight="1080" rtablesize="10" useclientjvm="true" labelwidth="20" postplot="" typesetting="standard" ansi="false" elisiondigitsthreshold="10000" showassumed="1" errorcursor="false" labelling="true" screenheight="25" prompt="&gt; " verboseproc="1" latexwidth="8.0" ShowLabels="true"/>
<Styles>
<Font name="Heading 1" background="[255,255,255]" bold="true" executable="false" family="Times New Roman" foreground="[0,0,0]" italic="false" opaque="false" readonly="false" size="18" subscript="false" superscript="false" underline="false" placeholder="false"/>
<Font name="Warning" background="[255,255,255]" bold="false" executable="false" family="Courier New" foreground="[0,0,255]" italic="false" opaque="false" readonly="true" size="12" subscript="false" superscript="false" underline="false" placeholder="false"/>
<Font name="2D Output" background="[255,255,255]" bold="false" executable="false" family="Times New Roman" foreground="[0,0,255]" italic="false" opaque="false" readonly="true" size="12" subscript="false" superscript="false" underline="false" placeholder="false"/>
<Font name="Heading 4" background="[255,255,255]" bold="false" executable="false" family="Times New Roman" foreground="[0,0,0]" italic="true" opaque="false" readonly="false" size="12" subscript="false" superscript="false" underline="false" placeholder="false"/>
<Font name="Line Printed Output" background="[255,255,255]" bold="false" executable="false" family="Courier New" foreground="[0,0,255]" italic="false" opaque="false" readonly="true" size="12" subscript="false" superscript="false" underline="false" placeholder="false"/>
<Font name="Heading 2" background="[255,255,255]" bold="true" executable="false" family="Times New Roman" foreground="[0,0,0]" italic="false" opaque="false" readonly="false" size="16" subscript="false" superscript="false" underline="false" placeholder="false"/>
<Font name="Maple Output" background="[255,255,255]" bold="false" executable="false" family="Times New Roman" foreground="[0,0,0]" italic="false" opaque="false" readonly="false" size="12" subscript="false" superscript="false" underline="false" placeholder="false"/>
<Font name="2D Inert Output" background="[255,255,255]" bold="false" executable="true" family="Times New Roman" foreground="[144,144,144]" italic="false" opaque="false" readonly="false" size="12" subscript="false" superscript="false" underline="false" placeholder="false"/>
<Font name="Heading 3" background="[255,255,255]" bold="true" executable="false" family="Times New Roman" foreground="[0,0,0]" italic="true" opaque="false" readonly="false" size="14" subscript="false" superscript="false" underline="false" placeholder="false"/>
<Font name="Diagnostic" background="[255,255,255]" bold="false" executable="false" family="Courier New" foreground="[40,120,40]" italic="false" opaque="false" readonly="true" size="12" subscript="false" superscript="false" underline="false" placeholder="false"/>
<Font name="Ordered List 1" background="[255,255,255]" bold="false" executable="false" family="Times New Roman" foreground="[0,0,0]" italic="false" opaque="false" readonly="false" size="12" subscript="false" superscript="false" underline="false" placeholder="false"/>
<Font name="Maple Input" background="[255,255,255]" bold="true" executable="true" family="Courier New" foreground="[120,0,14]" italic="false" opaque="false" readonly="false" size="12" subscript="false" superscript="false" underline="false" placeholder="false"/>
<Font name="Text Output" background="[255,255,255]" bold="false" executable="false" family="Courier New" foreground="[0,0,255]" italic="false" opaque="false" readonly="true" size="12" subscript="false" superscript="false" underline="false" placeholder="false"/>
<Font name="Ordered List 2" background="[255,255,255]" bold="false" executable="false" family="Times New Roman" foreground="[0,0,0]" italic="false" opaque="false" readonly="false" size="12" subscript="false" superscript="false" underline="false" placeholder="false"/>
<Font name="Ordered List 3" background="[255,255,255]" bold="false" executable="false" family="Times New Roman" foreground="[0,0,0]" italic="false" opaque="false" readonly="false" size="12" subscript="false" superscript="false" underline="false" placeholder="false"/>
<Font name="Ordered List 4" background="[255,255,255]" bold="false" executable="false" family="Times New Roman" foreground="[0,0,0]" italic="false" opaque="false" readonly="false" size="12" subscript="false" superscript="false" underline="false" placeholder="false"/>
<Font name="Ordered List 5" background="[255,255,255]" bold="false" executable="false" family="Times New Roman" foreground="[0,0,0]" italic="false" opaque="false" readonly="false" size="12" subscript="false" superscript="false" underline="false" placeholder="false"/>
<Font name="Annotation Title" background="[255,255,255]" bold="true" executable="false" family="Times New Roman" foreground="[0,0,0]" italic="false" opaque="false" readonly="false" size="18" subscript="false" superscript="false" underline="false" placeholder="false"/>
<Font name="Header and Footer" background="[255,255,255]" bold="false" executable="false" family="Times New Roman" foreground="[0,0,0]" italic="false" opaque="false" readonly="false" size="10" subscript="false" superscript="false" underline="false" placeholder="false"/>
<Font name="HyperlinkError" background="[255,255,255]" bold="false" executable="false" family="Courier New" foreground="[255,0,255]" italic="false" opaque="false" readonly="true" size="12" subscript="false" superscript="false" underline="true" placeholder="false"/>
<Font name="Atomic Variable" background="[255,255,255]" bold="false" executable="false" family="Times New Roman" foreground="[175,0,175]" italic="true" opaque="false" readonly="false" size="12" subscript="false" superscript="false" underline="false" placeholder="false"/>
<Font name="HyperlinkWarning" background="[255,255,255]" bold="false" executable="false" family="Courier New" foreground="[0,0,255]" italic="false" opaque="false" readonly="true" size="12" subscript="false" superscript="false" underline="true" placeholder="false"/>
<Font name="Dictionary Hyperlink" background="[255,255,255]" bold="false" executable="false" family="Times New Roman" foreground="[147,0,15]" italic="false" opaque="false" readonly="false" size="12" subscript="false" superscript="false" underline="true" placeholder="false"/>
<Font name="2D Math" background="[255,255,255]" bold="false" executable="true" family="Times New Roman" foreground="[0,0,0]" italic="false" opaque="false" readonly="false" size="12" subscript="false" superscript="false" underline="false" placeholder="false"/>
<Font name="Bullet Item" background="[255,255,255]" bold="false" executable="false" family="Times New Roman" foreground="[0,0,0]" italic="false" opaque="false" readonly="false" size="12" subscript="false" superscript="false" underline="false" placeholder="false"/>
<Font name="Maple Plot" background="[255,255,255]" bold="false" executable="false" family="Times New Roman" foreground="[0,0,0]" italic="false" opaque="false" readonly="false" size="12" subscript="false" superscript="false" underline="false" placeholder="false"/>
<Font name="Annotation Text" background="[255,255,255]" bold="false" executable="false" family="Times New Roman" foreground="[0,0,0]" italic="false" opaque="false" readonly="false" size="12" subscript="false" superscript="false" underline="false" placeholder="false"/>
<Font name="List Item" background="[255,255,255]" bold="false" executable="false" family="Times New Roman" foreground="[0,0,0]" italic="false" opaque="false" readonly="false" size="12" subscript="false" superscript="false" underline="false" placeholder="false"/>
<Font name="Dash Item" background="[255,255,255]" bold="false" executable="false" family="Times New Roman" foreground="[0,0,0]" italic="false" opaque="false" readonly="false" size="12" subscript="false" superscript="false" underline="false" placeholder="false"/>
<Font name="2D Input" background="[255,255,255]" bold="false" executable="true" family="Times New Roman" foreground="[0,0,0]" italic="false" opaque="false" readonly="false" size="12" subscript="false" superscript="false" underline="false" placeholder="false"/>
<Font name="Error" background="[255,255,255]" bold="false" executable="false" family="Courier New" foreground="[255,0,255]" italic="false" opaque="false" readonly="true" size="12" subscript="false" superscript="false" underline="false" placeholder="false"/>
<Font name="Title" background="[255,255,255]" bold="true" executable="false" family="Times New Roman" foreground="[0,0,0]" italic="false" opaque="false" readonly="false" size="18" subscript="false" superscript="false" underline="false" placeholder="false"/>
<Font name="Text" background="[255,255,255]" bold="false" executable="false" family="Times New Roman" foreground="[0,0,0]" italic="false" opaque="false" readonly="false" size="12" subscript="false" superscript="false" underline="false" placeholder="false"/>
<Font name="Normal" background="[255,255,255]" bold="false" executable="false" family="Times New Roman" foreground="[0,0,0]" italic="false" opaque="false" readonly="false" size="12" subscript="false" superscript="false" underline="false" placeholder="false"/>
<Font name="Caption Reference" background="[255,255,255]" bold="true" executable="false" family="Times New Roman" foreground="[0,0,0]" italic="false" opaque="false" readonly="false" size="12" subscript="false" superscript="false" underline="false" placeholder="false"/>
<Font name="Code" background="[255,255,255]" bold="false" executable="false" family="Courier New" foreground="[255,0,0]" italic="false" opaque="false" readonly="false" size="12" subscript="false" superscript="false" underline="false" placeholder="false"/>
<Font name="Maple Input Placeholder" background="[255,255,255]" bold="true" executable="true" family="Courier New" foreground="[200,0,200]" italic="false" opaque="false" readonly="false" size="12" subscript="false" superscript="false" underline="false" placeholder="true"/>
<Font name="Equation Label" background="[255,255,255]" bold="true" executable="false" family="Times New Roman" foreground="[0,0,0]" italic="false" opaque="false" readonly="false" size="12" subscript="false" superscript="false" underline="false" placeholder="false"/>
<Font name="Author" background="[255,255,255]" bold="false" executable="false" family="Times New Roman" foreground="[0,0,0]" italic="false" opaque="false" readonly="false" size="12" subscript="false" superscript="false" underline="false" placeholder="false"/>
<Font name="Hyperlink" background="[255,255,255]" bold="false" executable="false" family="Times New Roman" foreground="[0,128,128]" italic="false" opaque="false" readonly="false" size="12" subscript="false" superscript="false" underline="true" placeholder="false"/>
<Font name="Caption Text" background="[255,255,255]" bold="true" executable="false" family="Times New Roman" foreground="[0,0,0]" italic="false" opaque="false" readonly="false" size="12" subscript="false" superscript="false" underline="false" placeholder="false"/>
<Layout name="Heading 1" alignment="left" bullet="none" firstindent="0" leftmargin="0" rightmargin="0" linespacing="0.0" spaceabove="8" spacebelow="4" linebreak="space" pagebreak-before="false" initial="0" bulletsuffix=""/>
<Layout name="Warning" alignment="left" bullet="none" firstindent="0" leftmargin="0" rightmargin="0" linespacing="0.0" spaceabove="0" spacebelow="0" linebreak="space" pagebreak-before="false" initial="0" bulletsuffix=""/>
<Layout name="Heading 4" alignment="left" bullet="none" firstindent="0" leftmargin="0" rightmargin="0" linespacing="0.0" spaceabove="0" spacebelow="0" linebreak="space" pagebreak-before="false" initial="0" bulletsuffix=""/>
<Layout name="Line Printed Output" alignment="left" bullet="none" firstindent="0" leftmargin="0" rightmargin="0" linespacing="0.0" spaceabove="0" spacebelow="0" linebreak="any" pagebreak-before="false" initial="0" bulletsuffix=""/>
<Layout name="Heading 2" alignment="left" bullet="none" firstindent="0" leftmargin="0" rightmargin="0" linespacing="0.0" spaceabove="8" spacebelow="2" linebreak="space" pagebreak-before="false" initial="0" bulletsuffix=""/>
<Layout name="Maple Output" alignment="centred" bullet="none" firstindent="0" leftmargin="0" rightmargin="0" linespacing="0.3" spaceabove="0" spacebelow="0" linebreak="space" pagebreak-before="false" initial="0" bulletsuffix=""/>
<Layout name="Heading 3" alignment="left" bullet="none" firstindent="0" leftmargin="0" rightmargin="0" linespacing="0.0" spaceabove="0" spacebelow="0" linebreak="space" pagebreak-before="false" initial="0" bulletsuffix=""/>
<Layout name="Diagnostic" alignment="left" bullet="none" firstindent="0" leftmargin="0" rightmargin="0" linespacing="0.0" spaceabove="0" spacebelow="0" linebreak="any" pagebreak-before="false" initial="0" bulletsuffix=""/>
<Layout name="Ordered List 1" alignment="left" bullet="numeric" firstindent="0" leftmargin="0" rightmargin="0" linespacing="0.0" spaceabove="3" spacebelow="3" linebreak="space" pagebreak-before="false" initial="-1" bulletsuffix="."/>
<Layout name="Text Output" alignment="left" bullet="none" firstindent="0" leftmargin="0" rightmargin="0" linespacing="0.0" spaceabove="0" spacebelow="0" linebreak="newline" pagebreak-before="false" initial="0" bulletsuffix=""/>
<Layout name="Ordered List 2" alignment="left" bullet="alphabetic" firstindent="0" leftmargin="36" rightmargin="0" linespacing="0.0" spaceabove="3" spacebelow="3" linebreak="space" pagebreak-before="false" initial="-1" bulletsuffix="."/>
<Layout name="Ordered List 3" alignment="left" bullet="roman" firstindent="0" leftmargin="72" rightmargin="0" linespacing="0.0" spaceabove="3" spacebelow="3" linebreak="space" pagebreak-before="false" initial="-1" bulletsuffix="."/>
<Layout name="Ordered List 4" alignment="left" bullet="ALPHABETIC" firstindent="0" leftmargin="108" rightmargin="0" linespacing="0.0" spaceabove="3" spacebelow="3" linebreak="space" pagebreak-before="false" initial="-1" bulletsuffix="."/>
<Layout name="Ordered List 5" alignment="left" bullet="ROMAN" firstindent="0" leftmargin="144" rightmargin="0" linespacing="0.0" spaceabove="3" spacebelow="3" linebreak="space" pagebreak-before="false" initial="-1" bulletsuffix="."/>
<Layout name="Annotation Title" alignment="centred" bullet="none" firstindent="0" leftmargin="0" rightmargin="0" linespacing="0.0" spaceabove="12" spacebelow="12" linebreak="space" pagebreak-before="false" initial="0" bulletsuffix=""/>
<Layout name="HyperlinkError" alignment="left" bullet="none" firstindent="0" leftmargin="0" rightmargin="0" linespacing="0.0" spaceabove="0" spacebelow="0" linebreak="space" pagebreak-before="false" initial="0" bulletsuffix=""/>
<Layout name="HyperlinkWarning" alignment="left" bullet="none" firstindent="0" leftmargin="0" rightmargin="0" linespacing="0.0" spaceabove="0" spacebelow="0" linebreak="space" pagebreak-before="false" initial="0" bulletsuffix=""/>
<Layout name="Bullet Item" alignment="left" bullet="dot" firstindent="0" leftmargin="0" rightmargin="0" linespacing="0.0" spaceabove="3" spacebelow="3" linebreak="space" pagebreak-before="false" initial="0" bulletsuffix=""/>
<Layout name="Maple Plot" alignment="centred" bullet="none" firstindent="0" leftmargin="0" rightmargin="0" linespacing="0.0" spaceabove="0" spacebelow="0" linebreak="space" pagebreak-before="false" initial="0" bulletsuffix=""/>
<Layout name="List Item" alignment="left" bullet="indent" firstindent="0" leftmargin="0" rightmargin="0" linespacing="0.0" spaceabove="3" spacebelow="3" linebreak="space" pagebreak-before="false" initial="0" bulletsuffix=""/>
<Layout name="Dash Item" alignment="left" bullet="dash" firstindent="0" leftmargin="0" rightmargin="0" linespacing="0.0" spaceabove="3" spacebelow="3" linebreak="space" pagebreak-before="false" initial="0" bulletsuffix=""/>
<Layout name="Error" alignment="left" bullet="none" firstindent="0" leftmargin="0" rightmargin="0" linespacing="0.0" spaceabove="0" spacebelow="0" linebreak="space" pagebreak-before="false" initial="0" bulletsuffix=""/>
<Layout name="Title" alignment="centred" bullet="none" firstindent="0" leftmargin="0" rightmargin="0" linespacing="0.0" spaceabove="12" spacebelow="12" linebreak="space" pagebreak-before="false" initial="0" bulletsuffix=""/>
<Layout name="Normal" alignment="left" bullet="none" firstindent="0" leftmargin="0" rightmargin="0" linespacing="0.0" spaceabove="0" spacebelow="0" linebreak="space" pagebreak-before="false" initial="0" bulletsuffix=""/>
<Layout name="Author" alignment="centred" bullet="none" firstindent="0" leftmargin="0" rightmargin="0" linespacing="0.0" spaceabove="8" spacebelow="8" linebreak="space" pagebreak-before="false" initial="0" bulletsuffix=""/>
<Pencil-style name="Pencil 1" pen-color="[0,0,0]" pen-height="1.0" pen-width="1.0" pen-opacity="1.0"/>
<Pencil-style name="Pencil 2" pen-color="[0,0,255]" pen-height="1.0" pen-width="1.0" pen-opacity="1.0"/>
<Pencil-style name="Pencil 3" pen-color="[0,0,0]" pen-height="3.0" pen-width="3.0" pen-opacity="1.0"/>
<Pencil-style name="Pencil 4" pen-color="[0,0,255]" pen-height="3.0" pen-width="3.0" pen-opacity="1.0"/>
<Pencil-style name="Pencil 5" pen-color="[255,0,0]" pen-height="5.0" pen-width="5.0" pen-opacity="1.0"/>
<Highlighter-style name="Highlighter 5" pen-color="[255,255,0]" pen-height="48.0" pen-width="48.0" pen-opacity="0.8"/>
<Highlighter-style name="Highlighter 3" pen-color="[51,255,0]" pen-height="24.0" pen-width="24.0" pen-opacity="0.8"/>
<Highlighter-style name="Highlighter 4" pen-color="[0,255,255]" pen-height="32.0" pen-width="32.0" pen-opacity="0.8"/>
<Highlighter-style name="Highlighter 1" pen-color="[255,153,255]" pen-height="12.0" pen-width="8.0" pen-opacity="0.8"/>
<Highlighter-style name="Highlighter 2" pen-color="[255,204,0]" pen-height="14.0" pen-width="14.0" pen-opacity="0.8"/>
</Styles>
<Startup-Code startupcode=""/>
<Task-table>
    <Task-category name="&lt;default&gt;"/>
</Task-table>
<Task/><Presentation-Block>
<Group view="code" hide-output="false" labelreference="L6859" drawlabel="true">
<Input><Text-field style="Text" layout="Normal">This worksheet solves the general equation to determine the instantaneous geostrophic flow for all initial magnetic fields including mixed states and non-axisymmetric fields. It uses the potential-based spherical transform method to ensure the boundary conditions are satisfied. A numerical solution is obtained using a least squares scheme.</Text-field><Text-field style="Text" layout="Normal"></Text-field><Text-field prompt="&gt; " style="Maple Input" layout="Normal">restart: </Text-field>
</Input>
</Group>
<Group view="code" hide-output="false" labelreference="L6833" drawlabel="true" applyint="true" applyrational="true">
<Input><Text-field prompt="&gt; " style="Maple Input" layout="Normal">Digits := 30:</Text-field>
</Input>
</Group>
<Group view="code" hide-output="false" labelreference="L6841" drawlabel="true">
<Input><Text-field prompt="&gt; " style="Maple Input" layout="Normal">with(orthopoly, P): 
with(VectorCalculus): 
SetCoordinates(cartesian[x,y,z]):</Text-field>
</Input>
</Group>
<Group view="code" hide-output="false" labelreference="L6830" drawlabel="true">
<Input><Text-field prompt="&gt; " style="Heading 1" executable="true" layout="Heading 1"><Font executable="true"># Define some useful routines</Font></Text-field>
</Input>
</Group>
<Group view="code" hide-output="false" labelreference="L6846" drawlabel="true">
<Input><Text-field prompt="&gt; " style="Maple Input" layout="Normal"><Equation executable="true" style="Maple Input" input-equation="" display="LUklbXJvd0c2Iy9JK21vZHVsZW5hbWVHNiJJLFR5cGVzZXR0aW5nR0koX3N5c2xpYkdGJzYpLUkjbW9HRiQ2LlEiI0YnLyUsbWF0aHZhcmlhbnRHUSVib2xkRicvJStmb250d2VpZ2h0R0YxLyUmZmVuY2VHUSZmYWxzZUYnLyUqc2VwYXJhdG9yR0Y2LyUpc3RyZXRjaHlHRjYvJSpzeW1tZXRyaWNHRjYvJShsYXJnZW9wR0Y2LyUubW92YWJsZWxpbWl0c0dGNi8lJ2FjY2VudEdGNi8lJ2xzcGFjZUdRJjAuMGVtRicvJSdyc3BhY2VHRkUtSSNtaUdGJDYmUWdwfkwxfmlzfnRoZXRhLWZhY3Rvcn5pbn5zcGhlcmljYWx+aGFybW9uaWN+KG5vdGV+dGhhdH5QKGwseCl+aXN+dGhlfmwtdGh+TGVnZW5kcmV+cG9seW5vbWlhbClGJy8lJ2l0YWxpY0dGNkYvRjIvJSdmYW1pbHlHUTBUaW1lc35OZXd+Um9tYW5GJy8lK2ZvcmVncm91bmRHUShbMCwwLDBdRicvJStleGVjdXRhYmxlR0Y2Ri9GMg==">LUklbXJvd0c2Iy9JK21vZHVsZW5hbWVHNiJJLFR5cGVzZXR0aW5nR0koX3N5c2xpYkdGJzYkLUkjbW9HRiQ2LlEiI0YnLyUsbWF0aHZhcmlhbnRHUSVib2xkRicvJStmb250d2VpZ2h0R0YxLyUmZmVuY2VHUSZmYWxzZUYnLyUqc2VwYXJhdG9yR0Y2LyUpc3RyZXRjaHlHRjYvJSpzeW1tZXRyaWNHRjYvJShsYXJnZW9wR0Y2LyUubW92YWJsZWxpbWl0c0dGNi8lJ2FjY2VudEdGNi8lJ2xzcGFjZUdRJjAuMGVtRicvJSdyc3BhY2VHRkUtSSNtaUdGJDYmUWdwfkwxfmlzfnRoZXRhLWZhY3Rvcn5pbn5zcGhlcmljYWx+aGFybW9uaWN+KG5vdGV+dGhhdH5QKGwseCl+aXN+dGhlfmwtdGh+TGVnZW5kcmV+cG9seW5vbWlhbClGJy8lJ2l0YWxpY0dGNkYvRjI=</Equation></Text-field>
</Input>
</Group>
<Group hide-input="false" hide-output="false" labelreference="L6863" drawlabel="true">
<Input><Text-field prompt="&gt; " style="Maple Input" layout="_pstyle1" linespacing="0.0" initial="0" firstindent="0" leftmargin="0" layout_style_name="_pstyle1" pagebreak-before="false" spaceabove="0" linebreak="space" rightmargin="0" bulletsuffix="" alignment="left" bullet="none" spacebelow="0">L1 := (l,m) -&gt; if type(m, numeric) then if m &lt;&gt; 0 then sin(theta)^abs(m) * subs(z=cos(theta), diff(P(l,z),z$abs(m))) else P(l, cos(theta)) end if else 'L1'(l,m) end if;</Text-field>
</Input>
<Output><Text-field style="2D Output" layout="Maple Output"><Equation executable="false" style="2D Output" display="LUklbXJvd0c2Iy9JK21vZHVsZW5hbWVHNiJJLFR5cGVzZXR0aW5nR0koX3N5c2xpYkdGJzYoLUkjbWlHRiQ2JVEjTDFGJy8lJ2l0YWxpY0dRJXRydWVGJy8lLG1hdGh2YXJpYW50R1EnaXRhbGljRictSSNtb0dGJDYtUSp+JiM4Nzg4O35GJy9GM1Enbm9ybWFsRicvJSZmZW5jZUdRJmZhbHNlRicvJSpzZXBhcmF0b3JHRj0vJSlzdHJldGNoeUdGPS8lKnN5bW1ldHJpY0dGPS8lKGxhcmdlb3BHRj0vJS5tb3ZhYmxlbGltaXRzR0Y9LyUnYWNjZW50R0Y9LyUnbHNwYWNlR1EmMC4wZW1GJy8lJ3JzcGFjZUdGTC1GIzYoLUkobWZlbmNlZEdGJDYkLUYjNigtRiw2JVEibEYnRi9GMi1GNjYtUSIsRidGOUY7L0Y/RjFGQEZCRkRGRkZIRkovRk5RLDAuMzMzMzMzM2VtRictRiw2JVEibUYnRi9GMi8lK2ZvcmVncm91bmRHUShbMCwwLDBdRicvJSlyZWFkb25seUdGPUY5RjktRjY2LVEoJiM4NTk0O0YnRjlGO0Y+RkBGQkZERkZGSEZKRk0tRiM2KC1GIzYtLUY2Ni9RI2lmRicvJSVib2xkR0YxL0YzUSVib2xkRicvJStmb250d2VpZ2h0R0ZecEY7Rj5GQEZCRkRGRkZIRkpGTS1JJ21zcGFjZUdGJDYmLyUnaGVpZ2h0R1EmMC4wZXhGJy8lJndpZHRoR1EmMC41ZW1GJy8lJmRlcHRoR0ZmcC8lKmxpbmVicmVha0dRJWF1dG9GJy1GIzYoLUYsNiVRJXR5cGVGJ0YvRjItRjY2LVEwJkFwcGx5RnVuY3Rpb247RidGOUY7Rj5GQEZCRkRGRkZIRkpGTS1GUjYkLUYjNihGaW5GWS1GLDYlUShudW1lcmljRidGL0YyRlxvRl9vRjlGOUZcb0Zfb0Y5RmFwLUY2Ni9RJXRoZW5GJ0ZbcEZdcEZfcEY7Rj5GQEZCRkRGRkZIRkpGTS1GYnA2JkZkcEZncEZqcC9GXXFRNmluY3JlYXNlaW5kZW50bmV3bGluZUYnLUYjNigtRiM2LUZob0ZhcC1GIzYoRmluLUY2Ni1RJSZuZTtGJ0Y5RjtGPkZARkJGREZGRkgvRktRLDAuMjc3Nzc3OGVtRicvRk5GX3MtSSNtbkdGJDYkUSIwRidGOUZcb0Zfb0Y5RmFwRl5yRmFyLUYjNiYtSSVtc3VwR0YkNiUtRiM2KC1GLDYlUSRzaW5GJy9GMEY9RjlGZHEtRlI2JC1GIzYmLUYsNiVRJyYjOTUyO0YnRl90RjlGXG9GX29GOUY5RlxvRl9vRjktRlI2KEZpbkY5L0krbXNlbWFudGljc0dGJFEkYWJzRicvJSVvcGVuR1EpJnZlcmJhcjtGJy8lJmNsb3NlR0ZedUZpdC8lMXN1cGVyc2NyaXB0c2hpZnRHRmRzLUY2Ni1RMSZJbnZpc2libGVUaW1lcztGJ0Y5RjtGPkZARkJGREZGRkhGSkZNLUYjNigtRiw2JVElc3Vic0YnRi9GMkZkcS1GUjYkLUYjNigtRiM2KC1GLDYlUSJ6RidGL0YyLUY2Ni1RIj1GJ0Y5RjtGPkZARkJGREZGRkhGXnNGYHMtRiM2KC1GLDYlUSRjb3NGJ0ZfdEY5RmRxRmB0RlxvRl9vRjlGXG9GX29GOUZZLUYjNigtSSZtZnJhY0dGJDYoLUYjNiYtRmhzNiUtRjY2LVErJlBhcnRpYWxEO0YnRjlGO0Y+RkBGQkZERkZGSEZKRk1GZ3RGYXVGXG9GX29GOS1GIzYmLUYjNidGZXctRmhzNiVGYXZGZ3RGYXVGXG9GX29GOUZcb0Zfb0Y5LyUubGluZXRoaWNrbmVzc0dRIjFGJy8lK2Rlbm9tYWxpZ25HUSdjZW50ZXJGJy8lKW51bWFsaWduR0ZjeC8lKWJldmVsbGVkR0Y9RmN1LUYjNigtRiw2JVEiUEYnRi9GMkZkcS1GUjYkLUYjNihGVkZZRmF2RlxvRl9vRjlGOUZcb0Zfb0Y5RlxvRl9vRjlGXG9GX29GOUY5RlxvRl9vRjlGOS1GYnA2JkZkcEZncEZqcC9GXXFRNmRlY3JlYXNlaW5kZW50bmV3bGluZUYnRlxvRl9vRjktRiM2KS1GNjYvUSVlbHNlRidGW3BGXXBGX3BGO0Y+RkBGQkZERkZGSEZKRk1GYXItRiM2KEZqeEZkcS1GUjYkLUYjNihGVkZZRmd2RlxvRl9vRjlGOUZcb0Zfb0Y5RmF5RlxvRl9vRjktRjY2L1EnZW5kfmlmRidGW3BGXXBGX3BGO0Y+RkBGQkZERkZGSEZKRk1GXG9GX29GOUZheUZcb0Zfb0Y5LUYjNilGZ3lGYXItRiM2KC1GIzYoLUY2Ni1RIidGJ0Y5RjtGPkZARkJGREZGRkgvRktRLDAuMTExMTExMWVtRidGTUYrRml6RlxvRl9vRjlGZHFGUUZcb0Zfb0Y5RmF5RlxvRl9vRjlGYHpGXG9GX29GOUZcb0Zfb0Y5RlxvRl9vRjk=">Zio2JEkibEc2IkkibUdGJUYlNiRJKW9wZXJhdG9yR0YlSSZhcnJvd0dGJUYlQCUtSSV0eXBlRyUqcHJvdGVjdGVkRzYkRiZJKG51bWVyaWNHRi1AJTBGJiIiIS1fSS9WZWN0b3JDYWxjdWx1c0c2JEYtSShfc3lzbGliR0YlSSIqR0YtNiQpLUkkc2luR0YlNiNJJnRoZXRhR0YlLUkkYWJzR0YtNiNGJi1JJXN1YnNHRi02JC9JInpHRiUtSSRjb3NHRiVGPS1fRjVJJWRpZmZHRi02JC1JIlBHRiU2JEYkRkYtSSIkR0YtNiRGRkY/LUZONiRGJEZHLS5JI0wxR0YlRiNGJUYlRiU=</Equation></Text-field>
</Output>
</Group>
<Group view="code" hide-output="false" labelreference="L6822" drawlabel="true">
<Input><Text-field prompt="&gt; " style="Maple Input" layout="Normal"># Lp is phi-factor</Text-field>
</Input>
</Group>
<Group view="code" hide-input="false" hide-output="false" labelreference="L6839" drawlabel="true">
<Input><Text-field prompt="&gt; " style="Maple Input" layout="Normal">Lp := m -&gt; if type(m, numeric) then if m = 0 then 1 elif m &lt; 0 then sin(-m*phi) else cos(m*phi) end if else 'Lp'(m) end if;</Text-field>
</Input>
<Output><Text-field style="2D Output" layout="Maple Output"><Equation executable="false" style="2D Output" display="LUklbXJvd0c2Iy9JK21vZHVsZW5hbWVHNiJJLFR5cGVzZXR0aW5nR0koX3N5c2xpYkdGJzYoLUkjbWlHRiQ2JVEjTHBGJy8lJ2l0YWxpY0dRJXRydWVGJy8lLG1hdGh2YXJpYW50R1EnaXRhbGljRictSSNtb0dGJDYtUSp+JiM4Nzg4O35GJy9GM1Enbm9ybWFsRicvJSZmZW5jZUdRJmZhbHNlRicvJSpzZXBhcmF0b3JHRj0vJSlzdHJldGNoeUdGPS8lKnN5bW1ldHJpY0dGPS8lKGxhcmdlb3BHRj0vJS5tb3ZhYmxlbGltaXRzR0Y9LyUnYWNjZW50R0Y9LyUnbHNwYWNlR1EmMC4wZW1GJy8lJ3JzcGFjZUdGTC1GIzYoLUYsNiVRIm1GJ0YvRjItRjY2LVEoJiM4NTk0O0YnRjlGO0Y+RkBGQkZERkZGSEZKRk0tRiM2KC1GIzYtLUY2Ni9RI2lmRicvJSVib2xkR0YxL0YzUSVib2xkRicvJStmb250d2VpZ2h0R0Zbb0Y7Rj5GQEZCRkRGRkZIRkpGTS1JJ21zcGFjZUdGJDYmLyUnaGVpZ2h0R1EmMC4wZXhGJy8lJndpZHRoR1EmMC41ZW1GJy8lJmRlcHRoR0Zjby8lKmxpbmVicmVha0dRJWF1dG9GJy1GIzYoLUYsNiVRJXR5cGVGJ0YvRjItRjY2LVEwJkFwcGx5RnVuY3Rpb247RidGOUY7Rj5GQEZCRkRGRkZIRkpGTS1JKG1mZW5jZWRHRiQ2JC1GIzYoRlEtRjY2LVEiLEYnRjlGOy9GP0YxRkBGQkZERkZGSEZKL0ZOUSwwLjMzMzMzMzNlbUYnLUYsNiVRKG51bWVyaWNGJ0YvRjIvJStmb3JlZ3JvdW5kR1EoWzAsMCwwXUYnLyUpcmVhZG9ubHlHRj1GOUY5RmJxRmVxRjlGXm8tRjY2L1EldGhlbkYnRmhuRmpuRlxvRjtGPkZARkJGREZGRkhGSkZNLUZfbzYmRmFvRmRvRmdvL0Zqb1E2aW5jcmVhc2VpbmRlbnRuZXdsaW5lRictRiM2KS1GIzYtRmVuRl5vLUYjNihGUS1GNjYtUSI9RidGOUY7Rj5GQEZCRkRGRkZIL0ZLUSwwLjI3Nzc3NzhlbUYnL0ZORmhyLUkjbW5HRiQ2JFEiMEYnRjlGYnFGZXFGOUZeb0ZncUZqcS1GW3M2JFEiMUYnRjktRl9vNiZGYW9GZG9GZ28vRmpvUTZkZWNyZWFzZWluZGVudG5ld2xpbmVGJ0ZicUZlcUY5LUYjNi0tRjY2L1ElZWxpZkYnRmhuRmpuRlxvRjtGPkZARkJGREZGRkhGSkZNRl5vLUYjNihGUS1GNjYtUSI8RidGOUY7Rj5GQEZCRkRGRkZIRmdyRmlyRmpyRmJxRmVxRjlGXm9GZ3FGanEtRiM2KC1GLDYlUSRzaW5GJy9GMEY9RjlGYXAtRmVwNiQtRiM2Ji1GIzYoLUYjNigtRiw2JVEvVmVjdG9yQ2FsY3VsdXNGJ0YvRjItRjY2LVEjOi1GJ0Y5RjtGPkZARkJGREZGRkhGSkZNLUYsNiVRJGAtYEYnRi9GMkZicUZlcUY5RmFwLUZlcDYkLUYjNiYtRiM2JkZRLUY2Ni1RMSZJbnZpc2libGVUaW1lcztGJ0Y5RjtGPkZARkJGREZGRkhGSkZNLUYsNiVRJyYjOTY2O0YnRmR0RjlGOUZicUZlcUY5RjlGYnFGZXFGOUZicUZlcUY5RjlGYnFGZXFGOUZhc0ZicUZlcUY5LUYjNiktRjY2L1ElZWxzZUYnRmhuRmpuRlxvRjtGPkZARkJGREZGRkhGSkZNRmpxLUYjNigtRiw2JVEkY29zRidGZHRGOUZhcEZmdUZicUZlcUY5RmFzRmJxRmVxRjktRjY2L1EnZW5kfmlmRidGaG5Gam5GXG9GO0Y+RkBGQkZERkZGSEZKRk1GYnFGZXFGOUZhc0ZicUZlcUY5LUYjNilGZHZGanEtRiM2KC1GIzYoLUY2Ni1RIidGJ0Y5RjtGPkZARkJGREZGRkgvRktRLDAuMTExMTExMWVtRidGTUYrRmV3RmJxRmVxRjlGYXAtRmVwNiQtRiM2JkZRRmJxRmVxRjlGOUZicUZlcUY5RmFzRmJxRmVxRjlGXHdGYnFGZXFGOUZicUZlcUY5RmJxRmVxRjk=">Zio2I0kibUc2IkYlNiRJKW9wZXJhdG9yR0YlSSZhcnJvd0dGJUYlQCUtSSV0eXBlRyUqcHJvdGVjdGVkRzYkRiRJKG51bWVyaWNHRixAJy9GJCIiISIiIjJGJEYxLUkkc2luR0YlNiMtX0kvVmVjdG9yQ2FsY3VsdXNHNiRGLEkoX3N5c2xpYkdGJUkiLUdGJTYjLV9GOUkiKkdGLDYkRiRJJHBoaUdGJS1JJGNvc0dGJUY9LS5JI0xwR0YlRiNGJUYlRiU=</Equation></Text-field>
</Output>
</Group>
<Group view="code" hide-output="false" labelreference="L6853" drawlabel="true">
<Input><Text-field prompt="&gt; " style="Maple Input" layout="Normal"># norm of L1*Lp is integral of (L1*Lp)^2 over sphere is int((L1*Lp)^2 * sin(theta), theta=0..Pi, phi=0..2*Pi)</Text-field>
</Input>
</Group>
<Group view="code" hide-input="false" hide-output="false" labelreference="L6856" drawlabel="true">
<Input><Text-field prompt="&gt; " style="Maple Input" layout="Normal">L2norm_squared := (l,m) -&gt; int(L1(l,m)^2 * sin(theta), theta=0..Pi) * int(Lp(m)^2, phi=0..2*Pi) / (4*Pi);</Text-field>
</Input>
<Output><Text-field style="2D Output" layout="Maple Output"><Equation executable="false" style="2D Output" display="LUklbXJvd0c2Iy9JK21vZHVsZW5hbWVHNiJJLFR5cGVzZXR0aW5nR0koX3N5c2xpYkdGJzYoLUkjbWlHRiQ2JVEvTDJub3JtX3NxdWFyZWRGJy8lJ2l0YWxpY0dRJXRydWVGJy8lLG1hdGh2YXJpYW50R1EnaXRhbGljRictSSNtb0dGJDYtUSp+JiM4Nzg4O35GJy9GM1Enbm9ybWFsRicvJSZmZW5jZUdRJmZhbHNlRicvJSpzZXBhcmF0b3JHRj0vJSlzdHJldGNoeUdGPS8lKnN5bW1ldHJpY0dGPS8lKGxhcmdlb3BHRj0vJS5tb3ZhYmxlbGltaXRzR0Y9LyUnYWNjZW50R0Y9LyUnbHNwYWNlR1EmMC4wZW1GJy8lJ3JzcGFjZUdGTC1GIzYoLUkobWZlbmNlZEdGJDYkLUYjNigtRiw2JVEibEYnRi9GMi1GNjYtUSIsRidGOUY7L0Y/RjFGQEZCRkRGRkZIRkovRk5RLDAuMzMzMzMzM2VtRictRiw2JVEibUYnRi9GMi8lK2ZvcmVncm91bmRHUShbMCwwLDBdRicvJSlyZWFkb25seUdGPUY5RjktRjY2LVEoJiM4NTk0O0YnRjlGO0Y+RkBGQkZERkZGSEZKRk0tRiM2Ji1GIzYmLUYjNigtRiM2KC1GLDYlUS9WZWN0b3JDYWxjdWx1c0YnRi9GMi1GNjYtUSM6LUYnRjlGO0Y+RkBGQkZERkZGSEZKRk0tRiw2JVEkaW50RidGL0YyRlxvRl9vRjktRjY2LVEwJkFwcGx5RnVuY3Rpb247RidGOUY7Rj5GQEZCRkRGRkZIRkpGTS1GUjYkLUYjNigtRiM2Ji1GIzYkLUklbXN1cEdGJDYlLUYjNigtRiw2JVEjTDFGJ0YvRjJGZXBGUUZcb0Zfb0Y5LUkjbW5HRiQ2JFEiMkYnRjkvJTFzdXBlcnNjcmlwdHNoaWZ0R1EiMEYnRjktRjY2LVExJkludmlzaWJsZVRpbWVzO0YnRjlGO0Y+RkBGQkZERkZGSEZKRk0tRiM2KC1GLDYlUSRzaW5GJy9GMEY9RjlGZXAtRlI2JC1GIzYmLUYsNiVRJyYjOTUyO0YnRmdyRjlGXG9GX29GOUY5RlxvRl9vRjlGOUZZLUYjNihGXHMtRjY2LVEiPUYnRjlGO0Y+RkBGQkZERkZGSC9GS1EsMC4yNzc3Nzc4ZW1GJy9GTkZlcy1GIzYoLUZpcTYkRl5yRjktRjY2LVEjLi5GJ0Y5RjtGPkZARkJGREZGRkgvRktRLDAuMjIyMjIyMmVtRidGTS1GLDYlUScmIzk2MDtGJ0ZnckY5RlxvRl9vRjlGXG9GX29GOUZcb0Zfb0Y5RjlGXG9GX29GOUZfci1GIzYoRmpvRmVwLUZSNiQtRiM2KC1GIzYkLUZhcTYlLUYjNigtRiw2JVEjTHBGJ0YvRjJGZXAtRlI2JC1GIzYmRmluRlxvRl9vRjlGOUZcb0Zfb0Y5RmhxRlxyRjlGWS1GIzYoLUYsNiVRJyYjOTY2O0YnRmdyRjlGYXMtRiM2KEZpc0ZbdC1GIzYmRmhxRl9yRmB0RjlGXG9GX29GOUZcb0Zfb0Y5RlxvRl9vRjlGOUZcb0Zfb0Y5RjlGX3ItSSZtZnJhY0dGJDYoLUZpcTYkUSIxRidGOS1GIzYmLUYjNiYtRmlxNiRRIjRGJ0Y5Rl9yRmB0RjlGXG9GX29GOS8lLmxpbmV0aGlja25lc3NHRmR2LyUrZGVub21hbGlnbkdRJ2NlbnRlckYnLyUpbnVtYWxpZ25HRmB3LyUpYmV2ZWxsZWRHRj1GOUZcb0Zfb0Y5RlxvRl9vRjk=">Zio2JEkibEc2IkkibUdGJUYlNiRJKW9wZXJhdG9yR0YlSSZhcnJvd0dGJUYlLV9JL1ZlY3RvckNhbGN1bHVzRzYkJSpwcm90ZWN0ZWRHSShfc3lzbGliR0YlSSIqR0YuNiQtRis2JC1fRixJJGludEdGJTYkLUYrNiQqJCktSSNMMUdGJUYjIiIjIiIiLUkkc2luR0YlNiNJJnRoZXRhR0YlL0ZDOyIiIUkjUGlHRi4tRjU2JCokKS1JI0xwR0YlNiNGJkY+Rj8vSSRwaGlHRiU7RkYqJkY+Rj9GR0Y/KiQqJiIiJUY/RkdGPyEiIkYlRiVGJQ==</Equation></Text-field>
</Output>
</Group>
<Group view="code" hide-output="false" labelreference="L6849" drawlabel="true">
<Input><Text-field prompt="&gt; " style="Maple Input" layout="Normal"># L2 is Schmidt quasi-normalised spherical harmonic</Text-field>
</Input>
</Group>
<Group view="code" hide-input="false" hide-output="false" labelreference="L6831" drawlabel="true">
<Input><Text-field prompt="&gt; " style="Maple Input" layout="Normal">L2 := (l,m) -&gt; if type(l,numeric) and type(m,numeric) then L1(l,m) * Lp(m) / sqrt(L2norm_squared(l,m)) / sqrt(2*l+1) else 'L2'(l,m) end if; </Text-field>
</Input>
<Output><Text-field style="2D Output" layout="Maple Output"><Equation executable="false" style="2D Output" display="LUklbXJvd0c2Iy9JK21vZHVsZW5hbWVHNiJJLFR5cGVzZXR0aW5nR0koX3N5c2xpYkdGJzYoLUkjbWlHRiQ2JVEjTDJGJy8lJ2l0YWxpY0dRJXRydWVGJy8lLG1hdGh2YXJpYW50R1EnaXRhbGljRictSSNtb0dGJDYtUSp+JiM4Nzg4O35GJy9GM1Enbm9ybWFsRicvJSZmZW5jZUdRJmZhbHNlRicvJSpzZXBhcmF0b3JHRj0vJSlzdHJldGNoeUdGPS8lKnN5bW1ldHJpY0dGPS8lKGxhcmdlb3BHRj0vJS5tb3ZhYmxlbGltaXRzR0Y9LyUnYWNjZW50R0Y9LyUnbHNwYWNlR1EmMC4wZW1GJy8lJ3JzcGFjZUdGTC1GIzYoLUkobWZlbmNlZEdGJDYkLUYjNigtRiw2JVEibEYnRi9GMi1GNjYtUSIsRidGOUY7L0Y/RjFGQEZCRkRGRkZIRkovRk5RLDAuMzMzMzMzM2VtRictRiw2JVEibUYnRi9GMi8lK2ZvcmVncm91bmRHUShbMCwwLDBdRicvJSlyZWFkb25seUdGPUY5RjktRjY2LVEoJiM4NTk0O0YnRjlGO0Y+RkBGQkZERkZGSEZKRk0tRiM2KC1GIzYtLUY2Ni9RI2lmRicvJSVib2xkR0YxL0YzUSVib2xkRicvJStmb250d2VpZ2h0R0ZecEY7Rj5GQEZCRkRGRkZIRkpGTS1JJ21zcGFjZUdGJDYmLyUnaGVpZ2h0R1EmMC4wZXhGJy8lJndpZHRoR1EmMC41ZW1GJy8lJmRlcHRoR0ZmcC8lKmxpbmVicmVha0dRJWF1dG9GJy1GIzYqLUYjNigtRiw2JVEldHlwZUYnRi9GMi1GNjYtUTAmQXBwbHlGdW5jdGlvbjtGJ0Y5RjtGPkZARkJGREZGRkhGSkZNLUZSNiQtRiM2KEZWRlktRiw2JVEobnVtZXJpY0YnRi9GMkZcb0Zfb0Y5RjlGXG9GX29GOUZhcC1GNjYvUSRhbmRGJ0ZbcEZdcEZfcEY7Rj5GQEZCRkRGRkZIRkpGTUZhcC1GIzYoRmNxRmZxLUZSNiQtRiM2KEZpbkZZRl1yRlxvRl9vRjlGOUZcb0Zfb0Y5RlxvRl9vRjlGYXAtRjY2L1EldGhlbkYnRltwRl1wRl9wRjtGPkZARkJGREZGRkhGSkZNLUZicDYmRmRwRmdwRmpwL0ZdcVE2aW5jcmVhc2VpbmRlbnRuZXdsaW5lRictRiM2Ji1GIzYmLUYjNiYtRiM2KC1GLDYlUSNMMUYnRi9GMkZmcUZRRlxvRl9vRjktRjY2LVExJkludmlzaWJsZVRpbWVzO0YnRjlGO0Y+RkBGQkZERkZGSEZKRk0tRiM2KC1GLDYlUSNMcEYnRi9GMkZmcS1GUjYkLUYjNiZGaW5GXG9GX29GOUY5RlxvRl9vRjlGOUZbdC1JJm1mcmFjR0YkNigtSSNtbkdGJDYkUSIxRidGOS1GIzYmLUkmbXNxcnRHRiQ2Iy1GIzYoLUYsNiVRL0wybm9ybV9zcXVhcmVkRidGL0YyRmZxRlFGXG9GX29GOUZcb0Zfb0Y5LyUubGluZXRoaWNrbmVzc0dGXXUvJStkZW5vbWFsaWduR1EnY2VudGVyRicvJSludW1hbGlnbkdGXHYvJSliZXZlbGxlZEdGPUY5Rlt0LUZodDYoRmp0LUYjNiYtRmF1NiMtRiM2Ji1GIzYmLUZbdTYkUSIyRidGOUZbdEZWRjktRjY2LVEiK0YnRjlGO0Y+RkBGQkZERkZGSC9GS1EsMC4yMjIyMjIyZW1GJy9GTkZid0ZqdEY5RlxvRl9vRjlGaHVGanVGXXZGX3ZGOS1GYnA2JkZkcEZncEZqcC9GXXFRNmRlY3JlYXNlaW5kZW50bmV3bGluZUYnRlxvRl9vRjktRiM2KS1GNjYvUSVlbHNlRidGW3BGXXBGX3BGO0Y+RkBGQkZERkZGSEZKRk1GXHMtRiM2KC1GIzYoLUY2Ni1RIidGJ0Y5RjtGPkZARkJGREZGRkgvRktRLDAuMTExMTExMWVtRidGTUYrRmF4RlxvRl9vRjlGZnFGUUZcb0Zfb0Y5RmR3RlxvRl9vRjktRjY2L1EnZW5kfmlmRidGW3BGXXBGX3BGO0Y+RkBGQkZERkZGSEZKRk1GXG9GX29GOUZcb0Zfb0Y5RlxvRl9vRjk=">Zio2JEkibEc2IkkibUdGJUYlNiRJKW9wZXJhdG9yR0YlSSZhcnJvd0dGJUYlQCUzLUkldHlwZUclKnByb3RlY3RlZEc2JEYkSShudW1lcmljR0YuLUYtNiRGJkYwLV9JL1ZlY3RvckNhbGN1bHVzRzYkRi5JKF9zeXNsaWJHRiVJIipHRi42JC1GNDYkLUY0NiQtSSNMMUdGJUYjLUkjTHBHRiU2I0YmKiQtSSVzcXJ0R0YlNiMtSS9MMm5vcm1fc3F1YXJlZEdGJUYjISIiKiQtRkU2Iy1fRjVJIitHRi42JC1GNDYkIiIjRiQiIiJGSS0uSSNMMkdGJUYjRiVGJUYl</Equation></Text-field>
</Output>
</Group>
<Group view="code" hide-input="false" hide-output="false" labelreference="L7585" drawlabel="true" applyint="true" applyrational="true" applyexponent="false">
<Input><Text-field prompt="&gt; " style="Maple Input" layout="Normal"><Equation executable="true" style="2D Input" input-equation="" display="LUklbXJvd0c2Iy9JK21vZHVsZW5hbWVHNiJJLFR5cGVzZXR0aW5nR0koX3N5c2xpYkdGJzYnLUkjbWlHRiQ2J1Epc2ltcGxpZnlGJy8lJWJvbGRHUSV0cnVlRicvJSdpdGFsaWNHUSZmYWxzZUYnLyUsbWF0aHZhcmlhbnRHUSVib2xkRicvJStmb250d2VpZ2h0R0Y3LUkobWZlbmNlZEdGJDYkLUYjNiYtRiw2J1ElZXZhbEYnRi9GMkY1RjgtRjs2JC1GIzYoLUYsNidRI0wyRidGL0YyRjVGOC1GOzYkLUYjNiotRiw2J1EibEYnRi9GMkY1RjgtSSNtb0dGJDYvUSIsRidGL0Y1RjgvJSZmZW5jZUdGNC8lKnNlcGFyYXRvckdGMS8lKXN0cmV0Y2h5R0Y0LyUqc3ltbWV0cmljR0Y0LyUobGFyZ2VvcEdGNC8lLm1vdmFibGVsaW1pdHNHRjQvJSdhY2NlbnRHRjQvJSdsc3BhY2VHUSYwLjBlbUYnLyUncnNwYWNlR1EsMC4zMzMzMzMzZW1GJy1GLDYnUSJtRidGL0YyRjVGOEYvLyUrZXhlY3V0YWJsZUdGNC8lMGZvbnRfc3R5bGVfbmFtZUdRLE1hcGxlfklucHV0RidGNUY4L0Y2USdub3JtYWxGJy1GUTYtRlNGam9GVEZWRlhGWkZmbkZobkZqbkZcb0Zfby1GOzYmLUYjNjNGTS1GUTYvUSI9RidGL0Y1RjhGVC9GV0Y0RlhGWkZmbkZobkZqbi9GXW9RLDAuMjc3Nzc3OGVtRicvRmBvRmdwLUkjbW5HRiQ2JlEiM0YnRi9GNUY4RlAtRlE2L1EifkYnRi9GNUY4RlRGZXBGWEZaRmZuRmhuRmpuRlxvL0Zgb0Zeb0Zib0ZicC1GanA2JlEiMUYnRi9GNUY4RlBGXXEtRiw2J1EibkYnRi9GMkY1RjhGYnBGYXFGL0Zlb0Y1RjhGam8vJSVvcGVuR1EifGZyRicvJSZjbG9zZUdRInxockYnRmVvRmpvRmpvRmVvRmpvRmpvLUZRNi1RIjtGJ0Zqb0ZURlZGWEZaRmZuRmhuRmpuRlxvRmhwRmVvRmpv">LUklbXJvd0c2Iy9JK21vZHVsZW5hbWVHNiJJLFR5cGVzZXR0aW5nR0koX3N5c2xpYkdGJzYlLUkjbWlHRiQ2J1Epc2ltcGxpZnlGJy8lJWJvbGRHUSV0cnVlRicvJSdpdGFsaWNHUSZmYWxzZUYnLyUsbWF0aHZhcmlhbnRHUSVib2xkRicvJStmb250d2VpZ2h0R0Y3LUkobWZlbmNlZEdGJDYkLUYjNiQtRiw2J1ElZXZhbEYnRi9GMkY1RjgtRjs2JC1GIzYmLUYsNidRI0wyRidGL0YyRjVGOC1GOzYkLUYjNiUtRiw2J1EibEYnRi9GMkY1RjgtSSNtb0dGJDYvUSIsRidGL0Y1RjgvJSZmZW5jZUdGNC8lKnNlcGFyYXRvckdGMS8lKXN0cmV0Y2h5R0Y0LyUqc3ltbWV0cmljR0Y0LyUobGFyZ2VvcEdGNC8lLm1vdmFibGVsaW1pdHNHRjQvJSdhY2NlbnRHRjQvJSdsc3BhY2VHUSYwLjBlbUYnLyUncnNwYWNlR1EsMC4zMzMzMzMzZW1GJy1GLDYnUSJtRidGL0YyRjVGOC9GNlEnbm9ybWFsRictRlE2LUZTRmVvRlRGVkZYRlpGZm5GaG5Gam5GXG9GX28tRjs2Ji1GIzYvRk0tRlE2L1EiPUYnRi9GNUY4RlQvRldGNEZYRlpGZm5GaG5Gam4vRl1vUSwwLjI3Nzc3NzhlbUYnL0Zgb0ZicC1JI21uR0YkNiZRIjNGJ0YvRjVGOEZQLUZRNi9RIn5GJ0YvRjVGOEZURmBwRlhGWkZmbkZobkZqbkZcby9GYG9GXm9GYm9GXXAtRmVwNiZRIjFGJ0YvRjVGOEZQRmhwLUYsNidRIm5GJ0YvRjJGNUY4Rl1wRlxxRmVvLyUlb3BlbkdRInxmckYnLyUmY2xvc2VHUSJ8aHJGJ0Zlb0Zlby1GUTYtUSI7RidGZW9GVEZWRlhGWkZmbkZobkZqbkZcb0ZjcA==</Equation></Text-field>
</Input>
<Output><Text-field style="2D Output" layout="Maple Output"><Equation executable="false" style="2D Output" display="LUklbXJvd0c2Iy9JK21vZHVsZW5hbWVHNiJJLFR5cGVzZXR0aW5nR0koX3N5c2xpYkdGJzYoLUkmbWZyYWNHRiQ2KC1JI21uR0YkNiRRIjFGJy8lLG1hdGh2YXJpYW50R1Enbm9ybWFsRictRi82JFEiNEYnRjIvJS5saW5ldGhpY2tuZXNzR0YxLyUrZGVub21hbGlnbkdRJ2NlbnRlckYnLyUpbnVtYWxpZ25HRjwvJSliZXZlbGxlZEdRJmZhbHNlRictSSNtb0dGJDYtUTEmSW52aXNpYmxlVGltZXM7RidGMi8lJmZlbmNlR0ZBLyUqc2VwYXJhdG9yR0ZBLyUpc3RyZXRjaHlHRkEvJSpzeW1tZXRyaWNHRkEvJShsYXJnZW9wR0ZBLyUubW92YWJsZWxpbWl0c0dGQS8lJ2FjY2VudEdGQS8lJ2xzcGFjZUdRJjAuMGVtRicvJSdyc3BhY2VHRlYtRiM2Ki1JJm1zcXJ0R0YkNiMtRi82JFEiNkYnRjJGQi1GIzYoLUkjbWlHRiQ2JVEkc2luRicvJSdpdGFsaWNHRkFGMi1GQzYtUTAmQXBwbHlGdW5jdGlvbjtGJ0YyRkZGSEZKRkxGTkZQRlJGVEZXLUkobWZlbmNlZEdGJDYkLUYjNiYtRl5vNiVRJyYjOTUyO0YnRmFvRjIvJStmb3JlZ3JvdW5kR1EoWzAsMCwwXUYnLyUpcmVhZG9ubHlHRkFGMkYyRl5wRmFwRjJGQi1GZ282JC1GIzYmLUYjNiYtRi82JFEiNUYnRjJGQi1JJW1zdXBHRiQ2JS1GIzYoLUZebzYlUSRjb3NGJ0Zhb0YyRmNvRmZvRl5wRmFwRjItRi82JFEiMkYnRjIvJTFzdXBlcnNjcmlwdHNoaWZ0R1EiMEYnRjItRkM2LVEoJm1pbnVzO0YnRjJGRkZIRkpGTEZORlBGUi9GVVEsMC4yMjIyMjIyZW1GJy9GWEZeckYuRjJGMkZCLUYjNihGYXFGY28tRmdvNiQtRiM2Ji1GXm82JVEnJiM5NjY7RidGYW9GMkZecEZhcEYyRjJGXnBGYXBGMkYyRl5wRmFwRjI=">LCQqLCMiIiIiIiVGJSkiIicjRiUiIiNGJS1JJHNpbkc2JCUqcHJvdGVjdGVkR0koX3N5c2xpYkc2IjYjSSZ0aGV0YUdGMEYlLCYqJiIiJkYlKS1JJGNvc0dGLUYxRipGJUYlRiUhIiJGJS1GODYjSSRwaGlHRjBGJUYl</Equation></Text-field>
</Output>
</Group>
<Group view="code" hide-output="false" labelreference="L6832" drawlabel="true">
<Input><Text-field prompt="&gt; " style="Maple Input" layout="Normal"># Convert an expression in spherical coordinates to Cartesian coordinates. </Text-field>
</Input>
</Group>
<Group view="code" hide-output="false" labelreference="L6821" drawlabel="true">
<Input><Text-field prompt="&gt; " style="Maple Input" layout="Normal">sph2cart := proc(expr)
   local res; 
   res := expand(expr, trig);
   res := subs(cos(phi) = x/(r*sin(theta)), sin(phi) = y/(r*sin(theta)), res);
   res := subs(cos(theta) = z/r, sin(theta) = sqrt(x^2+y^2)/r, res);
   res := subs(r = sqrt(x^2+y^2+z^2), res);
   return simplify(res)
end proc:</Text-field>
</Input>
</Group>
<Group view="code" hide-output="false" labelreference="L6843" drawlabel="true">
<Input><Text-field prompt="&gt; " style="Maple Input" layout="Normal"># Construct vector field from poloidal and toroidal scalars
scalars2vf := proc(tor_scalar, pol_scalar)
   return simplify(Curl(VectorField(sph2cart(tor_scalar/r) * &lt;x,y,z&gt;)) 
                   + Curl(Curl(VectorField(sph2cart(pol_scalar/r) * &lt;x,y,z&gt;))))
end proc:</Text-field>
</Input>
</Group></Presentation-Block><Presentation-Block>
<Group hide-input="false" hide-output="false" labelreference="L7603" drawlabel="true" applyint="true" applyrational="true" applyexponent="false">
<Input><Text-field prompt="&gt; " style="Maple Input" layout="Normal"><Equation executable="true" style="2D Input" input-equation="" display="LUklbXJvd0c2Iy9JK21vZHVsZW5hbWVHNiJJLFR5cGVzZXR0aW5nR0koX3N5c2xpYkdGJzYqLUkjbW9HRiQ2LVEiI0YnLyUsbWF0aHZhcmlhbnRHUSdub3JtYWxGJy8lJmZlbmNlR1EmZmFsc2VGJy8lKnNlcGFyYXRvckdGNC8lKXN0cmV0Y2h5R0Y0LyUqc3ltbWV0cmljR0Y0LyUobGFyZ2VvcEdGNC8lLm1vdmFibGVsaW1pdHNHRjQvJSdhY2NlbnRHRjQvJSdsc3BhY2VHUSYwLjBlbUYnLyUncnNwYWNlR0ZDLUkjbWlHRiQ2JVFecH5EZWZpbmV+YX5iYXNpc35mdW5jdGlvbn5mb3J+dGhlfnBvbG9pZGFsfm1hZ25ldGljfmZpZWxkfnNhdGlzZnlpbmd+aW5zdWxhdGluZ35CQ3M6RicvJSdpdGFsaWNHUSV0cnVlRicvRjBRJ2l0YWxpY0YnLUknbXNwYWNlR0YkNiYvJSdoZWlnaHRHUSYwLjBleEYnLyUmd2lkdGhHRkMvJSZkZXB0aEdGVC8lKmxpbmVicmVha0dRKG5ld2xpbmVGJy1GLDYtUSJ+RidGL0YyRjVGN0Y5RjtGPUY/RkFGREZPLUYsNi5GaG5GSkZNRjJGNUY3RjlGO0Y9Rj9GQUZELyUrZXhlY3V0YWJsZUdGNEYv">LUklbXJvd0c2Iy9JK21vZHVsZW5hbWVHNiJJLFR5cGVzZXR0aW5nR0koX3N5c2xpYkdGJzYoLUkjbW9HRiQ2LVEiI0YnLyUsbWF0aHZhcmlhbnRHUSdub3JtYWxGJy8lJmZlbmNlR1EmZmFsc2VGJy8lKnNlcGFyYXRvckdGNC8lKXN0cmV0Y2h5R0Y0LyUqc3ltbWV0cmljR0Y0LyUobGFyZ2VvcEdGNC8lLm1vdmFibGVsaW1pdHNHRjQvJSdhY2NlbnRHRjQvJSdsc3BhY2VHUSYwLjBlbUYnLyUncnNwYWNlR0ZDLUkjbWlHRiQ2JVFecH5EZWZpbmV+YX5iYXNpc35mdW5jdGlvbn5mb3J+dGhlfnBvbG9pZGFsfm1hZ25ldGljfmZpZWxkfnNhdGlzZnlpbmd+aW5zdWxhdGluZ35CQ3M6RicvJSdpdGFsaWNHUSV0cnVlRicvRjBRJ2l0YWxpY0YnLUknbXNwYWNlR0YkNiYvJSdoZWlnaHRHUSYwLjBleEYnLyUmd2lkdGhHRkMvJSZkZXB0aEdGVC8lKmxpbmVicmVha0dRKG5ld2xpbmVGJy1GLDYtUSJ+RidGL0YyRjVGN0Y5RjtGPUY/RkFGREZPLUYsNi5GaG5GSkZNRjJGNUY3RjlGO0Y9Rj9GQUZE</Equation><Equation executable="true" style="2D Input" input-equation="" display="LUklbXJvd0c2Iy9JK21vZHVsZW5hbWVHNiJJLFR5cGVzZXR0aW5nR0koX3N5c2xpYkdGJzYlLUkjbWlHRiQ2I1EhRicvJStleGVjdXRhYmxlR1EmZmFsc2VGJy8lLG1hdGh2YXJpYW50R1Enbm9ybWFsRic=">LUklbXJvd0c2Iy9JK21vZHVsZW5hbWVHNiJJLFR5cGVzZXR0aW5nR0koX3N5c2xpYkdGJzYlLUkjbWlHRiQ2I1EhRicvJStleGVjdXRhYmxlR1EmZmFsc2VGJy8lLG1hdGh2YXJpYW50R1Enbm9ybWFsRic=</Equation></Text-field>
</Input>
</Group>
<Group hide-input="false" hide-output="false" labelreference="L7604" drawlabel="true" applyint="true" applyrational="true" applyexponent="false">
<Input><Text-field prompt="&gt; " style="Maple Input" layout="Normal"><Equation executable="true" style="2D Input" input-equation="" display="LUklbXJvd0c2Iy9JK21vZHVsZW5hbWVHNiJJLFR5cGVzZXR0aW5nR0koX3N5c2xpYkdGJzY0LUkjbWlHRiQ2JVEmUHNpX25GJy8lJ2l0YWxpY0dRJXRydWVGJy8lLG1hdGh2YXJpYW50R1EnaXRhbGljRictSSNtb0dGJDYtUSJ+RicvRjNRJ25vcm1hbEYnLyUmZmVuY2VHUSZmYWxzZUYnLyUqc2VwYXJhdG9yR0Y9LyUpc3RyZXRjaHlHRj0vJSpzeW1tZXRyaWNHRj0vJShsYXJnZW9wR0Y9LyUubW92YWJsZWxpbWl0c0dGPS8lJ2FjY2VudEdGPS8lJ2xzcGFjZUdRJjAuMGVtRicvJSdyc3BhY2VHRkwtRjY2LVEqJmNvbG9uZXE7RidGOUY7Rj5GQEZCRkRGRkZIL0ZLUSwwLjI3Nzc3NzhlbUYnL0ZORlNGNS1JKG1mZW5jZWRHRiQ2JC1GIzYnLUYsNiVRImxGJ0YvRjItRjY2LVEiLEYnRjlGOy9GP0YxRkBGQkZERkZGSEZKL0ZOUSwwLjMzMzMzMzNlbUYnLUYsNiVRIm5GJ0YvRjIvJStleGVjdXRhYmxlR0Y9RjlGOUY1LUY2Ni1RKCZzcmFycjtGJ0Y5RjtGPkZARkJGREZGRkhGUkZURjUtRiw2JVEickYnRi9GMi1GNjYtUSJeRidGOUY7Rj5GQEZCRkRGRkZIL0ZLUSwwLjExMTExMTFlbUYnL0ZORlxwLUZWNiQtRiM2J0ZaLUY2Ni1RIitGJ0Y5RjtGPkZARkJGREZGRkgvRktRLDAuMjIyMjIyMmVtRicvRk5GZnAtSSNtbkdGJDYkUSIxRidGOUZgb0Y5RjlGNS1GNjYtUSIqRidGOUY7Rj5GQEZCRkRGRkZIL0ZLUSwwLjE2NjY2NjdlbUYnL0ZORmBxRjUtRlY2JC1GIzY3RjUtRlY2JC1GIzY4LUY2Ni1RKiZ1bWludXMwO0YnRjlGO0Y+RkBGQkZERkZGSEZlcEZncC1GaXA2JFEiMkYnRjlGXHFGXW9GaG9GXXJGXHFGXnBGNUZqcUY1Rl1vRlxxRl5wRlxxLUZWNiQtRiM2KUZdckZccUZaRmpxRmhwRmBvRjlGOUZqcUZaRlxxLUZWNiQtRiM2KUZdckZccUZaRmJwRmhwRmBvRjlGOUZgb0Y5RjlGNUZccUY1LUYsNiVRIlBGJ0YvRjItRlY2JC1GIzY1Rl1vRmduLUZpcDYkUSIwRidGOUZnbkZaRmJwRmhwLUY2Ni1RIi9GJ0Y5RjtGPi9GQUYxRkJGREZGRkhGX3FGYXFGXXJGZ25GXXJGXHFGZW9GaG9GXXJGanFGaHBGYG9GOUY5RjVGYnBGNS1GVjYkLUYjNjlGXXJGXHFGXnBGXHFGXW9GaG9GXXJGNUZicEY1LUZWNiQtRiM2KUZdckZccUZaRmJwLUZpcDYkUSIzRidGOUZgb0Y5RjlGXHFGXnBGXHFGXW9GNUZicEY1RmRyRmhvRl1yRmBvRjlGOUZccUZoci1GVjYkLUYjNjdGXW9GanFGaHBGZ25GX3NGZ25GWkZicEZocEZic0ZdckZnbkZdckZccUZlb0Zob0ZdckZqcUZocEZgb0Y5RjlGNUZicEY1LUZWNiQtRiM2LS1GaXA2JFEiNEYnRjlGXHFGXW9GXHFGWkZicEZaRlxxRmRyRmBvRjlGOUY1RmBvRjlGOS1GNjYtUSI7RidGOUY7RmpuRkBGQkZERkZGSEZKRlRGYG9GOQ==">LUklbXJvd0c2Iy9JK21vZHVsZW5hbWVHNiJJLFR5cGVzZXR0aW5nR0koX3N5c2xpYkdGJzYyLUkjbWlHRiQ2JVEmUHNpX25GJy8lJ2l0YWxpY0dRJXRydWVGJy8lLG1hdGh2YXJpYW50R1EnaXRhbGljRictSSNtb0dGJDYtUSJ+RicvRjNRJ25vcm1hbEYnLyUmZmVuY2VHUSZmYWxzZUYnLyUqc2VwYXJhdG9yR0Y9LyUpc3RyZXRjaHlHRj0vJSpzeW1tZXRyaWNHRj0vJShsYXJnZW9wR0Y9LyUubW92YWJsZWxpbWl0c0dGPS8lJ2FjY2VudEdGPS8lJ2xzcGFjZUdRJjAuMGVtRicvJSdyc3BhY2VHRkwtRjY2LVEqJmNvbG9uZXE7RidGOUY7Rj5GQEZCRkRGRkZIL0ZLUSwwLjI3Nzc3NzhlbUYnL0ZORlNGNS1JKG1mZW5jZWRHRiQ2JC1GIzYlLUYsNiVRImxGJ0YvRjItRjY2LVEiLEYnRjlGOy9GP0YxRkBGQkZERkZGSEZKL0ZOUSwwLjMzMzMzMzNlbUYnLUYsNiVRIm5GJ0YvRjJGOUY1LUY2Ni1RKCZzcmFycjtGJ0Y5RjtGPkZARkJGREZGRkhGUkZURjUtRiw2JVEickYnRi9GMi1GNjYtUSJeRidGOUY7Rj5GQEZCRkRGRkZIL0ZLUSwwLjExMTExMTFlbUYnL0ZORmpvLUZWNiQtRiM2JUZaLUY2Ni1RIitGJ0Y5RjtGPkZARkJGREZGRkgvRktRLDAuMjIyMjIyMmVtRicvRk5GZHAtSSNtbkdGJDYkUSIxRidGOUY5RjUtRjY2LVEiKkYnRjlGO0Y+RkBGQkZERkZGSC9GS1EsMC4xNjY2NjY3ZW1GJy9GTkZecUY1LUZWNiQtRiM2NUY1LUZWNiQtRiM2Ni1GNjYtUSomdW1pbnVzMDtGJ0Y5RjtGPkZARkJGREZGRkhGY3BGZXAtRmdwNiRRIjJGJ0Y5RmpwRl1vRmZvRltyRmpwRlxwRjVGaHFGNUZdb0ZqcEZccEZqcC1GVjYkLUYjNidGW3JGanBGWkZocUZmcEY5RmhxRlpGanAtRlY2JC1GIzYnRltyRmpwRlpGYHBGZnBGOUY5RjVGanBGNS1GLDYlUSJQRidGL0YyLUZWNiQtRiM2M0Zdb0Znbi1GZ3A2JFEiMEYnRjlGZ25GWkZgcEZmcC1GNjYtUSIvRidGOUY7Rj4vRkFGMUZCRkRGRkZIRl1xRl9xRltyRmduRltyRmpwRmNvRmZvRltyRmhxRmZwRjlGNUZgcEY1LUZWNiQtRiM2N0ZbckZqcEZccEZqcEZdb0Zmb0ZbckY1RmBwRjUtRlY2JC1GIzYnRltyRmpwRlpGYHAtRmdwNiRRIjNGJ0Y5RjlGanBGXHBGanBGXW9GNUZgcEY1RmJyRmZvRltyRjlGanBGZnItRlY2JC1GIzY1Rl1vRmhxRmZwRmduRl1zRmduRlpGYHBGZnBGYHNGW3JGZ25GW3JGanBGY29GZm9GW3JGaHFGZnBGOUY1RmBwRjUtRlY2JC1GIzYrLUZncDYkUSI0RidGOUZqcEZdb0ZqcEZaRmBwRlpGanBGYnJGOUY1RjktRjY2LVEiO0YnRjlGO0ZqbkZARkJGREZGRkhGSkZU</Equation></Text-field>
</Input>
<Output><Text-field style="2D Output" layout="Maple Output"><Equation executable="false" style="2D Output" display="LUklbXJvd0c2Iy9JK21vZHVsZW5hbWVHNiJJLFR5cGVzZXR0aW5nR0koX3N5c2xpYkdGJzYoLUkjbWlHRiQ2JVEmUHNpX25GJy8lJ2l0YWxpY0dRJXRydWVGJy8lLG1hdGh2YXJpYW50R1EnaXRhbGljRictSSNtb0dGJDYtUSp+JiM4Nzg4O35GJy9GM1Enbm9ybWFsRicvJSZmZW5jZUdRJmZhbHNlRicvJSpzZXBhcmF0b3JHRj0vJSlzdHJldGNoeUdGPS8lKnN5bW1ldHJpY0dGPS8lKGxhcmdlb3BHRj0vJS5tb3ZhYmxlbGltaXRzR0Y9LyUnYWNjZW50R0Y9LyUnbHNwYWNlR1EmMC4wZW1GJy8lJ3JzcGFjZUdGTC1GIzYoLUkobWZlbmNlZEdGJDYkLUYjNigtRiw2JVEibEYnRi9GMi1GNjYtUSIsRidGOUY7L0Y/RjFGQEZCRkRGRkZIRkovRk5RLDAuMzMzMzMzM2VtRictRiw2JVEibkYnRi9GMi8lK2ZvcmVncm91bmRHUShbMCwwLDBdRicvJSlyZWFkb25seUdGPUY5RjktRjY2LVEoJiM4NTk0O0YnRjlGO0Y+RkBGQkZERkZGSEZKRk0tRiM2Ji1JJW1zdXBHRiQ2JS1GLDYlUSJyRidGL0YyLUYjNiZGVi1GNjYtUSIrRidGOUY7Rj5GQEZCRkRGRkZIL0ZLUSwwLjIyMjIyMjJlbUYnL0ZORmJwLUkjbW5HRiQ2JFEiMUYnRjlGOS8lMXN1cGVyc2NyaXB0c2hpZnRHUSIwRictRjY2LVExJkludmlzaWJsZVRpbWVzO0YnRjlGO0Y+RkBGQkZERkZGSEZKRk0tRlI2JC1GIzYmLUYjNiYtRiM2Ji1GUjYkLUYjNiYtRiM2Ji1GIzYoLUYjNigtRiw2JVEvVmVjdG9yQ2FsY3VsdXNGJ0YvRjItRjY2LVEjOi1GJ0Y5RjtGPkZARkJGREZGRkhGSkZNLUYsNiVRJGAtYEYnRi9GMkZcb0Zfb0Y5LUY2Ni1RMCZBcHBseUZ1bmN0aW9uO0YnRjlGO0Y+RkBGQkZERkZGSEZKRk0tRlI2JC1GIzYmLUYjNiYtRiM2Ji1GZXA2JFEiMkYnRjlGW3EtRiM2JC1GZ282JUZpbkZkc0ZocEY5RjlGW3EtRlI2JEZccEY5RjlGXG9GX29GOUY5RlxvRl9vRjlGXnAtRiM2KEZeckZpci1GUjYkLUYjNiYtRiM2Ji1GIzYmRmluRltxRlt0RjlGW3EtRlI2JC1GIzYmLUYjNiZGZHNGW3FGVkY5Rl5wLUZSNiQtRiM2JS1GNjYtUSomdW1pbnVzMDtGJ0Y5RjtGPkZARkJGREZGRkhGYXBGY3BGZHBGOUY5RjlGOUY5RlxvRl9vRjlGOUZcb0Zfb0Y5RjlGXnAtRiM2KEZeckZpci1GUjYkLUYjNiYtRiM2JkZWRltxLUZSNiQtRiM2JkZbdUZecEZkcEY5RjlGOUZcb0Zfb0Y5RjlGXG9GX29GOUY5RjlGW3EtRiM2KC1GLDYlUSJQRidGL0YyRmlyLUZSNiQtRiM2LEZpbkZZLUZlcDYkRmpwRjlGWS1GIzYmRlZGXnAtRiM2JkZkcEZbcS1JJm1mcmFjR0YkNihGZHBGZHMvJS5saW5ldGhpY2tuZXNzR0ZncC8lK2Rlbm9tYWxpZ25HUSdjZW50ZXJGJy8lKW51bWFsaWduR0Zmdy8lKWJldmVsbGVkR0Y9RjlGOUZZLUYjNiYtRiM2JkZkc0ZbcS1GIzYkLUZnbzYlRmlvRmRzRmhwRjlGOUZecEZddUY5RlxvRl9vRjlGOUZcb0Zfb0Y5RjlGXnAtRiM2Ji1GUjYkLUYjNiYtRiM2Ji1GIzYmLUYjNiZGZHNGW3FGW3RGOUZbcUZnc0Y5Rl5wLUYjNiYtRiM2Ji1GUjYkLUYjNiZGW3VGXnAtRmVwNiRRIjNGJ0Y5RjlGOUZbcUZbdEY5RltxRmluRjlGOUZecC1GIzYkLUZnbzYlRlx2RmRzRmhwRjlGOUY5RltxLUYjNihGYnZGaXItRlI2JC1GIzYsLUYjNiZGaW5GXnBGXXVGOUZZRml2RllGW3dGWUZbeEZcb0Zfb0Y5RjlGXG9GX29GOUY5RjlGXnAtRiM2Ji1GIzYmLUYjNiYtRmVwNiRRIjRGJ0Y5RltxRmluRjlGW3FGVkY5Rl5wRmp1RjlGOUY5RjlGXG9GX29GOUZcb0Zfb0Y5">Zio2JEkibEc2IkkibkdGJUYlNiRJKW9wZXJhdG9yR0YlSSZhcnJvd0dGJUYlLV9JL1ZlY3RvckNhbGN1bHVzRzYkJSpwcm90ZWN0ZWRHSShfc3lzbGliR0YlSSIqR0YuNiQpSSJyR0YlLV9GLEkiK0dGLjYkRiQiIiItRjU2JC1GNTYkLUYrNiQtRjU2JC1GNTYkLV9GLEkiLUdGLTYjLUYrNiQtRis2JCIiIyokKUYmRktGOEY0LUZENiMtRis2JC1GKzYkRiZGNC1GNTYkLUYrNiRGS0YkISIiLUZENiMtRis2JEYkLUY1NiRGVkY4LUkiUEdGJTYmRiYiIiEtRjU2JEYkKiZGOEY4I0Y4RktGOC1GNTYkLUYrNiRGSyokKUYzRktGOEZYLUYrNiQtRjU2JC1GNTYkLUYrNiQtRis2JEZLRjRGTC1GKzYkLUYrNiQtRjU2JEZWIiIkRjRGJiokKUZnbkZLRjgtRmpuNiYtRjU2JEYmRlhGXG9GXW9GYW8tRjU2JC1GKzYkLUYrNiQiIiVGJkYkRmVuRiVGJUYl</Equation></Text-field>
</Output>
</Group>
<Group view="code" hide-output="false" labelreference="L7602" drawlabel="true" applyint="true" applyrational="true" applyexponent="false">
<Input><Text-field prompt="&gt; " style="Maple Input" layout="Normal"><Equation executable="true" style="2D Input" input-equation="" display="LUklbXJvd0c2Iy9JK21vZHVsZW5hbWVHNiJJLFR5cGVzZXR0aW5nR0koX3N5c2xpYkdGJzYmLUkjbW9HRiQ2LVEiI0YnLyUsbWF0aHZhcmlhbnRHUSdub3JtYWxGJy8lJmZlbmNlR1EmZmFsc2VGJy8lKnNlcGFyYXRvckdGNC8lKXN0cmV0Y2h5R0Y0LyUqc3ltbWV0cmljR0Y0LyUobGFyZ2VvcEdGNC8lLm1vdmFibGVsaW1pdHNHRjQvJSdhY2NlbnRHRjQvJSdsc3BhY2VHUSYwLjBlbUYnLyUncnNwYWNlR0ZDLUkjbWlHRiQ2JVFdb35EZWZpbmV+YmFzaXN+ZnVuY3Rpb25zfmZvcn50aGV+cG9sb2lkYWx+Zmxvd353aGljaH52YW5pc2h+YXR+cj0xLkYnLyUnaXRhbGljR1EldHJ1ZUYnL0YwUSdpdGFsaWNGJy8lK2V4ZWN1dGFibGVHRjRGLw==">LUklbXJvd0c2Iy9JK21vZHVsZW5hbWVHNiJJLFR5cGVzZXR0aW5nR0koX3N5c2xpYkdGJzYkLUkjbW9HRiQ2LVEiI0YnLyUsbWF0aHZhcmlhbnRHUSdub3JtYWxGJy8lJmZlbmNlR1EmZmFsc2VGJy8lKnNlcGFyYXRvckdGNC8lKXN0cmV0Y2h5R0Y0LyUqc3ltbWV0cmljR0Y0LyUobGFyZ2VvcEdGNC8lLm1vdmFibGVsaW1pdHNHRjQvJSdhY2NlbnRHRjQvJSdsc3BhY2VHUSYwLjBlbUYnLyUncnNwYWNlR0ZDLUkjbWlHRiQ2JVFdb35EZWZpbmV+YmFzaXN+ZnVuY3Rpb25zfmZvcn50aGV+cG9sb2lkYWx+Zmxvd353aGljaH52YW5pc2h+YXR+cj0xLkYnLyUnaXRhbGljR1EldHJ1ZUYnL0YwUSdpdGFsaWNGJw==</Equation></Text-field>
</Input>
</Group>
<Group hide-input="false" hide-output="false" labelreference="L7270" drawlabel="true" applyint="true" applyrational="true" applyexponent="false">
<Input><Text-field prompt="&gt; " style="Maple Input" layout="Normal"><Equation executable="true" style="2D Input" input-equation="" display="LUklbXJvd0c2Iy9JK21vZHVsZW5hbWVHNiJJLFR5cGVzZXR0aW5nR0koX3N5c2xpYkdGJzY5LUkjbWlHRiQ2JVEmQ2hpX25GJy8lJ2l0YWxpY0dRJXRydWVGJy8lLG1hdGh2YXJpYW50R1EnaXRhbGljRictSSNtb0dGJDYtUSJ+RicvRjNRJ25vcm1hbEYnLyUmZmVuY2VHUSZmYWxzZUYnLyUqc2VwYXJhdG9yR0Y9LyUpc3RyZXRjaHlHRj0vJSpzeW1tZXRyaWNHRj0vJShsYXJnZW9wR0Y9LyUubW92YWJsZWxpbWl0c0dGPS8lJ2FjY2VudEdGPS8lJ2xzcGFjZUdRJjAuMGVtRicvJSdyc3BhY2VHRkwtRjY2LVEqJmNvbG9uZXE7RidGOUY7Rj5GQEZCRkRGRkZIL0ZLUSwwLjI3Nzc3NzhlbUYnL0ZORlNGNS1JKG1mZW5jZWRHRiQ2JC1GIzYnLUYsNiVRImxGJ0YvRjItRjY2LVEiLEYnRjlGOy9GP0YxRkBGQkZERkZGSEZKL0ZOUSwwLjMzMzMzMzNlbUYnLUYsNiVRIm5GJ0YvRjIvJStleGVjdXRhYmxlR0Y9RjlGOUY1LUY2Ni1RKCZzcmFycjtGJ0Y5RjtGPkZARkJGREZGRkhGUkZURjUtRiw2JVEickYnRi9GMi1GNjYtUSJeRidGOUY7Rj5GQEZCRkRGRkZIL0ZLUSwwLjExMTExMTFlbUYnL0ZORlxwLUZWNiQtRiM2J0ZaLUY2Ni1RIitGJ0Y5RjtGPkZARkJGREZGRkgvRktRLDAuMjIyMjIyMmVtRicvRk5GZnAtSSNtbkdGJDYkUSIxRidGOUZgb0Y5RjlGNS1GNjYtUSIqRidGOUY7Rj5GQEZCRkRGRkZIL0ZLUSwwLjE2NjY2NjdlbUYnL0ZORmBxRjUtRlY2JC1GIzYpRmhwLUY2Ni1RKiZ1bWludXMwO0YnRjlGO0Y+RkBGQkZERkZGSEZlcEZncEZlb0Zoby1GaXA2JFEiMkYnRjlGYG9GOUY5RjVGXHFGNS1GLDYlUSJQRidGL0YyLUZWNiQtRiM2N0Zdb0ZmcUZocEZnbkZpcUZnbkZaRmJwRmhwLUY2Ni1RIi9GJ0Y5RjtGPi9GQUYxRkJGREZGRkhGX3FGYXFGaXFGZ25GaXFGXHFGZW9GaG9GaXFGZnFGaHBGYG9GOUY5LUY2Ni1RIjtGJ0Y5RjtGam5GQEZCRkRGRkZIRkpGVEZgb0Y5">LUklbXJvd0c2Iy9JK21vZHVsZW5hbWVHNiJJLFR5cGVzZXR0aW5nR0koX3N5c2xpYkdGJzY3LUkjbWlHRiQ2JVEmQ2hpX25GJy8lJ2l0YWxpY0dRJXRydWVGJy8lLG1hdGh2YXJpYW50R1EnaXRhbGljRictSSNtb0dGJDYtUSJ+RicvRjNRJ25vcm1hbEYnLyUmZmVuY2VHUSZmYWxzZUYnLyUqc2VwYXJhdG9yR0Y9LyUpc3RyZXRjaHlHRj0vJSpzeW1tZXRyaWNHRj0vJShsYXJnZW9wR0Y9LyUubW92YWJsZWxpbWl0c0dGPS8lJ2FjY2VudEdGPS8lJ2xzcGFjZUdRJjAuMGVtRicvJSdyc3BhY2VHRkwtRjY2LVEqJmNvbG9uZXE7RidGOUY7Rj5GQEZCRkRGRkZIL0ZLUSwwLjI3Nzc3NzhlbUYnL0ZORlNGNS1JKG1mZW5jZWRHRiQ2JC1GIzYlLUYsNiVRImxGJ0YvRjItRjY2LVEiLEYnRjlGOy9GP0YxRkBGQkZERkZGSEZKL0ZOUSwwLjMzMzMzMzNlbUYnLUYsNiVRIm5GJ0YvRjJGOUY1LUY2Ni1RKCZzcmFycjtGJ0Y5RjtGPkZARkJGREZGRkhGUkZURjUtRiw2JVEickYnRi9GMi1GNjYtUSJeRidGOUY7Rj5GQEZCRkRGRkZIL0ZLUSwwLjExMTExMTFlbUYnL0ZORmpvLUZWNiQtRiM2JUZaLUY2Ni1RIitGJ0Y5RjtGPkZARkJGREZGRkgvRktRLDAuMjIyMjIyMmVtRicvRk5GZHAtSSNtbkdGJDYkUSIxRidGOUY5RjUtRjY2LVEiKkYnRjlGO0Y+RkBGQkZERkZGSC9GS1EsMC4xNjY2NjY3ZW1GJy9GTkZecUY1LUZWNiQtRiM2J0ZmcC1GNjYtUSomdW1pbnVzMDtGJ0Y5RjtGPkZARkJGREZGRkhGY3BGZXBGY29GZm8tRmdwNiRRIjJGJ0Y5RjlGNUZqcEY1LUYsNiVRIlBGJ0YvRjItRlY2JC1GIzY1Rl1vRmRxRmZwRmduRmdxRmduRlpGYHBGZnAtRjY2LVEiL0YnRjlGO0Y+L0ZBRjFGQkZERkZGSEZdcUZfcUZncUZnbkZncUZqcEZjb0Zmb0ZncUZkcUZmcEY5LUY2Ni1RIjtGJ0Y5RjtGam5GQEZCRkRGRkZIRkpGVA==</Equation></Text-field>
</Input>
<Output><Text-field style="2D Output" layout="Maple Output"><Equation executable="false" style="2D Output" display="LUklbXJvd0c2Iy9JK21vZHVsZW5hbWVHNiJJLFR5cGVzZXR0aW5nR0koX3N5c2xpYkdGJzYoLUkjbWlHRiQ2JVEmQ2hpX25GJy8lJ2l0YWxpY0dRJXRydWVGJy8lLG1hdGh2YXJpYW50R1EnaXRhbGljRictSSNtb0dGJDYtUSp+JiM4Nzg4O35GJy9GM1Enbm9ybWFsRicvJSZmZW5jZUdRJmZhbHNlRicvJSpzZXBhcmF0b3JHRj0vJSlzdHJldGNoeUdGPS8lKnN5bW1ldHJpY0dGPS8lKGxhcmdlb3BHRj0vJS5tb3ZhYmxlbGltaXRzR0Y9LyUnYWNjZW50R0Y9LyUnbHNwYWNlR1EmMC4wZW1GJy8lJ3JzcGFjZUdGTC1GIzYoLUkobWZlbmNlZEdGJDYkLUYjNigtRiw2JVEibEYnRi9GMi1GNjYtUSIsRidGOUY7L0Y/RjFGQEZCRkRGRkZIRkovRk5RLDAuMzMzMzMzM2VtRictRiw2JVEibkYnRi9GMi8lK2ZvcmVncm91bmRHUShbMCwwLDBdRicvJSlyZWFkb25seUdGPUY5RjktRjY2LVEoJiM4NTk0O0YnRjlGO0Y+RkBGQkZERkZGSEZKRk0tRiM2Ji1GIzYmLUklbXN1cEdGJDYlLUYsNiVRInJGJ0YvRjItRiM2JkZWLUY2Ni1RIitGJ0Y5RjtGPkZARkJGREZGRkgvRktRLDAuMjIyMjIyMmVtRicvRk5GZHAtSSNtbkdGJDYkUSIxRidGOUY5LyUxc3VwZXJzY3JpcHRzaGlmdEdRIjBGJy1GNjYtUTEmSW52aXNpYmxlVGltZXM7RidGOUY7Rj5GQEZCRkRGRkZIRkpGTS1GUjYkLUYjNiZGZnBGYHAtRiM2KC1GIzYoLUYsNiVRL1ZlY3RvckNhbGN1bHVzRidGL0YyLUY2Ni1RIzotRidGOUY7Rj5GQEZCRkRGRkZIRkpGTS1GLDYlUSRgLWBGJ0YvRjJGXG9GX29GOS1GNjYtUTAmQXBwbHlGdW5jdGlvbjtGJ0Y5RjtGPkZARkJGREZGRkhGSkZNLUZSNiQtRiM2Ji1GIzYkLUZpbzYlRltwLUZncDYkUSIyRidGOUZqcEY5RlxvRl9vRjlGOUZcb0Zfb0Y5RjlGOUY5Rl1xLUYjNigtRiw2JVEiUEYnRi9GMkZhci1GUjYkLUYjNiwtRiM2JkZpbkZgcC1GUjYkLUYjNiUtRjY2LVEqJnVtaW51czA7RidGOUY7Rj5GQEZCRkRGRkZIRmNwRmVwRmZwRjlGOUY5RllGXHNGWS1GIzYmRlZGYHAtRiM2JkZmcEZdcS1JJm1mcmFjR0YkNihGZnBGXHMvJS5saW5ldGhpY2tuZXNzR0ZpcC8lK2Rlbm9tYWxpZ25HUSdjZW50ZXJGJy8lKW51bWFsaWduR0ZcdS8lKWJldmVsbGVkR0Y9RjlGOUZZLUYjNiYtRiM2JkZcc0ZdcUZockY5RmBwRmpzRjlGXG9GX29GOUY5RlxvRl9vRjlGOUZcb0Zfb0Y5RlxvRl9vRjk=">Zio2JEkibEc2IkkibkdGJUYlNiRJKW9wZXJhdG9yR0YlSSZhcnJvd0dGJUYlLV9JL1ZlY3RvckNhbGN1bHVzRzYkJSpwcm90ZWN0ZWRHSShfc3lzbGliR0YlSSIqR0YuNiQtRis2JClJInJHRiUtX0YsSSIrR0YuNiRGJCIiIi1GNzYkRjotX0YsSSItR0YtNiMqJClGNSIiI0Y6LUkiUEdGJTYmLUY3NiRGJiEiIkZDLUY3NiRGJComRjpGOiNGOkZDRjotRjc2JC1GKzYkRkNGQUZJRiVGJUYl</Equation></Text-field>
</Output>
</Group>
<Group hide-output="false" labelreference="L7271" drawlabel="true" applyint="true" applyrational="true" applyexponent="false">
<Input><Text-field prompt="&gt; " style="Maple Input" layout="Normal"><Equation executable="true" style="2D Input" input-equation="" display="LUklbXJvd0c2Iy9JK21vZHVsZW5hbWVHNiJJLFR5cGVzZXR0aW5nR0koX3N5c2xpYkdGJzY1LUkjbWlHRiQ2JVEkV19uRicvJSdpdGFsaWNHUSV0cnVlRicvJSxtYXRodmFyaWFudEdRJ2l0YWxpY0YnLUkjbW9HRiQ2LVEifkYnL0YzUSdub3JtYWxGJy8lJmZlbmNlR1EmZmFsc2VGJy8lKnNlcGFyYXRvckdGPS8lKXN0cmV0Y2h5R0Y9LyUqc3ltbWV0cmljR0Y9LyUobGFyZ2VvcEdGPS8lLm1vdmFibGVsaW1pdHNHRj0vJSdhY2NlbnRHRj0vJSdsc3BhY2VHUSYwLjBlbUYnLyUncnNwYWNlR0ZMLUY2Ni1RKiZjb2xvbmVxO0YnRjlGO0Y+RkBGQkZERkZGSC9GS1EsMC4yNzc3Nzc4ZW1GJy9GTkZTRjUtSShtZmVuY2VkR0YkNiQtRiM2Jy1GLDYlUSJsRidGL0YyLUY2Ni1RIixGJ0Y5RjsvRj9GMUZARkJGREZGRkhGSi9GTlEsMC4zMzMzMzMzZW1GJy1GLDYlUSJuRidGL0YyLyUrZXhlY3V0YWJsZUdGPUY5RjlGNS1GNjYtUSgmc3JhcnI7RidGOUY7Rj5GQEZCRkRGRkZIRlJGVEY1LUYsNiVRInJGJ0YvRjItRjY2LVEiXkYnRjlGO0Y+RkBGQkZERkZGSC9GS1EsMC4xMTExMTExZW1GJy9GTkZccC1GVjYkLUYjNidGWi1GNjYtUSIrRidGOUY7Rj5GQEZCRkRGRkZIL0ZLUSwwLjIyMjIyMjJlbUYnL0ZORmZwLUkjbW5HRiQ2JFEiMUYnRjlGYG9GOUY5RjUtRjY2LVEiKkYnRjlGO0Y+RkBGQkZERkZGSC9GS1EsMC4xNjY2NjY3ZW1GJy9GTkZgcUY1LUYsNiVRIlBGJ0YvRjItRlY2JC1GIzY1Rl1vRmduLUZpcDYkUSIwRidGOUZnbkZaRmJwRmhwLUY2Ni1RIi9GJ0Y5RjtGPi9GQUYxRkJGREZGRkhGX3FGYXEtRmlwNiRRIjJGJ0Y5RmduRmByRlxxRmVvRmhvRmByLUY2Ni1RKiZ1bWludXMwO0YnRjlGO0Y+RkBGQkZERkZGSEZlcEZncEZocEZgb0Y5RjktRjY2LVEiOkYnRjlGO0Y+RkBGQkZERkZGSEZSRlRGYG9GOQ==">LUklbXJvd0c2Iy9JK21vZHVsZW5hbWVHNiJJLFR5cGVzZXR0aW5nR0koX3N5c2xpYkdGJzYzLUkjbWlHRiQ2JVEkV19uRicvJSdpdGFsaWNHUSV0cnVlRicvJSxtYXRodmFyaWFudEdRJ2l0YWxpY0YnLUkjbW9HRiQ2LVEifkYnL0YzUSdub3JtYWxGJy8lJmZlbmNlR1EmZmFsc2VGJy8lKnNlcGFyYXRvckdGPS8lKXN0cmV0Y2h5R0Y9LyUqc3ltbWV0cmljR0Y9LyUobGFyZ2VvcEdGPS8lLm1vdmFibGVsaW1pdHNHRj0vJSdhY2NlbnRHRj0vJSdsc3BhY2VHUSYwLjBlbUYnLyUncnNwYWNlR0ZMLUY2Ni1RKiZjb2xvbmVxO0YnRjlGO0Y+RkBGQkZERkZGSC9GS1EsMC4yNzc3Nzc4ZW1GJy9GTkZTRjUtSShtZmVuY2VkR0YkNiQtRiM2JS1GLDYlUSJsRidGL0YyLUY2Ni1RIixGJ0Y5RjsvRj9GMUZARkJGREZGRkhGSi9GTlEsMC4zMzMzMzMzZW1GJy1GLDYlUSJuRidGL0YyRjlGNS1GNjYtUSgmc3JhcnI7RidGOUY7Rj5GQEZCRkRGRkZIRlJGVEY1LUYsNiVRInJGJ0YvRjItRjY2LVEiXkYnRjlGO0Y+RkBGQkZERkZGSC9GS1EsMC4xMTExMTExZW1GJy9GTkZqby1GVjYkLUYjNiVGWi1GNjYtUSIrRidGOUY7Rj5GQEZCRkRGRkZIL0ZLUSwwLjIyMjIyMjJlbUYnL0ZORmRwLUkjbW5HRiQ2JFEiMUYnRjlGOUY1LUY2Ni1RIipGJ0Y5RjtGPkZARkJGREZGRkgvRktRLDAuMTY2NjY2N2VtRicvRk5GXnFGNS1GLDYlUSJQRidGL0YyLUZWNiQtRiM2M0Zdb0Znbi1GZ3A2JFEiMEYnRjlGZ25GWkZgcEZmcC1GNjYtUSIvRidGOUY7Rj4vRkFGMUZCRkRGRkZIRl1xRl9xLUZncDYkUSIyRidGOUZnbkZeckZqcEZjb0Zmb0Zeci1GNjYtUSomdW1pbnVzMDtGJ0Y5RjtGPkZARkJGREZGRkhGY3BGZXBGZnBGOS1GNjYtUSI6RidGOUY7Rj5GQEZCRkRGRkZIRlJGVA==</Equation></Text-field>
</Input>
</Group></Presentation-Block><Presentation-Block>
<Group view="code" hide-output="false" labelreference="L8623" drawlabel="true">
<Input><Text-field prompt="&gt; " style="Heading 1" executable="true" layout="Heading 1"><Font executable="true"># Define magnetic field</Font></Text-field>
</Input>
</Group>
<Group view="code" hide-output="false" labelreference="L8618" drawlabel="true">
<Input><Text-field prompt="&gt; " style="Maple Input" layout="Normal"># choose a number corresponding to the chosen magnetic field 1=axisymmetric poloidal, 2=nonaxisymmetric toroidal, 3=nonaxisymmetric poloidal, 4=nonaxisymmetric mixed state </Text-field>
</Input>
</Group>
<Group view="code" hide-input="false" hide-output="false" labelreference="L8624" drawlabel="true" applyint="true" applyrational="true" applyexponent="false">
<Input><Text-field prompt="&gt; " style="2D Input" layout="Normal"><Equation executable="true" style="2D Input" input-equation="" display="LUklbXJvd0c2Iy9JK21vZHVsZW5hbWVHNiJJLFR5cGVzZXR0aW5nR0koX3N5c2xpYkdGJzYoLUkjbWlHRiQ2JVEia0YnLyUnaXRhbGljR1EldHJ1ZUYnLyUsbWF0aHZhcmlhbnRHUSdpdGFsaWNGJy1JI21vR0YkNi1RKiZjb2xvbmVxO0YnL0YzUSdub3JtYWxGJy8lJmZlbmNlR1EmZmFsc2VGJy8lKnNlcGFyYXRvckdGPS8lKXN0cmV0Y2h5R0Y9LyUqc3ltbWV0cmljR0Y9LyUobGFyZ2VvcEdGPS8lLm1vdmFibGVsaW1pdHNHRj0vJSdhY2NlbnRHRj0vJSdsc3BhY2VHUSwwLjI3Nzc3NzhlbUYnLyUncnNwYWNlR0ZMLUkjbW5HRiQ2JFEiM0YnRjktRjY2LVEiO0YnRjlGOy9GP0YxRkBGQkZERkZGSC9GS1EmMC4wZW1GJ0ZNLyUrZXhlY3V0YWJsZUdGPUY5">LUklbXJvd0c2Iy9JK21vZHVsZW5hbWVHNiJJLFR5cGVzZXR0aW5nR0koX3N5c2xpYkdGJzYmLUkjbWlHRiQ2JVEia0YnLyUnaXRhbGljR1EldHJ1ZUYnLyUsbWF0aHZhcmlhbnRHUSdpdGFsaWNGJy1JI21vR0YkNi1RKiZjb2xvbmVxO0YnL0YzUSdub3JtYWxGJy8lJmZlbmNlR1EmZmFsc2VGJy8lKnNlcGFyYXRvckdGPS8lKXN0cmV0Y2h5R0Y9LyUqc3ltbWV0cmljR0Y9LyUobGFyZ2VvcEdGPS8lLm1vdmFibGVsaW1pdHNHRj0vJSdhY2NlbnRHRj0vJSdsc3BhY2VHUSwwLjI3Nzc3NzhlbUYnLyUncnNwYWNlR0ZMLUkjbW5HRiQ2JFEiM0YnRjktRjY2LVEiO0YnRjlGOy9GP0YxRkBGQkZERkZGSC9GS1EmMC4wZW1GJ0ZN</Equation></Text-field>
</Input>
<Output><Text-field style="2D Output" layout="Maple Output"><Equation executable="false" style="2D Output" display="LUklbXJvd0c2Iy9JK21vZHVsZW5hbWVHNiJJLFR5cGVzZXR0aW5nR0koX3N5c2xpYkdGJzYoLUkjbWlHRiQ2JVEia0YnLyUnaXRhbGljR1EldHJ1ZUYnLyUsbWF0aHZhcmlhbnRHUSdpdGFsaWNGJy1JI21vR0YkNi1RKn4mIzg3ODg7fkYnL0YzUSdub3JtYWxGJy8lJmZlbmNlR1EmZmFsc2VGJy8lKnNlcGFyYXRvckdGPS8lKXN0cmV0Y2h5R0Y9LyUqc3ltbWV0cmljR0Y9LyUobGFyZ2VvcEdGPS8lLm1vdmFibGVsaW1pdHNHRj0vJSdhY2NlbnRHRj0vJSdsc3BhY2VHUSYwLjBlbUYnLyUncnNwYWNlR0ZMLUkjbW5HRiQ2JFEiM0YnRjkvJStmb3JlZ3JvdW5kR1EoWzAsMCwwXUYnLyUpcmVhZG9ubHlHRj1GOQ==">IiIk</Equation></Text-field>
</Output>
</Group>
<Group view="code" hide-input="false" hide-output="false" labelreference="L8626" drawlabel="true" applyint="true" applyrational="true" applyexponent="false">
<Input><Text-field prompt="&gt; " style="2D Input" layout="Normal"><Equation executable="true" style="2D Input" input-equation="" display="LUklbXJvd0c2Iy9JK21vZHVsZW5hbWVHNiJJLFR5cGVzZXR0aW5nR0koX3N5c2xpYkdGJzY/LUkjbW9HRiQ2L1EjaWZGJy8lJWJvbGRHUSV0cnVlRicvJSxtYXRodmFyaWFudEdRJWJvbGRGJy8lK2ZvbnR3ZWlnaHRHRjQvJSZmZW5jZUdRJmZhbHNlRicvJSpzZXBhcmF0b3JHRjkvJSlzdHJldGNoeUdGOS8lKnN5bW1ldHJpY0dGOS8lKGxhcmdlb3BHRjkvJS5tb3ZhYmxlbGltaXRzR0Y5LyUnYWNjZW50R0Y5LyUnbHNwYWNlR1EmMC4wZW1GJy8lJ3JzcGFjZUdGSC1GLDYtUSJ+RicvRjNRJ25vcm1hbEYnRjdGOkY8Rj5GQEZCRkRGRkZJRkstSSNtaUdGJDYlUSJrRicvJSdpdGFsaWNHRjEvRjNRJ2l0YWxpY0YnLUYsNi1RIj1GJ0ZORjdGOkY8Rj5GQEZCRkQvRkdRLDAuMjc3Nzc3OGVtRicvRkpGZm4tSSNtbkdGJDYkUSIxRidGTkZLLUYsNi9RJXRoZW5GJ0YvRjJGNUY3RjpGPEY+RkBGQkZERkZGSS1GLDYvRk1GL0YyRjVGN0Y6RjxGPkZARkJGREZGRkktRlE2J1EtQl9zY2FsYXJfdG9yRidGLy9GVUY5RjJGNUZfby1GLDYvUSomY29sb25lcTtGJ0YvRjJGNUY3RjpGPEY+RkBGQkZERmVuRmduLUZpbjYmUSIwRidGL0YyRjVGX28tRiw2L1EiOkYnRi9GMkY1RjdGOkY8Rj5GQEZCRkRGZW5GZ25GX28tRlE2J1EtQl9zY2FsYXJfcG9sRidGL0Zkb0YyRjVGZW8tRiM2KC1GUTYnUSVldmFsRidGL0ZUL0YzUSxib2xkLWl0YWxpY0YnRjUtSShtZmVuY2VkR0YkNiQtRiM2NkZfby1GUTYnUSJyRidGL0Zkb0YyRjUtRiw2L1EiXkYnRi9GMkY1RjdGOkY8Rj5GQEZCRkQvRkdRLDAuMTExMTExMWVtRicvRkpGZHEtRmluNiZRIjJGJ0YvRjJGNUZfby1GLDYvUSIqRidGL0YyRjVGN0Y6RjxGPkZARkJGRC9GR1EsMC4xNjY2NjY3ZW1GJy9GSkZdckZfby1GaXA2JC1GIzYzLUZpbjYmUSMzMEYnRi9GMkY1RmlxRl1xRmBxLUZpbjYmUSI0RidGL0YyRjUtRiw2L1EoJm1pbnVzO0YnRi9GMkY1RjdGOkY8Rj5GQEZCRkQvRkdRLDAuMjIyMjIyMmVtRicvRkpGXXMtRmluNiZRIzU3RidGL0YyRjVGaXFGXXFGYHFGZnEtRiw2L1EiK0YnRi9GMkY1RjdGOkY8Rj5GQEZCRkRGXHNGXnMtRmluNiZRIzI1RidGL0YyRjVGLy8lK2V4ZWN1dGFibGVHRjlGMkY1Rk5GX29GaXFGX28tRlE2J1EjTDJGJ0YvRmRvRjJGNS1GaXA2JC1GIzYpLUZRNidRImxGJ0YvRmRvRjJGNS1GLDYvUSIsRidGL0YyRjVGNy9GO0YxRjxGPkZARkJGREZGL0ZKUSwwLjMzMzMzMzNlbUYnLUZRNidRIm1GJ0YvRmRvRjJGNUYvRmhzRjJGNUZORmR0Rl9vLUZpcDYmLUYjNjNGYXQtRiw2L0ZaRi9GMkY1RjdGOkY8Rj5GQEZCRkRGZW5GZ24tRmluNiZGW29GL0YyRjVGZHRGX29GanRGYXVGaG9GZHRGX28tRlE2J1EibkYnRi9GZG9GMkY1RmF1RmN1Ri9GaHNGMkY1Rk4vJSVvcGVuR1EifGZyRicvJSZjbG9zZUdRInxockYnRi9GaHNGMkY1Rk5GL0Zoc0YyRjUtRlE2I1EhRictSSdtc3BhY2VHRiQ2Ji8lJ2hlaWdodEdRJjAuMGV4RicvJSZ3aWR0aEdGSC8lJmRlcHRoR0Zmdi8lKmxpbmVicmVha0dRKG5ld2xpbmVGJy1GLDYvUSRlbmRGJ0YvRjJGNUY3RjpGPEY+RkBGQkZERkZGSUZLRitGYXYtRmJ2NiZGZHZGZ3ZGaXYvRlx3USVhdXRvRidGXnZGaHNGTg==">LUklbXJvd0c2Iy9JK21vZHVsZW5hbWVHNiJJLFR5cGVzZXR0aW5nR0koX3N5c2xpYkdGJzY9LUkjbW9HRiQ2L1EjaWZGJy8lJWJvbGRHUSV0cnVlRicvJSxtYXRodmFyaWFudEdRJWJvbGRGJy8lK2ZvbnR3ZWlnaHRHRjQvJSZmZW5jZUdRJmZhbHNlRicvJSpzZXBhcmF0b3JHRjkvJSlzdHJldGNoeUdGOS8lKnN5bW1ldHJpY0dGOS8lKGxhcmdlb3BHRjkvJS5tb3ZhYmxlbGltaXRzR0Y5LyUnYWNjZW50R0Y5LyUnbHNwYWNlR1EmMC4wZW1GJy8lJ3JzcGFjZUdGSC1GLDYtUSJ+RicvRjNRJ25vcm1hbEYnRjdGOkY8Rj5GQEZCRkRGRkZJRkstSSNtaUdGJDYlUSJrRicvJSdpdGFsaWNHRjEvRjNRJ2l0YWxpY0YnLUYsNi1RIj1GJ0ZORjdGOkY8Rj5GQEZCRkQvRkdRLDAuMjc3Nzc3OGVtRicvRkpGZm4tSSNtbkdGJDYkUSIxRidGTkZLLUYsNi9RJXRoZW5GJ0YvRjJGNUY3RjpGPEY+RkBGQkZERkZGSS1GLDYvRk1GL0YyRjVGN0Y6RjxGPkZARkJGREZGRkktRlE2J1EtQl9zY2FsYXJfdG9yRidGLy9GVUY5RjJGNUZfby1GLDYvUSomY29sb25lcTtGJ0YvRjJGNUY3RjpGPEY+RkBGQkZERmVuRmduLUZpbjYmUSIwRidGL0YyRjVGX28tRiw2L1EiOkYnRi9GMkY1RjdGOkY8Rj5GQEZCRkRGZW5GZ25GX28tRlE2J1EtQl9zY2FsYXJfcG9sRidGL0Zkb0YyRjVGZW8tRiM2JC1GUTYnUSVldmFsRidGL0ZUL0YzUSxib2xkLWl0YWxpY0YnRjUtSShtZmVuY2VkR0YkNiQtRiM2MkZfby1GUTYnUSJyRidGL0Zkb0YyRjUtRiw2L1EiXkYnRi9GMkY1RjdGOkY8Rj5GQEZCRkQvRkdRLDAuMTExMTExMWVtRicvRkpGZHEtRmluNiZRIjJGJ0YvRjJGNUZfby1GLDYvUSIqRidGL0YyRjVGN0Y6RjxGPkZARkJGRC9GR1EsMC4xNjY2NjY3ZW1GJy9GSkZdckZfby1GaXA2JC1GIzYvLUZpbjYmUSMzMEYnRi9GMkY1RmlxRl1xRmBxLUZpbjYmUSI0RidGL0YyRjUtRiw2L1EoJm1pbnVzO0YnRi9GMkY1RjdGOkY8Rj5GQEZCRkQvRkdRLDAuMjIyMjIyMmVtRicvRkpGXXMtRmluNiZRIzU3RidGL0YyRjVGaXFGXXFGYHFGZnEtRiw2L1EiK0YnRi9GMkY1RjdGOkY8Rj5GQEZCRkRGXHNGXnMtRmluNiZRIzI1RidGL0YyRjVGTkZfb0ZpcUZfby1GUTYnUSNMMkYnRi9GZG9GMkY1LUZpcDYkLUYjNiUtRlE2J1EibEYnRi9GZG9GMkY1LUYsNi9RIixGJ0YvRjJGNUY3L0Y7RjFGPEY+RkBGQkZERkYvRkpRLDAuMzMzMzMzM2VtRictRlE2J1EibUYnRi9GZG9GMkY1Rk5GYnRGX28tRmlwNiYtRiM2L0ZfdC1GLDYvRlpGL0YyRjVGN0Y6RjxGPkZARkJGREZlbkZnbi1GaW42JkZbb0YvRjJGNUZidEZfb0ZodEZfdUZob0ZidEZfby1GUTYnUSJuRidGL0Zkb0YyRjVGX3VGYXVGTi8lJW9wZW5HUSJ8ZnJGJy8lJmNsb3NlR1EifGhyRidGTi1GUTYjUSFGJy1JJ21zcGFjZUdGJDYmLyUnaGVpZ2h0R1EmMC4wZXhGJy8lJndpZHRoR0ZILyUmZGVwdGhHRmR2LyUqbGluZWJyZWFrR1EobmV3bGluZUYnLUYsNi9RJGVuZEYnRi9GMkY1RjdGOkY8Rj5GQEZCRkRGRkZJRktGK0Zfdi1GYHY2JkZidkZldkZndi9GanZRJWF1dG9GJ0Zcdg==</Equation></Text-field>
</Input>
</Group>
<Group view="code" hide-input="false" hide-output="false" labelreference="L8628" drawlabel="true" applyint="true" applyrational="true" applyexponent="false">
<Input><Text-field prompt="&gt; " style="2D Input" layout="Normal"><Equation executable="true" style="2D Input" input-equation="" display="LUklbXJvd0c2Iy9JK21vZHVsZW5hbWVHNiJJLFR5cGVzZXR0aW5nR0koX3N5c2xpYkdGJzY8LUkjbW9HRiQ2L1EjaWZGJy8lJWJvbGRHUSV0cnVlRicvJSxtYXRodmFyaWFudEdRJWJvbGRGJy8lK2ZvbnR3ZWlnaHRHRjQvJSZmZW5jZUdRJmZhbHNlRicvJSpzZXBhcmF0b3JHRjkvJSlzdHJldGNoeUdGOS8lKnN5bW1ldHJpY0dGOS8lKGxhcmdlb3BHRjkvJS5tb3ZhYmxlbGltaXRzR0Y5LyUnYWNjZW50R0Y5LyUnbHNwYWNlR1EmMC4wZW1GJy8lJ3JzcGFjZUdGSC1GLDYtUSJ+RicvRjNRJ25vcm1hbEYnRjdGOkY8Rj5GQEZCRkRGRkZJRkstSSNtaUdGJDYlUSJrRicvJSdpdGFsaWNHRjEvRjNRJ2l0YWxpY0YnLUYsNi1RIj1GJ0ZORjdGOkY8Rj5GQEZCRkQvRkdRLDAuMjc3Nzc3OGVtRicvRkpGZm4tSSNtbkdGJDYkUSIyRidGTkZLLUYsNi9RJXRoZW5GJ0YvRjJGNUY3RjpGPEY+RkBGQkZERkZGSS1GLDYvRk1GL0YyRjVGN0Y6RjxGPkZARkJGREZGRkktRlE2J1EtQl9zY2FsYXJfdG9yRidGLy9GVUY5RjJGNS1GUTYjUSFGJ0Zfby1GLDYvUSomY29sb25lcTtGJ0YvRjJGNUY3RjpGPEY+RkBGQkZERmVuRmduLUZRNidRKXNpbXBsaWZ5RidGL0ZUL0YzUSxib2xkLWl0YWxpY0YnRjUtSShtZmVuY2VkR0YkNiQtRiM2Ji1GUTYnUSVldmFsRidGL0ZURl5wRjUtRmFwNiQtRiM2LC1GUTYnUSZDaGlfbkYnRi9GVEZecEY1LUZhcDYkLUYjNictRlE2J1EibEYnRi9GVEZecEY1LUYsNi9RIixGJ0YvRjJGNUY3L0Y7RjFGPEY+RkBGQkZERkYvRkpRLDAuMzMzMzMzM2VtRictRlE2J1EibkYnRi9GVEZecEY1LyUrZXhlY3V0YWJsZUdGOUZORk4tRiw2LVEnJnNkb3Q7RidGTkY3RjpGPEY+RkBGQkZERkZGSS1GUTYlUSNMMkYnRlRGVi1GYXA2JC1GIzYnLUZRNiVGZXFGVEZWLUYsNi1GaHFGTkY3RmlxRjxGPkZARkJGREZGRmpxLUZRNiVRIm1GJ0ZURlZGX3JGTkZORmZxRl9vLUZhcDYmLUYjNjMtRlE2J0ZlcUYvRmRvRjJGNS1GLDYvRlpGL0YyRjVGN0Y6RjxGPkZARkJGREZlbkZnbi1GaW42JlEiMUYnRi9GMkY1RmZxRl9vLUZRNidGYXNGL0Zkb0YyRjVGaHNGanNGZnFGX28tRlE2J0ZeckYvRmRvRjJGNUZYLUZpbjYkRlx0Rk5GL0ZfckYyRjVGTi8lJW9wZW5HUSJ8ZnJGJy8lJmNsb3NlR1EifGhyRidGX3JGTkZORl9yRk5GTi1GLDYvUSI6RidGL0YyRjVGN0Y6RjxGPkZARkJGREZlbkZnbkZfby1GUTYnUS1CX3NjYWxhcl9wb2xGJ0YvRmRvRjJGNUZoby1GaW42JlEiMEYnRi9GMkY1LUknbXNwYWNlR0YkNiYvJSdoZWlnaHRHUSYwLjBleEYnLyUmd2lkdGhHRkgvJSZkZXB0aEdGZ3UvJSpsaW5lYnJlYWtHUShuZXdsaW5lRictRiw2L1EkZW5kRidGL0YyRjVGN0Y6RjxGPkZARkJGREZGRklGS0YrRl9yRk4=">LUklbXJvd0c2Iy9JK21vZHVsZW5hbWVHNiJJLFR5cGVzZXR0aW5nR0koX3N5c2xpYkdGJzY6LUkjbW9HRiQ2L1EjaWZGJy8lJWJvbGRHUSV0cnVlRicvJSxtYXRodmFyaWFudEdRJWJvbGRGJy8lK2ZvbnR3ZWlnaHRHRjQvJSZmZW5jZUdRJmZhbHNlRicvJSpzZXBhcmF0b3JHRjkvJSlzdHJldGNoeUdGOS8lKnN5bW1ldHJpY0dGOS8lKGxhcmdlb3BHRjkvJS5tb3ZhYmxlbGltaXRzR0Y5LyUnYWNjZW50R0Y5LyUnbHNwYWNlR1EmMC4wZW1GJy8lJ3JzcGFjZUdGSC1GLDYtUSJ+RicvRjNRJ25vcm1hbEYnRjdGOkY8Rj5GQEZCRkRGRkZJRkstSSNtaUdGJDYlUSJrRicvJSdpdGFsaWNHRjEvRjNRJ2l0YWxpY0YnLUYsNi1RIj1GJ0ZORjdGOkY8Rj5GQEZCRkQvRkdRLDAuMjc3Nzc3OGVtRicvRkpGZm4tSSNtbkdGJDYkUSIyRidGTkZLLUYsNi9RJXRoZW5GJ0YvRjJGNUY3RjpGPEY+RkBGQkZERkZGSS1GLDYvRk1GL0YyRjVGN0Y6RjxGPkZARkJGREZGRkktRlE2J1EtQl9zY2FsYXJfdG9yRidGLy9GVUY5RjJGNS1GUTYjUSFGJ0Zfby1GLDYvUSomY29sb25lcTtGJ0YvRjJGNUY3RjpGPEY+RkBGQkZERmVuRmduLUZRNidRKXNpbXBsaWZ5RidGL0ZUL0YzUSxib2xkLWl0YWxpY0YnRjUtSShtZmVuY2VkR0YkNiQtRiM2JC1GUTYnUSVldmFsRidGL0ZURl5wRjUtRmFwNiQtRiM2Ki1GUTYnUSZDaGlfbkYnRi9GVEZecEY1LUZhcDYkLUYjNiUtRlE2J1EibEYnRi9GVEZecEY1LUYsNi9RIixGJ0YvRjJGNUY3L0Y7RjFGPEY+RkBGQkZERkYvRkpRLDAuMzMzMzMzM2VtRictRlE2J1EibkYnRi9GVEZecEY1Rk4tRiw2LVEnJnNkb3Q7RidGTkY3RjpGPEY+RkBGQkZERkZGSS1GUTYlUSNMMkYnRlRGVi1GYXA2JC1GIzYlLUZRNiVGZXFGVEZWLUYsNi1GaHFGTkY3RmlxRjxGPkZARkJGREZGRmpxLUZRNiVRIm1GJ0ZURlZGTkZmcUZfby1GYXA2Ji1GIzYvLUZRNidGZXFGL0Zkb0YyRjUtRiw2L0ZaRi9GMkY1RjdGOkY8Rj5GQEZCRkRGZW5GZ24tRmluNiZRIjFGJ0YvRjJGNUZmcUZfby1GUTYnRl9zRi9GZG9GMkY1RmZzRmhzRmZxRl9vLUZRNidGXnJGL0Zkb0YyRjVGWC1GaW42JEZqc0ZORk4vJSVvcGVuR1EifGZyRicvJSZjbG9zZUdRInxockYnRk5GTi1GLDYvUSI6RidGL0YyRjVGN0Y6RjxGPkZARkJGREZlbkZnbkZfby1GUTYnUS1CX3NjYWxhcl9wb2xGJ0YvRmRvRjJGNUZoby1GaW42JlEiMEYnRi9GMkY1LUknbXNwYWNlR0YkNiYvJSdoZWlnaHRHUSYwLjBleEYnLyUmd2lkdGhHRkgvJSZkZXB0aEdGZXUvJSpsaW5lYnJlYWtHUShuZXdsaW5lRictRiw2L1EkZW5kRidGL0YyRjVGN0Y6RjxGPkZARkJGREZGRklGS0Yr</Equation></Text-field>
</Input>
</Group>
<Group view="code" hide-input="false" hide-output="false" labelreference="L8612" drawlabel="true" applyint="true" applyrational="true" applyexponent="false">
<Input><Text-field prompt="&gt; " style="2D Input" layout="Normal"><Equation executable="true" style="2D Input" input-equation="" display="LUklbXJvd0c2Iy9JK21vZHVsZW5hbWVHNiJJLFR5cGVzZXR0aW5nR0koX3N5c2xpYkdGJzY7LUkjbW9HRiQ2L1EjaWZGJy8lJWJvbGRHUSV0cnVlRicvJSxtYXRodmFyaWFudEdRJWJvbGRGJy8lK2ZvbnR3ZWlnaHRHRjQvJSZmZW5jZUdRJmZhbHNlRicvJSpzZXBhcmF0b3JHRjkvJSlzdHJldGNoeUdGOS8lKnN5bW1ldHJpY0dGOS8lKGxhcmdlb3BHRjkvJS5tb3ZhYmxlbGltaXRzR0Y5LyUnYWNjZW50R0Y5LyUnbHNwYWNlR1EmMC4wZW1GJy8lJ3JzcGFjZUdGSC1GLDYvUSJ+RidGL0YyRjVGN0Y6RjxGPkZARkJGREZGRklGSy1JI21pR0YkNidRImtGJ0YvLyUnaXRhbGljR0Y5RjJGNS1GLDYvUSI9RidGL0YyRjVGN0Y6RjxGPkZARkJGRC9GR1EsMC4yNzc3Nzc4ZW1GJy9GSkZYLUkjbW5HRiQ2JlEiM0YnRi9GMkY1RkstRiw2L1EldGhlbkYnRi9GMkY1RjdGOkY8Rj5GQEZCRkRGRkZJRkstRk82J1EtQl9zY2FsYXJfdG9yRidGL0ZSRjJGNUZLLUYsNi9RKiZjb2xvbmVxO0YnRi9GMkY1RjdGOkY8Rj5GQEZCRkRGV0ZZLUZlbjYmUSIwRidGL0YyRjUtRiw2L1EiOkYnRi9GMkY1RjdGOkY8Rj5GQEZCRkRGV0ZZRkstRk82J1EtQl9zY2FsYXJfcG9sRidGL0ZSRjJGNUZeby1GTzYnUSVldmFsRidGLy9GU0YxL0YzUSxib2xkLWl0YWxpY0YnRjUtSShtZmVuY2VkR0YkNiQtRiM2LS1GTzYnUSZQc2lfbkYnRi9GXXBGXnBGNS1GYXA2JC1GIzYnLUZPNidRImxGJ0YvRl1wRl5wRjUtRiw2L1EiLEYnRi9GMkY1RjcvRjtGMUY8Rj5GQEZCRkRGRi9GSlEsMC4zMzMzMzMzZW1GJy1GTzYnUSJuRidGL0ZdcEZecEY1LyUrZXhlY3V0YWJsZUdGOS9GM1Enbm9ybWFsRidGanEtRiw2LVEnJnNkb3Q7RidGanFGN0Y6RjxGPkZARkJGREZGRkktRk82JVEjTDJGJ0ZdcC9GM1EnaXRhbGljRictRmFwNiQtRiM2Jy1GTzYlRl5xRl1wRmJyLUYsNi1GYXFGanFGN0ZicUY8Rj5GQEZCRkRGRkZjcS1GTzYlUSJtRidGXXBGYnJGaHFGanFGanEtRk82I1EhRidGX3FGSy1GYXA2Ji1GIzYzLUZPNidGXnFGL0ZSRjJGNUZULUZlbjYmUSIyRidGL0YyRjVGX3FGSy1GTzYnRl5zRi9GUkYyRjVGVEZoc0ZfcUZLLUZPNidGZ3FGL0ZSRjJGNS1GLDYtRlZGanFGN0Y6RjxGPkZARkJGREZXRlktRmVuNiRRIjFGJ0ZqcUYvRmhxRjJGNUZqcS8lJW9wZW5HUSJ8ZnJGJy8lJmNsb3NlR1EifGhyRidGaHFGanFGanFGX3MtSSdtc3BhY2VHRiQ2Ji8lJ2hlaWdodEdRJjAuMGV4RicvJSZ3aWR0aEdGSC8lJmRlcHRoR0ZfdS8lKmxpbmVicmVha0dRKG5ld2xpbmVGJy1GLDYvUSRlbmRGJ0YvRjJGNUY3RjpGPEY+RkBGQkZERkZGSUZLRmhxRmpx">LUklbXJvd0c2Iy9JK21vZHVsZW5hbWVHNiJJLFR5cGVzZXR0aW5nR0koX3N5c2xpYkdGJzY5LUkjbW9HRiQ2L1EjaWZGJy8lJWJvbGRHUSV0cnVlRicvJSxtYXRodmFyaWFudEdRJWJvbGRGJy8lK2ZvbnR3ZWlnaHRHRjQvJSZmZW5jZUdRJmZhbHNlRicvJSpzZXBhcmF0b3JHRjkvJSlzdHJldGNoeUdGOS8lKnN5bW1ldHJpY0dGOS8lKGxhcmdlb3BHRjkvJS5tb3ZhYmxlbGltaXRzR0Y5LyUnYWNjZW50R0Y5LyUnbHNwYWNlR1EmMC4wZW1GJy8lJ3JzcGFjZUdGSC1GLDYvUSJ+RidGL0YyRjVGN0Y6RjxGPkZARkJGREZGRklGSy1JI21pR0YkNidRImtGJ0YvLyUnaXRhbGljR0Y5RjJGNS1GLDYvUSI9RidGL0YyRjVGN0Y6RjxGPkZARkJGRC9GR1EsMC4yNzc3Nzc4ZW1GJy9GSkZYLUkjbW5HRiQ2JlEiM0YnRi9GMkY1RkstRiw2L1EldGhlbkYnRi9GMkY1RjdGOkY8Rj5GQEZCRkRGRkZJRkstRk82J1EtQl9zY2FsYXJfdG9yRidGL0ZSRjJGNUZLLUYsNi9RKiZjb2xvbmVxO0YnRi9GMkY1RjdGOkY8Rj5GQEZCRkRGV0ZZLUZlbjYmUSIwRidGL0YyRjUtRiw2L1EiOkYnRi9GMkY1RjdGOkY8Rj5GQEZCRkRGV0ZZRkstRk82J1EtQl9zY2FsYXJfcG9sRidGL0ZSRjJGNUZeby1GTzYnUSVldmFsRidGLy9GU0YxL0YzUSxib2xkLWl0YWxpY0YnRjUtSShtZmVuY2VkR0YkNiQtRiM2Ky1GTzYnUSZQc2lfbkYnRi9GXXBGXnBGNS1GYXA2JC1GIzYlLUZPNidRImxGJ0YvRl1wRl5wRjUtRiw2L1EiLEYnRi9GMkY1RjcvRjtGMUY8Rj5GQEZCRkRGRi9GSlEsMC4zMzMzMzMzZW1GJy1GTzYnUSJuRidGL0ZdcEZecEY1L0YzUSdub3JtYWxGJy1GLDYtUScmc2RvdDtGJ0ZocUY3RjpGPEY+RkBGQkZERkZGSS1GTzYlUSNMMkYnRl1wL0YzUSdpdGFsaWNGJy1GYXA2JC1GIzYlLUZPNiVGXnFGXXBGYHItRiw2LUZhcUZocUY3RmJxRjxGPkZARkJGREZGRmNxLUZPNiVRIm1GJ0ZdcEZgckZocS1GTzYjUSFGJ0ZfcUZLLUZhcDYmLUYjNi8tRk82J0ZecUYvRlJGMkY1RlQtRmVuNiZRIjJGJ0YvRjJGNUZfcUZLLUZPNidGXHNGL0ZSRjJGNUZURmZzRl9xRkstRk82J0ZncUYvRlJGMkY1LUYsNi1GVkZocUY3RjpGPEY+RkBGQkZERldGWS1GZW42JFEiMUYnRmhxRmhxLyUlb3BlbkdRInxmckYnLyUmY2xvc2VHUSJ8aHJGJ0ZocUZdcy1JJ21zcGFjZUdGJDYmLyUnaGVpZ2h0R1EmMC4wZXhGJy8lJndpZHRoR0ZILyUmZGVwdGhHRl11LyUqbGluZWJyZWFrR1EobmV3bGluZUYnLUYsNi9RJGVuZEYnRi9GMkY1RjdGOkY8Rj5GQEZCRkRGRkZJRks=</Equation></Text-field>
</Input>
<Output><Text-field style="2D Output" layout="Maple Output"><Equation executable="false" style="2D Output" display="LUklbXJvd0c2Iy9JK21vZHVsZW5hbWVHNiJJLFR5cGVzZXR0aW5nR0koX3N5c2xpYkdGJzYoLUkjbWlHRiQ2JVEtQl9zY2FsYXJfdG9yRicvJSdpdGFsaWNHUSV0cnVlRicvJSxtYXRodmFyaWFudEdRJ2l0YWxpY0YnLUkjbW9HRiQ2LVEqfiYjODc4ODt+RicvRjNRJ25vcm1hbEYnLyUmZmVuY2VHUSZmYWxzZUYnLyUqc2VwYXJhdG9yR0Y9LyUpc3RyZXRjaHlHRj0vJSpzeW1tZXRyaWNHRj0vJShsYXJnZW9wR0Y9LyUubW92YWJsZWxpbWl0c0dGPS8lJ2FjY2VudEdGPS8lJ2xzcGFjZUdRJjAuMGVtRicvJSdyc3BhY2VHRkwtSSNtbkdGJDYkUSIwRidGOS8lK2ZvcmVncm91bmRHUShbMCwwLDBdRicvJSlyZWFkb25seUdGPUY5">IiIh</Equation></Text-field>
</Output>
<Output><Text-field style="2D Output" layout="Maple Output"><Equation executable="false" style="2D Output" display="LUklbXJvd0c2Iy9JK21vZHVsZW5hbWVHNiJJLFR5cGVzZXR0aW5nR0koX3N5c2xpYkdGJzYoLUkjbWlHRiQ2JVEtQl9zY2FsYXJfcG9sRicvJSdpdGFsaWNHUSV0cnVlRicvJSxtYXRodmFyaWFudEdRJ2l0YWxpY0YnLUkjbW9HRiQ2LVEqfiYjODc4ODt+RicvRjNRJ25vcm1hbEYnLyUmZmVuY2VHUSZmYWxzZUYnLyUqc2VwYXJhdG9yR0Y9LyUpc3RyZXRjaHlHRj0vJSpzeW1tZXRyaWNHRj0vJShsYXJnZW9wR0Y9LyUubW92YWJsZWxpbWl0c0dGPS8lJ2FjY2VudEdGPS8lJ2xzcGFjZUdRJjAuMGVtRicvJSdyc3BhY2VHRkwtRiM2KC1JJm1mcmFjR0YkNigtSSNtbkdGJDYkUSIxRidGOS1GVTYkUSMxMEYnRjkvJS5saW5ldGhpY2tuZXNzR0ZXLyUrZGVub21hbGlnbkdRJ2NlbnRlckYnLyUpbnVtYWxpZ25HRmluLyUpYmV2ZWxsZWRHRj0tRjY2LVExJkludmlzaWJsZVRpbWVzO0YnRjlGO0Y+RkBGQkZERkZGSEZKRk0tRiM2Li1JJW1zdXBHRiQ2JS1GLDYlUSJyRidGL0YyLUZVNiRRIjNGJ0Y5LyUxc3VwZXJzY3JpcHRzaGlmdEdRIjBGJ0Zeby1JKG1mZW5jZWRHRiQ2JC1GIzYmLUZSNigtRlU2JFEkMzE1RidGOS1GVTYkUSIyRidGOUZlbkZnbkZqbkZcby1GNjYtUSgmbWludXM7RidGOUY7Rj5GQEZCRkRGRkZIL0ZLUSwwLjIyMjIyMjJlbUYnL0ZORmBxLUYjNigtRlI2KC1GVTYkUSQyMjVGJ0Y5RmlwRmVuRmduRmpuRlxvRl5vLUYjNiQtRmRvNiVGZm9GaXBGXHBGOS8lK2ZvcmVncm91bmRHUShbMCwwLDBdRicvJSlyZWFkb25seUdGPUY5RjlGOUZeby1GZG82JS1GIzYoLUYsNiVRJHNpbkYnL0YwRj1GOS1GNjYtUTAmQXBwbHlGdW5jdGlvbjtGJ0Y5RjtGPkZARkJGREZGRkhGSkZNLUZgcDYkLUYjNiYtRiw2JVEnJiM5NTI7RidGaXJGOUZdckZgckY5RjlGXXJGYHJGOUZpcEZccEZeby1GIzYoLUYsNiVRJGNvc0YnRmlyRjlGanItRmBwNiQtRiM2Ji1GIzYmRmlwRl5vLUYsNiVRJyYjOTY2O0YnRmlyRjlGOUZdckZgckY5RjlGXXJGYHJGOUZeby1JJm1zcXJ0R0YkNiMtRlU2JFEjMTVGJ0Y5Rl5vLUZjdDYjLUZVNiRRIjVGJ0Y5RjlGXXJGYHJGOUZdckZgckY5">LCQqMCMiIiIiIzVGJSlJInJHNiIiIiRGJSwmIyIkOiQiIiNGJSomIyIkRCNGLkYlKUYoRi5GJSEiIkYlKS1JJHNpbkc2JCUqcHJvdGVjdGVkR0koX3N5c2xpYkdGKTYjSSZ0aGV0YUdGKUYuRiUtSSRjb3NHRjc2IywkKiZGLkYlSSRwaGlHRilGJUYlRiUpIiM6I0YlRi5GJSkiIiZGREYlRiU=</Equation></Text-field>
</Output>
</Group>
<Group view="code" hide-input="false" hide-output="false" labelreference="L8613" drawlabel="true" applyint="true" applyrational="true">
<Input><Text-field prompt="&gt; " style="2D Input" layout="Normal"><Equation executable="true" style="2D Input" input-equation="" display="LUklbXJvd0c2Iy9JK21vZHVsZW5hbWVHNiJJLFR5cGVzZXR0aW5nR0koX3N5c2xpYkdGJzY/LUkjbW9HRiQ2L1EjaWZGJy8lJWJvbGRHUSV0cnVlRicvJSxtYXRodmFyaWFudEdRJWJvbGRGJy8lK2ZvbnR3ZWlnaHRHRjQvJSZmZW5jZUdRJmZhbHNlRicvJSpzZXBhcmF0b3JHRjkvJSlzdHJldGNoeUdGOS8lKnN5bW1ldHJpY0dGOS8lKGxhcmdlb3BHRjkvJS5tb3ZhYmxlbGltaXRzR0Y5LyUnYWNjZW50R0Y5LyUnbHNwYWNlR1EmMC4wZW1GJy8lJ3JzcGFjZUdGSC1GLDYtUSJ+RicvRjNRJ25vcm1hbEYnRjdGOkY8Rj5GQEZCRkRGRkZJRkstSSNtaUdGJDYlUSJrRicvJSdpdGFsaWNHRjEvRjNRJ2l0YWxpY0YnLUYsNi1RIj1GJ0ZORjdGOkY8Rj5GQEZCRkQvRkdRLDAuMjc3Nzc3OGVtRicvRkpGZm4tSSNtbkdGJDYkUSI0RidGTkZLLUYsNi9RJXRoZW5GJ0YvRjJGNUY3RjpGPEY+RkBGQkZERkZGSS1GLDYvRk1GL0YyRjVGN0Y6RjxGPkZARkJGREZGRkktRlE2J1EtQl9zY2FsYXJfdG9yRidGLy9GVUY5RjJGNUZfby1GLDYvUSomY29sb25lcTtGJ0YvRjJGNUY3RjpGPEY+RkBGQkZERmVuRmduLUYjNiYtRlE2J1ElZXZhbEYnRi9GVC9GM1EsYm9sZC1pdGFsaWNGJ0Y1LUkobWZlbmNlZEdGJDYkLUYjNi1GX28tRlE2J1EmQ2hpX25GJ0YvRlRGXXBGNS1GYHA2JC1GIzYnLUZRNidRImxGJ0YvRlRGXXBGNS1GLDYvUSIsRidGL0YyRjVGNy9GO0YxRjxGPkZARkJGREZGL0ZKUSwwLjMzMzMzMzNlbUYnLUZRNidRIm5GJ0YvRlRGXXBGNS8lK2V4ZWN1dGFibGVHRjlGTkZOLUYsNi1RJyZzZG90O0YnRk5GN0Y6RjxGPkZARkJGREZGRkktRlE2JVEjTDJGJ0ZURlYtRmBwNiQtRiM2Jy1GUTYlRl1xRlRGVi1GLDYtRmBxRk5GN0ZhcUY8Rj5GQEZCRkRGRkZicS1GUTYlUSJtRidGVEZWRmdxRk5GTkZecUZfby1GYHA2Ji1GIzYzLUZRNidGXXFGL0Zkb0YyRjUtRiw2L0ZaRi9GMkY1RjdGOkY8Rj5GQEZCRkRGZW5GZ24tRmluNiZRIjJGJ0YvRjJGNUZecUZfby1GUTYnRmlyRi9GZG9GMkY1RmBzLUZpbjYmUSIxRidGL0YyRjVGXnFGX28tRlE2J0ZmcUYvRmRvRjJGNUZYLUZpbjYkRmlzRk5GL0ZncUYyRjVGTi8lJW9wZW5HUSJ8ZnJGJy8lJmNsb3NlR1EifGhyRidGZ3FGTkZORmdxRk4tRiw2L1EiOkYnRi9GMkY1RjdGOkY8Rj5GQEZCRkRGZW5GZ25GX28tRlE2J1EtQl9zY2FsYXJfcG9sRidGL0Zkb0YyRjVGZW9Gam8tRmBwNiQtRiM2Li1GUTYjUSFGJ0Zfby1GUTYnUSZQc2lfbkYnRi9GVEZdcEY1RmdwRmlxRlxyRl9yRl5xRl9vRmpyRmdxRk5GTkZedS1JJ21zcGFjZUdGJDYmLyUnaGVpZ2h0R1EmMC4wZXhGJy8lJndpZHRoR0ZILyUmZGVwdGhHRml1LyUqbGluZWJyZWFrR1EobmV3bGluZUYnLUYsNi9RJGVuZEYnRi9GMkY1RjdGOkY8Rj5GQEZCRkRGRkZJRktGK0YvRmdxLyUwZm9udF9zdHlsZV9uYW1lR1EsTWFwbGV+SW5wdXRGJ0YyRjU=">LUklbXJvd0c2Iy9JK21vZHVsZW5hbWVHNiJJLFR5cGVzZXR0aW5nR0koX3N5c2xpYkdGJzY6LUkjbW9HRiQ2L1EjaWZGJy8lJWJvbGRHUSV0cnVlRicvJSxtYXRodmFyaWFudEdRJWJvbGRGJy8lK2ZvbnR3ZWlnaHRHRjQvJSZmZW5jZUdRJmZhbHNlRicvJSpzZXBhcmF0b3JHRjkvJSlzdHJldGNoeUdGOS8lKnN5bW1ldHJpY0dGOS8lKGxhcmdlb3BHRjkvJS5tb3ZhYmxlbGltaXRzR0Y5LyUnYWNjZW50R0Y5LyUnbHNwYWNlR1EmMC4wZW1GJy8lJ3JzcGFjZUdGSC1GLDYtUSJ+RicvRjNRJ25vcm1hbEYnRjdGOkY8Rj5GQEZCRkRGRkZJRkstSSNtaUdGJDYlUSJrRicvJSdpdGFsaWNHRjEvRjNRJ2l0YWxpY0YnLUYsNi1RIj1GJ0ZORjdGOkY8Rj5GQEZCRkQvRkdRLDAuMjc3Nzc3OGVtRicvRkpGZm4tSSNtbkdGJDYkUSI0RidGTkZLLUYsNi9RJXRoZW5GJ0YvRjJGNUY3RjpGPEY+RkBGQkZERkZGSS1GLDYvRk1GL0YyRjVGN0Y6RjxGPkZARkJGREZGRkktRlE2J1EtQl9zY2FsYXJfdG9yRidGLy9GVUY5RjJGNUZfby1GLDYvUSomY29sb25lcTtGJ0YvRjJGNUY3RjpGPEY+RkBGQkZERmVuRmduLUYjNiQtRlE2J1ElZXZhbEYnRi9GVC9GM1EsYm9sZC1pdGFsaWNGJ0Y1LUkobWZlbmNlZEdGJDYkLUYjNitGX28tRlE2J1EmQ2hpX25GJ0YvRlRGXXBGNS1GYHA2JC1GIzYlLUZRNidRImxGJ0YvRlRGXXBGNS1GLDYvUSIsRidGL0YyRjVGNy9GO0YxRjxGPkZARkJGREZGL0ZKUSwwLjMzMzMzMzNlbUYnLUZRNidRIm5GJ0YvRlRGXXBGNUZOLUYsNi1RJyZzZG90O0YnRk5GN0Y6RjxGPkZARkJGREZGRkktRlE2JVEjTDJGJ0ZURlYtRmBwNiQtRiM2JS1GUTYlRl1xRlRGVi1GLDYtRmBxRk5GN0ZhcUY8Rj5GQEZCRkRGRkZicS1GUTYlUSJtRidGVEZWRk5GXnFGX28tRmBwNiYtRiM2Ly1GUTYnRl1xRi9GZG9GMkY1LUYsNi9GWkYvRjJGNUY3RjpGPEY+RkBGQkZERmVuRmduLUZpbjYmUSIyRidGL0YyRjVGXnFGX28tRlE2J0ZnckYvRmRvRjJGNUZecy1GaW42JlEiMUYnRi9GMkY1Rl5xRl9vLUZRNidGZnFGL0Zkb0YyRjVGWC1GaW42JEZnc0ZORk4vJSVvcGVuR1EifGZyRicvJSZjbG9zZUdRInxockYnRk4tRiw2L1EiOkYnRi9GMkY1RjdGOkY8Rj5GQEZCRkRGZW5GZ25GX28tRlE2J1EtQl9zY2FsYXJfcG9sRidGL0Zkb0YyRjVGZW9Gam8tRmBwNiQtRiM2LC1GUTYjUSFGJ0Zfby1GUTYnUSZQc2lfbkYnRi9GVEZdcEY1RmdwRmdxRmpxRl1yRl5xRl9vRmhyRk5GXHUtSSdtc3BhY2VHRiQ2Ji8lJ2hlaWdodEdRJjAuMGV4RicvJSZ3aWR0aEdGSC8lJmRlcHRoR0ZndS8lKmxpbmVicmVha0dRKG5ld2xpbmVGJy1GLDYvUSRlbmRGJ0YvRjJGNUY3RjpGPEY+RkBGQkZERkZGSUZLRis=</Equation></Text-field>
</Input>
</Group>
<Group view="code" hide-input="false" hide-output="false" labelreference="L8743" drawlabel="true" applyint="true" applyrational="true" applyexponent="false">
<Input><Text-field prompt="&gt; " style="Maple Input" layout="Normal"><Equation executable="true" style="2D Input" input-equation="" display="LUklbXJvd0c2Iy9JK21vZHVsZW5hbWVHNiJJLFR5cGVzZXR0aW5nR0koX3N5c2xpYkdGJzYmLUkjbW9HRiQ2LVEiI0YnLyUsbWF0aHZhcmlhbnRHUSdub3JtYWxGJy8lJmZlbmNlR1EmZmFsc2VGJy8lKnNlcGFyYXRvckdGNC8lKXN0cmV0Y2h5R0Y0LyUqc3ltbWV0cmljR0Y0LyUobGFyZ2VvcEdGNC8lLm1vdmFibGVsaW1pdHNHRjQvJSdhY2NlbnRHRjQvJSdsc3BhY2VHUSYwLjBlbUYnLyUncnNwYWNlR0ZDLUkjbWlHRiQ2JVE2Ql9zY2FsYXJfcG9sJiM4Nzg4OzA7RicvJSdpdGFsaWNHUSV0cnVlRicvRjBRJ2l0YWxpY0YnLyUrZXhlY3V0YWJsZUdGNEYv">LUklbXJvd0c2Iy9JK21vZHVsZW5hbWVHNiJJLFR5cGVzZXR0aW5nR0koX3N5c2xpYkdGJzYkLUkjbW9HRiQ2LVEiI0YnLyUsbWF0aHZhcmlhbnRHUSdub3JtYWxGJy8lJmZlbmNlR1EmZmFsc2VGJy8lKnNlcGFyYXRvckdGNC8lKXN0cmV0Y2h5R0Y0LyUqc3ltbWV0cmljR0Y0LyUobGFyZ2VvcEdGNC8lLm1vdmFibGVsaW1pdHNHRjQvJSdhY2NlbnRHRjQvJSdsc3BhY2VHUSYwLjBlbUYnLyUncnNwYWNlR0ZDLUkjbWlHRiQ2JVE3Ql9zY2FsYXJfcG9sJkFzc2lnbjswO0YnLyUnaXRhbGljR1EldHJ1ZUYnL0YwUSdpdGFsaWNGJw==</Equation></Text-field>
</Input>
</Group>
<Group view="code" hide-input="false" hide-output="false" labelreference="L8615" drawlabel="true" applyint="true" applyrational="true">
<Input><Text-field prompt="&gt; " style="Maple Input" layout="Normal"><Equation executable="true" style="2D Input" input-equation="" display="LUklbXJvd0c2Iy9JK21vZHVsZW5hbWVHNiJJLFR5cGVzZXR0aW5nR0koX3N5c2xpYkdGJzYlLUkjbWlHRiQ2I1EhRicvJStleGVjdXRhYmxlR1EmZmFsc2VGJy8lLG1hdGh2YXJpYW50R1Enbm9ybWFsRic=">LUklbXJvd0c2Iy9JK21vZHVsZW5hbWVHNiJJLFR5cGVzZXR0aW5nR0koX3N5c2xpYkdGJzYlLUkjbWlHRiQ2I1EhRicvJStleGVjdXRhYmxlR1EmZmFsc2VGJy8lLG1hdGh2YXJpYW50R1Enbm9ybWFsRic=</Equation></Text-field>
</Input>
</Group>
<Group view="code" hide-input="false" hide-output="false" labelreference="L8744" drawlabel="true" applyint="true" applyrational="true" applyexponent="false">
<Input><Text-field prompt="&gt; " style="Maple Input" layout="Normal"><Equation executable="true" style="2D Input" input-equation="" display="LUklbXJvd0c2Iy9JK21vZHVsZW5hbWVHNiJJLFR5cGVzZXR0aW5nR0koX3N5c2xpYkdGJzYsLUkjbWlHRiQ2JVErQl9jYXJ0X3BvbEYnLyUnaXRhbGljR1EldHJ1ZUYnLyUsbWF0aHZhcmlhbnRHUSdpdGFsaWNGJy1JI21vR0YkNi1RIn5GJy9GM1Enbm9ybWFsRicvJSZmZW5jZUdRJmZhbHNlRicvJSpzZXBhcmF0b3JHRj0vJSlzdHJldGNoeUdGPS8lKnN5bW1ldHJpY0dGPS8lKGxhcmdlb3BHRj0vJS5tb3ZhYmxlbGltaXRzR0Y9LyUnYWNjZW50R0Y9LyUnbHNwYWNlR1EmMC4wZW1GJy8lJ3JzcGFjZUdGTC1GNjYtUSomY29sb25lcTtGJ0Y5RjtGPkZARkJGREZGRkgvRktRLDAuMjc3Nzc3OGVtRicvRk5GU0Y1LUYsNiVRK3NjYWxhcnMydmZGJ0YvRjItSShtZmVuY2VkR0YkNiQtRiM2KC1JI21uR0YkNiRRIjBGJ0Y5LUY2Ni1RIixGJ0Y5RjsvRj9GMUZARkJGREZGRkhGSi9GTlEsMC4zMzMzMzMzZW1GJ0Y1LUYsNiVRLUJfc2NhbGFyX3BvbEYnRi9GMi8lK2V4ZWN1dGFibGVHRj1GOUY5LUY2Ni1RIjtGJ0Y5RjtGXm9GQEZCRkRGRkZIRkpGVEY1RmRvRjk=">LUklbXJvd0c2Iy9JK21vZHVsZW5hbWVHNiJJLFR5cGVzZXR0aW5nR0koX3N5c2xpYkdGJzYqLUkjbWlHRiQ2JVErQl9jYXJ0X3BvbEYnLyUnaXRhbGljR1EldHJ1ZUYnLyUsbWF0aHZhcmlhbnRHUSdpdGFsaWNGJy1JI21vR0YkNi1RIn5GJy9GM1Enbm9ybWFsRicvJSZmZW5jZUdRJmZhbHNlRicvJSpzZXBhcmF0b3JHRj0vJSlzdHJldGNoeUdGPS8lKnN5bW1ldHJpY0dGPS8lKGxhcmdlb3BHRj0vJS5tb3ZhYmxlbGltaXRzR0Y9LyUnYWNjZW50R0Y9LyUnbHNwYWNlR1EmMC4wZW1GJy8lJ3JzcGFjZUdGTC1GNjYtUSomY29sb25lcTtGJ0Y5RjtGPkZARkJGREZGRkgvRktRLDAuMjc3Nzc3OGVtRicvRk5GU0Y1LUYsNiVRK3NjYWxhcnMydmZGJ0YvRjItSShtZmVuY2VkR0YkNiQtRiM2Ji1JI21uR0YkNiRRIjBGJ0Y5LUY2Ni1RIixGJ0Y5RjsvRj9GMUZARkJGREZGRkhGSi9GTlEsMC4zMzMzMzMzZW1GJ0Y1LUYsNiVRLUJfc2NhbGFyX3BvbEYnRi9GMkY5LUY2Ni1RIjtGJ0Y5RjtGXm9GQEZCRkRGRkZIRkpGVEY1</Equation></Text-field>
</Input>
<Output><Text-field style="2D Output" layout="Maple Output"><Equation executable="false" style="2D Output" display="LUklbXJvd0c2Iy9JK21vZHVsZW5hbWVHNiJJLFR5cGVzZXR0aW5nR0koX3N5c2xpYkdGJzYoLUkjbWlHRiQ2JVErQl9jYXJ0X3BvbEYnLyUnaXRhbGljR1EldHJ1ZUYnLyUsbWF0aHZhcmlhbnRHUSdpdGFsaWNGJy1JI21vR0YkNi1RKn4mIzg3ODg7fkYnL0YzUSdub3JtYWxGJy8lJmZlbmNlR1EmZmFsc2VGJy8lKnNlcGFyYXRvckdGPS8lKXN0cmV0Y2h5R0Y9LyUqc3ltbWV0cmljR0Y9LyUobGFyZ2VvcEdGPS8lLm1vdmFibGVsaW1pdHNHRj0vJSdhY2NlbnRHRj0vJSdsc3BhY2VHUSYwLjBlbUYnLyUncnNwYWNlR0ZMLUkobWFjdGlvbkdGJDYlLUYjNistRiM2Jy1JKG1mZW5jZWRHRiQ2JC1GIzYqLUYjNigtSSZtZnJhY0dGJDYoLUkjbW5HRiQ2JFEkOTQ1RidGOS1GW282JFEiMkYnRjkvJS5saW5ldGhpY2tuZXNzR1EiMUYnLyUrZGVub21hbGlnbkdRJ2NlbnRlckYnLyUpbnVtYWxpZ25HRmZvLyUpYmV2ZWxsZWRHRj0tRjY2LVExJkludmlzaWJsZVRpbWVzO0YnRjlGO0Y+RkBGQkZERkZGSEZKRk0tRiM2Ji1JJm1zcXJ0R0YkNiMtRltvNiRRIjNGJ0Y5RltwLUYsNiVRInhGJ0YvRjJGOS8lK2ZvcmVncm91bmRHUShbMCwwLDBdRicvJSlyZWFkb25seUdGPUY5LUY2Ni1RKCZtaW51cztGJ0Y5RjtGPkZARkJGREZGRkgvRktRLDAuMjIyMjIyMmVtRicvRk5GYnEtRiM2KC1GaG42KC1GW282JFEkNjc1RidGOUZeb0Zhb0Zkb0Znb0Zpb0ZbcC1GIzYmRmBwRltwLUklbXN1cEdGJDYlRmZwRmNwLyUxc3VwZXJzY3JpcHRzaGlmdEdRIjBGJ0Y5RmlwRlxxRjlGXnEtRiM2KC1GaG42KC1GW282JFElMTEyNUYnRjlGXm9GYW9GZG9GZ29GaW9GW3AtRiM2KEZgcEZbcEZmcEZbcC1GXnI2JS1GLDYlUSJ6RidGL0YyRl5vRmByRjlGaXBGXHFGOUZecS1GIzYoLUZobjYoLUZbbzYkUSUxNTc1RidGOUZeb0Zhb0Zkb0Znb0Zpb0ZbcC1GIzYoRmZwRltwRmBwRltwLUZecjYlLUYsNiVRInlGJ0YvRjJGXm9GYHJGOUZpcEZccUY5RjlGOS1JJW1zdWJHRiQ2JS1JJm1vdmVyR0YkNiUtRiw2JVEiZUYnRi9GMi1GNjYtUSJfRidGOUY7Rj5GQEZCRkRGRkZIL0ZLUSwwLjExMTExMTFlbUYnL0ZORlx1RkhGZnAvJS9zdWJzY3JpcHRzaGlmdEdGYnJGaXBGXHFGOS1GNjYtUSIrRidGOUY7Rj5GQEZCRkRGRkZIRmFxRmNxLUYjNictRlc2JC1GIzYqLUYjNihGZXJGW3AtRiM2KEZgcEZbcEZcdEZbcEZcc0Y5RmlwRlxxRjlGXnEtRiM2KEZnbkZbcC1GIzYmRmBwRltwRlx0RjlGaXBGXHFGOUZgdS1GIzYoRmZxRltwLUYjNiZGYHBGW3AtRl5yNiVGXHRGY3BGYHJGOUZpcEZccUY5RmB1LUYjNihGY3NGW3AtRiM2KEZcdEZbcEZgcEZbcC1GXnI2JUZmcEZeb0ZgckY5RmlwRlxxRjlGOUY5LUZgdDYlRmJ0Rlx0Rl51RmlwRlxxRjlGYHUtRiM2Jy1GVzYkLUYjNiYtRiM2Ki1GW282JFEkMjI1RidGOUZbcEZgcEZbcEZbd0ZbcEZec0Y5Rl5xLUYjNipGZ3dGW3BGYHBGW3BGanNGW3BGXnNGOUY5RjktRmB0NiVGYnRGXnNGXnVGaXBGXHFGOUZpcEZccUY5L0krbXNlbWFudGljc0dGJFEqQ29sVmVjdG9yRicvJSthY3Rpb250eXBlR1EucnRhYmxlYWRkcmVzc0YnLyUpcnRhYmxlaWRHUTUxODQ0Njg4MzczMzk4MTg5Nzc5MEYnRmlwRlxxRjk=">LUklbXJvd0c2Iy9JK21vZHVsZW5hbWVHNiJJLFR5cGVzZXR0aW5nR0koX3N5c2xpYkdGJzYoLUkjbWlHRiQ2JVErQl9jYXJ0X3BvbEYnLyUnaXRhbGljR1EldHJ1ZUYnLyUsbWF0aHZhcmlhbnRHUSdpdGFsaWNGJy1JI21vR0YkNi1RKn4mIzg3ODg7fkYnL0YzUSdub3JtYWxGJy8lJmZlbmNlR1EmZmFsc2VGJy8lKnNlcGFyYXRvckdGPS8lKXN0cmV0Y2h5R0Y9LyUqc3ltbWV0cmljR0Y9LyUobGFyZ2VvcEdGPS8lLm1vdmFibGVsaW1pdHNHRj0vJSdhY2NlbnRHRj0vJSdsc3BhY2VHUSYwLjBlbUYnLyUncnNwYWNlR0ZMLUkobWFjdGlvbkdGJDYlLUYjNistRiM2Jy1JKG1mZW5jZWRHRiQ2JC1GIzYqLUYjNigtSSZtZnJhY0dGJDYoLUkjbW5HRiQ2JFEkOTQ1RidGOS1GW282JFEiMkYnRjkvJS5saW5ldGhpY2tuZXNzR1EiMUYnLyUrZGVub21hbGlnbkdRJ2NlbnRlckYnLyUpbnVtYWxpZ25HRmZvLyUpYmV2ZWxsZWRHRj0tRjY2LVExJkludmlzaWJsZVRpbWVzO0YnRjlGO0Y+RkBGQkZERkZGSEZKRk0tRiM2Ji1JJm1zcXJ0R0YkNiMtRltvNiRRIjNGJ0Y5RltwLUYsNiVRInhGJ0YvRjJGOS8lK2ZvcmVncm91bmRHUShbMCwwLDBdRicvJSlyZWFkb25seUdGPUY5LUY2Ni1RKCZtaW51cztGJ0Y5RjtGPkZARkJGREZGRkgvRktRLDAuMjIyMjIyMmVtRicvRk5GYnEtRiM2KC1GaG42KC1GW282JFEkNjc1RidGOUZeb0Zhb0Zkb0Znb0Zpb0ZbcC1GIzYmRmBwRltwLUklbXN1cEdGJDYlRmZwRmNwLyUxc3VwZXJzY3JpcHRzaGlmdEdRIjBGJ0Y5RmlwRlxxRjlGXnEtRiM2KC1GaG42KC1GW282JFElMTEyNUYnRjlGXm9GYW9GZG9GZ29GaW9GW3AtRiM2KEZgcEZbcEZmcEZbcC1GXnI2JS1GLDYlUSJ6RidGL0YyRl5vRmByRjlGaXBGXHFGOUZecS1GIzYoLUZobjYoLUZbbzYkUSUxNTc1RidGOUZeb0Zhb0Zkb0Znb0Zpb0ZbcC1GIzYoRmZwRltwRmBwRltwLUZecjYlLUYsNiVRInlGJ0YvRjJGXm9GYHJGOUZpcEZccUY5RjlGOS1JJW1zdWJHRiQ2JS1JJm1vdmVyR0YkNiUtRiw2JVEiZUYnRi9GMi1GNjYtUSJfRidGOUY7Rj5GQEZCRkRGRkZIL0ZLUSwwLjExMTExMTFlbUYnL0ZORlx1RkhGZnAvJS9zdWJzY3JpcHRzaGlmdEdGYnJGaXBGXHFGOS1GNjYtUSIrRidGOUY7Rj5GQEZCRkRGRkZIRmFxRmNxLUYjNictRlc2JC1GIzYqLUYjNihGZXJGW3AtRiM2KEZgcEZbcEZcdEZbcEZcc0Y5RmlwRlxxRjlGXnEtRiM2KEZnbkZbcC1GIzYmRmBwRltwRlx0RjlGaXBGXHFGOUZgdS1GIzYoRmZxRltwLUYjNiZGYHBGW3AtRl5yNiVGXHRGY3BGYHJGOUZpcEZccUY5RmB1LUYjNihGY3NGW3AtRiM2KEZcdEZbcEZgcEZbcC1GXnI2JUZmcEZeb0ZgckY5RmlwRlxxRjlGOUY5LUZgdDYlRmJ0Rlx0Rl51RmlwRlxxRjlGYHUtRiM2Jy1GVzYkLUYjNiYtRiM2Ki1GW282JFEkMjI1RidGOUZbcEZgcEZbcEZbd0ZbcEZec0Y5Rl5xLUYjNipGZ3dGW3BGYHBGW3BGanNGW3BGXnNGOUY5RjktRmB0NiVGYnRGXnNGXnVGaXBGXHFGOUZpcEZccUY5L0krbXNlbWFudGljc0dGJFEqQ29sVmVjdG9yRicvJSthY3Rpb250eXBlR1EucnRhYmxlYWRkcmVzc0YnLyUpcnRhYmxlaWRHUTUxODQ0Njg4MzczMzk4MTg5Nzc5MEYnRmlwRlxxRjk=</Equation></Text-field>
</Output>
</Group>
<Group view="code" hide-input="false" hide-output="false" labelreference="L8734" drawlabel="true" applyint="true" applyrational="true" applyexponent="false">
<Input><Text-field prompt="&gt; " style="Maple Input" layout="Normal"><Equation executable="true" style="2D Input" input-equation="" display="LUklbXJvd0c2Iy9JK21vZHVsZW5hbWVHNiJJLFR5cGVzZXR0aW5nR0koX3N5c2xpYkdGJzYsLUkjbWlHRiQ2JVErQl9jYXJ0X3RvckYnLyUnaXRhbGljR1EldHJ1ZUYnLyUsbWF0aHZhcmlhbnRHUSdpdGFsaWNGJy1JI21vR0YkNi1RIn5GJy9GM1Enbm9ybWFsRicvJSZmZW5jZUdRJmZhbHNlRicvJSpzZXBhcmF0b3JHRj0vJSlzdHJldGNoeUdGPS8lKnN5bW1ldHJpY0dGPS8lKGxhcmdlb3BHRj0vJS5tb3ZhYmxlbGltaXRzR0Y9LyUnYWNjZW50R0Y9LyUnbHNwYWNlR1EmMC4wZW1GJy8lJ3JzcGFjZUdGTC1GNjYtUSomY29sb25lcTtGJ0Y5RjtGPkZARkJGREZGRkgvRktRLDAuMjc3Nzc3OGVtRicvRk5GU0Y1LUYsNiVRK3NjYWxhcnMydmZGJ0YvRjItSShtZmVuY2VkR0YkNiQtRiM2KC1GLDYlUS1CX3NjYWxhcl90b3JGJ0YvRjItRjY2LVEiLEYnRjlGOy9GP0YxRkBGQkZERkZGSEZKL0ZOUSwwLjMzMzMzMzNlbUYnRjUtSSNtbkdGJDYkUSIwRidGOS8lK2V4ZWN1dGFibGVHRj1GOUY5LUY2Ni1RIjtGJ0Y5RjtGXW9GQEZCRkRGRkZIRkpGVEY1RmRvRjk=">LUklbXJvd0c2Iy9JK21vZHVsZW5hbWVHNiJJLFR5cGVzZXR0aW5nR0koX3N5c2xpYkdGJzYqLUkjbWlHRiQ2JVErQl9jYXJ0X3RvckYnLyUnaXRhbGljR1EldHJ1ZUYnLyUsbWF0aHZhcmlhbnRHUSdpdGFsaWNGJy1JI21vR0YkNi1RIn5GJy9GM1Enbm9ybWFsRicvJSZmZW5jZUdRJmZhbHNlRicvJSpzZXBhcmF0b3JHRj0vJSlzdHJldGNoeUdGPS8lKnN5bW1ldHJpY0dGPS8lKGxhcmdlb3BHRj0vJS5tb3ZhYmxlbGltaXRzR0Y9LyUnYWNjZW50R0Y9LyUnbHNwYWNlR1EmMC4wZW1GJy8lJ3JzcGFjZUdGTC1GNjYtUSomY29sb25lcTtGJ0Y5RjtGPkZARkJGREZGRkgvRktRLDAuMjc3Nzc3OGVtRicvRk5GU0Y1LUYsNiVRK3NjYWxhcnMydmZGJ0YvRjItSShtZmVuY2VkR0YkNiQtRiM2Ji1GLDYlUS1CX3NjYWxhcl90b3JGJ0YvRjItRjY2LVEiLEYnRjlGOy9GP0YxRkBGQkZERkZGSEZKL0ZOUSwwLjMzMzMzMzNlbUYnRjUtSSNtbkdGJDYkUSIwRidGOUY5LUY2Ni1RIjtGJ0Y5RjtGXW9GQEZCRkRGRkZIRkpGVEY1</Equation></Text-field>
</Input>
<Output><Text-field style="2D Output" layout="Maple Output"><Equation executable="false" style="2D Output" display="LUklbXJvd0c2Iy9JK21vZHVsZW5hbWVHNiJJLFR5cGVzZXR0aW5nR0koX3N5c2xpYkdGJzYoLUkjbWlHRiQ2JVErQl9jYXJ0X3RvckYnLyUnaXRhbGljR1EldHJ1ZUYnLyUsbWF0aHZhcmlhbnRHUSdpdGFsaWNGJy1JI21vR0YkNi1RKn4mIzg3ODg7fkYnL0YzUSdub3JtYWxGJy8lJmZlbmNlR1EmZmFsc2VGJy8lKnNlcGFyYXRvckdGPS8lKXN0cmV0Y2h5R0Y9LyUqc3ltbWV0cmljR0Y9LyUobGFyZ2VvcEdGPS8lLm1vdmFibGVsaW1pdHNHRj0vJSdhY2NlbnRHRj0vJSdsc3BhY2VHUSYwLjBlbUYnLyUncnNwYWNlR0ZMLUkobWFjdGlvbkdGJDYlLUYjNictRiM2Jy1JI21uR0YkNiRRIjBGJ0Y5LUklbXN1YkdGJDYlLUkmbW92ZXJHRiQ2JS1GLDYlUSJlRidGL0YyLUY2Ni1RIl9GJ0Y5RjtGPkZARkJGREZGRkgvRktRLDAuMTExMTExMWVtRicvRk5GYW9GSC1GLDYlUSJ4RidGL0YyLyUvc3Vic2NyaXB0c2hpZnRHRlkvJStmb3JlZ3JvdW5kR1EoWzAsMCwwXUYnLyUpcmVhZG9ubHlHRj1GOUZob0ZbcEY5L0krbXNlbWFudGljc0dGJFEqQ29sVmVjdG9yRicvJSthY3Rpb250eXBlR1EucnRhYmxlYWRkcmVzc0YnLyUpcnRhYmxlaWRHUTUxODQ0Njg4MzczMzk4MjUwNzgyMkYnRmhvRltwRjk=">LUklbXJvd0c2Iy9JK21vZHVsZW5hbWVHNiJJLFR5cGVzZXR0aW5nR0koX3N5c2xpYkdGJzYoLUkjbWlHRiQ2JVErQl9jYXJ0X3RvckYnLyUnaXRhbGljR1EldHJ1ZUYnLyUsbWF0aHZhcmlhbnRHUSdpdGFsaWNGJy1JI21vR0YkNi1RKn4mIzg3ODg7fkYnL0YzUSdub3JtYWxGJy8lJmZlbmNlR1EmZmFsc2VGJy8lKnNlcGFyYXRvckdGPS8lKXN0cmV0Y2h5R0Y9LyUqc3ltbWV0cmljR0Y9LyUobGFyZ2VvcEdGPS8lLm1vdmFibGVsaW1pdHNHRj0vJSdhY2NlbnRHRj0vJSdsc3BhY2VHUSYwLjBlbUYnLyUncnNwYWNlR0ZMLUkobWFjdGlvbkdGJDYlLUYjNictRiM2Jy1JI21uR0YkNiRRIjBGJ0Y5LUklbXN1YkdGJDYlLUkmbW92ZXJHRiQ2JS1GLDYlUSJlRidGL0YyLUY2Ni1RIl9GJ0Y5RjtGPkZARkJGREZGRkgvRktRLDAuMTExMTExMWVtRicvRk5GYW9GSC1GLDYlUSJ4RidGL0YyLyUvc3Vic2NyaXB0c2hpZnRHRlkvJStmb3JlZ3JvdW5kR1EoWzAsMCwwXUYnLyUpcmVhZG9ubHlHRj1GOUZob0ZbcEY5L0krbXNlbWFudGljc0dGJFEqQ29sVmVjdG9yRicvJSthY3Rpb250eXBlR1EucnRhYmxlYWRkcmVzc0YnLyUpcnRhYmxlaWRHUTUxODQ0Njg4MzczMzk4MjUwNzgyMkYnRmhvRltwRjk=</Equation></Text-field>
</Output>
</Group>
<Group view="code" hide-input="false" hide-output="false" labelreference="L8737" drawlabel="true" applyint="true" applyrational="true" applyexponent="false">
<Input><Text-field prompt="&gt; " style="Maple Input" layout="Normal"><Equation executable="true" style="2D Input" input-equation="" display="LUklbXJvd0c2Iy9JK21vZHVsZW5hbWVHNiJJLFR5cGVzZXR0aW5nR0koX3N5c2xpYkdGJzYrLUkjbWlHRiQ2JVEqQl9zcGhfcG9sRicvJSdpdGFsaWNHUSV0cnVlRicvJSxtYXRodmFyaWFudEdRJ2l0YWxpY0YnLUkjbW9HRiQ2LVEifkYnL0YzUSdub3JtYWxGJy8lJmZlbmNlR1EmZmFsc2VGJy8lKnNlcGFyYXRvckdGPS8lKXN0cmV0Y2h5R0Y9LyUqc3ltbWV0cmljR0Y9LyUobGFyZ2VvcEdGPS8lLm1vdmFibGVsaW1pdHNHRj0vJSdhY2NlbnRHRj0vJSdsc3BhY2VHUSYwLjBlbUYnLyUncnNwYWNlR0ZMLUY2Ni1RKiZjb2xvbmVxO0YnRjlGO0Y+RkBGQkZERkZGSC9GS1EsMC4yNzc3Nzc4ZW1GJy9GTkZTRjUtRiw2JVEpc2ltcGxpZnlGJ0YvRjItSShtZmVuY2VkR0YkNiQtRiM2Ji1GLDYlUStNYXBUb0Jhc2lzRidGL0YyLUZZNiQtRiM2KS1GLDYlUStCX2NhcnRfcG9sRidGL0YyLUY2Ni1RIixGJ0Y5RjsvRj9GMUZARkJGREZGRkhGSi9GTlEsMC4zMzMzMzMzZW1GJ0Y1LUYsNiVRKnNwaGVyaWNhbEYnRi9GMi1GWTYmLUYjNiktRiw2JVEickYnRi9GMkZhby1GLDYlUSZ0aGV0YUYnL0YwRj1GOUZhby1GLDYlUSRwaGlGJ0ZkcEY5LyUrZXhlY3V0YWJsZUdGPUY5RjkvJSVvcGVuR1EiW0YnLyUmY2xvc2VHUSJdRidGaHBGOUY5RmhwRjlGOS1GNjYtUSI7RidGOUY7RmRvRkBGQkZERkZGSEZKRlRGaHBGOQ==">LUklbXJvd0c2Iy9JK21vZHVsZW5hbWVHNiJJLFR5cGVzZXR0aW5nR0koX3N5c2xpYkdGJzYpLUkjbWlHRiQ2JVEqQl9zcGhfcG9sRicvJSdpdGFsaWNHUSV0cnVlRicvJSxtYXRodmFyaWFudEdRJ2l0YWxpY0YnLUkjbW9HRiQ2LVEifkYnL0YzUSdub3JtYWxGJy8lJmZlbmNlR1EmZmFsc2VGJy8lKnNlcGFyYXRvckdGPS8lKXN0cmV0Y2h5R0Y9LyUqc3ltbWV0cmljR0Y9LyUobGFyZ2VvcEdGPS8lLm1vdmFibGVsaW1pdHNHRj0vJSdhY2NlbnRHRj0vJSdsc3BhY2VHUSYwLjBlbUYnLyUncnNwYWNlR0ZMLUY2Ni1RKiZjb2xvbmVxO0YnRjlGO0Y+RkBGQkZERkZGSC9GS1EsMC4yNzc3Nzc4ZW1GJy9GTkZTRjUtRiw2JVEpc2ltcGxpZnlGJ0YvRjItSShtZmVuY2VkR0YkNiQtRiM2JC1GLDYlUStNYXBUb0Jhc2lzRidGL0YyLUZZNiQtRiM2Jy1GLDYlUStCX2NhcnRfcG9sRidGL0YyLUY2Ni1RIixGJ0Y5RjsvRj9GMUZARkJGREZGRkhGSi9GTlEsMC4zMzMzMzMzZW1GJ0Y1LUYsNiVRKnNwaGVyaWNhbEYnRi9GMi1GWTYmLUYjNictRiw2JVEickYnRi9GMkZhby1GLDYlUSZ0aGV0YUYnL0YwRj1GOUZhby1GLDYlUSRwaGlGJ0ZkcEY5RjkvJSVvcGVuR1EiW0YnLyUmY2xvc2VHUSJdRidGOUY5LUY2Ni1RIjtGJ0Y5RjtGZG9GQEZCRkRGRkZIRkpGVA==</Equation></Text-field>
</Input>
<Output><Text-field style="2D Output" layout="Maple Output"><Equation executable="false" style="2D Output" display="LUklbXJvd0c2Iy9JK21vZHVsZW5hbWVHNiJJLFR5cGVzZXR0aW5nR0koX3N5c2xpYkdGJzYoLUkjbWlHRiQ2JVEqQl9zcGhfcG9sRicvJSdpdGFsaWNHUSV0cnVlRicvJSxtYXRodmFyaWFudEdRJ2l0YWxpY0YnLUkjbW9HRiQ2LVEqfiYjODc4ODt+RicvRjNRJ25vcm1hbEYnLyUmZmVuY2VHUSZmYWxzZUYnLyUqc2VwYXJhdG9yR0Y9LyUpc3RyZXRjaHlHRj0vJSpzeW1tZXRyaWNHRj0vJShsYXJnZW9wR0Y9LyUubW92YWJsZWxpbWl0c0dGPS8lJ2FjY2VudEdGPS8lJ2xzcGFjZUdRJjAuMGVtRicvJSdyc3BhY2VHRkwtSShtYWN0aW9uR0YkNiUtRiM2LC1GNjYtUSomdW1pbnVzMDtGJ0Y5RjtGPkZARkJGREZGRkgvRktRLDAuMjIyMjIyMmVtRicvRk5GWC1GIzYnLUYjNigtSSZtZnJhY0dGJDYoLUkjbW5HRiQ2JFEkMTM1RidGOS1GXG82JFEiMkYnRjkvJS5saW5ldGhpY2tuZXNzR1EiMUYnLyUrZGVub21hbGlnbkdRJ2NlbnRlckYnLyUpbnVtYWxpZ25HRmdvLyUpYmV2ZWxsZWRHRj0tRjY2LVExJkludmlzaWJsZVRpbWVzO0YnRjlGO0Y+RkBGQkZERkZGSEZKRk0tRiM2LC1JJW1zdXBHRiQ2JS1GIzYoLUYsNiVRJHNpbkYnL0YwRj1GOS1GNjYtUTAmQXBwbHlGdW5jdGlvbjtGJ0Y5RjtGPkZARkJGREZGRkhGSkZNLUkobWZlbmNlZEdGJDYkLUYjNiYtRiw2JVEnJiM5NTI7RidGaXBGOS8lK2ZvcmVncm91bmRHUShbMCwwLDBdRicvJSlyZWFkb25seUdGPUY5RjlGZXFGaHFGOUZfby8lMXN1cGVyc2NyaXB0c2hpZnRHUSIwRidGXHAtRl5xNiQtRiM2Ji1GIzYmLUZcbzYkUSI1RidGOUZccC1GYnA2JS1GLDYlUSJyRidGL0YyRl9vRmpxRjktRjY2LVEoJm1pbnVzO0YnRjlGO0Y+RkBGQkZERkZGSEZXRlktRlxvNiRRIjdGJ0Y5RjlGOUZccC1GXnE2JC1GIzYmLUYjNiZGX29GXHAtRmJwNiUtRiM2KC1GLDYlUSRjb3NGJ0ZpcEY5RmpwLUZecTYkLUYjNiYtRiw2JVEnJiM5NjY7RidGaXBGOUZlcUZocUY5RjlGZXFGaHFGOUZfb0ZqcUY5RltzLUZcbzYkRmRvRjlGOUY5RlxwLUkmbXNxcnRHRiQ2Iy1GXG82JFEiM0YnRjlGXHBGaHJGOUZlcUZocUY5LUklbXN1YkdGJDYlLUkmbW92ZXJHRiQ2JS1GLDYlUSJlRidGL0YyLUY2Ni1RIl9GJ0Y5RjtGPkZARkJGREZGRkgvRktRLDAuMTExMTExMWVtRicvRk5GanVGSEZoci8lL3N1YnNjcmlwdHNoaWZ0R0ZcckZlcUZocUY5RltzLUYjNictRiM2KC1GaW42KC1GXG82JFEjNDVGJ0Y5Rl9vRmJvRmVvRmhvRmpvRlxwLUYjNi4tRiM2KEZbdEZqcEZdcUZlcUZocUY5RlxwRmd0RlxwRmhyRlxwRmRwRlxwLUZecTYkLUYjNiYtRiM2Ji1GXG82JFEjMjVGJ0Y5RlxwRmZyRjlGW3MtRlxvNiRRIzIxRidGOUY5RjlGXHBGYXNGOUZlcUZocUY5LUZedTYlRmB1RmJxRlx2RmVxRmhxRjktRjY2LVEiK0YnRjlGO0Y+RkBGQkZERkZGSEZXRlktRiM2Jy1GXnE2JC1GIzYsLUZecTYkLUYjNiYtRiM2Ji1GXG82JFElMTEyNUYnRjlGXHAtRmJwNiVGaHJGanRGanFGOUZbcy1GIzYmLUZcbzYkUSQ5NDVGJ0Y5RlxwRmhyRjlGOUY5RlxwLUYjNihGZnBGanBGXnRGZXFGaHFGOUZccEZpc0ZccEZkcEZccEZndEY5RjktRl51NiVGYHVGYnRGXHZGZXFGaHFGOUZlcUZocUY5L0krbXNlbWFudGljc0dGJFEqQ29sVmVjdG9yRicvJSthY3Rpb250eXBlR1EucnRhYmxlYWRkcmVzc0YnLyUpcnRhYmxlaWRHUTUxODQ0Njg4MzczMzk4MjUwODA5NEYnRmVxRmhxRjk=">LUklbXJvd0c2Iy9JK21vZHVsZW5hbWVHNiJJLFR5cGVzZXR0aW5nR0koX3N5c2xpYkdGJzYoLUkjbWlHRiQ2JVEqQl9zcGhfcG9sRicvJSdpdGFsaWNHUSV0cnVlRicvJSxtYXRodmFyaWFudEdRJ2l0YWxpY0YnLUkjbW9HRiQ2LVEqfiYjODc4ODt+RicvRjNRJ25vcm1hbEYnLyUmZmVuY2VHUSZmYWxzZUYnLyUqc2VwYXJhdG9yR0Y9LyUpc3RyZXRjaHlHRj0vJSpzeW1tZXRyaWNHRj0vJShsYXJnZW9wR0Y9LyUubW92YWJsZWxpbWl0c0dGPS8lJ2FjY2VudEdGPS8lJ2xzcGFjZUdRJjAuMGVtRicvJSdyc3BhY2VHRkwtSShtYWN0aW9uR0YkNiUtRiM2LC1GNjYtUSomdW1pbnVzMDtGJ0Y5RjtGPkZARkJGREZGRkgvRktRLDAuMjIyMjIyMmVtRicvRk5GWC1GIzYnLUYjNigtSSZtZnJhY0dGJDYoLUkjbW5HRiQ2JFEkMTM1RidGOS1GXG82JFEiMkYnRjkvJS5saW5ldGhpY2tuZXNzR1EiMUYnLyUrZGVub21hbGlnbkdRJ2NlbnRlckYnLyUpbnVtYWxpZ25HRmdvLyUpYmV2ZWxsZWRHRj0tRjY2LVExJkludmlzaWJsZVRpbWVzO0YnRjlGO0Y+RkBGQkZERkZGSEZKRk0tRiM2LC1JJW1zdXBHRiQ2JS1GIzYoLUYsNiVRJHNpbkYnL0YwRj1GOS1GNjYtUTAmQXBwbHlGdW5jdGlvbjtGJ0Y5RjtGPkZARkJGREZGRkhGSkZNLUkobWZlbmNlZEdGJDYkLUYjNiYtRiw2JVEnJiM5NTI7RidGaXBGOS8lK2ZvcmVncm91bmRHUShbMCwwLDBdRicvJSlyZWFkb25seUdGPUY5RjlGZXFGaHFGOUZfby8lMXN1cGVyc2NyaXB0c2hpZnRHUSIwRidGXHAtRl5xNiQtRiM2Ji1GIzYmLUZcbzYkUSI1RidGOUZccC1GYnA2JS1GLDYlUSJyRidGL0YyRl9vRmpxRjktRjY2LVEoJm1pbnVzO0YnRjlGO0Y+RkBGQkZERkZGSEZXRlktRlxvNiRRIjdGJ0Y5RjlGOUZccC1GXnE2JC1GIzYmLUYjNiZGX29GXHAtRmJwNiUtRiM2KC1GLDYlUSRjb3NGJ0ZpcEY5RmpwLUZecTYkLUYjNiYtRiw2JVEnJiM5NjY7RidGaXBGOUZlcUZocUY5RjlGZXFGaHFGOUZfb0ZqcUY5RltzLUZcbzYkRmRvRjlGOUY5RlxwLUkmbXNxcnRHRiQ2Iy1GXG82JFEiM0YnRjlGXHBGaHJGOUZlcUZocUY5LUklbXN1YkdGJDYlLUkmbW92ZXJHRiQ2JS1GLDYlUSJlRidGL0YyLUY2Ni1RIl9GJ0Y5RjtGPkZARkJGREZGRkgvRktRLDAuMTExMTExMWVtRicvRk5GanVGSEZoci8lL3N1YnNjcmlwdHNoaWZ0R0ZcckZlcUZocUY5RltzLUYjNictRiM2KC1GaW42KC1GXG82JFEjNDVGJ0Y5Rl9vRmJvRmVvRmhvRmpvRlxwLUYjNi4tRiM2KEZbdEZqcEZdcUZlcUZocUY5RlxwRmd0RlxwRmhyRlxwRmRwRlxwLUZecTYkLUYjNiYtRiM2Ji1GXG82JFEjMjVGJ0Y5RlxwRmZyRjlGW3MtRlxvNiRRIzIxRidGOUY5RjlGXHBGYXNGOUZlcUZocUY5LUZedTYlRmB1RmJxRlx2RmVxRmhxRjktRjY2LVEiK0YnRjlGO0Y+RkBGQkZERkZGSEZXRlktRiM2Jy1GXnE2JC1GIzYsLUZecTYkLUYjNiYtRiM2Ji1GXG82JFElMTEyNUYnRjlGXHAtRmJwNiVGaHJGanRGanFGOUZbcy1GIzYmLUZcbzYkUSQ5NDVGJ0Y5RlxwRmhyRjlGOUY5RlxwLUYjNihGZnBGanBGXnRGZXFGaHFGOUZccEZpc0ZccEZkcEZccEZndEY5RjktRl51NiVGYHVGYnRGXHZGZXFGaHFGOUZlcUZocUY5L0krbXNlbWFudGljc0dGJFEqQ29sVmVjdG9yRicvJSthY3Rpb250eXBlR1EucnRhYmxlYWRkcmVzc0YnLyUpcnRhYmxlaWRHUTUxODQ0Njg4MzczMzk4MjUwODA5NEYnRmVxRmhxRjk=</Equation></Text-field>
</Output>
</Group>
<Group view="code" hide-input="false" hide-output="false" labelreference="L8736" drawlabel="true" applyint="true" applyrational="true" applyexponent="false">
<Input><Text-field prompt="&gt; " style="Maple Input" layout="Normal"><Equation executable="true" style="2D Input" input-equation="" display="LUklbXJvd0c2Iy9JK21vZHVsZW5hbWVHNiJJLFR5cGVzZXR0aW5nR0koX3N5c2xpYkdGJzYrLUkjbWlHRiQ2JVEqQl9zcGhfdG9yRicvJSdpdGFsaWNHUSV0cnVlRicvJSxtYXRodmFyaWFudEdRJ2l0YWxpY0YnLUkjbW9HRiQ2LVEifkYnL0YzUSdub3JtYWxGJy8lJmZlbmNlR1EmZmFsc2VGJy8lKnNlcGFyYXRvckdGPS8lKXN0cmV0Y2h5R0Y9LyUqc3ltbWV0cmljR0Y9LyUobGFyZ2VvcEdGPS8lLm1vdmFibGVsaW1pdHNHRj0vJSdhY2NlbnRHRj0vJSdsc3BhY2VHUSYwLjBlbUYnLyUncnNwYWNlR0ZMLUY2Ni1RKiZjb2xvbmVxO0YnRjlGO0Y+RkBGQkZERkZGSC9GS1EsMC4yNzc3Nzc4ZW1GJy9GTkZTRjUtRiw2JVEpc2ltcGxpZnlGJ0YvRjItSShtZmVuY2VkR0YkNiQtRiM2Ji1GLDYlUStNYXBUb0Jhc2lzRidGL0YyLUZZNiQtRiM2KS1GLDYlUStCX2NhcnRfdG9yRidGL0YyLUY2Ni1RIixGJ0Y5RjsvRj9GMUZARkJGREZGRkhGSi9GTlEsMC4zMzMzMzMzZW1GJ0Y1LUYsNiVRKnNwaGVyaWNhbEYnRi9GMi1GWTYmLUYjNiktRiw2JVEickYnRi9GMkZhby1GLDYlUSZ0aGV0YUYnL0YwRj1GOUZhby1GLDYlUSRwaGlGJ0ZkcEY5LyUrZXhlY3V0YWJsZUdGPUY5RjkvJSVvcGVuR1EiW0YnLyUmY2xvc2VHUSJdRidGaHBGOUY5RmhwRjlGOS1GNjYtUSI7RidGOUY7RmRvRkBGQkZERkZGSEZKRlRGaHBGOQ==">LUklbXJvd0c2Iy9JK21vZHVsZW5hbWVHNiJJLFR5cGVzZXR0aW5nR0koX3N5c2xpYkdGJzYpLUkjbWlHRiQ2JVEqQl9zcGhfdG9yRicvJSdpdGFsaWNHUSV0cnVlRicvJSxtYXRodmFyaWFudEdRJ2l0YWxpY0YnLUkjbW9HRiQ2LVEifkYnL0YzUSdub3JtYWxGJy8lJmZlbmNlR1EmZmFsc2VGJy8lKnNlcGFyYXRvckdGPS8lKXN0cmV0Y2h5R0Y9LyUqc3ltbWV0cmljR0Y9LyUobGFyZ2VvcEdGPS8lLm1vdmFibGVsaW1pdHNHRj0vJSdhY2NlbnRHRj0vJSdsc3BhY2VHUSYwLjBlbUYnLyUncnNwYWNlR0ZMLUY2Ni1RKiZjb2xvbmVxO0YnRjlGO0Y+RkBGQkZERkZGSC9GS1EsMC4yNzc3Nzc4ZW1GJy9GTkZTRjUtRiw2JVEpc2ltcGxpZnlGJ0YvRjItSShtZmVuY2VkR0YkNiQtRiM2JC1GLDYlUStNYXBUb0Jhc2lzRidGL0YyLUZZNiQtRiM2Jy1GLDYlUStCX2NhcnRfdG9yRidGL0YyLUY2Ni1RIixGJ0Y5RjsvRj9GMUZARkJGREZGRkhGSi9GTlEsMC4zMzMzMzMzZW1GJ0Y1LUYsNiVRKnNwaGVyaWNhbEYnRi9GMi1GWTYmLUYjNictRiw2JVEickYnRi9GMkZhby1GLDYlUSZ0aGV0YUYnL0YwRj1GOUZhby1GLDYlUSRwaGlGJ0ZkcEY5RjkvJSVvcGVuR1EiW0YnLyUmY2xvc2VHUSJdRidGOUY5LUY2Ni1RIjtGJ0Y5RjtGZG9GQEZCRkRGRkZIRkpGVA==</Equation></Text-field>
</Input>
<Output><Text-field style="2D Output" layout="Maple Output"><Equation executable="false" style="2D Output" display="LUklbXJvd0c2Iy9JK21vZHVsZW5hbWVHNiJJLFR5cGVzZXR0aW5nR0koX3N5c2xpYkdGJzYoLUkjbWlHRiQ2JVEqQl9zcGhfdG9yRicvJSdpdGFsaWNHUSV0cnVlRicvJSxtYXRodmFyaWFudEdRJ2l0YWxpY0YnLUkjbW9HRiQ2LVEqfiYjODc4ODt+RicvRjNRJ25vcm1hbEYnLyUmZmVuY2VHUSZmYWxzZUYnLyUqc2VwYXJhdG9yR0Y9LyUpc3RyZXRjaHlHRj0vJSpzeW1tZXRyaWNHRj0vJShsYXJnZW9wR0Y9LyUubW92YWJsZWxpbWl0c0dGPS8lJ2FjY2VudEdGPS8lJ2xzcGFjZUdRJjAuMGVtRicvJSdyc3BhY2VHRkwtSShtYWN0aW9uR0YkNiUtRiM2Jy1GIzYnLUkjbW5HRiQ2JFEiMEYnRjktSSVtc3ViR0YkNiUtSSZtb3ZlckdGJDYlLUYsNiVRImVGJ0YvRjItRjY2LVEiX0YnRjlGO0Y+RkBGQkZERkZGSC9GS1EsMC4xMTExMTExZW1GJy9GTkZhb0ZILUYsNiVRInJGJ0YvRjIvJS9zdWJzY3JpcHRzaGlmdEdGWS8lK2ZvcmVncm91bmRHUShbMCwwLDBdRicvJSlyZWFkb25seUdGPUY5RmhvRltwRjkvSSttc2VtYW50aWNzR0YkUSpDb2xWZWN0b3JGJy8lK2FjdGlvbnR5cGVHUS5ydGFibGVhZGRyZXNzRicvJSlydGFibGVpZEdRNTE4NDQ2ODgzNzMzOTgyNTA5NzI2RidGaG9GW3BGOQ==">LUklbXJvd0c2Iy9JK21vZHVsZW5hbWVHNiJJLFR5cGVzZXR0aW5nR0koX3N5c2xpYkdGJzYoLUkjbWlHRiQ2JVEqQl9zcGhfdG9yRicvJSdpdGFsaWNHUSV0cnVlRicvJSxtYXRodmFyaWFudEdRJ2l0YWxpY0YnLUkjbW9HRiQ2LVEqfiYjODc4ODt+RicvRjNRJ25vcm1hbEYnLyUmZmVuY2VHUSZmYWxzZUYnLyUqc2VwYXJhdG9yR0Y9LyUpc3RyZXRjaHlHRj0vJSpzeW1tZXRyaWNHRj0vJShsYXJnZW9wR0Y9LyUubW92YWJsZWxpbWl0c0dGPS8lJ2FjY2VudEdGPS8lJ2xzcGFjZUdRJjAuMGVtRicvJSdyc3BhY2VHRkwtSShtYWN0aW9uR0YkNiUtRiM2Jy1GIzYnLUkjbW5HRiQ2JFEiMEYnRjktSSVtc3ViR0YkNiUtSSZtb3ZlckdGJDYlLUYsNiVRImVGJ0YvRjItRjY2LVEiX0YnRjlGO0Y+RkBGQkZERkZGSC9GS1EsMC4xMTExMTExZW1GJy9GTkZhb0ZILUYsNiVRInJGJ0YvRjIvJS9zdWJzY3JpcHRzaGlmdEdGWS8lK2ZvcmVncm91bmRHUShbMCwwLDBdRicvJSlyZWFkb25seUdGPUY5RmhvRltwRjkvSSttc2VtYW50aWNzR0YkUSpDb2xWZWN0b3JGJy8lK2FjdGlvbnR5cGVHUS5ydGFibGVhZGRyZXNzRicvJSlydGFibGVpZEdRNTE4NDQ2ODgzNzMzOTgyNTA5NzI2RidGaG9GW3BGOQ==</Equation></Text-field>
</Output>
</Group>
<Group view="code" hide-input="false" hide-output="false" labelreference="L8629" drawlabel="true">
<Input><Text-field prompt="&gt; " style="Maple Input" layout="Normal"></Text-field>
</Input>
</Group></Presentation-Block><Presentation-Block>
<Group view="code" hide-input="false" hide-output="false" labelreference="L8627" drawlabel="true" applyint="true" applyrational="true" applyexponent="false">
<Input><Text-field prompt="&gt; " style="Maple Input" layout="Normal"><Equation executable="true" style="2D Input" input-equation="" display="LUklbXJvd0c2Iy9JK21vZHVsZW5hbWVHNiJJLFR5cGVzZXR0aW5nR0koX3N5c2xpYkdGJzYnLUkjbWlHRiQ2JVEvU2V0Q29vcmRpbmF0ZXNGJy8lJ2l0YWxpY0dRJXRydWVGJy8lLG1hdGh2YXJpYW50R1EnaXRhbGljRictSShtZmVuY2VkR0YkNiQtRiM2Ji1GLDYlUSpzcGhlcmljYWxGJ0YvRjItRjY2Ji1GIzYpLUYsNiVRInJGJ0YvRjItSSNtb0dGJDYtUSIsRicvRjNRJ25vcm1hbEYnLyUmZmVuY2VHUSZmYWxzZUYnLyUqc2VwYXJhdG9yR0YxLyUpc3RyZXRjaHlHRkwvJSpzeW1tZXRyaWNHRkwvJShsYXJnZW9wR0ZMLyUubW92YWJsZWxpbWl0c0dGTC8lJ2FjY2VudEdGTC8lJ2xzcGFjZUdRJjAuMGVtRicvJSdyc3BhY2VHUSwwLjMzMzMzMzNlbUYnLUYsNiVRJnRoZXRhRicvRjBGTEZIRkQtRiw2JVEkcGhpRidGXG9GSC8lK2V4ZWN1dGFibGVHRkxGSEZILyUlb3BlbkdRIltGJy8lJmNsb3NlR1EiXUYnRmBvRkhGSC1GRTYtUSI7RidGSEZKRk1GT0ZRRlNGVUZXRlkvRmduUSwwLjI3Nzc3NzhlbUYnRmBvRkg=">LUklbXJvd0c2Iy9JK21vZHVsZW5hbWVHNiJJLFR5cGVzZXR0aW5nR0koX3N5c2xpYkdGJzYlLUkjbWlHRiQ2JVEvU2V0Q29vcmRpbmF0ZXNGJy8lJ2l0YWxpY0dRJXRydWVGJy8lLG1hdGh2YXJpYW50R1EnaXRhbGljRictSShtZmVuY2VkR0YkNiQtRiM2JC1GLDYlUSpzcGhlcmljYWxGJ0YvRjItRjY2Ji1GIzYnLUYsNiVRInJGJ0YvRjItSSNtb0dGJDYtUSIsRicvRjNRJ25vcm1hbEYnLyUmZmVuY2VHUSZmYWxzZUYnLyUqc2VwYXJhdG9yR0YxLyUpc3RyZXRjaHlHRkwvJSpzeW1tZXRyaWNHRkwvJShsYXJnZW9wR0ZMLyUubW92YWJsZWxpbWl0c0dGTC8lJ2FjY2VudEdGTC8lJ2xzcGFjZUdRJjAuMGVtRicvJSdyc3BhY2VHUSwwLjMzMzMzMzNlbUYnLUYsNiVRJnRoZXRhRicvRjBGTEZIRkQtRiw2JVEkcGhpRidGXG9GSEZILyUlb3BlbkdRIltGJy8lJmNsb3NlR1EiXUYnRkgtRkU2LVEiO0YnRkhGSkZNRk9GUUZTRlVGV0ZZL0ZnblEsMC4yNzc3Nzc4ZW1GJw==</Equation></Text-field>
</Input>
<Output><Text-field style="2D Output" layout="Maple Output"><Equation executable="false" style="2D Output" display="LUklbXN1Ykc2Iy9JK21vZHVsZW5hbWVHNiJJLFR5cGVzZXR0aW5nR0koX3N5c2xpYkdGJzYlLUkjbWlHRiQ2JVEqc3BoZXJpY2FsRicvJSdpdGFsaWNHUSV0cnVlRicvJSxtYXRodmFyaWFudEdRJ2l0YWxpY0YnLUklbXJvd0dGJDYqLUYsNiVRInJGJ0YvRjItSSNtb0dGJDYtUSIsRicvRjNRJ25vcm1hbEYnLyUmZmVuY2VHUSZmYWxzZUYnLyUqc2VwYXJhdG9yR0YxLyUpc3RyZXRjaHlHRkMvJSpzeW1tZXRyaWNHRkMvJShsYXJnZW9wR0ZDLyUubW92YWJsZWxpbWl0c0dGQy8lJ2FjY2VudEdGQy8lJ2xzcGFjZUdRJjAuMGVtRicvJSdyc3BhY2VHUSwwLjMzMzMzMzNlbUYnLUYsNiVRJyYjOTUyO0YnL0YwRkNGP0Y7LUYsNiVRJyYjOTY2O0YnRllGPy8lK2ZvcmVncm91bmRHUShbMCwwLDBdRicvJSlyZWFkb25seUdGQ0Y/LyUvc3Vic2NyaXB0c2hpZnRHUSIwRic=">Jkkqc3BoZXJpY2FsRzYiNiVJInJHRiRJJnRoZXRhR0YkSSRwaGlHRiQ=</Equation></Text-field>
</Output>
</Group>
<Group view="code" hide-input="false" hide-output="false" labelreference="L8610" drawlabel="true" applyint="true" applyrational="true" applyexponent="false">
<Input><Text-field prompt="&gt; " style="Maple Input" layout="Normal"><Equation executable="true" style="2D Input" input-equation="" display="LUklbXJvd0c2Iy9JK21vZHVsZW5hbWVHNiJJLFR5cGVzZXR0aW5nR0koX3N5c2xpYkdGJzYnLUkjbW9HRiQ2LlEiI0YnLyUlc2l6ZUdRIzE2RicvJSxtYXRodmFyaWFudEdRJ25vcm1hbEYnLyUmZmVuY2VHUSZmYWxzZUYnLyUqc2VwYXJhdG9yR0Y3LyUpc3RyZXRjaHlHRjcvJSpzeW1tZXRyaWNHRjcvJShsYXJnZW9wR0Y3LyUubW92YWJsZWxpbWl0c0dGNy8lJ2FjY2VudEdGNy8lJ2xzcGFjZUdRJjAuMGVtRicvJSdyc3BhY2VHRkYtSSNtaUdGJDYmUTpTY2FsZX50aGV+bWFnbmV0aWN+ZmllbGR+RidGLy8lJ2l0YWxpY0dRJXRydWVGJy9GM1EnaXRhbGljRidGLy8lK2V4ZWN1dGFibGVHRjdGMg==">LUklbXJvd0c2Iy9JK21vZHVsZW5hbWVHNiJJLFR5cGVzZXR0aW5nR0koX3N5c2xpYkdGJzYkLUkjbW9HRiQ2LlEiI0YnLyUlc2l6ZUdRIzE2RicvJSxtYXRodmFyaWFudEdRJ25vcm1hbEYnLyUmZmVuY2VHUSZmYWxzZUYnLyUqc2VwYXJhdG9yR0Y3LyUpc3RyZXRjaHlHRjcvJSpzeW1tZXRyaWNHRjcvJShsYXJnZW9wR0Y3LyUubW92YWJsZWxpbWl0c0dGNy8lJ2FjY2VudEdGNy8lJ2xzcGFjZUdRJjAuMGVtRicvJSdyc3BhY2VHRkYtSSNtaUdGJDYmUTpTY2FsZX50aGV+bWFnbmV0aWN+ZmllbGR+RidGLy8lJ2l0YWxpY0dRJXRydWVGJy9GM1EnaXRhbGljRic=</Equation></Text-field>
</Input>
</Group>
<Group view="code" hide-input="false" hide-output="false" labelreference="L8619" drawlabel="true" applyint="true" applyrational="true" applyexponent="false">
<Input><Text-field prompt="&gt; " style="Maple Input" layout="Normal"><Equation executable="true" style="2D Input" input-equation="" display="LUklbXJvd0c2Iy9JK21vZHVsZW5hbWVHNiJJLFR5cGVzZXR0aW5nR0koX3N5c2xpYkdGJzYqLUkjbWlHRiQ2JVEqU2NhbGVfcG9sRicvJSdpdGFsaWNHUSV0cnVlRicvJSxtYXRodmFyaWFudEdRJ2l0YWxpY0YnLUkjbW9HRiQ2LVEqJmNvbG9uZXE7RicvRjNRJ25vcm1hbEYnLyUmZmVuY2VHUSZmYWxzZUYnLyUqc2VwYXJhdG9yR0Y9LyUpc3RyZXRjaHlHRj0vJSpzeW1tZXRyaWNHRj0vJShsYXJnZW9wR0Y9LyUubW92YWJsZWxpbWl0c0dGPS8lJ2FjY2VudEdGPS8lJ2xzcGFjZUdRLDAuMjc3Nzc3OGVtRicvJSdyc3BhY2VHRkwtRjY2LVEifkYnRjlGO0Y+RkBGQkZERkZGSC9GS1EmMC4wZW1GJy9GTkZTLUYsNiVRJXNxcnRGJy9GMEY9RjktSShtZmVuY2VkR0YkNiQtRiM2KS1JJm1mcmFjR0YkNigtRiM2JS1JI21uR0YkNiRRIjFGJ0Y5Ri9GMi1GIzYnLUZebzYkUSI0RidGOS1GNjYtUScmc2RvdDtGJ0Y5RjtGPkZARkJGREZGRkhGUkZULUYsNiVRI1BpRidGWEY5Ri9GMi8lLmxpbmV0aGlja25lc3NHRmBvLyUrZGVub21hbGlnbkdRJ2NlbnRlckYnLyUpbnVtYWxpZ25HRmBwLyUpYmV2ZWxsZWRHRj1GZm9GTy1GLDYlUSRpbnRGJ0YvRjItRlo2JC1GIzYsRmVwLUZaNiQtRiM2LUZlcC1GWjYkLUYjNjctRiw2JVEmQV9wb2xGJ0YvRjJGZm8tRiw2JVEqQl9zcGhfcG9sRidGL0YyLUY2Ni1RIi5GJ0Y5RjtGPkZARkJGREZGRkhGUkZURmdxRmZvLUklbXN1cEdGJDYlLUYsNiVRInJGJ0YvRjItRiM2JS1GXm82JFEiMkYnRjlGL0YyLyUxc3VwZXJzY3JpcHRzaGlmdEdRIjBGJ0Zmby1GLDYlUSRzaW5GJ0ZYRjktRlo2JC1GIzYlLUYsNiVRJnRoZXRhRidGWEY5LyUrZXhlY3V0YWJsZUdGPUY5RjktRjY2LVEiLEYnRjlGOy9GP0YxRkBGQkZERkZGSEZSL0ZOUSwwLjMzMzMzMzNlbUYnLUYsNiVRJHBoaUYnRlhGOS1GNjYtUSI9RidGOUY7Rj5GQEZCRkRGRkZIRkpGTS1GXm82JEZqckY5LUY2Ni1RIy4uRidGOUY7Rj5GQEZCRkRGRkZIL0ZLUSwwLjIyMjIyMjJlbUYnRlRGZXJGZm9GT0Zpb0Zlc0Y5RjlGZ3NGYnNGYHRGY3RGZXRGT0Zpb0Zlc0Y5RjlGZ3NGYHJGYHRGY3RGZXRGXW9GZXNGOUY5RmVzRjlGOS1GNjYtUSI7RidGOUY7RmpzRkBGQkZERkZGSEZSRk1GZXNGOQ==">LUklbXJvd0c2Iy9JK21vZHVsZW5hbWVHNiJJLFR5cGVzZXR0aW5nR0koX3N5c2xpYkdGJzYoLUkjbWlHRiQ2JVEqU2NhbGVfcG9sRicvJSdpdGFsaWNHUSV0cnVlRicvJSxtYXRodmFyaWFudEdRJ2l0YWxpY0YnLUkjbW9HRiQ2LVEqJmNvbG9uZXE7RicvRjNRJ25vcm1hbEYnLyUmZmVuY2VHUSZmYWxzZUYnLyUqc2VwYXJhdG9yR0Y9LyUpc3RyZXRjaHlHRj0vJSpzeW1tZXRyaWNHRj0vJShsYXJnZW9wR0Y9LyUubW92YWJsZWxpbWl0c0dGPS8lJ2FjY2VudEdGPS8lJ2xzcGFjZUdRLDAuMjc3Nzc3OGVtRicvJSdyc3BhY2VHRkwtRjY2LVEifkYnRjlGO0Y+RkBGQkZERkZGSC9GS1EmMC4wZW1GJy9GTkZTLUYsNiVRJXNxcnRGJy9GMEY9RjktSShtZmVuY2VkR0YkNiQtRiM2Jy1JJm1mcmFjR0YkNigtRiM2Iy1JI21uR0YkNiRRIjFGJ0Y5LUYjNiUtRl5vNiRRIjRGJ0Y5LUY2Ni1RJyZzZG90O0YnRjlGO0Y+RkBGQkZERkZGSEZSRlQtRiw2JVEjUGlGJ0ZYRjkvJS5saW5ldGhpY2tuZXNzR0Zgby8lK2Rlbm9tYWxpZ25HUSdjZW50ZXJGJy8lKW51bWFsaWduR0ZgcC8lKWJldmVsbGVkR0Y9RmZvRk8tRiw2JVEkaW50RidGL0YyLUZaNiQtRiM2KkZlcC1GWjYkLUYjNitGZXAtRlo2JC1GIzY1LUYsNiVRJkFfcG9sRidGL0YyRmZvLUYsNiVRKkJfc3BoX3BvbEYnRi9GMi1GNjYtUSIuRidGOUY7Rj5GQEZCRkRGRkZIRlJGVEZncUZmby1JJW1zdXBHRiQ2JS1GLDYlUSJyRidGL0YyLUYjNiMtRl5vNiRRIjJGJ0Y5LyUxc3VwZXJzY3JpcHRzaGlmdEdRIjBGJ0Zmby1GLDYlUSRzaW5GJ0ZYRjktRlo2JC1GIzYjLUYsNiVRJnRoZXRhRidGWEY5RjktRjY2LVEiLEYnRjlGOy9GP0YxRkBGQkZERkZGSEZSL0ZOUSwwLjMzMzMzMzNlbUYnLUYsNiVRJHBoaUYnRlhGOS1GNjYtUSI9RidGOUY7Rj5GQEZCRkRGRkZIRkpGTS1GXm82JEZqckY5LUY2Ni1RIy4uRidGOUY7Rj5GQEZCRkRGRkZIL0ZLUSwwLjIyMjIyMjJlbUYnRlRGZXJGZm9GT0Zpb0Y5RmVzRmJzRl50RmF0RmN0Rk9GaW9GOUZlc0ZgckZedEZhdEZjdEZdb0Y5RjktRjY2LVEiO0YnRjlGO0Zoc0ZARkJGREZGRkhGUkZN</Equation></Text-field>
</Input>
<Output><Text-field style="2D Output" layout="Maple Output"><Equation executable="false" style="2D Output" display="LUklbXJvd0c2Iy9JK21vZHVsZW5hbWVHNiJJLFR5cGVzZXR0aW5nR0koX3N5c2xpYkdGJzYoLUkjbWlHRiQ2JVEqU2NhbGVfcG9sRicvJSdpdGFsaWNHUSV0cnVlRicvJSxtYXRodmFyaWFudEdRJ2l0YWxpY0YnLUkjbW9HRiQ2LVEqfiYjODc4ODt+RicvRjNRJ25vcm1hbEYnLyUmZmVuY2VHUSZmYWxzZUYnLyUqc2VwYXJhdG9yR0Y9LyUpc3RyZXRjaHlHRj0vJSpzeW1tZXRyaWNHRj0vJShsYXJnZW9wR0Y9LyUubW92YWJsZWxpbWl0c0dGPS8lJ2FjY2VudEdGPS8lJ2xzcGFjZUdRJjAuMGVtRicvJSdyc3BhY2VHRkwtRiM2KC1JI21uR0YkNiRRIjZGJ0Y5LUY2Ni1RMSZJbnZpc2libGVUaW1lcztGJ0Y5RjtGPkZARkJGREZGRkhGSkZNLUkmbXNxcnRHRiQ2Iy1GUjYkUSQzOTBGJ0Y5RlUtRlk2Iy1GLDYlUSZBX3BvbEYnRi9GMkY5LyUrZm9yZWdyb3VuZEdRKFswLDAsMF1GJy8lKXJlYWRvbmx5R0Y9Rjk=">LCQqKCIiJyIiIikiJCFSI0YlIiIjRiUpSSZBX3BvbEc2IkYoRiVGJQ==</Equation></Text-field>
</Output>
</Group>
<Group view="code" hide-output="false" labelreference="L8616" drawlabel="true" applyint="true" applyrational="true" applyexponent="false">
<Input><Text-field prompt="&gt; " style="Maple Input" layout="Normal"><Equation executable="true" style="2D Input" input-equation="" display="LUklbXJvd0c2Iy9JK21vZHVsZW5hbWVHNiJJLFR5cGVzZXR0aW5nR0koX3N5c2xpYkdGJzYlLUkjbWlHRiQ2I1EhRicvJStleGVjdXRhYmxlR1EmZmFsc2VGJy8lLG1hdGh2YXJpYW50R1Enbm9ybWFsRic=">LUklbXJvd0c2Iy9JK21vZHVsZW5hbWVHNiJJLFR5cGVzZXR0aW5nR0koX3N5c2xpYkdGJzYlLUkjbWlHRiQ2I1EhRicvJStleGVjdXRhYmxlR1EmZmFsc2VGJy8lLG1hdGh2YXJpYW50R1Enbm9ybWFsRic=</Equation></Text-field>
</Input>
</Group></Presentation-Block><Presentation-Block>
<Group view="code" hide-input="false" hide-output="false" labelreference="L8890" drawlabel="true" applyint="true" applyrational="true" applyexponent="false">
<Input><Text-field prompt="&gt; " style="Maple Input" layout="Normal"><Equation executable="true" style="2D Input" input-equation="" display="LUklbXJvd0c2Iy9JK21vZHVsZW5hbWVHNiJJLFR5cGVzZXR0aW5nR0koX3N5c2xpYkdGJzZALUkjbW9HRiQ2L1EjaWZGJy8lJWJvbGRHUSV0cnVlRicvJSxtYXRodmFyaWFudEdRJWJvbGRGJy8lK2ZvbnR3ZWlnaHRHRjQvJSZmZW5jZUdRJmZhbHNlRicvJSpzZXBhcmF0b3JHRjkvJSlzdHJldGNoeUdGOS8lKnN5bW1ldHJpY0dGOS8lKGxhcmdlb3BHRjkvJS5tb3ZhYmxlbGltaXRzR0Y5LyUnYWNjZW50R0Y5LyUnbHNwYWNlR1EmMC4wZW1GJy8lJ3JzcGFjZUdGSC1GLDYtUSJ+RicvRjNRJ25vcm1hbEYnRjdGOkY8Rj5GQEZCRkRGRkZJLUkjbWlHRiQ2JVEqU2NhbGVfcG9sRicvJSdpdGFsaWNHRjEvRjNRJ2l0YWxpY0YnRkstRiw2LVEiPUYnRk5GN0Y6RjxGPkZARkJGRC9GR1EsMC4yNzc3Nzc4ZW1GJy9GSkZmbi1JI21uR0YkNiRRIjBGJ0ZORkstRiw2L1EldGhlbkYnRi9GMkY1RjdGOkY8Rj5GQEZCRkRGRkZJRkstRlE2JVEmQV9wb2xGJ0ZURlZGWEZobkZLRkstSSdtc3BhY2VHRiQ2Ji8lJ2hlaWdodEdRJjAuMGV4RicvJSZ3aWR0aEdGSC8lJmRlcHRoR0Znby8lKmxpbmVicmVha0dRKG5ld2xpbmVGJ0ZLLUYsNi9RJWVsc2VGJ0YvRjJGNUY3RjpGPEY+RkBGQkZERkZGSUZLRl9vLUYsNi1RKiZjb2xvbmVxO0YnRk5GN0Y6RjxGPkZARkJGREZlbkZnbi1GUTYlUSlzaW1wbGlmeUYnRlRGVi1JKG1mZW5jZWRHRiQ2JC1GIzYmLUZRNiVRJnNvbHZlRidGVEZWLUZpcDYkLUYjNilGUEZYLUZpbjYkUSIxRidGTi1GLDYtUSIsRidGTkY3L0Y7RjFGPEY+RkBGQkZERkYvRkpRLDAuMzMzMzMzM2VtRidGX28vJStleGVjdXRhYmxlR0Y5Rk5GTkZdckZORk4tRiw2LVEiO0YnRk5GN0ZqcUY8Rj5GQEZCRkRGRkZnbkZLLUYsNi9RJGVuZEYnRi9GMkY1RjdGOkY8Rj5GQEZCRkRGRkZJRktGK0ZfckZdckZO">LUklbXJvd0c2Iy9JK21vZHVsZW5hbWVHNiJJLFR5cGVzZXR0aW5nR0koX3N5c2xpYkdGJzY+LUkjbW9HRiQ2L1EjaWZGJy8lJWJvbGRHUSV0cnVlRicvJSxtYXRodmFyaWFudEdRJWJvbGRGJy8lK2ZvbnR3ZWlnaHRHRjQvJSZmZW5jZUdRJmZhbHNlRicvJSpzZXBhcmF0b3JHRjkvJSlzdHJldGNoeUdGOS8lKnN5bW1ldHJpY0dGOS8lKGxhcmdlb3BHRjkvJS5tb3ZhYmxlbGltaXRzR0Y5LyUnYWNjZW50R0Y5LyUnbHNwYWNlR1EmMC4wZW1GJy8lJ3JzcGFjZUdGSC1GLDYtUSJ+RicvRjNRJ25vcm1hbEYnRjdGOkY8Rj5GQEZCRkRGRkZJLUkjbWlHRiQ2JVEqU2NhbGVfcG9sRicvJSdpdGFsaWNHRjEvRjNRJ2l0YWxpY0YnRkstRiw2LVEiPUYnRk5GN0Y6RjxGPkZARkJGRC9GR1EsMC4yNzc3Nzc4ZW1GJy9GSkZmbi1JI21uR0YkNiRRIjBGJ0ZORkstRiw2L1EldGhlbkYnRi9GMkY1RjdGOkY8Rj5GQEZCRkRGRkZJRkstRlE2JVEmQV9wb2xGJ0ZURlZGWEZobkZLRkstSSdtc3BhY2VHRiQ2Ji8lJ2hlaWdodEdRJjAuMGV4RicvJSZ3aWR0aEdGSC8lJmRlcHRoR0Znby8lKmxpbmVicmVha0dRKG5ld2xpbmVGJ0ZLLUYsNi9RJWVsc2VGJ0YvRjJGNUY3RjpGPEY+RkBGQkZERkZGSUZLRl9vLUYsNi1RKiZjb2xvbmVxO0YnRk5GN0Y6RjxGPkZARkJGREZlbkZnbi1GUTYlUSlzaW1wbGlmeUYnRlRGVi1JKG1mZW5jZWRHRiQ2JC1GIzYkLUZRNiVRJnNvbHZlRidGVEZWLUZpcDYkLUYjNidGUEZYLUZpbjYkUSIxRidGTi1GLDYtUSIsRidGTkY3L0Y7RjFGPEY+RkBGQkZERkYvRkpRLDAuMzMzMzMzM2VtRidGX29GTkZOLUYsNi1RIjtGJ0ZORjdGanFGPEY+RkBGQkZERkZGZ25GSy1GLDYvUSRlbmRGJ0YvRjJGNUY3RjpGPEY+RkBGQkZERkZGSUZLRitGXXI=</Equation></Text-field>
</Input>
<Output><Text-field style="2D Output" layout="Maple Output"><Equation executable="false" style="2D Output" display="LUklbXJvd0c2Iy9JK21vZHVsZW5hbWVHNiJJLFR5cGVzZXR0aW5nR0koX3N5c2xpYkdGJzYoLUkjbWlHRiQ2JVEmQV9wb2xGJy8lJ2l0YWxpY0dRJXRydWVGJy8lLG1hdGh2YXJpYW50R1EnaXRhbGljRictSSNtb0dGJDYtUSp+JiM4Nzg4O35GJy9GM1Enbm9ybWFsRicvJSZmZW5jZUdRJmZhbHNlRicvJSpzZXBhcmF0b3JHRj0vJSlzdHJldGNoeUdGPS8lKnN5bW1ldHJpY0dGPS8lKGxhcmdlb3BHRj0vJS5tb3ZhYmxlbGltaXRzR0Y9LyUnYWNjZW50R0Y9LyUnbHNwYWNlR1EmMC4wZW1GJy8lJ3JzcGFjZUdGTC1JJm1mcmFjR0YkNigtSSNtbkdGJDYkUSIxRidGOS1GUzYkUSYxNDA0MEYnRjkvJS5saW5ldGhpY2tuZXNzR0ZVLyUrZGVub21hbGlnbkdRJ2NlbnRlckYnLyUpbnVtYWxpZ25HRmduLyUpYmV2ZWxsZWRHRj0vJStmb3JlZ3JvdW5kR1EoWzAsMCwwXUYnLyUpcmVhZG9ubHlHRj1GOQ==">IyIiIiImU1Mi</Equation></Text-field>
</Output>
</Group>
<Group view="code" hide-input="false" hide-output="false" labelreference="L8891" drawlabel="true" applyint="true" applyrational="true" applyexponent="false">
<Input><Text-field prompt="&gt; " style="Maple Input" layout="Normal"><Equation executable="true" style="2D Input" input-equation="" display="LUklbXJvd0c2Iy9JK21vZHVsZW5hbWVHNiJJLFR5cGVzZXR0aW5nR0koX3N5c2xpYkdGJzYlLUkjbWlHRiQ2I1EhRicvJStleGVjdXRhYmxlR1EmZmFsc2VGJy8lLG1hdGh2YXJpYW50R1Enbm9ybWFsRic=">LUklbXJvd0c2Iy9JK21vZHVsZW5hbWVHNiJJLFR5cGVzZXR0aW5nR0koX3N5c2xpYkdGJzYlLUkjbWlHRiQ2I1EhRicvJStleGVjdXRhYmxlR1EmZmFsc2VGJy8lLG1hdGh2YXJpYW50R1Enbm9ybWFsRic=</Equation></Text-field>
</Input>
</Group></Presentation-Block><Presentation-Block>
<Group view="code" hide-input="false" hide-output="false" labelreference="L8889" drawlabel="true" applyint="true" applyrational="true" applyexponent="false">
<Input><Text-field prompt="&gt; " style="Maple Input" layout="Normal"><Equation executable="true" style="2D Input" input-equation="" display="LUklbXJvd0c2Iy9JK21vZHVsZW5hbWVHNiJJLFR5cGVzZXR0aW5nR0koX3N5c2xpYkdGJzYqLUkjbWlHRiQ2JVEqU2NhbGVfdG9yRicvJSdpdGFsaWNHUSV0cnVlRicvJSxtYXRodmFyaWFudEdRJ2l0YWxpY0YnLUkjbW9HRiQ2LVEqJmNvbG9uZXE7RicvRjNRJ25vcm1hbEYnLyUmZmVuY2VHUSZmYWxzZUYnLyUqc2VwYXJhdG9yR0Y9LyUpc3RyZXRjaHlHRj0vJSpzeW1tZXRyaWNHRj0vJShsYXJnZW9wR0Y9LyUubW92YWJsZWxpbWl0c0dGPS8lJ2FjY2VudEdGPS8lJ2xzcGFjZUdRLDAuMjc3Nzc3OGVtRicvJSdyc3BhY2VHRkwtRjY2LVEifkYnRjlGO0Y+RkBGQkZERkZGSC9GS1EmMC4wZW1GJy9GTkZTLUYsNiVRJXNxcnRGJy9GMEY9RjktSShtZmVuY2VkR0YkNiQtRiM2KS1JJm1mcmFjR0YkNigtRiM2JS1JI21uR0YkNiRRIjFGJ0Y5Ri9GMi1GIzYnLUZebzYkUSI0RidGOS1GNjYtUScmc2RvdDtGJ0Y5RjtGPkZARkJGREZGRkhGUkZULUYsNiVRI1BpRidGWEY5Ri9GMi8lLmxpbmV0aGlja25lc3NHRmBvLyUrZGVub21hbGlnbkdRJ2NlbnRlckYnLyUpbnVtYWxpZ25HRmBwLyUpYmV2ZWxsZWRHRj1GZm9GTy1GLDYlUSRpbnRGJ0YvRjItRlo2JC1GIzYsRmVwLUZaNiQtRiM2LUZlcC1GWjYkLUYjNjctRiw2JVEmQV90b3JGJ0YvRjJGZm8tRiw2JVEqQl9zcGhfdG9yRidGL0YyLUY2Ni1RIi5GJ0Y5RjtGPkZARkJGREZGRkhGUkZURmdxRmZvLUklbXN1cEdGJDYlLUYsNiVRInJGJ0YvRjItRiM2JS1GXm82JFEiMkYnRjlGL0YyLyUxc3VwZXJzY3JpcHRzaGlmdEdRIjBGJ0Zmby1GLDYlUSRzaW5GJ0ZYRjktRlo2JC1GIzYlLUYsNiVRJnRoZXRhRidGWEY5LyUrZXhlY3V0YWJsZUdGPUY5RjktRjY2LVEiLEYnRjlGOy9GP0YxRkBGQkZERkZGSEZSL0ZOUSwwLjMzMzMzMzNlbUYnLUYsNiVRJHBoaUYnRlhGOS1GNjYtUSI9RidGOUY7Rj5GQEZCRkRGRkZIRkpGTS1GXm82JEZqckY5LUY2Ni1RIy4uRidGOUY7Rj5GQEZCRkRGRkZIL0ZLUSwwLjIyMjIyMjJlbUYnRlRGZXJGZm9GT0Zpb0Zlc0Y5RjlGZ3NGYnNGYHRGY3RGZXRGT0Zpb0Zlc0Y5RjlGZ3NGYHJGYHRGY3RGZXRGXW9GZXNGOUY5RmVzRjlGOS1GNjYtUSI7RidGOUY7RmpzRkBGQkZERkZGSEZSRk1GZXNGOQ==">LUklbXJvd0c2Iy9JK21vZHVsZW5hbWVHNiJJLFR5cGVzZXR0aW5nR0koX3N5c2xpYkdGJzYoLUkjbWlHRiQ2JVEqU2NhbGVfdG9yRicvJSdpdGFsaWNHUSV0cnVlRicvJSxtYXRodmFyaWFudEdRJ2l0YWxpY0YnLUkjbW9HRiQ2LVEqJmNvbG9uZXE7RicvRjNRJ25vcm1hbEYnLyUmZmVuY2VHUSZmYWxzZUYnLyUqc2VwYXJhdG9yR0Y9LyUpc3RyZXRjaHlHRj0vJSpzeW1tZXRyaWNHRj0vJShsYXJnZW9wR0Y9LyUubW92YWJsZWxpbWl0c0dGPS8lJ2FjY2VudEdGPS8lJ2xzcGFjZUdRLDAuMjc3Nzc3OGVtRicvJSdyc3BhY2VHRkwtRjY2LVEifkYnRjlGO0Y+RkBGQkZERkZGSC9GS1EmMC4wZW1GJy9GTkZTLUYsNiVRJXNxcnRGJy9GMEY9RjktSShtZmVuY2VkR0YkNiQtRiM2Jy1JJm1mcmFjR0YkNigtRiM2Iy1JI21uR0YkNiRRIjFGJ0Y5LUYjNiUtRl5vNiRRIjRGJ0Y5LUY2Ni1RJyZzZG90O0YnRjlGO0Y+RkBGQkZERkZGSEZSRlQtRiw2JVEjUGlGJ0ZYRjkvJS5saW5ldGhpY2tuZXNzR0Zgby8lK2Rlbm9tYWxpZ25HUSdjZW50ZXJGJy8lKW51bWFsaWduR0ZgcC8lKWJldmVsbGVkR0Y9RmZvRk8tRiw2JVEkaW50RidGL0YyLUZaNiQtRiM2KkZlcC1GWjYkLUYjNitGZXAtRlo2JC1GIzY1LUYsNiVRJkFfdG9yRidGL0YyRmZvLUYsNiVRKkJfc3BoX3RvckYnRi9GMi1GNjYtUSIuRidGOUY7Rj5GQEZCRkRGRkZIRlJGVEZncUZmby1JJW1zdXBHRiQ2JS1GLDYlUSJyRidGL0YyLUYjNiMtRl5vNiRRIjJGJ0Y5LyUxc3VwZXJzY3JpcHRzaGlmdEdRIjBGJ0Zmby1GLDYlUSRzaW5GJ0ZYRjktRlo2JC1GIzYjLUYsNiVRJnRoZXRhRidGWEY5RjktRjY2LVEiLEYnRjlGOy9GP0YxRkBGQkZERkZGSEZSL0ZOUSwwLjMzMzMzMzNlbUYnLUYsNiVRJHBoaUYnRlhGOS1GNjYtUSI9RidGOUY7Rj5GQEZCRkRGRkZIRkpGTS1GXm82JEZqckY5LUY2Ni1RIy4uRidGOUY7Rj5GQEZCRkRGRkZIL0ZLUSwwLjIyMjIyMjJlbUYnRlRGZXJGZm9GT0Zpb0Y5RmVzRmJzRl50RmF0RmN0Rk9GaW9GOUZlc0ZgckZedEZhdEZjdEZdb0Y5RjktRjY2LVEiO0YnRjlGO0Zoc0ZARkJGREZGRkhGUkZN</Equation></Text-field>
</Input>
<Output><Text-field style="2D Output" layout="Maple Output"><Equation executable="false" style="2D Output" display="LUklbXJvd0c2Iy9JK21vZHVsZW5hbWVHNiJJLFR5cGVzZXR0aW5nR0koX3N5c2xpYkdGJzYoLUkjbWlHRiQ2JVEqU2NhbGVfdG9yRicvJSdpdGFsaWNHUSV0cnVlRicvJSxtYXRodmFyaWFudEdRJ2l0YWxpY0YnLUkjbW9HRiQ2LVEqfiYjODc4ODt+RicvRjNRJ25vcm1hbEYnLyUmZmVuY2VHUSZmYWxzZUYnLyUqc2VwYXJhdG9yR0Y9LyUpc3RyZXRjaHlHRj0vJSpzeW1tZXRyaWNHRj0vJShsYXJnZW9wR0Y9LyUubW92YWJsZWxpbWl0c0dGPS8lJ2FjY2VudEdGPS8lJ2xzcGFjZUdRJjAuMGVtRicvJSdyc3BhY2VHRkwtSSNtbkdGJDYkUSIwRidGOS8lK2ZvcmVncm91bmRHUShbMCwwLDBdRicvJSlyZWFkb25seUdGPUY5">IiIh</Equation></Text-field>
</Output>
</Group>
<Group view="code" hide-input="false" hide-output="false" labelreference="L8892" drawlabel="true" applyint="true" applyrational="true" applyexponent="false">
<Input><Text-field prompt="&gt; " style="Maple Input" layout="Normal"><Equation executable="true" style="2D Input" input-equation="" display="LUklbXJvd0c2Iy9JK21vZHVsZW5hbWVHNiJJLFR5cGVzZXR0aW5nR0koX3N5c2xpYkdGJzY/LUkjbW9HRiQ2L1EjaWZGJy8lJWJvbGRHUSV0cnVlRicvJSxtYXRodmFyaWFudEdRJWJvbGRGJy8lK2ZvbnR3ZWlnaHRHRjQvJSZmZW5jZUdRJmZhbHNlRicvJSpzZXBhcmF0b3JHRjkvJSlzdHJldGNoeUdGOS8lKnN5bW1ldHJpY0dGOS8lKGxhcmdlb3BHRjkvJS5tb3ZhYmxlbGltaXRzR0Y5LyUnYWNjZW50R0Y5LyUnbHNwYWNlR1EmMC4wZW1GJy8lJ3JzcGFjZUdGSC1GLDYtUSJ+RicvRjNRJ25vcm1hbEYnRjdGOkY8Rj5GQEZCRkRGRkZJLUkjbWlHRiQ2JVEqU2NhbGVfdG9yRicvJSdpdGFsaWNHRjEvRjNRJ2l0YWxpY0YnRkstRiw2LVEiPUYnRk5GN0Y6RjxGPkZARkJGRC9GR1EsMC4yNzc3Nzc4ZW1GJy9GSkZmbi1JI21uR0YkNiRRIjBGJ0ZORkstRiw2L1EldGhlbkYnRi9GMkY1RjdGOkY8Rj5GQEZCRkRGRkZJRkstRlE2JVEmQV90b3JGJ0ZURlZGWEZobkZLRkstSSdtc3BhY2VHRiQ2Ji8lJ2hlaWdodEdRJjAuMGV4RicvJSZ3aWR0aEdGSC8lJmRlcHRoR0Znby8lKmxpbmVicmVha0dRKG5ld2xpbmVGJ0ZLLUYsNi9RJWVsc2VGJ0YvRjJGNUY3RjpGPEY+RkBGQkZERkZGSUZLRl9vLUYsNi1RKiZjb2xvbmVxO0YnRk5GN0Y6RjxGPkZARkJGREZlbkZnbi1GUTYlUSlzaW1wbGlmeUYnRlRGVi1JKG1mZW5jZWRHRiQ2JC1GIzYmLUZRNiVRJnNvbHZlRidGVEZWLUZpcDYkLUYjNilGUEZYLUZpbjYkUSIxRidGTi1GLDYtUSIsRidGTkY3L0Y7RjFGPEY+RkBGQkZERkYvRkpRLDAuMzMzMzMzM2VtRidGX28vJStleGVjdXRhYmxlR0Y5Rk5GTkZdckZORk5GSy1GLDYvUSRlbmRGJ0YvRjJGNUY3RjpGPEY+RkBGQkZERkZGSUZLRistRiw2LVEiO0YnRk5GN0ZqcUY8Rj5GQEZCRkRGRkZnbkZdckZO">LUklbXJvd0c2Iy9JK21vZHVsZW5hbWVHNiJJLFR5cGVzZXR0aW5nR0koX3N5c2xpYkdGJzY9LUkjbW9HRiQ2L1EjaWZGJy8lJWJvbGRHUSV0cnVlRicvJSxtYXRodmFyaWFudEdRJWJvbGRGJy8lK2ZvbnR3ZWlnaHRHRjQvJSZmZW5jZUdRJmZhbHNlRicvJSpzZXBhcmF0b3JHRjkvJSlzdHJldGNoeUdGOS8lKnN5bW1ldHJpY0dGOS8lKGxhcmdlb3BHRjkvJS5tb3ZhYmxlbGltaXRzR0Y5LyUnYWNjZW50R0Y5LyUnbHNwYWNlR1EmMC4wZW1GJy8lJ3JzcGFjZUdGSC1GLDYtUSJ+RicvRjNRJ25vcm1hbEYnRjdGOkY8Rj5GQEZCRkRGRkZJLUkjbWlHRiQ2JVEqU2NhbGVfdG9yRicvJSdpdGFsaWNHRjEvRjNRJ2l0YWxpY0YnRkstRiw2LVEiPUYnRk5GN0Y6RjxGPkZARkJGRC9GR1EsMC4yNzc3Nzc4ZW1GJy9GSkZmbi1JI21uR0YkNiRRIjBGJ0ZORkstRiw2L1EldGhlbkYnRi9GMkY1RjdGOkY8Rj5GQEZCRkRGRkZJRkstRlE2JVEmQV90b3JGJ0ZURlZGWEZobkZLRkstSSdtc3BhY2VHRiQ2Ji8lJ2hlaWdodEdRJjAuMGV4RicvJSZ3aWR0aEdGSC8lJmRlcHRoR0Znby8lKmxpbmVicmVha0dRKG5ld2xpbmVGJ0ZLLUYsNi9RJWVsc2VGJ0YvRjJGNUY3RjpGPEY+RkBGQkZERkZGSUZLRl9vLUYsNi1RKiZjb2xvbmVxO0YnRk5GN0Y6RjxGPkZARkJGREZlbkZnbi1GUTYlUSlzaW1wbGlmeUYnRlRGVi1JKG1mZW5jZWRHRiQ2JC1GIzYkLUZRNiVRJnNvbHZlRidGVEZWLUZpcDYkLUYjNidGUEZYLUZpbjYkUSIxRidGTi1GLDYtUSIsRidGTkY3L0Y7RjFGPEY+RkBGQkZERkYvRkpRLDAuMzMzMzMzM2VtRidGX29GTkZORkstRiw2L1EkZW5kRidGL0YyRjVGN0Y6RjxGPkZARkJGREZGRklGS0YrLUYsNi1RIjtGJ0ZORjdGanFGPEY+RkBGQkZERkZGZ24=</Equation></Text-field>
</Input>
<Output><Text-field style="2D Output" layout="Maple Output"><Equation executable="false" style="2D Output" display="LUklbXJvd0c2Iy9JK21vZHVsZW5hbWVHNiJJLFR5cGVzZXR0aW5nR0koX3N5c2xpYkdGJzYoLUkjbWlHRiQ2JVEmQV90b3JGJy8lJ2l0YWxpY0dRJXRydWVGJy8lLG1hdGh2YXJpYW50R1EnaXRhbGljRictSSNtb0dGJDYtUSI9RicvRjNRJ25vcm1hbEYnLyUmZmVuY2VHUSZmYWxzZUYnLyUqc2VwYXJhdG9yR0Y9LyUpc3RyZXRjaHlHRj0vJSpzeW1tZXRyaWNHRj0vJShsYXJnZW9wR0Y9LyUubW92YWJsZWxpbWl0c0dGPS8lJ2FjY2VudEdGPS8lJ2xzcGFjZUdRLDAuMjc3Nzc3OGVtRicvJSdyc3BhY2VHRkwtSSNtbkdGJDYkUSIwRidGOS8lK2ZvcmVncm91bmRHUShbMCwwLDBdRicvJSlyZWFkb25seUdGPUY5">L0kmQV90b3JHNiIiIiE=</Equation></Text-field>
</Output>
</Group></Presentation-Block><Presentation-Block>
<Group view="code" hide-input="false" hide-output="false" labelreference="L8621" drawlabel="true" applyint="true" applyrational="true" applyexponent="false">
<Input><Text-field prompt="&gt; " style="Maple Input" layout="Normal"><Equation executable="true" style="2D Input" input-equation="" display="LUklbXJvd0c2Iy9JK21vZHVsZW5hbWVHNiJJLFR5cGVzZXR0aW5nR0koX3N5c2xpYkdGJzYlLUkjbWlHRiQ2I1EhRicvJStleGVjdXRhYmxlR1EmZmFsc2VGJy8lLG1hdGh2YXJpYW50R1Enbm9ybWFsRic=">LUklbXJvd0c2Iy9JK21vZHVsZW5hbWVHNiJJLFR5cGVzZXR0aW5nR0koX3N5c2xpYkdGJzYlLUkjbWlHRiQ2I1EhRicvJStleGVjdXRhYmxlR1EmZmFsc2VGJy8lLG1hdGh2YXJpYW50R1Enbm9ybWFsRic=</Equation></Text-field>
</Input>
</Group></Presentation-Block><Presentation-Block>
<Group view="presentation" hide-output="false" inline-output="false" labelreference="L8893" drawlabel="true" applyint="true" applyrational="true" applyexponent="false">
<Input><Text-field style="Text" layout="Normal"><Equation executable="true" style="2D Math" input-equation="" display="LUklbXJvd0c2Iy9JK21vZHVsZW5hbWVHNiJJLFR5cGVzZXR0aW5nR0koX3N5c2xpYkdGJzYlLUkjbWlHRiQ2I1EhRicvJStleGVjdXRhYmxlR1EmZmFsc2VGJy8lLG1hdGh2YXJpYW50R1Enbm9ybWFsRic=">LUklbXJvd0c2Iy9JK21vZHVsZW5hbWVHNiJJLFR5cGVzZXR0aW5nR0koX3N5c2xpYkdGJzYlLUkjbWlHRiQ2I1EhRicvJStleGVjdXRhYmxlR1EmZmFsc2VGJy8lLG1hdGh2YXJpYW50R1Enbm9ybWFsRic=</Equation></Text-field>
</Input>
</Group></Presentation-Block><Presentation-Block>
<Group view="code" hide-output="false" labelreference="L8739" drawlabel="true" applyint="true" applyrational="true" applyexponent="false">
<Input><Text-field prompt="&gt; " style="Maple Input" layout="Normal"><Equation executable="true" style="2D Input" input-equation="" display="LUklbXJvd0c2Iy9JK21vZHVsZW5hbWVHNiJJLFR5cGVzZXR0aW5nR0koX3N5c2xpYkdGJzYlLUkjbWlHRiQ2I1EhRicvJStleGVjdXRhYmxlR1EmZmFsc2VGJy8lLG1hdGh2YXJpYW50R1Enbm9ybWFsRic=">LUklbXJvd0c2Iy9JK21vZHVsZW5hbWVHNiJJLFR5cGVzZXR0aW5nR0koX3N5c2xpYkdGJzYlLUkjbWlHRiQ2I1EhRicvJStleGVjdXRhYmxlR1EmZmFsc2VGJy8lLG1hdGh2YXJpYW50R1Enbm9ybWFsRic=</Equation></Text-field>
</Input>
</Group>
<Group view="code" hide-output="false" labelreference="L8738" drawlabel="true" applyint="true" applyrational="true" applyexponent="false">
<Input><Text-field prompt="&gt; " style="Maple Input" layout="Normal"><Equation executable="true" style="2D Input" input-equation="" display="LUklbXJvd0c2Iy9JK21vZHVsZW5hbWVHNiJJLFR5cGVzZXR0aW5nR0koX3N5c2xpYkdGJzYlLUkjbWlHRiQ2I1EhRicvJStleGVjdXRhYmxlR1EmZmFsc2VGJy8lLG1hdGh2YXJpYW50R1Enbm9ybWFsRic=">LUklbXJvd0c2Iy9JK21vZHVsZW5hbWVHNiJJLFR5cGVzZXR0aW5nR0koX3N5c2xpYkdGJzYlLUkjbWlHRiQ2I1EhRicvJStleGVjdXRhYmxlR1EmZmFsc2VGJy8lLG1hdGh2YXJpYW50R1Enbm9ybWFsRic=</Equation></Text-field>
</Input>
</Group>
<Group view="code" hide-input="false" hide-output="false" labelreference="L8617" drawlabel="true" applyint="true" applyrational="true" applyexponent="false">
<Input><Text-field prompt="&gt; " style="Maple Input" layout="Normal"><Equation executable="true" style="2D Input" input-equation="" display="LUklbXJvd0c2Iy9JK21vZHVsZW5hbWVHNiJJLFR5cGVzZXR0aW5nR0koX3N5c2xpYkdGJzYlLUkjbWlHRiQ2I1EhRicvJStleGVjdXRhYmxlR1EmZmFsc2VGJy8lLG1hdGh2YXJpYW50R1Enbm9ybWFsRic=">LUklbXJvd0c2Iy9JK21vZHVsZW5hbWVHNiJJLFR5cGVzZXR0aW5nR0koX3N5c2xpYkdGJzYlLUkjbWlHRiQ2I1EhRicvJStleGVjdXRhYmxlR1EmZmFsc2VGJy8lLG1hdGh2YXJpYW50R1Enbm9ybWFsRic=</Equation></Text-field>
</Input>
</Group>
<Group view="code" hide-output="false" labelreference="L8767" drawlabel="true" applyint="true" applyrational="true" applyexponent="false">
<Input><Text-field prompt="&gt; " style="Maple Input" layout="Normal"><Equation executable="true" style="2D Input" input-equation="" display="LUklbXJvd0c2Iy9JK21vZHVsZW5hbWVHNiJJLFR5cGVzZXR0aW5nR0koX3N5c2xpYkdGJzYnLUkjbWlHRiQ2JVEvU2V0Q29vcmRpbmF0ZXNGJy8lJ2l0YWxpY0dRJXRydWVGJy8lLG1hdGh2YXJpYW50R1EnaXRhbGljRictSShtZmVuY2VkR0YkNiQtRiM2Ji1GLDYlUSpjYXJ0ZXNpYW5GJ0YvRjItRjY2Ji1GIzYpLUYsNiVRInhGJ0YvRjItSSNtb0dGJDYtUSIsRicvRjNRJ25vcm1hbEYnLyUmZmVuY2VHUSZmYWxzZUYnLyUqc2VwYXJhdG9yR0YxLyUpc3RyZXRjaHlHRkwvJSpzeW1tZXRyaWNHRkwvJShsYXJnZW9wR0ZMLyUubW92YWJsZWxpbWl0c0dGTC8lJ2FjY2VudEdGTC8lJ2xzcGFjZUdRJjAuMGVtRicvJSdyc3BhY2VHUSwwLjMzMzMzMzNlbUYnLUYsNiVRInlGJ0YvRjJGRC1GLDYlUSJ6RidGL0YyLyUrZXhlY3V0YWJsZUdGTEZIRkgvJSVvcGVuR1EiW0YnLyUmY2xvc2VHUSJdRidGX29GSEZILUZFNi1RIjpGJ0ZIRkovRk5GTEZPRlFGU0ZVRlcvRlpRLDAuMjc3Nzc3OGVtRicvRmduRlxwRl9vRkg=">LUklbXJvd0c2Iy9JK21vZHVsZW5hbWVHNiJJLFR5cGVzZXR0aW5nR0koX3N5c2xpYkdGJzYlLUkjbWlHRiQ2JVEvU2V0Q29vcmRpbmF0ZXNGJy8lJ2l0YWxpY0dRJXRydWVGJy8lLG1hdGh2YXJpYW50R1EnaXRhbGljRictSShtZmVuY2VkR0YkNiQtRiM2JC1GLDYlUSpjYXJ0ZXNpYW5GJ0YvRjItRjY2Ji1GIzYnLUYsNiVRInhGJ0YvRjItSSNtb0dGJDYtUSIsRicvRjNRJ25vcm1hbEYnLyUmZmVuY2VHUSZmYWxzZUYnLyUqc2VwYXJhdG9yR0YxLyUpc3RyZXRjaHlHRkwvJSpzeW1tZXRyaWNHRkwvJShsYXJnZW9wR0ZMLyUubW92YWJsZWxpbWl0c0dGTC8lJ2FjY2VudEdGTC8lJ2xzcGFjZUdRJjAuMGVtRicvJSdyc3BhY2VHUSwwLjMzMzMzMzNlbUYnLUYsNiVRInlGJ0YvRjJGRC1GLDYlUSJ6RidGL0YyRkgvJSVvcGVuR1EiW0YnLyUmY2xvc2VHUSJdRidGSC1GRTYtUSI6RidGSEZKL0ZORkxGT0ZRRlNGVUZXL0ZaUSwwLjI3Nzc3NzhlbUYnL0ZnbkZqbw==</Equation></Text-field>
</Input>
</Group>
<Group view="code" hide-input="false" hide-output="false" labelreference="L8622" drawlabel="true" applyint="true" applyrational="true" applyexponent="false">
<Input><Text-field prompt="&gt; " style="Maple Input" layout="Normal"><Equation executable="true" style="2D Input" input-equation="" display="LUklbXJvd0c2Iy9JK21vZHVsZW5hbWVHNiJJLFR5cGVzZXR0aW5nR0koX3N5c2xpYkdGJzYsLUkjbWlHRiQ2JVEnQl9jYXJ0RicvJSdpdGFsaWNHUSV0cnVlRicvJSxtYXRodmFyaWFudEdRJ2l0YWxpY0YnLUkjbW9HRiQ2LVEifkYnL0YzUSdub3JtYWxGJy8lJmZlbmNlR1EmZmFsc2VGJy8lKnNlcGFyYXRvckdGPS8lKXN0cmV0Y2h5R0Y9LyUqc3ltbWV0cmljR0Y9LyUobGFyZ2VvcEdGPS8lLm1vdmFibGVsaW1pdHNHRj0vJSdhY2NlbnRHRj0vJSdsc3BhY2VHUSYwLjBlbUYnLyUncnNwYWNlR0ZMLUY2Ni1RKiZjb2xvbmVxO0YnRjlGO0Y+RkBGQkZERkZGSC9GS1EsMC4yNzc3Nzc4ZW1GJy9GTkZTRjUtRiw2JVErc2NhbGFyczJ2ZkYnRi9GMi1JKG1mZW5jZWRHRiQ2JC1GIzYuLUYsNiVRJXNxcnRGJy9GMEY9RjktRlk2JC1GIzYlLUYsNiVRJkFfdG9yRidGL0YyLyUrZXhlY3V0YWJsZUdGPUY5RjktRjY2LVEnJnNkb3Q7RidGOUY7Rj5GQEZCRkRGRkZIRkpGTS1GLDYlUS1CX3NjYWxhcl90b3JGJ0YvRjItRjY2LVEiLEYnRjlGOy9GP0YxRkBGQkZERkZGSEZKL0ZOUSwwLjMzMzMzMzNlbUYnRjVGZ24tRlk2JC1GIzYlLUYsNiVRJkFfcG9sRidGL0YyRmJvRjlGOUZkby1GLDYlUS1CX3NjYWxhcl9wb2xGJ0YvRjJGYm9GOUY5LUY2Ni1RIjtGJ0Y5RjtGXXBGQEZCRkRGRkZIRkpGVEY1RmJvRjk=">LUklbXJvd0c2Iy9JK21vZHVsZW5hbWVHNiJJLFR5cGVzZXR0aW5nR0koX3N5c2xpYkdGJzYqLUkjbWlHRiQ2JVEnQl9jYXJ0RicvJSdpdGFsaWNHUSV0cnVlRicvJSxtYXRodmFyaWFudEdRJ2l0YWxpY0YnLUkjbW9HRiQ2LVEifkYnL0YzUSdub3JtYWxGJy8lJmZlbmNlR1EmZmFsc2VGJy8lKnNlcGFyYXRvckdGPS8lKXN0cmV0Y2h5R0Y9LyUqc3ltbWV0cmljR0Y9LyUobGFyZ2VvcEdGPS8lLm1vdmFibGVsaW1pdHNHRj0vJSdhY2NlbnRHRj0vJSdsc3BhY2VHUSYwLjBlbUYnLyUncnNwYWNlR0ZMLUY2Ni1RKiZjb2xvbmVxO0YnRjlGO0Y+RkBGQkZERkZGSC9GS1EsMC4yNzc3Nzc4ZW1GJy9GTkZTRjUtRiw2JVErc2NhbGFyczJ2ZkYnRi9GMi1JKG1mZW5jZWRHRiQ2JC1GIzYsLUYsNiVRJXNxcnRGJy9GMEY9RjktRlk2JC1GIzYjLUYsNiVRJkFfdG9yRidGL0YyRjktRjY2LVEnJnNkb3Q7RidGOUY7Rj5GQEZCRkRGRkZIRkpGTS1GLDYlUS1CX3NjYWxhcl90b3JGJ0YvRjItRjY2LVEiLEYnRjlGOy9GP0YxRkBGQkZERkZGSEZKL0ZOUSwwLjMzMzMzMzNlbUYnRjVGZ24tRlk2JC1GIzYjLUYsNiVRJkFfcG9sRidGL0YyRjlGYm8tRiw2JVEtQl9zY2FsYXJfcG9sRidGL0YyRjktRjY2LVEiO0YnRjlGO0ZbcEZARkJGREZGRkhGSkZURjU=</Equation></Text-field>
</Input>
<Output><Text-field style="2D Output" layout="Maple Output"><Equation executable="false" style="2D Output" display="LUklbXJvd0c2Iy9JK21vZHVsZW5hbWVHNiJJLFR5cGVzZXR0aW5nR0koX3N5c2xpYkdGJzYoLUkjbWlHRiQ2JVEnQl9jYXJ0RicvJSdpdGFsaWNHUSV0cnVlRicvJSxtYXRodmFyaWFudEdRJ2l0YWxpY0YnLUkjbW9HRiQ2LVEqfiYjODc4ODt+RicvRjNRJ25vcm1hbEYnLyUmZmVuY2VHUSZmYWxzZUYnLyUqc2VwYXJhdG9yR0Y9LyUpc3RyZXRjaHlHRj0vJSpzeW1tZXRyaWNHRj0vJShsYXJnZW9wR0Y9LyUubW92YWJsZWxpbWl0c0dGPS8lJ2FjY2VudEdGPS8lJ2xzcGFjZUdRJjAuMGVtRicvJSdyc3BhY2VHRkwtSShtYWN0aW9uR0YkNiUtRiM2Ky1GIzYnLUkobWZlbmNlZEdGJDYkLUYjNiotRiM2KC1JJm1mcmFjR0YkNigtSSNtbkdGJDYkUSM2M0YnRjktRltvNiRRJDEwNEYnRjkvJS5saW5ldGhpY2tuZXNzR1EiMUYnLyUrZGVub21hbGlnbkdRJ2NlbnRlckYnLyUpbnVtYWxpZ25HRmZvLyUpYmV2ZWxsZWRHRj0tRjY2LVExJkludmlzaWJsZVRpbWVzO0YnRjlGO0Y+RkBGQkZERkZGSEZKRk0tRiM2KC1JJm1zcXJ0R0YkNiMtRltvNiRRIjVGJ0Y5RltwLUZhcDYjLUZbbzYkUSMyNkYnRjlGW3AtRiw2JVEieEYnRi9GMkY5LyUrZm9yZWdyb3VuZEdRKFswLDAsMF1GJy8lKXJlYWRvbmx5R0Y9RjktRjY2LVEoJm1pbnVzO0YnRjlGO0Y+RkBGQkZERkZGSC9GS1EsMC4yMjIyMjIyZW1GJy9GTkZncS1GIzYoLUZobjYoLUZbbzYkUSM0NUYnRjlGXm9GYW9GZG9GZ29GaW9GW3AtRiM2KEZgcEZbcEZmcEZbcC1JJW1zdXBHRiQ2JUZbcS1GW282JFEiM0YnRjkvJTFzdXBlcnNjcmlwdHNoaWZ0R1EiMEYnRjlGXnFGYXFGOUZjcS1GIzYoLUZobjYoLUZbbzYkUSM3NUYnRjlGXm9GYW9GZG9GZ29GaW9GW3AtRiM2KkZgcEZbcEZmcEZbcEZbcUZbcC1GY3I2JS1GLDYlUSJ6RidGL0YyLUZbbzYkUSIyRidGOUZockY5Rl5xRmFxRjlGY3EtRiM2KC1GaG42KC1GW282JFEkMTA1RidGOUZeb0Zhb0Zkb0Znb0Zpb0ZbcC1GIzYqRltxRltwRmBwRltwRmZwRltwLUZjcjYlLUYsNiVRInlGJ0YvRjJGaXNGaHJGOUZecUZhcUY5RjlGOS1JJW1zdWJHRiQ2JS1JJm1vdmVyR0YkNiUtRiw2JVEiZUYnRi9GMi1GNjYtUSJfRidGOUY7Rj5GQEZCRkRGRkZIL0ZLUSwwLjExMTExMTFlbUYnL0ZORmd1RkhGW3EvJS9zdWJzY3JpcHRzaGlmdEdGanJGXnFGYXFGOS1GNjYtUSIrRidGOUY7Rj5GQEZCRkRGRkZIRmZxRmhxLUYjNictRlc2JC1GIzYqLUYjNihGXXNGW3AtRiM2KkZgcEZbcEZmcEZbcEZndEZbcEZkc0Y5Rl5xRmFxRjlGY3EtRiM2KEZnbkZbcC1GIzYoRmBwRltwRmZwRltwRmd0RjlGXnFGYXFGOUZbdi1GIzYoRltyRltwLUYjNihGYHBGW3BGZnBGW3AtRmNyNiVGZ3RGZXJGaHJGOUZecUZhcUY5Rlt2LUYjNihGXnRGW3AtRiM2KkZndEZbcEZgcEZbcEZmcEZbcC1GY3I2JUZbcUZpc0ZockY5Rl5xRmFxRjlGOUY5LUZbdTYlRl11Rmd0Rml1Rl5xRmFxRjlGW3YtRiM2Jy1GVzYkLUYjNiYtRiM2KC1GaG42KC1GW282JFEjMTVGJ0Y5LUZbbzYkUSM1MkYnRjlGYW9GZG9GZ29GaW9GW3AtRiM2KkZgcEZbcEZmcEZbcEZmd0ZbcEZmc0Y5Rl5xRmFxRjlGY3EtRiM2KEZieEZbcC1GIzYqRmBwRltwRmZwRltwRmV0RltwRmZzRjlGXnFGYXFGOUY5RjktRlt1NiVGXXVGZnNGaXVGXnFGYXFGOUZecUZhcUY5L0krbXNlbWFudGljc0dGJFEqQ29sVmVjdG9yRicvJSthY3Rpb250eXBlR1EucnRhYmxlYWRkcmVzc0YnLyUpcnRhYmxlaWRHUTUxODQ0Njg4MzczMzk4MjUwOTg2MkYnRl5xRmFxRjk=">LUklbXJvd0c2Iy9JK21vZHVsZW5hbWVHNiJJLFR5cGVzZXR0aW5nR0koX3N5c2xpYkdGJzYoLUkjbWlHRiQ2JVEnQl9jYXJ0RicvJSdpdGFsaWNHUSV0cnVlRicvJSxtYXRodmFyaWFudEdRJ2l0YWxpY0YnLUkjbW9HRiQ2LVEqfiYjODc4ODt+RicvRjNRJ25vcm1hbEYnLyUmZmVuY2VHUSZmYWxzZUYnLyUqc2VwYXJhdG9yR0Y9LyUpc3RyZXRjaHlHRj0vJSpzeW1tZXRyaWNHRj0vJShsYXJnZW9wR0Y9LyUubW92YWJsZWxpbWl0c0dGPS8lJ2FjY2VudEdGPS8lJ2xzcGFjZUdRJjAuMGVtRicvJSdyc3BhY2VHRkwtSShtYWN0aW9uR0YkNiUtRiM2Ky1GIzYnLUkobWZlbmNlZEdGJDYkLUYjNiotRiM2KC1JJm1mcmFjR0YkNigtSSNtbkdGJDYkUSM2M0YnRjktRltvNiRRJDEwNEYnRjkvJS5saW5ldGhpY2tuZXNzR1EiMUYnLyUrZGVub21hbGlnbkdRJ2NlbnRlckYnLyUpbnVtYWxpZ25HRmZvLyUpYmV2ZWxsZWRHRj0tRjY2LVExJkludmlzaWJsZVRpbWVzO0YnRjlGO0Y+RkBGQkZERkZGSEZKRk0tRiM2KC1JJm1zcXJ0R0YkNiMtRltvNiRRIjVGJ0Y5RltwLUZhcDYjLUZbbzYkUSMyNkYnRjlGW3AtRiw2JVEieEYnRi9GMkY5LyUrZm9yZWdyb3VuZEdRKFswLDAsMF1GJy8lKXJlYWRvbmx5R0Y9RjktRjY2LVEoJm1pbnVzO0YnRjlGO0Y+RkBGQkZERkZGSC9GS1EsMC4yMjIyMjIyZW1GJy9GTkZncS1GIzYoLUZobjYoLUZbbzYkUSM0NUYnRjlGXm9GYW9GZG9GZ29GaW9GW3AtRiM2KEZgcEZbcEZmcEZbcC1JJW1zdXBHRiQ2JUZbcS1GW282JFEiM0YnRjkvJTFzdXBlcnNjcmlwdHNoaWZ0R1EiMEYnRjlGXnFGYXFGOUZjcS1GIzYoLUZobjYoLUZbbzYkUSM3NUYnRjlGXm9GYW9GZG9GZ29GaW9GW3AtRiM2KkZgcEZbcEZmcEZbcEZbcUZbcC1GY3I2JS1GLDYlUSJ6RidGL0YyLUZbbzYkUSIyRidGOUZockY5Rl5xRmFxRjlGY3EtRiM2KC1GaG42KC1GW282JFEkMTA1RidGOUZeb0Zhb0Zkb0Znb0Zpb0ZbcC1GIzYqRltxRltwRmBwRltwRmZwRltwLUZjcjYlLUYsNiVRInlGJ0YvRjJGaXNGaHJGOUZecUZhcUY5RjlGOS1JJW1zdWJHRiQ2JS1JJm1vdmVyR0YkNiUtRiw2JVEiZUYnRi9GMi1GNjYtUSJfRidGOUY7Rj5GQEZCRkRGRkZIL0ZLUSwwLjExMTExMTFlbUYnL0ZORmd1RkhGW3EvJS9zdWJzY3JpcHRzaGlmdEdGanJGXnFGYXFGOS1GNjYtUSIrRidGOUY7Rj5GQEZCRkRGRkZIRmZxRmhxLUYjNictRlc2JC1GIzYqLUYjNihGXXNGW3AtRiM2KkZgcEZbcEZmcEZbcEZndEZbcEZkc0Y5Rl5xRmFxRjlGY3EtRiM2KEZnbkZbcC1GIzYoRmBwRltwRmZwRltwRmd0RjlGXnFGYXFGOUZbdi1GIzYoRltyRltwLUYjNihGYHBGW3BGZnBGW3AtRmNyNiVGZ3RGZXJGaHJGOUZecUZhcUY5Rlt2LUYjNihGXnRGW3AtRiM2KkZndEZbcEZgcEZbcEZmcEZbcC1GY3I2JUZbcUZpc0ZockY5Rl5xRmFxRjlGOUY5LUZbdTYlRl11Rmd0Rml1Rl5xRmFxRjlGW3YtRiM2Jy1GVzYkLUYjNiYtRiM2KC1GaG42KC1GW282JFEjMTVGJ0Y5LUZbbzYkUSM1MkYnRjlGYW9GZG9GZ29GaW9GW3AtRiM2KkZgcEZbcEZmcEZbcEZmd0ZbcEZmc0Y5Rl5xRmFxRjlGY3EtRiM2KEZieEZbcC1GIzYqRmBwRltwRmZwRltwRmV0RltwRmZzRjlGXnFGYXFGOUY5RjktRlt1NiVGXXVGZnNGaXVGXnFGYXFGOUZecUZhcUY5L0krbXNlbWFudGljc0dGJFEqQ29sVmVjdG9yRicvJSthY3Rpb250eXBlR1EucnRhYmxlYWRkcmVzc0YnLyUpcnRhYmxlaWRHUTUxODQ0Njg4MzczMzk4MjUwOTg2MkYnRl5xRmFxRjk=</Equation></Text-field>
</Output>
</Group></Presentation-Block><Presentation-Block>
<Group view="code" hide-input="false" hide-output="false" labelreference="L8611" drawlabel="true">
<Input><Text-field prompt="&gt; " style="Maple Input" layout="Normal">B_sph := simplify(MapToBasis(B_cart, spherical[r,theta,phi]));  </Text-field>
</Input>
<Output><Text-field style="2D Output" layout="Maple Output"><Equation executable="false" style="2D Output" display="LUklbXJvd0c2Iy9JK21vZHVsZW5hbWVHNiJJLFR5cGVzZXR0aW5nR0koX3N5c2xpYkdGJzYoLUkjbWlHRiQ2JVEmQl9zcGhGJy8lJ2l0YWxpY0dRJXRydWVGJy8lLG1hdGh2YXJpYW50R1EnaXRhbGljRictSSNtb0dGJDYtUSp+JiM4Nzg4O35GJy9GM1Enbm9ybWFsRicvJSZmZW5jZUdRJmZhbHNlRicvJSpzZXBhcmF0b3JHRj0vJSlzdHJldGNoeUdGPS8lKnN5bW1ldHJpY0dGPS8lKGxhcmdlb3BHRj0vJS5tb3ZhYmxlbGltaXRzR0Y9LyUnYWNjZW50R0Y9LyUnbHNwYWNlR1EmMC4wZW1GJy8lJ3JzcGFjZUdGTC1JKG1hY3Rpb25HRiQ2JS1GIzYsLUY2Ni1RKiZ1bWludXMwO0YnRjlGO0Y+RkBGQkZERkZGSC9GS1EsMC4yMjIyMjIyZW1GJy9GTkZYLUYjNictRiM2KC1JJm1mcmFjR0YkNigtSSNtbkdGJDYkUSI5RidGOS1GXG82JFEkMTA0RidGOS8lLmxpbmV0aGlja25lc3NHUSIxRicvJStkZW5vbWFsaWduR1EnY2VudGVyRicvJSludW1hbGlnbkdGZ28vJSliZXZlbGxlZEdGPS1GNjYtUTEmSW52aXNpYmxlVGltZXM7RidGOUY7Rj5GQEZCRkRGRkZIRkpGTS1GIzYuLUklbXN1cEdGJDYlLUYjNigtRiw2JVEkc2luRicvRjBGPUY5LUY2Ni1RMCZBcHBseUZ1bmN0aW9uO0YnRjlGO0Y+RkBGQkZERkZGSEZKRk0tSShtZmVuY2VkR0YkNiQtRiM2Ji1GLDYlUScmIzk1MjtGJ0ZpcEY5LyUrZm9yZWdyb3VuZEdRKFswLDAsMF1GJy8lKXJlYWRvbmx5R0Y9RjlGOUZlcUZocUY5LUZcbzYkUSIyRidGOS8lMXN1cGVyc2NyaXB0c2hpZnRHUSIwRidGXHAtRl5xNiQtRiM2Ji1GIzYmLUZcbzYkUSI1RidGOUZccC1GYnA2JS1GLDYlUSJyRidGL0YyRmpxRl1yRjktRjY2LVEoJm1pbnVzO0YnRjlGO0Y+RkBGQkZERkZGSEZXRlktRlxvNiRRIjdGJ0Y5RjlGOUZccC1GXnE2JC1GIzYmLUYjNiZGanFGXHAtRmJwNiUtRiM2KC1GLDYlUSRjb3NGJ0ZpcEY5RmpwLUZecTYkLUYjNiYtRiw2JVEnJiM5NjY7RidGaXBGOUZlcUZocUY5RjlGZXFGaHFGOUZqcUZdckY5Rl5zLUZcbzYkRmRvRjlGOUY5RlxwLUkmbXNxcnRHRiQ2I0ZmckZccC1GW3U2Iy1GXG82JFEjMjZGJ0Y5RlxwRltzRjlGZXFGaHFGOS1JJW1zdWJHRiQ2JS1JJm1vdmVyR0YkNiUtRiw2JVEiZUYnRi9GMi1GNjYtUSJfRidGOUY7Rj5GQEZCRkRGRkZIL0ZLUSwwLjExMTExMTFlbUYnL0ZORl92RkhGW3MvJS9zdWJzY3JpcHRzaGlmdEdGX3JGZXFGaHFGOUZecy1GIzYnLUYjNigtRmluNigtRlxvNiRRIjNGJ0Y5Rl9vRmJvRmVvRmhvRmpvRlxwLUYjNjAtRiM2KEZedEZqcEZdcUZlcUZocUY5RlxwRmp0RlxwRl11RlxwRltzRlxwRmRwRlxwLUZecTYkLUYjNiYtRiM2Ji1GXG82JFEjMjVGJ0Y5RlxwRmlyRjlGXnMtRlxvNiRRIzIxRidGOUY5RjlGXHBGZHNGOUZlcUZocUY5LUZjdTYlRmV1RmJxRmF2RmVxRmhxRjktRjY2LVEiK0YnRjlGO0Y+RkBGQkZERkZGSEZXRlktRiM2Jy1GIzYoLUZpbjYoLUZcbzYkUSM3NUYnRjktRlxvNiRRIzUyRidGOUZib0Zlb0Zob0Zqb0ZccC1GIzYwRl11RlxwRmRwRlxwLUYjNihGZnBGanBGYXRGZXFGaHFGOUZccEZqdEZccEZcdEZccEZbc0ZccC1GXnE2JC1GIzYmLUYjNiRGaXJGOUZecy1GaW42KEZpd0Zmd0Zib0Zlb0Zob0Zqb0Y5RjlGOUZlcUZocUY5LUZjdTYlRmV1RmV0RmF2RmVxRmhxRjlGZXFGaHFGOS9JK21zZW1hbnRpY3NHRiRRKkNvbFZlY3RvckYnLyUrYWN0aW9udHlwZUdRLnJ0YWJsZWFkZHJlc3NGJy8lKXJ0YWJsZWlkR1E1MTg0NDY4ODM3MzM5ODI1MTAyNzBGJ0ZlcUZocUY5">LUklbXJvd0c2Iy9JK21vZHVsZW5hbWVHNiJJLFR5cGVzZXR0aW5nR0koX3N5c2xpYkdGJzYoLUkjbWlHRiQ2JVEmQl9zcGhGJy8lJ2l0YWxpY0dRJXRydWVGJy8lLG1hdGh2YXJpYW50R1EnaXRhbGljRictSSNtb0dGJDYtUSp+JiM4Nzg4O35GJy9GM1Enbm9ybWFsRicvJSZmZW5jZUdRJmZhbHNlRicvJSpzZXBhcmF0b3JHRj0vJSlzdHJldGNoeUdGPS8lKnN5bW1ldHJpY0dGPS8lKGxhcmdlb3BHRj0vJS5tb3ZhYmxlbGltaXRzR0Y9LyUnYWNjZW50R0Y9LyUnbHNwYWNlR1EmMC4wZW1GJy8lJ3JzcGFjZUdGTC1JKG1hY3Rpb25HRiQ2JS1GIzYsLUY2Ni1RKiZ1bWludXMwO0YnRjlGO0Y+RkBGQkZERkZGSC9GS1EsMC4yMjIyMjIyZW1GJy9GTkZYLUYjNictRiM2KC1JJm1mcmFjR0YkNigtSSNtbkdGJDYkUSI5RidGOS1GXG82JFEkMTA0RidGOS8lLmxpbmV0aGlja25lc3NHUSIxRicvJStkZW5vbWFsaWduR1EnY2VudGVyRicvJSludW1hbGlnbkdGZ28vJSliZXZlbGxlZEdGPS1GNjYtUTEmSW52aXNpYmxlVGltZXM7RidGOUY7Rj5GQEZCRkRGRkZIRkpGTS1GIzYuLUklbXN1cEdGJDYlLUYjNigtRiw2JVEkc2luRicvRjBGPUY5LUY2Ni1RMCZBcHBseUZ1bmN0aW9uO0YnRjlGO0Y+RkBGQkZERkZGSEZKRk0tSShtZmVuY2VkR0YkNiQtRiM2Ji1GLDYlUScmIzk1MjtGJ0ZpcEY5LyUrZm9yZWdyb3VuZEdRKFswLDAsMF1GJy8lKXJlYWRvbmx5R0Y9RjlGOUZlcUZocUY5LUZcbzYkUSIyRidGOS8lMXN1cGVyc2NyaXB0c2hpZnRHUSIwRidGXHAtRl5xNiQtRiM2Ji1GIzYmLUZcbzYkUSI1RidGOUZccC1GYnA2JS1GLDYlUSJyRidGL0YyRmpxRl1yRjktRjY2LVEoJm1pbnVzO0YnRjlGO0Y+RkBGQkZERkZGSEZXRlktRlxvNiRRIjdGJ0Y5RjlGOUZccC1GXnE2JC1GIzYmLUYjNiZGanFGXHAtRmJwNiUtRiM2KC1GLDYlUSRjb3NGJ0ZpcEY5RmpwLUZecTYkLUYjNiYtRiw2JVEnJiM5NjY7RidGaXBGOUZlcUZocUY5RjlGZXFGaHFGOUZqcUZdckY5Rl5zLUZcbzYkRmRvRjlGOUY5RlxwLUkmbXNxcnRHRiQ2I0ZmckZccC1GW3U2Iy1GXG82JFEjMjZGJ0Y5RlxwRltzRjlGZXFGaHFGOS1JJW1zdWJHRiQ2JS1JJm1vdmVyR0YkNiUtRiw2JVEiZUYnRi9GMi1GNjYtUSJfRidGOUY7Rj5GQEZCRkRGRkZIL0ZLUSwwLjExMTExMTFlbUYnL0ZORl92RkhGW3MvJS9zdWJzY3JpcHRzaGlmdEdGX3JGZXFGaHFGOUZecy1GIzYnLUYjNigtRmluNigtRlxvNiRRIjNGJ0Y5Rl9vRmJvRmVvRmhvRmpvRlxwLUYjNjAtRiM2KEZedEZqcEZdcUZlcUZocUY5RlxwRmp0RlxwRl11RlxwRltzRlxwRmRwRlxwLUZecTYkLUYjNiYtRiM2Ji1GXG82JFEjMjVGJ0Y5RlxwRmlyRjlGXnMtRlxvNiRRIzIxRidGOUY5RjlGXHBGZHNGOUZlcUZocUY5LUZjdTYlRmV1RmJxRmF2RmVxRmhxRjktRjY2LVEiK0YnRjlGO0Y+RkBGQkZERkZGSEZXRlktRiM2Jy1GIzYoLUZpbjYoLUZcbzYkUSM3NUYnRjktRlxvNiRRIzUyRidGOUZib0Zlb0Zob0Zqb0ZccC1GIzYwRl11RlxwRmRwRlxwLUYjNihGZnBGanBGYXRGZXFGaHFGOUZccEZqdEZccEZcdEZccEZbc0ZccC1GXnE2JC1GIzYmLUYjNiRGaXJGOUZecy1GaW42KEZpd0Zmd0Zib0Zlb0Zob0Zqb0Y5RjlGOUZlcUZocUY5LUZjdTYlRmV1RmV0RmF2RmVxRmhxRjlGZXFGaHFGOS9JK21zZW1hbnRpY3NHRiRRKkNvbFZlY3RvckYnLyUrYWN0aW9udHlwZUdRLnJ0YWJsZWFkZHJlc3NGJy8lKXJ0YWJsZWlkR1E1MTg0NDY4ODM3MzM5ODI1MTAyNzBGJ0ZlcUZocUY5</Equation></Text-field>
</Output>
</Group></Presentation-Block><Presentation-Block>
<Group view="code" hide-output="false" labelreference="L8625" drawlabel="true" applyint="true" applyrational="true" applyexponent="false">
<Input><Text-field prompt="&gt; " style="Maple Input" layout="Normal"><Equation executable="true" style="2D Input" input-equation="" display="LUklbXJvd0c2Iy9JK21vZHVsZW5hbWVHNiJJLFR5cGVzZXR0aW5nR0koX3N5c2xpYkdGJzYoLUkjbWlHRiQ2I1EhRictSSdtc3BhY2VHRiQ2Ji8lJ2hlaWdodEdRJjAuMGV4RicvJSZ3aWR0aEdRJjAuMGVtRicvJSZkZXB0aEdGNC8lKmxpbmVicmVha0dRKG5ld2xpbmVGJy1GMDYmRjJGNUY4L0Y7USVhdXRvRidGKy8lK2V4ZWN1dGFibGVHUSZmYWxzZUYnLyUsbWF0aHZhcmlhbnRHUSdub3JtYWxGJw==">LUklbXJvd0c2Iy9JK21vZHVsZW5hbWVHNiJJLFR5cGVzZXR0aW5nR0koX3N5c2xpYkdGJzYmLUkjbWlHRiQ2I1EhRictSSdtc3BhY2VHRiQ2Ji8lJ2hlaWdodEdRJjAuMGV4RicvJSZ3aWR0aEdRJjAuMGVtRicvJSZkZXB0aEdGNC8lKmxpbmVicmVha0dRKG5ld2xpbmVGJy1GMDYmRjJGNUY4L0Y7USVhdXRvRidGKw==</Equation></Text-field>
</Input>
</Group></Presentation-Block><Presentation-Block>
<Group view="code" hide-output="false" labelreference="L8472" drawlabel="true" applyint="true" applyrational="true" applyexponent="false">
<Input><Text-field prompt="&gt; " style="Maple Input" layout="Normal"><Equation executable="true" style="2D Input" input-equation="" display="LUklbXJvd0c2Iy9JK21vZHVsZW5hbWVHNiJJLFR5cGVzZXR0aW5nR0koX3N5c2xpYkdGJzYlLUkjbWlHRiQ2I1EhRicvJStleGVjdXRhYmxlR1EmZmFsc2VGJy8lLG1hdGh2YXJpYW50R1Enbm9ybWFsRic=">LUklbXJvd0c2Iy9JK21vZHVsZW5hbWVHNiJJLFR5cGVzZXR0aW5nR0koX3N5c2xpYkdGJzYlLUkjbWlHRiQ2I1EhRicvJStleGVjdXRhYmxlR1EmZmFsc2VGJy8lLG1hdGh2YXJpYW50R1Enbm9ybWFsRic=</Equation></Text-field>
</Input>
</Group>
<Group view="code" hide-input="false" hide-output="false" labelreference="L7269" drawlabel="true" applyint="true" applyrational="true" applyexponent="false">
<Input><Text-field prompt="&gt; " style="Maple Input" layout="Normal"><Equation executable="true" style="2D Input" input-equation="" display="LUklbXJvd0c2Iy9JK21vZHVsZW5hbWVHNiJJLFR5cGVzZXR0aW5nR0koX3N5c2xpYkdGJzYlLUkjbWlHRiQ2I1EhRicvJStleGVjdXRhYmxlR1EmZmFsc2VGJy8lLG1hdGh2YXJpYW50R1Enbm9ybWFsRic=">LUklbXJvd0c2Iy9JK21vZHVsZW5hbWVHNiJJLFR5cGVzZXR0aW5nR0koX3N5c2xpYkdGJzYlLUkjbWlHRiQ2I1EhRicvJStleGVjdXRhYmxlR1EmZmFsc2VGJy8lLG1hdGh2YXJpYW50R1Enbm9ybWFsRic=</Equation></Text-field>
</Input>
</Group></Presentation-Block><Presentation-Block>
<Group view="code" hide-output="false" labelreference="L7605" drawlabel="true" applyint="true" applyrational="true" applyexponent="false">
<Input><Text-field prompt="&gt; " style="Maple Input" layout="Normal"><Equation executable="true" style="2D Input" input-equation="" display="LUklbXJvd0c2Iy9JK21vZHVsZW5hbWVHNiJJLFR5cGVzZXR0aW5nR0koX3N5c2xpYkdGJzYlLUkjbWlHRiQ2I1EhRicvJStleGVjdXRhYmxlR1EmZmFsc2VGJy8lLG1hdGh2YXJpYW50R1Enbm9ybWFsRic=">LUklbXJvd0c2Iy9JK21vZHVsZW5hbWVHNiJJLFR5cGVzZXR0aW5nR0koX3N5c2xpYkdGJzYlLUkjbWlHRiQ2I1EhRicvJStleGVjdXRhYmxlR1EmZmFsc2VGJy8lLG1hdGh2YXJpYW50R1Enbm9ybWFsRic=</Equation></Text-field>
</Input>
</Group>
<Group view="code" hide-input="false" hide-output="false" labelreference="L6825" drawlabel="true">
<Input><Text-field prompt="&gt; " style="Maple Input" layout="Normal"></Text-field>
</Input>
</Group></Presentation-Block>
<Group hide-input="false" hide-output="false" labelreference="L7205" drawlabel="true" applyint="true" applyrational="true" applyexponent="false">
<Input><Text-field prompt="&gt; " style="Maple Input" layout="Normal"><Equation executable="true" style="2D Input" input-equation="" display="LUklbXJvd0c2Iy9JK21vZHVsZW5hbWVHNiJJLFR5cGVzZXR0aW5nR0koX3N5c2xpYkdGJzYlLUkjbWlHRiQ2I1EhRicvJStleGVjdXRhYmxlR1EmZmFsc2VGJy8lLG1hdGh2YXJpYW50R1Enbm9ybWFsRic=">LUklbXJvd0c2Iy9JK21vZHVsZW5hbWVHNiJJLFR5cGVzZXR0aW5nR0koX3N5c2xpYkdGJzYlLUkjbWlHRiQ2I1EhRicvJStleGVjdXRhYmxlR1EmZmFsc2VGJy8lLG1hdGh2YXJpYW50R1Enbm9ybWFsRic=</Equation></Text-field>
</Input>
</Group>
<Group hide-input="false" hide-output="false" labelreference="L6877" drawlabel="true" applyint="true" applyrational="true" applyexponent="false">
<Input><Text-field prompt="&gt; " style="Maple Input" layout="Normal"><Equation executable="true" style="2D Input" input-equation="" display="LUklbXJvd0c2Iy9JK21vZHVsZW5hbWVHNiJJLFR5cGVzZXR0aW5nR0koX3N5c2xpYkdGJzYlLUkjbWlHRiQ2I1EhRicvJStleGVjdXRhYmxlR1EmZmFsc2VGJy8lLG1hdGh2YXJpYW50R1Enbm9ybWFsRic=">LUklbXJvd0c2Iy9JK21vZHVsZW5hbWVHNiJJLFR5cGVzZXR0aW5nR0koX3N5c2xpYkdGJzYlLUkjbWlHRiQ2I1EhRicvJStleGVjdXRhYmxlR1EmZmFsc2VGJy8lLG1hdGh2YXJpYW50R1Enbm9ybWFsRic=</Equation></Text-field>
</Input>
</Group>
<Group hide-input="false" hide-output="false" labelreference="L6851" drawlabel="true" applyint="true" applyrational="true" applyexponent="false">
<Input><Text-field prompt="&gt; " style="Maple Input" layout="Normal"><Equation executable="true" style="2D Input" input-equation="" display="LUklbXJvd0c2Iy9JK21vZHVsZW5hbWVHNiJJLFR5cGVzZXR0aW5nR0koX3N5c2xpYkdGJzYlLUkjbWlHRiQ2I1EhRicvJStleGVjdXRhYmxlR1EmZmFsc2VGJy8lLG1hdGh2YXJpYW50R1Enbm9ybWFsRic=">LUklbXJvd0c2Iy9JK21vZHVsZW5hbWVHNiJJLFR5cGVzZXR0aW5nR0koX3N5c2xpYkdGJzYlLUkjbWlHRiQ2I1EhRicvJStleGVjdXRhYmxlR1EmZmFsc2VGJy8lLG1hdGh2YXJpYW50R1Enbm9ybWFsRic=</Equation></Text-field>
</Input>
</Group><Presentation-Block>
<Group view="code" hide-output="false" labelreference="L7208" drawlabel="true">
<Input><Text-field prompt="&gt; " style="Heading 1" executable="true" layout="Heading 1"><Font executable="true"># Compute rhs of magnetostrophic equation</Font></Text-field>
</Input>
</Group>
<Group view="code" hide-output="false" labelreference="L7262" drawlabel="true">
<Input><Text-field prompt="&gt; " style="Maple Input" layout="Normal"># slaved equation is Omega cross u = -div(p) + curl(B) cross B, we ignore the pressure</Text-field>
</Input>
</Group>
<Group view="code" hide-input="false" hide-output="false" labelreference="L7267" drawlabel="true">
<Input><Text-field prompt="&gt; " style="Maple Input" layout="Normal">RHS := CrossProduct(Curl(B_cart), B_cart): simplify(RHS);</Text-field>
</Input>
<Output><Text-field style="2D Output" layout="Maple Output"><Equation executable="false" style="2D Output" display="LUkobWFjdGlvbkc2Iy9JK21vZHVsZW5hbWVHNiJJLFR5cGVzZXR0aW5nR0koX3N5c2xpYkdGJzYlLUklbXJvd0dGJDYsLUkjbW9HRiQ2LVEqJnVtaW51czA7RicvJSxtYXRodmFyaWFudEdRJ25vcm1hbEYnLyUmZmVuY2VHUSZmYWxzZUYnLyUqc2VwYXJhdG9yR0Y3LyUpc3RyZXRjaHlHRjcvJSpzeW1tZXRyaWNHRjcvJShsYXJnZW9wR0Y3LyUubW92YWJsZWxpbWl0c0dGNy8lJ2FjY2VudEdGNy8lJ2xzcGFjZUdRLDAuMjIyMjIyMmVtRicvJSdyc3BhY2VHRkYtRiw2Jy1GLDYoLUkmbWZyYWNHRiQ2KC1JI21uR0YkNiRRJTE1NzVGJ0YyLUZRNiRRJDEwNEYnRjIvJS5saW5ldGhpY2tuZXNzR1EiMUYnLyUrZGVub21hbGlnbkdRJ2NlbnRlckYnLyUpbnVtYWxpZ25HRmZuLyUpYmV2ZWxsZWRHRjctRi82LVExJkludmlzaWJsZVRpbWVzO0YnRjJGNUY4RjpGPEY+RkBGQi9GRVEmMC4wZW1GJy9GSEZfby1GLDYmLUkjbWlHRiQ2JVEieEYnLyUnaXRhbGljR1EldHJ1ZUYnL0YzUSdpdGFsaWNGJ0Zbby1JKG1mZW5jZWRHRiQ2JC1GLDYsLUYsNigtRlE2JFEjMzVGJ0YyRltvLUklbXN1cEdGJDYlRmNvLUZRNiRRIjJGJ0YyLyUxc3VwZXJzY3JpcHRzaGlmdEdRIjBGJ0Zbby1GZ3A2JS1GZG82JVEieUYnRmdvRmpvRmlwRlxxRjItRi82LVEiK0YnRjJGNUY4RjpGPEY+RkBGQkZERkctRiw2KC1GUTYkUSI1RidGMkZbb0ZmcEZbby1GZ3A2JS1GZG82JVEiekYnRmdvRmpvRmlwRlxxRjJGZHEtRiw2Ji1GUTYkUSMxNUYnRjJGW28tRmdwNiVGYXEtRlE2JFEiNEYnRjJGXHFGMkZkcS1GLDYoLUZRNiRRIzIwRidGMkZbb0ZfcUZbb0ZcckYyLUYvNi1RKCZtaW51cztGJ0YyRjVGOEY6RjxGPkZARkJGREZHLUYsNiYtRlE2JFEjMjFGJ0YyRltvRl9xRjJGMkYyRjIvJStmb3JlZ3JvdW5kR1EoWzAsMCwwXUYnLyUpcmVhZG9ubHlHRjdGMi1JJW1zdWJHRiQ2JS1JJm1vdmVyR0YkNiUtRmRvNiVRImVGJ0Znb0Zqby1GLzYtUSJfRidGMkY1RjhGOkY8Rj5GQEZCL0ZFUSwwLjExMTExMTFlbUYnL0ZIRmp0RkJGY28vJS9zdWJzY3JpcHRzaGlmdEdGXnFGaHNGW3RGMkZgcy1GLDYnLUYsNihGTUZbby1GLDYmRmFxRltvLUZdcDYkLUYsNiwtRiw2JkZjckZbby1GZ3A2JUZjb0ZockZccUYyRmRxRmFwRmRxLUYsNihGXXNGW29GZnBGW29GXHJGMkZkcS1GLDYoRmlxRltvRl9xRltvRlxyRjJGYHMtRiw2JkZlc0Zbb0ZmcEYyRjJGMkYyRmhzRlt0RjItRl50NiVGYHRGYXFGXHVGaHNGW3RGMkZgcy1GLDYnLUYsNigtRk42KEZQLUZRNiRRJDIwOEYnRjJGV0ZaRmduRmluRltvLUYsNiZGXnJGW28tRl1wNiQtRiw2MEZodUZkcS1GLDYoLUZRNiRRIzcwRidGMkZbb0ZmcEZbb0ZfcUYyRmRxLUYsNigtRlE2JFEjMjVGJ0YyRltvRmZwRltvRlxyRjJGZHFGYXJGZHEtRiw2KEZqd0Zbb0ZfcUZbb0ZcckYyRmBzRmB2RmBzRmNzRjJGMkYyRmhzRlt0RjItRl50NiVGYHRGXnJGXHVGaHNGW3RGMkZoc0ZbdEYyL0krbXNlbWFudGljc0dGJFEqQ29sVmVjdG9yRicvJSthY3Rpb250eXBlR1EucnRhYmxlYWRkcmVzc0YnLyUpcnRhYmxlaWRHUTUxODQ0Njg4MzczMzk4MjUxMDQwNkYn">LSZJJ1ZlY3Rvckc2JCUqcHJvdGVjdGVkR0koX3N5c2xpYkc2IjYjSSdjb2x1bW5HRig2Iy9JJCVpZEdGKCI1MS9eIylSdCQpb1c9</Equation></Text-field>
</Output>
</Group>
<Group view="code" hide-input="false" hide-output="false" labelreference="L7238" drawlabel="true">
<Input><Text-field prompt="&gt; " style="Maple Input" layout="Normal">map(factor, simplify(MapToBasis(RHS, spherical[r,theta,phi])));  # for comparison</Text-field>
</Input>
<Output><Text-field style="2D Output" layout="Maple Output"><Equation executable="false" style="2D Output" display="LUkobWFjdGlvbkc2Iy9JK21vZHVsZW5hbWVHNiJJLFR5cGVzZXR0aW5nR0koX3N5c2xpYkdGJzYlLUklbXJvd0dGJDYsLUkjbW9HRiQ2LVEqJnVtaW51czA7RicvJSxtYXRodmFyaWFudEdRJ25vcm1hbEYnLyUmZmVuY2VHUSZmYWxzZUYnLyUqc2VwYXJhdG9yR0Y3LyUpc3RyZXRjaHlHRjcvJSpzeW1tZXRyaWNHRjcvJShsYXJnZW9wR0Y3LyUubW92YWJsZWxpbWl0c0dGNy8lJ2FjY2VudEdGNy8lJ2xzcGFjZUdRLDAuMjIyMjIyMmVtRicvJSdyc3BhY2VHRkYtRiw2Jy1GLDYoLUkmbWZyYWNHRiQ2KC1JI21uR0YkNiRRJTE1NzVGJ0YyLUZRNiRRJDIwOEYnRjIvJS5saW5ldGhpY2tuZXNzR1EiMUYnLyUrZGVub21hbGlnbkdRJ2NlbnRlckYnLyUpbnVtYWxpZ25HRmZuLyUpYmV2ZWxsZWRHRjctRi82LVExJkludmlzaWJsZVRpbWVzO0YnRjJGNUY4RjpGPEY+RkBGQi9GRVEmMC4wZW1GJy9GSEZfby1GLDYqLUklbXN1cEdGJDYlLUYsNigtSSNtaUdGJDYlUSRzaW5GJy8lJ2l0YWxpY0dGN0YyLUYvNi1RMCZBcHBseUZ1bmN0aW9uO0YnRjJGNUY4RjpGPEY+RkBGQkZeb0Zgby1JKG1mZW5jZWRHRiQ2JC1GLDYmLUZpbzYlUScmIzk1MjtGJ0ZccEYyLyUrZm9yZWdyb3VuZEdRKFswLDAsMF1GJy8lKXJlYWRvbmx5R0Y3RjJGMkZpcEZccUYyLUZRNiRRIjJGJ0YyLyUxc3VwZXJzY3JpcHRzaGlmdEdRIjBGJ0Zbby1GYnA2JC1GLDYmLUYsNiYtRlE2JFEjMjVGJ0YyRltvLUZkbzYlLUZpbzYlUSJyRicvRl1wUSV0cnVlRicvRjNRJ2l0YWxpY0YnRl5xRmFxRjItRi82LVEoJm1pbnVzO0YnRjJGNUY4RjpGPEY+RkBGQkZERkctRlE2JFEjMjFGJ0YyRjJGMkZbby1GYnA2JC1GLDYsLUYsNigtRlE2JFEiNEYnRjJGW28tRmRvNiUtRiw2KC1GaW82JVEkY29zRidGXHBGMkZecEZhcEZpcEZccUYyRl5xRmFxRltvLUZkbzYlLUYsNihGaXNGXnAtRmJwNiQtRiw2Ji1GaW82JVEnJiM5NjY7RidGXHBGMkZpcEZccUYyRjJGaXBGXHFGMkZic0ZhcUYyRmZyLUYsNihGYnNGW28tRmRvNiVGXnRGXnFGYXFGW29GZXNGMkZmci1GLDYmRmJzRltvRlx0RjItRi82LVEiK0YnRjJGNUY4RjpGPEY+RkBGQkZERkctRiw2JEZlc0YyRl11LUYsNiZGYnNGW29GaXRGMkYyRjJGW28tRmRvNiVGX3ItRlE2JFEiM0YnRjJGYXFGMkZpcEZccUYyLUklbXN1YkdGJDYlLUkmbW92ZXJHRiQ2JS1GaW82JVEiZUYnRmJyRmRyLUYvNi1RIl9GJ0YyRjVGOEY6RjxGPkZARkIvRkVRLDAuMTExMTExMWVtRicvRkhGZnZGQkZfci8lL3N1YnNjcmlwdHNoaWZ0R0ZjcUZpcEZccUYyRl11LUYsNictRiw2KC1GTjYoLUZRNiRRJTQ3MjVGJ0YyRlRGV0ZaRmduRmluRltvLUYsNixGZ3NGW28tRmRvNiVGZm9GZnVGYXFGW28tRmJwNiQtRiw2Ji1GLDYmLUZRNiRRIjVGJ0YyRltvRl1yRjJGZnItRlE2JFEiN0YnRjJGMkYyRltvLUZkbzYlLUZicDYkLUYsNiYtRiw2JkZecUZbb0ZpdEYyRmZyLUZRNiRGWUYyRjJGMkZecUZhcUZbb0ZkdUYyRmlwRlxxRjItRmp1NiVGXHZGZnBGaHZGaXBGXHFGMkZmci1GLDYnLUYsNigtRk42KEZgdy1GUTYkUSQxMDRGJ0YyRldGWkZnbkZpbkZbby1GLDYuLUYsNihGaG9GXnBGYHRGaXBGXHFGMkZbb0Zld0Zbb0ZedEZbb0Znd0Zbb0ZleEZbb0ZkdUYyRmlwRlxxRjItRmp1NiVGXHZGZHRGaHZGaXBGXHFGMkZpcEZccUYyL0krbXNlbWFudGljc0dGJFEqQ29sVmVjdG9yRicvJSthY3Rpb250eXBlR1EucnRhYmxlYWRkcmVzc0YnLyUpcnRhYmxlaWRHUTUxODQ0Njg4MzczMzk4MjUxMDEzNEYn">LSZJJ1ZlY3Rvckc2JCUqcHJvdGVjdGVkR0koX3N5c2xpYkc2IjYjSSdjb2x1bW5HRig2Iy9JJCVpZEdGKCI1TSxeIylSdCQpb1c9</Equation></Text-field>
</Output>
</Group></Presentation-Block><Presentation-Block>
<Group view="code" hide-output="false" labelreference="L7214" drawlabel="true">
<Input><Text-field prompt="&gt; " style="Heading 1" executable="true" layout="Heading 1"><Font executable="true"># Construct basis for u</Font></Text-field>
</Input>
</Group>
<Group view="code" hide-output="false" labelreference="L7243" drawlabel="true">
<Input><Text-field prompt="&gt; " style="Maple Input" layout="Normal"># Let N be the degree of B. Then the degree of curl(B) cross B is (N-1) + N = 2N-1. Thus the degree of u is also 2N-1. Thus, the poloidal scalar has degree 2N+1 (we have to undo two curls) and the toroidal scalar has degree 2N. Furthermore, the m-degree of curl(B) cross B is twice the m-degree of B.</Text-field>
</Input>
</Group>
<Group view="code" hide-input="false" hide-output="false" labelreference="L7237" drawlabel="true">
<Input><Text-field prompt="&gt; " style="Maple Input" layout="Normal">B_degree := max(seq(degree(B_cart[idx], {x,y,z}), idx = 1 .. 3));</Text-field>
</Input>
<Output><Text-field style="2D Output" layout="Maple Output"><Equation executable="false" style="2D Output" display="LUklbXJvd0c2Iy9JK21vZHVsZW5hbWVHNiJJLFR5cGVzZXR0aW5nR0koX3N5c2xpYkdGJzYoLUkjbWlHRiQ2JVEpQl9kZWdyZWVGJy8lJ2l0YWxpY0dRJXRydWVGJy8lLG1hdGh2YXJpYW50R1EnaXRhbGljRictSSNtb0dGJDYtUSp+JiM4Nzg4O35GJy9GM1Enbm9ybWFsRicvJSZmZW5jZUdRJmZhbHNlRicvJSpzZXBhcmF0b3JHRj0vJSlzdHJldGNoeUdGPS8lKnN5bW1ldHJpY0dGPS8lKGxhcmdlb3BHRj0vJS5tb3ZhYmxlbGltaXRzR0Y9LyUnYWNjZW50R0Y9LyUnbHNwYWNlR1EmMC4wZW1GJy8lJ3JzcGFjZUdGTC1JI21uR0YkNiRRIjNGJ0Y5LyUrZm9yZWdyb3VuZEdRKFswLDAsMF1GJy8lKXJlYWRvbmx5R0Y9Rjk=">IiIk</Equation></Text-field>
</Output>
</Group>
<Group view="code" hide-input="false" hide-output="false" labelreference="L7263" drawlabel="true">
<Input><Text-field prompt="&gt; " style="Maple Input" layout="Normal">Max_pol_degree := 2 * B_degree + 1; Max_tor_degree := 2 * B_degree;</Text-field>
</Input>
<Output><Text-field style="2D Output" layout="Maple Output"><Equation executable="false" style="2D Output" display="LUklbXJvd0c2Iy9JK21vZHVsZW5hbWVHNiJJLFR5cGVzZXR0aW5nR0koX3N5c2xpYkdGJzYoLUkjbWlHRiQ2JVEvTWF4X3BvbF9kZWdyZWVGJy8lJ2l0YWxpY0dRJXRydWVGJy8lLG1hdGh2YXJpYW50R1EnaXRhbGljRictSSNtb0dGJDYtUSp+JiM4Nzg4O35GJy9GM1Enbm9ybWFsRicvJSZmZW5jZUdRJmZhbHNlRicvJSpzZXBhcmF0b3JHRj0vJSlzdHJldGNoeUdGPS8lKnN5bW1ldHJpY0dGPS8lKGxhcmdlb3BHRj0vJS5tb3ZhYmxlbGltaXRzR0Y9LyUnYWNjZW50R0Y9LyUnbHNwYWNlR1EmMC4wZW1GJy8lJ3JzcGFjZUdGTC1JI21uR0YkNiRRIjdGJ0Y5LyUrZm9yZWdyb3VuZEdRKFswLDAsMF1GJy8lKXJlYWRvbmx5R0Y9Rjk=">IiIo</Equation></Text-field>
</Output>
<Output><Text-field style="2D Output" layout="Maple Output"><Equation executable="false" style="2D Output" display="LUklbXJvd0c2Iy9JK21vZHVsZW5hbWVHNiJJLFR5cGVzZXR0aW5nR0koX3N5c2xpYkdGJzYoLUkjbWlHRiQ2JVEvTWF4X3Rvcl9kZWdyZWVGJy8lJ2l0YWxpY0dRJXRydWVGJy8lLG1hdGh2YXJpYW50R1EnaXRhbGljRictSSNtb0dGJDYtUSp+JiM4Nzg4O35GJy9GM1Enbm9ybWFsRicvJSZmZW5jZUdRJmZhbHNlRicvJSpzZXBhcmF0b3JHRj0vJSlzdHJldGNoeUdGPS8lKnN5bW1ldHJpY0dGPS8lKGxhcmdlb3BHRj0vJS5tb3ZhYmxlbGltaXRzR0Y9LyUnYWNjZW50R0Y9LyUnbHNwYWNlR1EmMC4wZW1GJy8lJ3JzcGFjZUdGTC1JI21uR0YkNiRRIjZGJ0Y5LyUrZm9yZWdyb3VuZEdRKFswLDAsMF1GJy8lKXJlYWRvbmx5R0Y9Rjk=">IiIn</Equation></Text-field>
</Output>
</Group></Presentation-Block><Presentation-Block>
<Group view="code" hide-input="false" hide-output="false" labelreference="L7221" drawlabel="true">
<Input><Text-field prompt="&gt; " style="Maple Input" layout="Normal">Max_m_degree := 2 * max(seq(degree(expand(B_sph[idx], trig), {cos(phi), sin(phi)}), idx = 1 .. 3));</Text-field>
</Input>
<Output><Text-field style="2D Output" layout="Maple Output"><Equation executable="false" style="2D Output" display="LUklbXJvd0c2Iy9JK21vZHVsZW5hbWVHNiJJLFR5cGVzZXR0aW5nR0koX3N5c2xpYkdGJzYoLUkjbWlHRiQ2JVEtTWF4X21fZGVncmVlRicvJSdpdGFsaWNHUSV0cnVlRicvJSxtYXRodmFyaWFudEdRJ2l0YWxpY0YnLUkjbW9HRiQ2LVEqfiYjODc4ODt+RicvRjNRJ25vcm1hbEYnLyUmZmVuY2VHUSZmYWxzZUYnLyUqc2VwYXJhdG9yR0Y9LyUpc3RyZXRjaHlHRj0vJSpzeW1tZXRyaWNHRj0vJShsYXJnZW9wR0Y9LyUubW92YWJsZWxpbWl0c0dGPS8lJ2FjY2VudEdGPS8lJ2xzcGFjZUdRJjAuMGVtRicvJSdyc3BhY2VHRkwtSSNtbkdGJDYkUSI0RidGOS8lK2ZvcmVncm91bmRHUShbMCwwLDBdRicvJSlyZWFkb25seUdGPUY5">IiIl</Equation></Text-field>
</Output>
</Group>
<Group view="code" hide-output="false" labelreference="L7253" drawlabel="true">
<Input><Text-field prompt="&gt; " style="Maple Input" layout="Normal"># For the particular example here, certain modes are zero, but we will not exploit this knowledge.</Text-field>
</Input>
</Group>
<Group view="code" hide-output="false" labelreference="L7254" drawlabel="true">
<Input><Text-field prompt="&gt; " style="Maple Input" layout="Normal"># Also note that unless B is a Taylor state, there will be no solution to the magnetostrophic equation.</Text-field>
</Input>
</Group>
<Group view="code" hide-output="false" labelreference="L7256" drawlabel="true">
<Input><Text-field prompt="&gt; " style="Maple Input" layout="Normal"></Text-field>
</Input>
</Group>
<Group view="code" hide-output="false" labelreference="L7216" drawlabel="true">
<Input><Text-field prompt="&gt; " style="Maple Input" layout="Normal">u_scalar_pol := add(add(add(S[l,m,n] * L2(l,m) * Chi_n(l,n), 
                            m = -min(l, Max_m_degree) .. min(l, Max_m_degree)), 
                            n = 1 .. (Max_pol_degree - l + 1) / 2),
                            l = 1 .. Max_pol_degree):</Text-field>
</Input>
</Group>
<Group view="code" hide-output="false" labelreference="L7220" drawlabel="true">
<Input><Text-field prompt="&gt; " style="Maple Input" layout="Normal">u_scalar_tor := add(add(add(T[l,m,n] * L2(l,m) * W_n(l,n), 
                            m = -min(l, Max_m_degree) .. min(l, Max_m_degree)), 
                            n = 0 .. floor((Max_tor_degree - l + 1)/2)), 
                            l = 1 .. Max_tor_degree):</Text-field>
</Input>
</Group>
<Group view="code" hide-input="false" hide-output="false" labelreference="L7207" drawlabel="true">
<Input><Text-field prompt="&gt; " style="Maple Input" layout="Normal">coeff(u_scalar_pol, S[2,-2,2]);</Text-field>
</Input>
<Output><Text-field style="2D Output" layout="Maple Output"><Equation executable="false" style="2D Output" display="LUklbXJvd0c2Iy9JK21vZHVsZW5hbWVHNiJJLFR5cGVzZXR0aW5nR0koX3N5c2xpYkdGJzYoLUkmbWZyYWNHRiQ2KC1JI21uR0YkNiRRIjFGJy8lLG1hdGh2YXJpYW50R1Enbm9ybWFsRictRi82JFEjMTBGJ0YyLyUubGluZXRoaWNrbmVzc0dGMS8lK2Rlbm9tYWxpZ25HUSdjZW50ZXJGJy8lKW51bWFsaWduR0Y8LyUpYmV2ZWxsZWRHUSZmYWxzZUYnLUkjbW9HRiQ2LVExJkludmlzaWJsZVRpbWVzO0YnRjIvJSZmZW5jZUdGQS8lKnNlcGFyYXRvckdGQS8lKXN0cmV0Y2h5R0ZBLyUqc3ltbWV0cmljR0ZBLyUobGFyZ2VvcEdGQS8lLm1vdmFibGVsaW1pdHNHRkEvJSdhY2NlbnRHRkEvJSdsc3BhY2VHUSYwLjBlbUYnLyUncnNwYWNlR0ZWLUYjNjAtSSVtc3VwR0YkNiUtRiM2KC1JI21pR0YkNiVRJHNpbkYnLyUnaXRhbGljR0ZBRjItRkM2LVEwJkFwcGx5RnVuY3Rpb247RidGMkZGRkhGSkZMRk5GUEZSRlRGVy1JKG1mZW5jZWRHRiQ2JC1GIzYmLUZbbzYlUScmIzk1MjtGJ0Zeb0YyLyUrZm9yZWdyb3VuZEdRKFswLDAsMF1GJy8lKXJlYWRvbmx5R0ZBRjJGMkZbcEZecEYyLUYvNiRRIjJGJ0YyLyUxc3VwZXJzY3JpcHRzaGlmdEdRIjBGJ0ZCLUYjNihGam5GYG8tRmRvNiQtRiM2Ji1GIzYmRmBwRkItRltvNiVRJyYjOTY2O0YnRl5vRjJGMkZbcEZecEYyRjJGW3BGXnBGMkZCLUkmbXNxcnRHRiQ2Iy1GLzYkUSMxNUYnRjJGQi1GYnE2Iy1GLzYkUSI1RidGMkZCLUZmbjYlLUZbbzYlUSJyRicvRl9vUSV0cnVlRicvRjNRJ2l0YWxpY0YnLUYvNiRRIjNGJ0YyRmNwRkItRmRvNiQtRiM2Jy1GQzYtUSomdW1pbnVzMDtGJ0YyRkZGSEZKRkxGTkZQRlIvRlVRLDAuMjIyMjIyMmVtRicvRlhGYHMtRiM2JC1GZm42JUZeckZgcEZjcEYyLUZDNi1RIitGJ0YyRkZGSEZKRkxGTkZQRlJGX3NGYXNGLkYyRjJGQi1GZG82JC1GIzYnRlxzLUYsNigtRi82JFEiN0YnRjJGYHBGOEY6Rj1GP0Zmcy1GIzYoLUYsNigtRi82JFEjMTNGJ0YyRmBwRjhGOkY9Rj9GQkZic0ZbcEZecEYyRjJGMkYyRltwRl5wRjI=">LCQqMiMiIiIiIzVGJSktSSRzaW5HNiQlKnByb3RlY3RlZEdJKF9zeXNsaWJHNiI2I0kmdGhldGFHRi0iIiNGJS1GKTYjLCQqJkYwRiVJJHBoaUdGLUYlRiVGJSkiIzojRiVGMEYlKSIiJkY4RiUpSSJyR0YtIiIkRiUsJiokKUY8RjBGJSEiIkYlRiVGJSwmIyIiKEYwRkEqJiMiIzhGMEYlRkBGJUYlRiVGJQ==</Equation></Text-field>
</Output>
</Group>
<Group view="code" hide-output="false" labelreference="L7225" drawlabel="true">
<Input><Text-field prompt="&gt; " style="Maple Input" layout="Normal"># u is poloidal part (curl^2 of scalar times hat r) + toroidal part (curl of scalar times hat r)</Text-field>
</Input>
</Group>
<Group view="code" hide-output="false" labelreference="L7249" drawlabel="true">
<Input><Text-field prompt="&gt; " style="Maple Input" layout="Normal">u_cart := scalars2vf(u_scalar_tor, u_scalar_pol):</Text-field>
</Input>
</Group>
<Group view="code" hide-input="false" hide-output="false" labelreference="L7261" drawlabel="true">
<Input><Text-field prompt="&gt; " style="Maple Input" layout="Normal">variables := indets(u_cart, indexed);</Text-field>
</Input>
<Output><Text-field style="2D Output" layout="Maple Output"><Equation executable="false" style="2D Output" display="LUklbXJvd0c2Iy9JK21vZHVsZW5hbWVHNiJJLFR5cGVzZXR0aW5nR0koX3N5c2xpYkdGJzYoLUkjbWlHRiQ2JVEqdmFyaWFibGVzRicvJSdpdGFsaWNHUSV0cnVlRicvJSxtYXRodmFyaWFudEdRJ2l0YWxpY0YnLUkjbW9HRiQ2LVEqfiYjODc4ODt+RicvRjNRJ25vcm1hbEYnLyUmZmVuY2VHUSZmYWxzZUYnLyUqc2VwYXJhdG9yR0Y9LyUpc3RyZXRjaHlHRj0vJSpzeW1tZXRyaWNHRj0vJShsYXJnZW9wR0Y9LyUubW92YWJsZWxpbWl0c0dGPS8lJ2FjY2VudEdGPS8lJ2xzcGFjZUdRJjAuMGVtRicvJSdyc3BhY2VHRkwtSShtZmVuY2VkR0YkNiYtRiM2XGBsLUklbXN1YkdGJDYlLUYsNiVRIlNGJ0YvRjItRiM2Ki1JI21uR0YkNiRRIjFGJ0Y5LUY2Ni1RIixGJ0Y5RjsvRj9GMUZARkJGREZGRkhGSi9GTlEsMC4zMzMzMzMzZW1GJy1GIzYlLUY2Ni1RKiZ1bWludXMwO0YnRjlGO0Y+RkBGQkZERkZGSC9GS1EsMC4yMjIyMjIyZW1GJy9GTkZmb0ZmbkY5RmpuRmZuLyUrZm9yZWdyb3VuZEdRKFswLDAsMF1GJy8lKXJlYWRvbmx5R0Y9RjkvJS9zdWJzY3JpcHRzaGlmdEdRIjBGJ0Zqbi1GVTYlRlctRiM2KkZmbkZqbkZgb0Zqbi1GZ242JFEiMkYnRjlGaG9GW3BGOUZdcEZqbi1GVTYlRlctRiM2KkZmbkZqbkZgb0Zqbi1GZ242JFEiM0YnRjlGaG9GW3BGOUZdcEZqbi1GVTYlRlctRiM2KkZmbkZqbi1GZ242JEZfcEY5RmpuRmZuRmhvRltwRjlGXXBGam4tRlU2JUZXLUYjNipGZm5Gam5GYnFGam5GZHBGaG9GW3BGOUZdcEZqbi1GVTYlRlctRiM2KkZmbkZqbkZicUZqbkZbcUZob0ZbcEY5Rl1wRmpuLUZVNiVGVy1GIzYqRmZuRmpuRmZuRmpuRmZuRmhvRltwRjlGXXBGam4tRlU2JUZXLUYjNipGZm5Gam5GZm5Gam5GZHBGaG9GW3BGOUZdcEZqbi1GVTYlRlctRiM2KkZmbkZqbkZmbkZqbkZbcUZob0ZbcEY5Rl1wRmpuLUZVNiVGVy1GIzYqRmRwRmpuLUYjNiVGYm9GZHBGOUZqbkZmbkZob0ZbcEY5Rl1wRmpuLUZVNiVGVy1GIzYqRmRwRmpuRlxzRmpuRmRwRmhvRltwRjlGXXBGam4tRlU2JUZXLUYjNipGZHBGam5GXHNGam5GW3FGaG9GW3BGOUZdcEZqbi1GVTYlRlctRiM2KkZkcEZqbkZgb0ZqbkZmbkZob0ZbcEY5Rl1wRmpuLUZVNiVGVy1GIzYqRmRwRmpuRmBvRmpuRmRwRmhvRltwRjlGXXBGam4tRlU2JUZXLUYjNipGZHBGam5GYG9Gam5GW3FGaG9GW3BGOUZdcEZqbi1GVTYlRlctRiM2KkZkcEZqbkZicUZqbkZmbkZob0ZbcEY5Rl1wRmpuLUZVNiVGVy1GIzYqRmRwRmpuRmJxRmpuRmRwRmhvRltwRjlGXXBGam4tRlU2JUZXLUYjNipGZHBGam5GYnFGam5GW3FGaG9GW3BGOUZdcEZqbi1GVTYlRlctRiM2KkZkcEZqbkZmbkZqbkZmbkZob0ZbcEY5Rl1wRmpuLUZVNiVGVy1GIzYqRmRwRmpuRmZuRmpuRmRwRmhvRltwRjlGXXBGam4tRlU2JUZXLUYjNipGZHBGam5GZm5Gam5GW3FGaG9GW3BGOUZdcEZqbi1GVTYlRlctRiM2KkZkcEZqbkZkcEZqbkZmbkZob0ZbcEY5Rl1wRmpuLUZVNiVGVy1GIzYqRmRwRmpuRmRwRmpuRmRwRmhvRltwRjlGXXBGam4tRlU2JUZXLUYjNipGZHBGam5GZHBGam5GW3FGaG9GW3BGOUZdcEZqbi1GVTYlRlctRiM2KkZbcUZqbi1GIzYlRmJvRltxRjlGam5GZm5GaG9GW3BGOUZdcEZqbi1GVTYlRlctRiM2KkZbcUZqbkZqdkZqbkZkcEZob0ZbcEY5Rl1wRmpuLUZVNiVGVy1GIzYqRltxRmpuRlxzRmpuRmZuRmhvRltwRjlGXXBGam4tRlU2JUZXLUYjNipGW3FGam5GXHNGam5GZHBGaG9GW3BGOUZdcEZqbi1GVTYlRlctRiM2KkZbcUZqbkZgb0ZqbkZmbkZob0ZbcEY5Rl1wRmpuLUZVNiVGVy1GIzYqRltxRmpuRmBvRmpuRmRwRmhvRltwRjlGXXBGam4tRlU2JUZXLUYjNipGW3FGam5GYnFGam5GZm5GaG9GW3BGOUZdcEZqbi1GVTYlRlctRiM2KkZbcUZqbkZicUZqbkZkcEZob0ZbcEY5Rl1wRmpuLUZVNiVGVy1GIzYqRltxRmpuRmZuRmpuRmZuRmhvRltwRjlGXXBGam4tRlU2JUZXLUYjNipGW3FGam5GZm5Gam5GZHBGaG9GW3BGOUZdcEZqbi1GVTYlRlctRiM2KkZbcUZqbkZkcEZqbkZmbkZob0ZbcEY5Rl1wRmpuLUZVNiVGVy1GIzYqRltxRmpuRmRwRmpuRmRwRmhvRltwRjlGXXBGam4tRlU2JUZXLUYjNipGW3FGam5GW3FGam5GZm5GaG9GW3BGOUZdcEZqbi1GVTYlRlctRiM2KkZbcUZqbkZbcUZqbkZkcEZob0ZbcEY5Rl1wRmpuLUZVNiVGVy1GIzYqLUZnbjYkUSI0RidGOUZqbi1GIzYlRmJvRmR6RjlGam5GZm5GaG9GW3BGOUZdcEZqbi1GVTYlRlctRiM2KkZkekZqbkZnekZqbkZkcEZob0ZbcEY5Rl1wRmpuLUZVNiVGVy1GIzYqRmR6RmpuRmp2RmpuRmZuRmhvRltwRjlGXXBGam4tRlU2JUZXLUYjNipGZHpGam5GanZGam5GZHBGaG9GW3BGOUZdcEZqbi1GVTYlRlctRiM2KkZkekZqbkZcc0ZqbkZmbkZob0ZbcEY5Rl1wRmpuLUZVNiVGVy1GIzYqRmR6RmpuRlxzRmpuRmRwRmhvRltwRjlGXXBGam4tRlU2JUZXLUYjNipGZHpGam5GYG9Gam5GZm5GaG9GW3BGOUZdcEZqbi1GVTYlRlctRiM2KkZkekZqbkZgb0ZqbkZkcEZob0ZbcEY5Rl1wRmpuLUZVNiVGVy1GIzYqRmR6RmpuRmJxRmpuRmZuRmhvRltwRjlGXXBGam4tRlU2JUZXLUYjNipGZHpGam5GYnFGam5GZHBGaG9GW3BGOUZdcEZqbi1GVTYlRlctRiM2KkZkekZqbkZmbkZqbkZmbkZob0ZbcEY5Rl1wRmpuLUZVNiVGVy1GIzYqRmR6RmpuRmZuRmpuRmRwRmhvRltwRjlGXXBGam4tRlU2JUZXLUYjNipGZHpGam5GZHBGam5GZm5GaG9GW3BGOUZdcEZqbi1GVTYlRlctRiM2KkZkekZqbkZkcEZqbkZkcEZob0ZbcEY5Rl1wRmpuLUZVNiVGVy1GIzYqRmR6RmpuRltxRmpuRmZuRmhvRltwRjlGXXBGam4tRlU2JUZXLUYjNipGZHpGam5GW3FGam5GZHBGaG9GW3BGOUZdcEZqbi1GVTYlRlctRiM2KkZkekZqbkZkekZqbkZmbkZob0ZbcEY5Rl1wRmpuLUZVNiVGVy1GIzYqRmR6RmpuRmR6RmpuRmRwRmhvRltwRjlGXXBGam4tRlU2JUZXLUYjNiotRmduNiRRIjVGJ0Y5RmpuRmd6RmpuRmZuRmhvRltwRjlGXXBGam4tRlU2JUZXLUYjNipGYV9sRmpuRmp2RmpuRmZuRmhvRltwRjlGXXBGam4tRlU2JUZXLUYjNipGYV9sRmpuRlxzRmpuRmZuRmhvRltwRjlGXXBGam4tRlU2JUZXLUYjNipGYV9sRmpuRmBvRmpuRmZuRmhvRltwRjlGXXBGam4tRlU2JUZXLUYjNipGYV9sRmpuRmJxRmpuRmZuRmhvRltwRjlGXXBGam4tRlU2JUZXLUYjNipGYV9sRmpuRmZuRmpuRmZuRmhvRltwRjlGXXBGam4tRlU2JUZXLUYjNipGYV9sRmpuRmRwRmpuRmZuRmhvRltwRjlGXXBGam4tRlU2JUZXLUYjNipGYV9sRmpuRltxRmpuRmZuRmhvRltwRjlGXXBGam4tRlU2JUZXLUYjNipGYV9sRmpuRmR6RmpuRmZuRmhvRltwRjlGXXBGam4tRlU2JUZXLUYjNiotRmduNiRRIjZGJ0Y5RmpuRmd6RmpuRmZuRmhvRltwRjlGXXBGam4tRlU2JUZXLUYjNipGaGFsRmpuRmp2RmpuRmZuRmhvRltwRjlGXXBGam4tRlU2JUZXLUYjNipGaGFsRmpuRlxzRmpuRmZuRmhvRltwRjlGXXBGam4tRlU2JUZXLUYjNipGaGFsRmpuRmBvRmpuRmZuRmhvRltwRjlGXXBGam4tRlU2JUZXLUYjNipGaGFsRmpuRmJxRmpuRmZuRmhvRltwRjlGXXBGam4tRlU2JUZXLUYjNipGaGFsRmpuRmZuRmpuRmZuRmhvRltwRjlGXXBGam4tRlU2JUZXLUYjNipGaGFsRmpuRmRwRmpuRmZuRmhvRltwRjlGXXBGam4tRlU2JUZXLUYjNipGaGFsRmpuRltxRmpuRmZuRmhvRltwRjlGXXBGam4tRlU2JUZXLUYjNipGaGFsRmpuRmR6RmpuRmZuRmhvRltwRjlGXXBGam4tRlU2JS1GLDYlUSJURidGL0YyLUYjNipGZm5Gam5GYG9Gam5GYnFGaG9GW3BGOUZdcEZqbi1GVTYlRl1kbEZaRl1wRmpuLUZVNiVGXWRsRmJwRl1wRmpuLUZVNiVGXWRsRmlwRl1wRmpuLUZVNiVGXWRsLUYjNipGZm5Gam5GYnFGam5GYnFGaG9GW3BGOUZdcEZqbi1GVTYlRl1kbEZgcUZdcEZqbi1GVTYlRl1kbEZmcUZdcEZqbi1GVTYlRl1kbEZqcUZdcEZqbi1GVTYlRl1kbC1GIzYqRmZuRmpuRmZuRmpuRmJxRmhvRltwRjlGXXBGam4tRlU2JUZdZGxGXnJGXXBGam4tRlU2JUZdZGxGYnJGXXBGam4tRlU2JUZdZGxGZnJGXXBGam4tRlU2JUZdZGwtRiM2KkZkcEZqbkZcc0ZqbkZicUZob0ZbcEY5Rl1wRmpuLUZVNiVGXWRsRmpyRl1wRmpuLUZVNiVGXWRsRmBzRl1wRmpuLUZVNiVGXWRsLUYjNipGZHBGam5GYG9Gam5GYnFGaG9GW3BGOUZdcEZqbi1GVTYlRl1kbEZoc0ZdcEZqbi1GVTYlRl1kbEZcdEZdcEZqbi1GVTYlRl1kbC1GIzYqRmRwRmpuRmJxRmpuRmJxRmhvRltwRjlGXXBGam4tRlU2JUZdZGxGZHRGXXBGam4tRlU2JUZdZGxGaHRGXXBGam4tRlU2JUZdZGwtRiM2KkZkcEZqbkZmbkZqbkZicUZob0ZbcEY5Rl1wRmpuLUZVNiVGXWRsRmB1Rl1wRmpuLUZVNiVGXWRsRmR1Rl1wRmpuLUZVNiVGXWRsLUYjNipGZHBGam5GZHBGam5GYnFGaG9GW3BGOUZdcEZqbi1GVTYlRl1kbEZcdkZdcEZqbi1GVTYlRl1kbEZgdkZdcEZqbi1GVTYlRl1kbC1GIzYqRltxRmpuRmp2RmpuRmJxRmhvRltwRjlGXXBGam4tRlU2JUZdZGxGaHZGXXBGam4tRlU2JUZdZGxGXndGXXBGam4tRlU2JUZdZGwtRiM2KkZbcUZqbkZcc0ZqbkZicUZob0ZbcEY5Rl1wRmpuLUZVNiVGXWRsRmJ3Rl1wRmpuLUZVNiVGXWRsRmZ3Rl1wRmpuLUZVNiVGXWRsLUYjNipGW3FGam5GYG9Gam5GYnFGaG9GW3BGOUZdcEZqbi1GVTYlRl1kbEZqd0ZdcEZqbi1GVTYlRl1kbEZeeEZdcEZqbi1GVTYlRl1kbC1GIzYqRltxRmpuRmJxRmpuRmJxRmhvRltwRjlGXXBGam4tRlU2JUZdZGxGYnhGXXBGam4tRlU2JUZdZGxGZnhGXXBGam4tRlU2JUZdZGwtRiM2KkZbcUZqbkZmbkZqbkZicUZob0ZbcEY5Rl1wRmpuLUZVNiVGXWRsRmp4Rl1wRmpuLUZVNiVGXWRsRl55Rl1wRmpuLUZVNiVGXWRsLUYjNipGW3FGam5GZHBGam5GYnFGaG9GW3BGOUZdcEZqbi1GVTYlRl1kbEZieUZdcEZqbi1GVTYlRl1kbEZmeUZdcEZqbi1GVTYlRl1kbC1GIzYqRltxRmpuRltxRmpuRmJxRmhvRltwRjlGXXBGam4tRlU2JUZdZGxGanlGXXBGam4tRlU2JUZdZGxGXnpGXXBGam4tRlU2JUZdZGwtRiM2KkZkekZqbkZnekZqbkZicUZob0ZbcEY5Rl1wRmpuLUZVNiVGXWRsRmJ6Rl1wRmpuLUZVNiVGXWRsLUYjNipGZHpGam5GanZGam5GYnFGaG9GW3BGOUZdcEZqbi1GVTYlRl1kbEZfW2xGXXBGam4tRlU2JUZdZGwtRiM2KkZkekZqbkZcc0ZqbkZicUZob0ZbcEY5Rl1wRmpuLUZVNiVGXWRsRmdbbEZdcEZqbi1GVTYlRl1kbC1GIzYqRmR6RmpuRmBvRmpuRmJxRmhvRltwRjlGXXBGam4tRlU2JUZdZGxGX1xsRl1wRmpuLUZVNiVGXWRsLUYjNipGZHpGam5GYnFGam5GYnFGaG9GW3BGOUZdcEZqbi1GVTYlRl1kbEZnXGxGXXBGam4tRlU2JUZdZGwtRiM2KkZkekZqbkZmbkZqbkZicUZob0ZbcEY5Rl1wRmpuLUZVNiVGXWRsRl9dbEZdcEZqbi1GVTYlRl1kbC1GIzYqRmR6RmpuRmRwRmpuRmJxRmhvRltwRjlGXXBGam4tRlU2JUZdZGxGZ11sRl1wRmpuLUZVNiVGXWRsLUYjNipGZHpGam5GW3FGam5GYnFGaG9GW3BGOUZdcEZqbi1GVTYlRl1kbEZfXmxGXXBGam4tRlU2JUZdZGwtRiM2KkZkekZqbkZkekZqbkZicUZob0ZbcEY5Rl1wRmpuLUZVNiVGXWRsRmdebEZdcEZqbi1GVTYlRl1kbC1GIzYqRmFfbEZqbkZnekZqbkZicUZob0ZbcEY5Rl1wRmpuLUZVNiVGXWRsRl9fbEZdcEZqbi1GVTYlRl1kbC1GIzYqRmFfbEZqbkZqdkZqbkZicUZob0ZbcEY5Rl1wRmpuLUZVNiVGXWRsRmZfbEZdcEZqbi1GVTYlRl1kbC1GIzYqRmFfbEZqbkZcc0ZqbkZicUZob0ZbcEY5Rl1wRmpuLUZVNiVGXWRsRmpfbEZdcEZqbi1GVTYlRl1kbC1GIzYqRmFfbEZqbkZgb0ZqbkZicUZob0ZbcEY5Rl1wRmpuLUZVNiVGXWRsRl5gbEZdcEZqbi1GVTYlRl1kbC1GIzYqRmFfbEZqbkZicUZqbkZicUZob0ZbcEY5Rl1wRmpuLUZVNiVGXWRsRmJgbEZdcEZqbi1GVTYlRl1kbC1GIzYqRmFfbEZqbkZmbkZqbkZicUZob0ZbcEY5Rl1wRmpuLUZVNiVGXWRsRmZgbEZdcEZqbi1GVTYlRl1kbC1GIzYqRmFfbEZqbkZkcEZqbkZicUZob0ZbcEY5Rl1wRmpuLUZVNiVGXWRsRmpgbEZdcEZqbi1GVTYlRl1kbC1GIzYqRmFfbEZqbkZbcUZqbkZicUZob0ZbcEY5Rl1wRmpuLUZVNiVGXWRsRl5hbEZdcEZqbi1GVTYlRl1kbC1GIzYqRmFfbEZqbkZkekZqbkZicUZob0ZbcEY5Rl1wRmpuLUZVNiVGXWRsRmJhbEZdcEZqbi1GVTYlRl1kbC1GIzYqRmhhbEZqbkZnekZqbkZicUZob0ZbcEY5Rl1wRmpuLUZVNiVGXWRsLUYjNipGaGFsRmpuRmp2RmpuRmJxRmhvRltwRjlGXXBGam4tRlU2JUZdZGwtRiM2KkZoYWxGam5GXHNGam5GYnFGaG9GW3BGOUZdcEZqbi1GVTYlRl1kbC1GIzYqRmhhbEZqbkZgb0ZqbkZicUZob0ZbcEY5Rl1wRmpuLUZVNiVGXWRsLUYjNipGaGFsRmpuRmJxRmpuRmJxRmhvRltwRjlGXXBGam4tRlU2JUZdZGwtRiM2KkZoYWxGam5GZm5Gam5GYnFGaG9GW3BGOUZdcEZqbi1GVTYlRl1kbC1GIzYqRmhhbEZqbkZkcEZqbkZicUZob0ZbcEY5Rl1wRmpuLUZVNiVGXWRsLUYjNipGaGFsRmpuRltxRmpuRmJxRmhvRltwRjlGXXBGam4tRlU2JUZdZGwtRiM2KkZoYWxGam5GZHpGam5GYnFGaG9GW3BGOUZdcEZob0ZbcEY5RjkvJSVvcGVuR1EifGZyRicvJSZjbG9zZUdRInxockYnRmhvRltwRjk=">PGN1JkkiU0c2IjYlIiIiISIiRicmRiQ2JUYnRigiIiMmRiQ2JUYnRigiIiQmRiQ2JUYnIiIhRicmRiQ2JUYnRjFGKyZGJDYlRidGMUYuJkYkNiVGJ0YnRicmRiQ2JUYnRidGKyZGJDYlRidGJ0YuJkYkNiVGKyEiI0YnJkYkNiVGK0Y+RismRiQ2JUYrRj5GLiZGJDYlRitGKEYnJkYkNiVGK0YoRismRiQ2JUYrRihGLiZGJDYlRitGMUYnJkYkNiVGK0YxRismRiQ2JUYrRjFGLiZGJDYlRitGJ0YnJkYkNiVGK0YnRismRiQ2JUYrRidGLiZGJDYlRitGK0YnJkYkNiVGK0YrRismRiQ2JUYrRitGLiZGJDYlRi4hIiRGJyZGJDYlRi5GZ25GKyZGJDYlRi5GPkYnJkYkNiVGLkY+RismRiQ2JUYuRihGJyZGJDYlRi5GKEYrJkYkNiVGLkYxRicmRiQ2JUYuRjFGKyZGJDYlRi5GJ0YnJkYkNiVGLkYnRismRiQ2JUYuRitGJyZGJDYlRi5GK0YrJkYkNiVGLkYuRicmRiQ2JUYuRi5GKyZGJDYlIiIlISIlRicmRiQ2JUZkcEZlcEYrJkYkNiVGZHBGZ25GJyZGJDYlRmRwRmduRismRiQ2JUZkcEY+RicmRiQ2JUZkcEY+RismRiQ2JUZkcEYoRicmRiQ2JUZkcEYoRismRiQ2JUZkcEYxRicmRiQ2JUZkcEYxRismRiQ2JUZkcEYnRicmRiQ2JUZkcEYnRismRiQ2JUZkcEYrRicmRiQ2JUZkcEYrRismRiQ2JUZkcEYuRicmRiQ2JUZkcEYuRismRiQ2JUZkcEZkcEYnJkYkNiVGZHBGZHBGKyZGJDYlIiImRmVwRicmRiQ2JUZqckZnbkYnJkYkNiVGanJGPkYnJkYkNiVGanJGKEYnJkYkNiVGanJGMUYnJkYkNiVGanJGJ0YnJkYkNiVGanJGK0YnJkYkNiVGanJGLkYnJkYkNiVGanJGZHBGJyZGJDYlIiInRmVwRicmRiQ2JUZddEZnbkYnJkYkNiVGXXRGPkYnJkYkNiVGXXRGKEYnJkYkNiVGXXRGMUYnJkYkNiVGXXRGJ0YnJkYkNiVGXXRGK0YnJkYkNiVGXXRGLkYnJkYkNiVGXXRGZHBGJyZJIlRHRiU2JUYnRihGMSZGX3VGJiZGX3VGKiZGX3VGLSZGX3U2JUYnRjFGMSZGX3VGMCZGX3VGMyZGX3VGNSZGX3U2JUYnRidGMSZGX3VGNyZGX3VGOSZGX3VGOyZGX3U2JUYrRj5GMSZGX3VGPSZGX3VGQCZGX3U2JUYrRihGMSZGX3VGRCZGX3VGRiZGX3U2JUYrRjFGMSZGX3VGSiZGX3VGTCZGX3U2JUYrRidGMSZGX3VGUCZGX3VGUiZGX3U2JUYrRitGMSZGX3VGViZGX3VGWCZGX3U2JUYuRmduRjEmRl91RmZuJkZfdUZpbiZGX3U2JUYuRj5GMSZGX3VGW28mRl91Rl1vJkZfdTYlRi5GKEYxJkZfdUZfbyZGX3VGYW8mRl91NiVGLkYxRjEmRl91RmNvJkZfdUZlbyZGX3U2JUYuRidGMSZGX3VGZ28mRl91RmlvJkZfdTYlRi5GK0YxJkZfdUZbcCZGX3VGXXAmRl91NiVGLkYuRjEmRl91Rl9wJkZfdUZhcCZGX3U2JUZkcEZlcEYxJkZfdUZjcCZGX3U2JUZkcEZnbkYxJkZfdUZpcCZGX3U2JUZkcEY+RjEmRl91Rl1xJkZfdTYlRmRwRihGMSZGX3VGYXEmRl91NiVGZHBGMUYxJkZfdUZlcSZGX3U2JUZkcEYnRjEmRl91RmlxJkZfdTYlRmRwRitGMSZGX3VGXXImRl91NiVGZHBGLkYxJkZfdUZhciZGX3U2JUZkcEZkcEYxJkZfdUZlciZGX3U2JUZqckZlcEYxJkZfdUZpciZGX3U2JUZqckZnbkYxJkZfdUZccyZGX3U2JUZqckY+RjEmRl91Rl5zJkZfdTYlRmpyRihGMSZGX3VGYHMmRl91NiVGanJGMUYxJkZfdUZicyZGX3U2JUZqckYnRjEmRl91RmRzJkZfdTYlRmpyRitGMSZGX3VGZnMmRl91NiVGanJGLkYxJkZfdUZocyZGX3U2JUZqckZkcEYxJkZfdUZqcyZGX3U2JUZddEZlcEYxJkZfdTYlRl10RmduRjEmRl91NiVGXXRGPkYxJkZfdTYlRl10RihGMSZGX3U2JUZddEYxRjEmRl91NiVGXXRGJ0YxJkZfdTYlRl10RitGMSZGX3U2JUZddEYuRjEmRl91NiVGXXRGZHBGMQ==</Equation></Text-field>
</Output>
</Group></Presentation-Block><Presentation-Block>
<Group view="code" hide-input="false" hide-output="false" labelreference="L7244" drawlabel="true">
<Input><Text-field prompt="&gt; " style="Maple Input" layout="Normal">simplify(MapToBasis(coeff(u_cart, S[2,-2,2], 1), spherical[r,theta,phi]));</Text-field>
</Input>
<Output><Text-field style="2D Output" layout="Maple Output"><Equation executable="false" style="2D Output" display="LUkobWFjdGlvbkc2Iy9JK21vZHVsZW5hbWVHNiJJLFR5cGVzZXR0aW5nR0koX3N5c2xpYkdGJzYlLUklbXJvd0dGJDYrLUYsNictSShtZmVuY2VkR0YkNiQtRiw2LC1GMTYkLUYsNiktSSNtb0dGJDYtUSomdW1pbnVzMDtGJy8lLG1hdGh2YXJpYW50R1Enbm9ybWFsRicvJSZmZW5jZUdRJmZhbHNlRicvJSpzZXBhcmF0b3JHRkIvJSlzdHJldGNoeUdGQi8lKnN5bW1ldHJpY0dGQi8lKGxhcmdlb3BHRkIvJS5tb3ZhYmxlbGltaXRzR0ZCLyUnYWNjZW50R0ZCLyUnbHNwYWNlR1EsMC4yMjIyMjIyZW1GJy8lJ3JzcGFjZUdGUS1GLDYmLUkjbW5HRiQ2JFEjMzlGJ0Y9LUY6Ni1RMSZJbnZpc2libGVUaW1lcztGJ0Y9RkBGQ0ZFRkdGSUZLRk0vRlBRJjAuMGVtRicvRlNGaG4tSSVtc3VwR0YkNiUtSSNtaUdGJDYlUSJyRicvJSdpdGFsaWNHUSV0cnVlRicvRj5RJ2l0YWxpY0YnLUZXNiRRIjVGJ0Y9LyUxc3VwZXJzY3JpcHRzaGlmdEdRIjBGJ0Y9LUY6Ni1RIitGJ0Y9RkBGQ0ZFRkdGSUZLRk1GT0ZSLUYsNiYtRlc2JFEjNjBGJ0Y9RlotRltvNiVGXW8tRlc2JFEiM0YnRj1GaW9GPS1GOjYtUSgmbWludXM7RidGPUZARkNGRUZHRklGS0ZNRk9GUi1GLDYmLUZXNiRRIzIxRidGPUZaRl1vRj1GPUY9RlotRiw2KC1GXm82JVEkc2luRicvRmJvRkJGPS1GOjYtUTAmQXBwbHlGdW5jdGlvbjtGJ0Y9RkBGQ0ZFRkdGSUZLRk1GZ25GaW4tRjE2JC1GLDYmLUZebzYlUScmIzk2NjtGJ0ZmcUY9LyUrZm9yZWdyb3VuZEdRKFswLDAsMF1GJy8lKXJlYWRvbmx5R0ZCRj1GPUZhckZkckY9RlotRiw2KC1GXm82JVEkY29zRidGZnFGPUZncUZqcUZhckZkckY9RlotRltvNiUtRiw2KEZjcUZncS1GMTYkLUYsNiYtRl5vNiVRJyYjOTUyO0YnRmZxRj1GYXJGZHJGPUY9RmFyRmRyRj0tRlc2JFEiMkYnRj1GaW9GWi1JJm1zcXJ0R0YkNiNGZnBGPUY9LUklbXN1YkdGJDYlLUkmbW92ZXJHRiQ2JS1GXm82JVEiZUYnRmFvRmRvLUY6Ni1RIl9GJ0Y9RkBGQ0ZFRkdGSUZLRk0vRlBRLDAuMTExMTExMWVtRicvRlNGaXRGTUZdby8lL3N1YnNjcmlwdHNoaWZ0R0ZbcEZhckZkckY9RlxwLUYsNictRjE2JC1GLDYuLUYxNiQtRiw2KUY5LUYsNiYtRlc2JFEjOTFGJ0Y9RlpGam5GPUZccC1GLDYmLUZXNiRRJDEwMEYnRj1GWkZkcEY9RmlwRlxxRj1GPUZaRmFxRlpGZnJGWkZdc0ZaLUYsNihGaHJGZ3FGX3NGYXJGZHJGPUZaRmlzRj1GPS1GXXQ2JUZfdEZjc0ZbdUZhckZkckY9RmlwLUYsNictRiw2KC1JJm1mcmFjR0YkNigtRlc2JFEiMUYnRj1GZnMvJS5saW5ldGhpY2tuZXNzR0Zedy8lK2Rlbm9tYWxpZ25HUSdjZW50ZXJGJy8lKW51bWFsaWduR0Zjdy8lKWJldmVsbGVkR0ZCRlotRiw2LEZpc0ZaRl1vRlpGXXNGWi1GMTYkLUYsNigtRiw2JkZpdUZaLUZbbzYlRl1vLUZXNiRRIjRGJ0Y9RmlvRj1GaXAtRiw2JkZedkZaLUZbbzYlRl1vRmZzRmlvRj1GXHBGXnFGPUY9RlotRjE2JC1GLDYmLUYsNiZGZnNGWi1GW282JUZmckZmc0Zpb0Y9RmlwRlx3Rj1GPUY9RmFyRmRyRj0tRl10NiVGX3RGXnJGW3VGYXJGZHJGPUZhckZkckY9L0krbXNlbWFudGljc0dGJFEqQ29sVmVjdG9yRicvJSthY3Rpb250eXBlR1EucnRhYmxlYWRkcmVzc0YnLyUpcnRhYmxlaWRHUTUxODQ0Njg4MzczMzk4MjUxMDY3OEYn">LSZJJ1ZlY3Rvckc2JCUqcHJvdGVjdGVkR0koX3N5c2xpYkc2IjYjSSdjb2x1bW5HRig2Iy9JJCVpZEdGKCI1eTFeIylSdCQpb1c9</Equation></Text-field>
</Output>
</Group>
<Group view="code" hide-output="false" labelreference="L7259" drawlabel="true">
<Input><Text-field prompt="&gt; " style="Heading 1" executable="true" layout="Heading 1"><Font executable="true"># Compute lhs of magnetostrophic equation</Font></Text-field>
</Input>
</Group>
<Group view="code" hide-output="false" labelreference="L7223" drawlabel="true">
<Input><Text-field prompt="&gt; " style="Maple Input" layout="Normal"># slaved equation is Omega cross u = -div(p) + curl(B) cross B</Text-field>
</Input>
</Group>
<Group view="code" hide-input="false" hide-output="false" labelreference="L7231" drawlabel="true">
<Input><Text-field prompt="&gt; " style="Maple Input" layout="Normal">Omega_vec := VectorField([0,0,1]);  # rotation vector in cartesian coordinates</Text-field>
</Input>
<Output><Text-field style="2D Output" layout="Maple Output"><Equation executable="false" style="2D Output" display="LUklbXJvd0c2Iy9JK21vZHVsZW5hbWVHNiJJLFR5cGVzZXR0aW5nR0koX3N5c2xpYkdGJzYoLUkjbWlHRiQ2JVEqT21lZ2FfdmVjRicvJSdpdGFsaWNHUSV0cnVlRicvJSxtYXRodmFyaWFudEdRJ2l0YWxpY0YnLUkjbW9HRiQ2LVEqfiYjODc4ODt+RicvRjNRJ25vcm1hbEYnLyUmZmVuY2VHUSZmYWxzZUYnLyUqc2VwYXJhdG9yR0Y9LyUpc3RyZXRjaHlHRj0vJSpzeW1tZXRyaWNHRj0vJShsYXJnZW9wR0Y9LyUubW92YWJsZWxpbWl0c0dGPS8lJ2FjY2VudEdGPS8lJ2xzcGFjZUdRJjAuMGVtRicvJSdyc3BhY2VHRkwtSShtYWN0aW9uR0YkNiUtRiM2Jy1GIzYmLUklbXN1YkdGJDYlLUkmbW92ZXJHRiQ2JS1GLDYlUSJlRidGL0YyLUY2Ni1RIl9GJ0Y5RjtGPkZARkJGREZGRkgvRktRLDAuMTExMTExMWVtRicvRk5GXW9GSC1GLDYlUSJ6RidGL0YyLyUvc3Vic2NyaXB0c2hpZnRHUSIwRicvJStmb3JlZ3JvdW5kR1EoWzAsMCwwXUYnLyUpcmVhZG9ubHlHRj1GOUZlb0Zob0Y5L0krbXNlbWFudGljc0dGJFEqQ29sVmVjdG9yRicvJSthY3Rpb250eXBlR1EucnRhYmxlYWRkcmVzc0YnLyUpcnRhYmxlaWRHUTUxODQ0Njg4MzczMzk4MjUxMDgxNEYnRmVvRmhvRjk=">LUklbXJvd0c2Iy9JK21vZHVsZW5hbWVHNiJJLFR5cGVzZXR0aW5nR0koX3N5c2xpYkdGJzYoLUkjbWlHRiQ2JVEqT21lZ2FfdmVjRicvJSdpdGFsaWNHUSV0cnVlRicvJSxtYXRodmFyaWFudEdRJ2l0YWxpY0YnLUkjbW9HRiQ2LVEqfiYjODc4ODt+RicvRjNRJ25vcm1hbEYnLyUmZmVuY2VHUSZmYWxzZUYnLyUqc2VwYXJhdG9yR0Y9LyUpc3RyZXRjaHlHRj0vJSpzeW1tZXRyaWNHRj0vJShsYXJnZW9wR0Y9LyUubW92YWJsZWxpbWl0c0dGPS8lJ2FjY2VudEdGPS8lJ2xzcGFjZUdRJjAuMGVtRicvJSdyc3BhY2VHRkwtSShtYWN0aW9uR0YkNiUtRiM2Jy1GIzYmLUklbXN1YkdGJDYlLUkmbW92ZXJHRiQ2JS1GLDYlUSJlRidGL0YyLUY2Ni1RIl9GJ0Y5RjtGPkZARkJGREZGRkgvRktRLDAuMTExMTExMWVtRicvRk5GXW9GSC1GLDYlUSJ6RidGL0YyLyUvc3Vic2NyaXB0c2hpZnRHUSIwRicvJStmb3JlZ3JvdW5kR1EoWzAsMCwwXUYnLyUpcmVhZG9ubHlHRj1GOUZlb0Zob0Y5L0krbXNlbWFudGljc0dGJFEqQ29sVmVjdG9yRicvJSthY3Rpb250eXBlR1EucnRhYmxlYWRkcmVzc0YnLyUpcnRhYmxlaWRHUTUxODQ0Njg4MzczMzk4MjUxMDgxNEYnRmVvRmhvRjk=</Equation></Text-field>
</Output>
</Group>
<Group view="code" hide-output="false" labelreference="L7218" drawlabel="true">
<Input><Text-field prompt="&gt; " style="Maple Input" layout="Normal">LHS := CrossProduct(Omega_vec, u_cart):</Text-field>
</Input>
</Group>
<Group view="code" hide-output="false" labelreference="L7226" drawlabel="true">
<Input><Text-field prompt="&gt; " style="Maple Input" layout="Normal"></Text-field>
</Input>
</Group>
<Group view="code" hide-output="false" labelreference="L7264" drawlabel="true">
<Input><Text-field prompt="&gt; " style="Heading 1" executable="true" layout="Heading 1"><Font executable="true"># Solve magnetostrophic equation for basis coefficients</Font></Text-field>
</Input>
</Group></Presentation-Block><Presentation-Block>
<Group view="code" hide-output="false" labelreference="L7265" drawlabel="true">
<Input><Text-field prompt="&gt; " style="Maple Input" layout="Normal"># take the curl of slaved equation; pressure drops out</Text-field>
</Input>
</Group></Presentation-Block><Presentation-Block>
<Group view="code" hide-input="false" hide-output="false" labelreference="L7213" drawlabel="true">
<Input><Text-field prompt="&gt; " style="Maple Input" layout="Normal">eqn := simplify(Curl(LHS - RHS));</Text-field>
</Input>
<Output><Text-field style="2D Output" layout="Maple Output"><Equation executable="false" style="2D Output" display="LUklbXJvd0c2Iy9JK21vZHVsZW5hbWVHNiJJLFR5cGVzZXR0aW5nR0koX3N5c2xpYkdGJzYoLUkjbWlHRiQ2JVEkZXFuRicvJSdpdGFsaWNHUSV0cnVlRicvJSxtYXRodmFyaWFudEdRJ2l0YWxpY0YnLUkjbW9HRiQ2LVEqfiYjODc4ODt+RicvRjNRJ25vcm1hbEYnLyUmZmVuY2VHUSZmYWxzZUYnLyUqc2VwYXJhdG9yR0Y9LyUpc3RyZXRjaHlHRj0vJSpzeW1tZXRyaWNHRj0vJShsYXJnZW9wR0Y9LyUubW92YWJsZWxpbWl0c0dGPS8lJ2FjY2VudEdGPS8lJ2xzcGFjZUdRJjAuMGVtRicvJSdyc3BhY2VHRkwtSShtYWN0aW9uR0YkNiUtRiM2Ky1GIzYnLUkobWZlbmNlZEdGJDYkLUYjNlQtRiM2KC1JJm1mcmFjR0YkNigtSSNtbkdGJDYkUSQxMDVGJ0Y5LUZbbzYkUSMxNkYnRjkvJS5saW5ldGhpY2tuZXNzR1EiMUYnLyUrZGVub21hbGlnbkdRJ2NlbnRlckYnLyUpbnVtYWxpZ25HRmZvLyUpYmV2ZWxsZWRHRj0tRjY2LVExJkludmlzaWJsZVRpbWVzO0YnRjlGO0Y+RkBGQkZERkZGSEZKRk0tRiM2JC1JJW1zdWJHRiQ2JS1GLDYlUSJURidGL0YyLUYjNiotRltvNiRGY29GOS1GNjYtUSIsRidGOUY7L0Y/RjFGQEZCRkRGRkZIRkovRk5RLDAuMzMzMzMzM2VtRictRiM2JS1GNjYtUSomdW1pbnVzMDtGJ0Y5RjtGPkZARkJGREZGRkgvRktRLDAuMjIyMjIyMmVtRicvRk5GZnFGaHBGOUZqcC1GW282JFEiM0YnRjkvJStmb3JlZ3JvdW5kR1EoWzAsMCwwXUYnLyUpcmVhZG9ubHlHRj1GOS8lL3N1YnNjcmlwdHNoaWZ0R1EiMEYnRjlGW3JGXnJGOS1GNjYtUSIrRidGOUY7Rj5GQEZCRkRGRkZIRmVxRmdxLUYjNigtRltvNiRRJTExNzBGJ0Y5RltwLUklbXN1cEdGJDYlLUYsNiVRInpGJ0YvRjItRltvNiRRIjVGJ0Y5LyUxc3VwZXJzY3JpcHRzaGlmdEdGYnJGW3AtRmFwNiUtRiw2JVEiU0YnRi9GMi1GIzYqRmhwRmpwRmhwRmpwRmhxRltyRl5yRjlGYHJGOS1GNjYtUSgmbWludXM7RidGOUY7Rj5GQEZCRkRGRkZIRmVxRmdxLUYjNigtRmhuNigtRltvNiRRIzM1RidGOS1GW282JFEiOEYnRjlGYW9GZG9GZ29GaW9GW3AtRiM2JC1GYXA2JUZjcC1GIzYqRmhwRmpwRmBxRmpwLUZbbzYkUSIyRidGOUZbckZeckY5RmByRjlGW3JGXnJGOUZjci1GIzYoLUZobjYoRmFzRmB1RmFvRmRvRmdvRmlvRltwLUYjNiQtRmFwNiVGY3AtRiM2KkZocEZqcEZgcUZqcEZocEZbckZeckY5RmByRjlGW3JGXnJGOUZddC1GYXA2JUZjcC1GIzYqRmhwRmpwRmBxRmpwLUZbbzYkRmJyRjlGW3JGXnJGOUZgckZjci1GIzYoLUZobjYoRmhwLUZbbzYkUSQ0MTZGJ0Y5RmFvRmRvRmdvRmlvRltwLUYjNiYtRlc2JC1GIzY0LUYjNiYtRlc2JC1GIzZBRmJxLUYjNiotRltvNiRRJTI1NzRGJ0Y5RltwLUkmbXNxcnRHRiQ2Iy1GW282JFEiN0YnRjlGW3AtRlc2JC1GIzYwLUYjNiYtRlxzNiUtRiw2JVEieEYnRi9GMi1GW282JFEiNkYnRjlGZHNGW3AtRmFwNiVGaHMtRiM2KkZceUZqcEZocUZqcEZocEZbckZeckY5RmByRjlGY3ItRiM2Ji1GVzYkLUYjNigtRiM2KC1GaG42KEZocC1GW282JFEjOTlGJ0Y5RmFvRmRvRmdvRmlvRltwLUYjNiQtRmFwNiVGY3AtRiM2KkZceUZqcC1GIzYlRmJxRmB1RjlGanBGYXZGW3JGXnJGOUZgckY5RltyRl5yRjlGY3ItRiM2KC1GaG42KC1GW282JFEjMjRGJ0Y5LUZbbzYkUSMxMUYnRjlGYW9GZG9GZ29GaW9GW3AtRiM2Ji1GYXA2JUZocy1GIzYqRlx5RmpwLUYjNiVGYnFGaHFGOUZqcEZocEZbckZeckY5RmByRltwLUYsNiVRInlGJ0YvRjJGOUZbckZeckY5RmNyLUYjNigtRmhuNigtRltvNiRRIzEwRidGOUZocUZhb0Zkb0Znb0Zpb0ZbcC1GIzYmLUZhcDYlRmhzLUYjNipGXHlGanBGYHVGanBGaHBGW3JGXnJGOUZgckZbcEZec0Y5RltyRl5yRjlGOUY5RltwLUZcczYlRml4RmFzRmRzRjlGY3ItRiM2Ji1GVzYkLUYjNiwtRiM2KC1GaG42KEZhc0ZfW2xGYW9GZG9GZ29GaW9GW3AtRiM2JkZfeUZbcC1GXHM2JUZqW2xGYHVGZHNGOUZbckZeckY5RmNyLUYjNiYtRlc2JC1GIzYmLUYjNigtRmhuNigtRltvNiRRJDEzMEYnRjktRltvNiRRIzMzRidGOUZhb0Zkb0Znb0Zpb0ZbcC1GIzYmLUZhcDYlRmhzLUYjNipGXHlGanBGZnpGanBGaHBGW3JGXnJGOUZgckZbcEZec0Y5RltyRl5yRjlGY3ItRiM2KC1GaG42KC1GW282JFEjMTdGJ0Y5Rl16RmFvRmRvRmdvRmlvRltwLUYjNiQtRmFwNiVGY3AtRiM2KkZceUZqcEZgdUZqcEZhdkZbckZeckY5RmByRjlGW3JGXnJGOUY5RjlGW3BGaltsRjlGXXQtRiM2KC1GaG42KEZkdEZnXmxGYW9GZG9GZ29GaW9GW3AtRiM2JEZfeUY5RltyRl5yRjlGY3ItRiM2KEZkXWxGW3AtRiM2JkZfeUZbcC1GXHM2JUZec0ZgdUZkc0Y5RltyRl5yRjlGXXQtRiM2KC1GaG42KEZgdUZfW2xGYW9GZG9GZ29GaW9GW3AtRiM2JkZec0ZbcC1GYXA2JUZjcC1GIzYqRlx5RmpwRmhbbEZqcEZhdkZbckZeckY5RmByRjlGW3JGXnJGOUY5RjlGW3AtRlxzNiVGaXgtRltvNiRRIjRGJ0Y5RmRzRjlGY3ItRiM2Ji1GVzYkLUYjNiotRiM2KC1GaG42KC1GW282JFEjNDBGJ0Y5Rl9bbEZhb0Zkb0Znb0Zpb0ZbcC1GIzYmRmRbbEZbcC1GXHM2JUZqW2xGaHFGZHNGOUZbckZeckY5RmNyLUYjNiYtRlc2JC1GIzYmLUYjNigtRmhuNigtRltvNiRRIzYwRidGOUZfW2xGYW9GZG9GZ29GaW9GW3BGZFxsRltyRl5yRjlGY3ItRiM2KC1GaG42KC1GW282JFEjMzhGJ0Y5Rl16RmFvRmRvRmdvRmlvRltwRmB6RltyRl5yRjlGOUY5RltwRmhdbEY5RmNyLUYjNiYtRlc2JC1GIzYoLUYjNihGYWNsRltwLUYjNiZGZFtsRltwRmdgbEY5RltyRl5yRjlGXXQtRiM2KC1GaG42KEZndEZnXmxGYW9GZG9GZ29GaW9GW3AtRiM2JkZec0ZbcC1GYXA2JUZjcC1GIzYqRlx5RmpwRmhxRmpwRmF2RltyRl5yRjlGYHJGOUZbckZeckY5Rl10LUYjNigtRmhuNigtRltvNiRRIzI4RidGOUZfW2xGYW9GZG9GZ29GaW9GW3AtRiM2JEZkW2xGOUZbckZeckY5RjlGOUZbcEZqW2xGOUZjci1GIzYoLUZobjYoLUZbbzYkUSQzMjBGJ0Y5RmdebEZhb0Zkb0Znb0Zpb0ZbcC1GIzYmLUZXNiQtRiM2KC1GIzYmRmZcbEZbcEZnYGxGOUZddC1GIzYoLUZobjYoRmhwLUZbbzYkUSMyMEYnRjlGYW9GZG9GZ29GaW9GW3AtRiM2JkZec0ZbcEZiekY5RltyRl5yRjlGXXQtRiM2KC1GaG42KEZeeC1GW282JFEjMTVGJ0Y5RmFvRmRvRmdvRmlvRltwLUYjNiRGZlxsRjlGW3JGXnJGOUY5RjlGW3BGXnNGOUZbckZeckY5RjlGOUZbcC1GXHM2JUZpeEZocUZkc0Y5RmNyLUYjNiYtRlc2JC1GIzYtRmJxLUYjNigtRmhuNihGZmdsRl9bbEZhb0Zkb0Znb0Zpb0ZbcC1GIzYmRl95RltwLUZcczYlRmpbbEZlYWxGZHNGOUZbckZeckY5RmNyLUYjNiYtRlc2JC1GIzYmLUYjNigtRmhuNihGXWdsRmhxRmFvRmRvRmdvRmlvRltwRmpebEZbckZeckY5Rl10LUYjNigtRmhuNihGYHVGXXpGYW9GZG9GZ29GaW9GW3BGZ19sRltyRl5yRjlGOUY5RltwRmdibEY5RmNyLUYjNiYtRlc2JC1GIzYpRmJxLUYjNigtRmhuNigtRltvNiRRJDE1MEYnRjlGX1tsRmFvRmRvRmdvRmlvRltwRmVgbEZbckZeckY5Rl10LUYjNigtRmhuNihGXWdsRl9bbEZhb0Zkb0Znb0Zpb0ZbcEZdYWxGW3JGXnJGOUZjci1GIzYoLUZobjYoLUZbbzYkUSMxNEYnRjlGX1tsRmFvRmRvRmdvRmlvRltwRmFgbEZbckZeckY5RjlGOUZbcEZoXWxGOUZjci1GIzYoLUZobjYoLUZbbzYkUSQ2NDBGJ0Y5RmdebEZhb0Zkb0Znb0Zpb0ZbcC1GIzYoLUZXNiQtRiM2KC1GIzYmRlxfbEZbcEZnYGxGOUZddC1GIzYoRltnbEZbcC1GIzYmRl5zRltwRmlfbEY5RltyRl5yRjlGXXQtRiM2KC1GaG42KEZeeEZdZ2xGYW9GZG9GZ29GaW9GW3AtRiM2JEZcX2xGOUZbckZeckY5RjlGOUZbcEZec0ZbcEZqW2xGOUZbckZeckY5Rl10LUYjNigtRmhuNigtRltvNiRRJDEyMEYnRjlGX1tsRmFvRmRvRmdvRmlvRltwLUYjNiYtRlc2JC1GIzYoRmVgbEZddC1GIzYoLUZobjYoRmVhbC1GW282JFEjNDVGJ0Y5RmFvRmRvRmdvRmlvRltwRl1hbEZbckZeckY5Rl10LUYjNihGZGdsRltwRmFgbEZbckZeckY5RjlGOUZbcEZnYGxGOUZbckZeckY5RjlGOUZbcC1GXHM2JUZpeEZgdUZkc0Y5RmNyLUYjNiYtRlc2JC1GIzYuLUYjNigtRmhuNihGXm9GX1tsRmFvRmRvRmdvRmlvRltwLUYjNiZGZFtsRltwLUZcczYlRmpbbEZhc0Zkc0Y5RltyRl5yRjlGY3ItRiM2Ji1GVzYkLUYjNiYtRiM2KC1GaG42KC1GW282JFEjNzBGJ0Y5RmdebEZhb0Zkb0Znb0Zpb0ZbcEZkXGxGW3JGXnJGOUZjci1GIzYoLUZobjYoLUZbbzYkUSMzN0YnRjlGXXpGYW9GZG9GZ29GaW9GW3BGYHpGW3JGXnJGOUY5RjlGW3BGaWhsRjlGY3ItRiM2Ji1GVzYkLUYjNilGYnEtRiM2KC1GaG42KC1GW282JFEkMTQwRidGOUZfW2xGYW9GZG9GZ29GaW9GW3BGZWRsRltyRl5yRjlGY3ItRiM2KEZqekZbcEZbZWxGW3JGXnJGOUZddC1GIzYoLUZobjYoRmVlbEZnXmxGYW9GZG9GZ29GaW9GW3BGaGVsRltyRl5yRjlGOUY5RltwRmdibEY5Rl10LUYjNihGXGZsRltwLUYjNigtRlc2JC1GIzYmRmRcbEZjci1GIzYoRmZcbUZbcEZgekZbckZeckY5RjlGOUZbcEZnYGxGW3BGaF1sRjlGW3JGXnJGOUZddC1GIzYoLUZobjYoLUZbbzYkUSQyNDBGJ0Y5Rl9bbEZhb0Zkb0Znb0Zpb0ZbcC1GIzYoLUZXNiQtRiM2KEZlZGxGY3ItRiM2KEZpXW1GW3BGW2VsRltyRl5yRjlGXXQtRiM2KEZkZ2xGW3BGaGVsRltyRl5yRjlGOUY5RltwRmdgbEZbcEZqW2xGOUZbckZeckY5Rl10LUYjNigtRmhuNigtRltvNiRRIzk2RidGOUZfW2xGYW9GZG9GZ29GaW9GW3AtRiM2Ji1GVzYkLUYjNihGZ2ZsRl10LUYjNigtRmhuNihGYXMtRltvNiRRIzU0RidGOUZhb0Zkb0Znb0Zpb0ZbcEZgZ2xGW3JGXnJGOUZddC1GIzYoLUZobjYoRl5bbS1GW282JFEjMjdGJ0Y5RmFvRmRvRmdvRmlvRltwRmlnbEZbckZeckY5RjlGOUZbcC1GXHM2JUZec0ZocUZkc0Y5RltyRl5yRjlGOUY5RltwRml4RjlGY3ItRiM2KC1GaG42KC1GW282JFEjMzBGJ0Y5Rl9bbEZhb0Zkb0Znb0Zpb0ZbcC1GIzYmRmpbbEZbcC1GVzYkLUYjNi9GYnEtRiM2KC1GaG42KEZocUZhXGxGYW9GZG9GZ29GaW9GW3AtRiM2JkZfeUZbcEZeX21GOUZbckZeckY5RmNyLUYjNiYtRlc2JC1GIzYmRmpebEZddC1GIzYoLUZobjYoLUZbbzYkUSMxOUYnRjktRltvNiRRJDI3MEYnRjlGYW9GZG9GZ29GaW9GW3BGZ19sRltyRl5yRjlGOUY5RltwRmlobEY5RmNyLUYjNiYtRlc2JC1GIzYoLUYjNigtRmhuNihGaHFGYHVGYW9GZG9GZ29GaW9GW3BGZWBsRltyRl5yRjlGY3ItRiM2KC1GaG42KC1GW282JFEjMTNGJ0Y5RltebUZhb0Zkb0Znb0Zpb0ZbcEZdYWxGW3JGXnJGOUZjci1GIzYoLUZobjYoRl54RmNlbUZhb0Zkb0Znb0Zpb0ZbcEZhYGxGW3JGXnJGOUY5RjlGW3BGZ2JsRjlGXXQtRiM2KC1GaG42KC1GW282JFEkMTEyRidGOS1GW282JFEkMTM1RidGOUZhb0Zkb0Znb0Zpb0ZbcC1GIzYoLUZXNiQtRiM2J0ZicS1GIzYoLUZobjYoRlx5Rl54RmFvRmRvRmdvRmlvRltwRmJcbUZbckZeckY5RmNyRlxfbEY5RjlGW3BGXnNGW3BGaF1sRjlGW3JGXnJGOUZjci1GIzYqRmVhbEZbcEZjXW1GW3BGZ2BsRltwRmpbbEY5Rl10LUYjNigtRmhuNihGXm9GYXNGYW9GZG9GZ29GaW9GW3AtRiM2Ji1GVzYkLUYjNihGXlxtRmNyLUYjNihGYWRtRltwRmJcbUZbckZeckY5Rl10LUYjNihGaGRtRltwRmhcbUZbckZeckY5RjlGOUZbcEZdZW1GOUZbckZeckY5RjlGOUY5RltyRl5yRjlGOUY5RltwLUZceDYjRmB1RjlGY3ItRiM2Ji1GVzYkLUYjNi4tRiM2Ji1GVzYkLUYjNiYtRiM2KC1GW282JFElMzEyMEYnRjlGW3BGXnNGW3AtRmFwNiVGY3AtRiM2KkZhc0ZqcEZmekZqcEZocEZbckZeckY5RmByRjlGXXQtRiM2Ji1GW282JFElMjI4OEYnRjlGW3AtRmFwNiVGaHMtRiM2KkZhc0ZqcEZgdUZqcEZocEZbckZeckY5RmByRjlGOUY5RltwRmpcbEY5Rl10LUYjNiotRltvNiRRJTI5MTJGJ0Y5RltwLUZXNiQtRiM2J0ZicS1GIzYoLUZobjYoLUZbbzYkUSM3NUYnRjlGZWVsRmFvRmRvRmdvRmlvRltwLUYjNiYtRmFwNiVGY3BGaVxuRmByRltwRl5zRjlGW3JGXnJGOUZjci1GYXA2JUZoc0ZgXG5GYHJGOUY5RltwRmpbbEZbcEZjYWxGOUZjci1GIzYmLUZXNiQtRiM2LC1GIzYmLUZXNiQtRiM2Ji1GIzYoLUZbbzYkUSYyODA4MEYnRjlGW3BGXnNGW3BGXlxuRjlGXXQtRiM2Ji1GW282JFElMzMyOEYnRjlGW3BGZ1xuRjlGOUY5RltwRmhdbEY5Rl10LUYjNigtRltvNiRRJTYyNDBGJ0Y5RltwRl5cbkZbcEZdZW1GOUZddC1GIzYoRmlfbkZbcEZnXG5GW3BGZ2BsRjlGY3ItRiM2Ji1GVzYkLUYjNidGYnEtRiM2Ji1GW282JFElMjcwNEYnRjlGW3BGXlxuRjlGY3ItRiM2JkZndkZbcC1GYXA2JUZjcC1GIzYqRmFzRmpwRmZ6RmpwRmF2RltyRl5yRjlGYHJGOUY5RjlGW3BGXnNGOUZjci1GIzYmLUZbbzYkUSUyNDk2RidGOUZbcEZnXG5GOUY5RjlGW3BGW2hsRjlGXXQtRiM2Ki1GW282JFElNDU3NkYnRjlGW3BGaltsRltwLUZXNiQtRiM2LC1GIzYmLUZXNiQtRiM2Ji1GIzYoRmVobEZbcEZbXm5GW3JGXnJGOUZjckZfXm5GOUY5RltwRmhdbEY5Rl10LUYjNigtRmhuNihGaF1uRl9bbEZhb0Zkb0Znb0Zpb0ZbcC1GIzYmRl1ebkZbcEZdZW1GOUZbckZeckY5RmNyLUYjNigtRmhuNigtRltvNiRRIzQyRidGOUZfW2xGYW9GZG9GZ29GaW9GW3AtRiM2JkZfXm5GW3BGZ2BsRjlGW3JGXnJGOUZjci1GIzYmLUZXNiQtRiM2Ji1GIzYoLUZobjYoLUZbbzYkUSMzOUYnRjktRltvNiRRIzIyRidGOUZhb0Zkb0Znb0Zpb0ZbcC1GIzYkRl1ebkY5RltyRl5yRjlGXXQtRiM2KC1GaG42KEZocUZfW2xGYW9GZG9GZ29GaW9GW3AtRiM2JC1GYXA2JUZjcC1GIzYqRmFzRmpwRmB1RmpwRmF2RltyRl5yRjlGYHJGOUZbckZeckY5RjlGOUZbcEZec0Y5Rl10LUYjNigtRmhuNigtRltvNiRRIjlGJ0Y5Rl9bbEZhb0Zkb0Znb0Zpb0ZbcC1GIzYkRl9ebkY5RltyRl5yRjlGOUY5RltwRmBebUY5RmNyLUYjNiYtRlc2JC1GIzYoLUYjNiYtRlc2JC1GIzYmLUYjNigtRltvNiRRJjI0OTYwRidGOUZbcEZec0ZbcEZeXG5GOUZddC1GIzYmLUZbbzYkUSUxMDQwRidGOUZbcEZnXG5GOUY5RjlGW3BGaWhsRjlGY3ItRiM2Ki1GW282JFEmMTYyMjRGJ0Y5RltwLUZXNiQtRiM2Ki1GIzYoLUZobjYoRmR0RmBobUZhb0Zkb0Znb0Zpb0ZbcC1GIzYmRl5cbkZbcEZnYGxGOUZbckZeckY5RmNyLUYjNiZGZ1xuRltwRl5zRjlGXXQtRiM2KEZqZ21GW3AtRiM2JEZeXG5GOUZbckZeckY5RmNyLUYjNigtRmhuNihGaHFGYGhtRmFvRmRvRmdvRmlvRltwLUYjNiRGW2FuRjlGW3JGXnJGOUY5RjlGW3BGXnNGW3BGaF1sRjlGY3ItRiM2KC1GW282JFEmMTY2NDBGJ0Y5RltwLUZXNiQtRiM2K0ZicS1GIzYoLUZobjYoRmRlbkZndEZhb0Zkb0Znb0Zpb0ZbcC1GIzYmRl5cbkZbcEZdZW1GOUZbckZeckY5RmNyLUYjNiZGZ1xuRltwRmdgbEY5RmNyLUYjNiYtRlc2JC1GIzYmLUYjNigtRmhuNihGYGhtRl1nbEZhb0Zkb0Znb0Zpb0ZbcEZiaG5GW3JGXnJGOUZddC1GIzYoLUZobjYoRmhwRmFcbEZhb0Zkb0Znb0Zpb0ZbcEZoaG5GW3JGXnJGOUY5RjlGW3BGXnNGOUZddC1GIzYoLUZobjYoRmRlbkZdZ2xGYW9GZG9GZ29GaW9GW3AtRiM2JEZnXG5GOUZbckZeckY5RjlGOUZbcEZnYGxGOUY5RjlGW3BGaXhGOUZddC1GIzYoLUZbbzYkUSUxNjY0RidGOUZbcEZqW2xGW3AtRlc2JC1GIzYoLUYjNiYtRlc2JC1GIzYmLUYjNigtRmhuNihGXmltRl5vRmFvRmRvRmdvRmlvRltwRltebkZbckZeckY5RmNyRl9ebkY5RjlGW3BGaWhsRjlGY3ItRiM2Ji1GVzYkLUYjNiotRiM2KC1GaG42KEZbXm1GZWFsRmFvRmRvRmdvRmlvRltwRmlibkZbckZeckY5Rl10LUYjNihGaHFGW3BGX15uRltwRmdgbEY5RmNyLUYjNiYtRlc2JC1GIzYnRmJxLUYjNigtRmhuNigtRltvNiRRIzY1RidGOUZndEZhb0Zkb0Znb0Zpb0ZbcEZkZG5GW3JGXnJGOUZjci1GIzYoLUZobjYoRmFzRmVhbEZhb0Zkb0Znb0Zpb0ZbcEZqZG5GW3JGXnJGOUY5RjlGW3BGXnNGOUZddC1GIzYoLUZobjYoRmhxRmVhbEZhb0Zkb0Znb0Zpb0ZbcEZnZW5GW3JGXnJGOUY5RjlGW3BGaF1sRjlGXXQtRiM2KEZhXGxGW3AtRlc2JC1GIzYqLUYjNihGZWluRltwRmlibkZbckZeckY5RmNyRmJjbkZjci1GIzYmLUZXNiQtRiM2J0ZicS1GIzYoRmNqbkZbcEZkZG5GW3JGXnJGOUZjci1GIzYoRmdqbkZbcEZqZG5GW3JGXnJGOUY5RjlGW3BGXnNGOUZddC1GIzYoRltbb0ZbcEZnZW5GW3JGXnJGOUY5RjlGW3BGZ2BsRjlGOUY5RjlGOUY5RltwRlt4RjlGXXQtRiM2KC1GW282JFEkMzkwRidGOUZbcEZneEZbcC1GYXA2JUZjcC1GIzYqRmFzRmpwRmBxRmpwRmhwRltyRl5yRjlGYHJGOUZjci1GIzYmLUZXNiQtRiM2KUZicS1GIzYoLUZbbzYkUSYxMDkyMEYnRjlGW3BGaltsRltwLUZhcDYlRmNwLUYjNipGYXNGanBGaHBGanBGaHBGW3JGXnJGOUZgckY5Rl10LUYjNigtRltvNiRRJjIwMjgwRidGOUZbcEZec0ZbcC1GYXA2JUZjcC1GIzYqRmhxRmpwRmZ6RmpwRmB1RltyRl5yRjlGYHJGOUZjci1GIzYmRmlfbkZbcC1GYXA2JUZocy1GIzYqRmhxRmpwRmB1RmpwRmB1RltyRl5yRjlGYHJGOUY5RjlGW3BGalxsRjlGY3ItRiM2Ji1GVzYkLUYjNi9GYnEtRiM2KC1GW282JFEmMTIwOTBGJ0Y5RltwRmhdbEZbcEZcYG9GOUZjci1GIzYmLUZXNiQtRiM2Ji1GIzYoLUZbbzYkUSY0MDU2MEYnRjlGW3BGXnNGW3AtRmFwNiVGY3BGXGJvRmByRjlGXXQtRiM2Ji1GW282JFEmMTI0ODBGJ0Y5RltwLUZhcDYlRmhzRmZhb0ZgckY5RjlGOUZbcEZqW2xGOUZjci1GIzYoLUZbbzYkUSYxMjg3MEYnRjlGW3BGZ2BsRltwRlxgb0Y5Rl10LUYjNigtRltvNiRRJjEzMzEyRidGOUZbcEZec0ZbcC1GYXA2JUZoc0ZdYW9GYHJGOUZjci1GIzYmLUZbbzYkUSQzMzhGJ0Y5RltwRlxgb0Y5Rl10LUYjNiYtRltvNiRRIzUyRidGOUZbcC1GYXA2JUZjcC1GIzYqRmFzRmpwRmBxRmpwRmF2RltyRl5yRjlGYHJGOUY5RjlGW3BGY2FsRjlGY3ItRiM2Ji1GVzYkLUYjNjNGYnEtRiM2KC1GW282JFEmMjE4NDBGJ0Y5RltwRmdibEZbcEZbYW9GOUZjci1GIzYoLUZbbzYkUSY0OTkyMEYnRjlGW3BGaF1sRltwRmphb0Y5RmNyLUYjNiYtRlc2JC1GIzYqLUYjNigtRltvNiRRJjMyNzYwRidGOUZbcEZnYGxGW3BGW2FvRjlGXXQtRiM2KC1GW282JFElNDE2MEYnRjlGW3BGXnNGW3AtRmFwNiVGaHNGXmBvRmByRjlGXXQtRiM2Ji1GW282JFElMTQ1NkYnRjlGW3AtRmFwNiVGY3AtRiM2KkZhc0ZqcEZocEZqcEZhdkZbckZeckY5RmByRjlGY3ItRiM2Ji1GW282JFElOTQ2NEYnRjlGW3BGW2FvRjlGOUY5RltwRmpbbEY5Rl10LUYjNigtRltvNiRRJjgxMTIwRidGOUZbcEZdZW1GW3BGZGFvRjlGY3ItRiM2KC1GW282JFEmOTM2MDBGJ0Y5RltwRmdgbEZbcEZqYW9GOUZjci1GIzYmLUZXNiQtRiM2J0ZicS1GIzYmRmZhbkZbcC1GYXA2JUZjcC1GIzYqRmhxRmpwRmZ6RmpwRmhwRltyRl5yRjlGYHJGOUZjci1GIzYmLUZbbzYkUSYyOTc0NEYnRjlGW3BGZGFvRjlGOUY5RltwRl5zRjlGY3ItRiM2Ji1GW282JFElMTI0OEYnRjlGW3AtRmFwNiVGaHMtRiM2KkZocUZqcEZgdUZqcEZocEZbckZeckY5RmByRjlGXXQtRiM2Ji1GW282JFEmMTQ5NzZGJ0Y5RltwRmphb0Y5RjlGOUZbcEZbaGxGOUZjci1GIzYmLUZXNiQtRiM2M0ZicS1GIzYoLUZbbzYkUSYyMzAxMEYnRjlGW3BGaWhsRltwRlxgb0Y5RmNyLUYjNiYtRlc2JC1GIzYmRl9jb0ZjckZmY29GOUY5RltwRmdibEY5RmNyLUYjNiYtRlc2JC1GIzYqLUYjNigtRltvNiRRJjU4NTAwRidGOUZbcEZnYGxGW3BGXGBvRjlGXXQtRiM2KC1GW282JFEmMjI0NjRGJ0Y5RltwRl5zRltwRmdkb0Y5Rl10LUYjNiYtRltvNiRRJTE1NjBGJ0Y5RltwRmNlb0Y5RmNyLUYjNiYtRltvNiRRJjEwMTQwRidGOUZbcEZcYG9GOUY5RjlGW3BGaF1sRjlGY3ItRiM2Ki1GW282JFElNjg2NEYnRjlGW3AtRlc2JC1GIzYqLUYjNigtRmhuNigtRltvNiRRJDMyNUYnRjlGYWRuRmFvRmRvRmdvRmlvRltwLUYjNiZGZGNvRltwRmdgbEY5RltyRl5yRjlGY3ItRiM2KEZhY2xGW3AtRiM2JkZec0ZbcEZbZG9GOUZbckZeckY5RmNyLUZhcDYlRmNwRmlqb0ZgckZddC1GIzYoLUZobjYoRmBobUZgdUZhb0Zkb0Znb0Zpb0ZbcC1GIzYkRmRjb0Y5RltyRl5yRjlGOUY5RltwRl5zRltwRmpbbEY5RmNyLUYjNigtRltvNiRRJTc4MDBGJ0Y5RltwRlxgb0ZbcC1GXHM2JUZec0ZlYWxGZHNGOUZddC1GIzYoLUZbbzYkUSY2MzIzMkYnRjlGW3BGZ2RvRltwRl1lbUY5RmNyLUYjNiYtRlc2JC1GIzYnRmJxLUYjNiYtRltvNiRRJjEyMTY4RidGOUZbcEZcYG9GOUZjci1GIzYmLUZbbzYkUSUxODcyRidGOUZbcEZjZW9GOUY5RjlGW3BGZ2BsRjlGY3JGXF1wRjlGOUZbcEZgXm1GOUZjci1GIzYmLUZXNiQtRiM2O0ZicS1GIzYoRmhgb0ZbcEZeX21GW3BGW2FvRjlGY3ItRiM2Ji1GVzYkLUYjNiZGX2FvRmNyLUYjNiYtRltvNiRRJjQzNjgwRidGOUZbcEZqYW9GOUY5RjlGW3BGaWhsRjlGY3ItRiM2JkZpZm9GW3BGZ2JsRjlGY3ItRiM2Ji1GVzYkLUYjNitGYnEtRiM2KEZhY29GW3BGXWVtRltwRmRhb0Y5RmNyLUYjNigtRltvNiRRJzIwNTkyMEYnRjlGW3BGZ2BsRltwRmphb0Y5RmNyLUYjNiYtRltvNiRRJTM3NDRGJ0Y5RltwRmdqb0Y5Rl10LUYjNiYtRltvNiRRJjQ0OTI4RidGOUZbcEZqYW9GOUY5RjlGW3BGaF1sRjlGXXQtRiM2Ki1GW282JFEmNTY1NzZGJ0Y5RltwLUZXNiQtRiM2K0ZicS1GIzYoLUZobjYoLUZbbzYkUSQ1MjVGJ0Y5LUZbbzYkUSQyNzJGJ0Y5RmFvRmRvRmdvRmlvRltwLUYjNiZGW2FvRltwRl1lbUY5RltyRl5yRjlGY3ItRiM2JkZnZ29GW3BGZ2BsRjlGY3ItRiM2Ji1GVzYkLUYjNiYtRiM2KC1GaG42KC1GW282JFEkMjczRidGOUZhZXBGYW9GZG9GZ29GaW9GW3AtRiM2JEZbYW9GOUZbckZeckY5Rl10LUYjNigtRmhuNigtRltvNiRRIzIxRidGOS1GW282JFEkMTM2RidGOUZhb0Zkb0Znb0Zpb0ZbcC1GIzYkRl5ob0Y5RltyRl5yRjlGOUY5RltwRl5zRjlGXXQtRiM2KC1GaG42KEZkZW4tRltvNiRRIzM0RidGOUZhb0Zkb0Znb0Zpb0ZbcC1GIzYkRmdnb0Y5RltyRl5yRjlGOUY5RltwRl5zRltwRmpbbEY5Rl10LUYjNigtRltvNiRRJjYwODQwRidGOUZbcEZbc0ZbcEZkYW9GOUZjci1GIzYoLUZbbzYkUScxMjQ4MDBGJ0Y5RltwRl5gcEZbcEZqYW9GOUZjci1GIzYmLUZXNiQtRiM2J0ZicS1GIzYmLUZbbzYkUSU5MTUyRidGOUZbcEZpaW9GOUZjci1GIzYmLUZbbzYkUSY1OTQ4OEYnRjlGW3BGZGFvRjlGOUY5RltwRl1lbUY5RmNyLUYjNiYtRlc2JC1GIzYmLUYjNiYtRltvNiRRJTc0ODhGJ0Y5RltwRmdqb0Y5Rl10LUYjNiYtRltvNiRRJjg5ODU2RidGOUZbcEZqYW9GOUY5RjlGW3BGZ2BsRjlGY3ItRiM2Ji1GVzYkLUYjNigtRiM2JkZpY3BGW3BGaWlvRjlGXXQtRiM2Ji1GW282JFEmMTAyOTZGJ0Y5RltwRmRhb0Y5Rl10LUYjNiYtRltvNiRRJDgzMkYnRjlGW3AtRmFwNiVGY3AtRiM2KkZocUZqcEZmekZqcEZhdkZbckZeckY5RmByRjlGOUY5RltwRl5zRjlGXXQtRiM2JkZhW29GW3BGZ2pvRjlGY3ItRiM2JkZeanBGW3BGamFvRjlGOUY5RltwRml4RjlGXXQtRiM2KC1GW282JFEmMTEzMTBGJ0Y5RltwLUZcczYlRmpbbEZceUZkc0ZbcEZcYG9GOUZjci1GIzYoRmdmbkZbcEZeX21GW3BGW2RvRjlGY3ItRiM2Ji1GVzYkLUYjNiotRiM2KC1GW282JFEmNDU2MzBGJ0Y5RltwRmdgbEZbcEZcYG9GOUZddC1GIzYoRl5pcEZbcEZec0ZbcEZnZG9GOUZddC1GIzYmLUZbbzYkUSUxNTA4RidGOUZbcEZjZW9GOUZjci1GIzYmLUZbbzYkUSU5ODAyRidGOUZbcEZcYG9GOUY5RjlGW3BGaWhsRjlGY3ItRiM2Ji1GVzYkLUYjNiwtRiM2KEZeaHBGW3BGZGNvRltwRl1lbUY5RmNyLUYjNigtRltvNiRRJzE0OTc2MEYnRjlGW3BGW2RvRltwRmdgbEY5RmNyLUYjNiYtRlc2JC1GIzYmLUYjNiZGZFxuRltwRmFfcEY5Rl10LUYjNiYtRltvNiRRJjE0ODcyRidGOUZbcEZkY29GOUY5RjlGW3BGXnNGOUZjci1GIzYmRmFhbkZbcC1GYXA2JUZoc0Zbam9GYHJGOUZddC1GIzYmLUZbbzYkUSYyOTk1MkYnRjlGW3BGW2RvRjlGOUY5RltwRmdibEY5Rl10LUYjNiotRltvNiRRJTY2NTZGJ0Y5RltwLUZXNiQtRiM2K0ZicS1GIzYoLUZobjYoLUZbbzYkUSUxMTI1RidGOS1GW282JFEjNjRGJ0Y5RmFvRmRvRmdvRmlvRltwLUYjNiZGXGBvRltwRl1lbUY5RltyRl5yRjlGY3ItRiM2JkZnZG9GW3BGZ2BsRjlGY3ItRiM2Ji1GVzYkLUYjNiYtRiM2KC1GaG42KC1GW282JFEkNjYzRidGOUZjYXFGYW9GZG9GZ29GaW9GW3AtRiM2JEZcYG9GOUZbckZeckY5Rl10LUYjNigtRmhuNigtRltvNiRRIzUxRidGOS1GW282JFEjMzJGJ0Y5RmFvRmRvRmdvRmlvRltwLUYjNiRGY2VvRjlGW3JGXnJGOUY5RjlGW3BGXnNGOUZddC1GIzYoRmVpbkZbcC1GIzYkRmdkb0Y5RltyRl5yRjlGOUY5RltwRl5zRltwRmhdbEY5RmNyLUYjNiYtRlc2JC1GIzYwLUYjNihGXmhwRltwRmRjb0ZbcEZbc0Y5RmNyLUYjNihGY2hwRltwRltkb0ZbcEZeYHBGOUZjci1GIzYmLUZXNiQtRiM2Ji1GIzYmRl5pcEZbcEZhX3BGOUZddC1GIzYmRmNpcEZbcEZkY29GOUY5RjlGW3BGXWVtRjlGY3ItRiM2Ji1GVzYkLUYjNiYtRiM2JkZeanBGW3BGXGBxRjlGXXQtRiM2JkZjanBGW3BGW2RvRjlGOUY5RltwRmdgbEY5RmNyLUYjNiYtRlc2JC1GIzYpRmJxLUYjNiZGaWNwRltwRmFfcEY5RmNyLUYjNiZGYFtxRltwRmRjb0Y5RmNyLUYjNiZGZVtxRltwLUZhcDYlRmNwLUYjNipGaHFGanBGYHVGanBGYXZGW3JGXnJGOUZgckY5RjlGOUZbcEZec0Y5Rl10LUYjNiZGYVtvRltwRlxgcUY5RmNyLUYjNiZGXmpwRltwRltkb0Y5RjlGOUZbcEZqW2xGOUZjci1GIzYoLUZbbzYkUSYxOTk2OEYnRjlGW3AtRlc2JC1GIzYrRmJxLUYjNigtRmhuNihGZHRGYGNxRmFvRmRvRmdvRmlvRltwRmZhcUZbckZeckY5RmNyRmhhcUZjci1GIzYmLUZXNiQtRiM2Ji1GIzYoLUZobjYoRmhdb0ZmY21GYW9GZG9GZ29GaW9GW3BGZ2JxRltyRl5yRjlGXXQtRiM2KC1GaG42KEZhcy1GW282JFEjNDhGJ0Y5RmFvRmRvRmdvRmlvRltwRmNjcUZbckZeckY5RjlGOUZbcEZec0Y5Rl10LUYjNigtRmhuNihGaHBGYHVGYW9GZG9GZ29GaW9GW3BGZ2NxRltyRl5yRjlGOUY5RltwRl1lbUY5RjlGOUZbcC1GXHg2I0ZocUY5RmNyLUYjNiYtRlc2JC1GIzY4LUYjNiYtRlc2JC1GIzYwLUYjNiYtRlc2JC1GIzYmLUYjNiYtRltvNiRRJTk3MjRGJ0Y5RltwLUZhcDYlRmhzLUYjNipGZWFsRmpwRmhxRmpwRmB1RltyRl5yRjlGYHJGOUZjci1GIzYmLUZbbzYkUSQ1ODVGJ0Y5RltwLUZhcDYlRmNwLUYjNipGYXNGanBGaFtsRmpwRmhwRltyRl5yRjlGYHJGOUY5RjlGW3BGZ3hGOUZjci1GIzYqLUZbbzYkUSU1MzA0RidGOUZbcEZqW2xGW3AtRlc2JC1GIzYmLUZhcDYlRmhzLUYjNipGZWFsRmpwRmhbbEZqcEZgdUZbckZeckY5RmByRmNyLUYjNigtRmhuNihGZmdsRmdncEZhb0Zkb0Znb0Zpb0ZbcC1GIzYkLUZhcDYlRmNwLUYjNipGYXNGanBGaHFGanBGaHBGW3JGXnJGOUZgckY5RltyRl5yRjlGOUY5RltwRmpcbEY5RmNyLUYjNiYtRlc2JC1GIzYwLUYjNiYtRlc2JC1GIzYmLUYjNiYtRltvNiRRJjUyMTU2RidGOUZbcEZmanFGOUZjci1GIzYmLUZbbzYkUSYxMTExNUYnRjlGW3BGX1tyRjlGOUY5RltwRmhdbEY5RmNyLUYjNiYtRlc2JC1GIzYmLUYjNiYtRltvNiRRJzEwMDc3NkYnRjlGW3BGZmpxRjlGXXQtRiM2Ji1GW282JFEmMTIyODVGJ0Y5RltwRl9bckY5RjlGOUZbcEZnYGxGOUZjci1GIzYmLUZXNiQtRiM2Ji1GIzYmRmljcEZbcC1GYXA2JUZoc0ZoXHJGYHJGOUZddC1GIzYmLUZbbzYkUSU0MDU2RidGOUZbcC1GYXA2JUZjcC1GIzYqRmVhbEZqcEZoW2xGanBGaHBGW3JGXnJGOUZgckY5RjlGOUZbcEZec0Y5RmNyLUYjNiYtRltvNiRRJTEzNTJGJ0Y5RltwLUZhcDYlRmhzLUYjNipGZWFsRmpwRmhxRmpwRmhwRltyRl5yRjlGYHJGOUZddC1GIzYmLUZbbzYkUSYxODkyOEYnRjlGW3BGZmpxRjlGXXQtRiM2Ji1GW282JFEkNTA3RidGOUZbcEZfW3JGOUZjci1GIzYmLUZbbzYkUSM3OEYnRjlGW3AtRmFwNiVGY3AtRiM2KkZhc0ZqcEZoW2xGanBGYXZGW3JGXnJGOUZgckY5RjlGOUZbcEZjYWxGOUZjci1GIzYqLUZbbzYkUSY2NzE4NEYnRjlGW3BGaltsRltwLUZXNiQtRiM2MC1GIzYmLUZXNiQtRiM2JkZcXHJGXXQtRiM2KC1GaG42KEZbXm0tRltvNiRRJDMyM0YnRjlGYW9GZG9GZ29GaW9GW3BGZFxyRltyRl5yRjlGOUY5RltwRmhdbEY5RmNyLUYjNiYtRlc2JC1GIzYmLUYjNigtRmhuNihGW15tRlxnbUZhb0Zkb0Znb0Zpb0ZbcC1GIzYkRlxcckY5RltyRl5yRjlGY3ItRiM2KC1GaG42KC1GW282JFEkNjc1RidGOS1GW282JFElMTI5MkYnRjlGYW9GZG9GZ29GaW9GW3BGZFxyRltyRl5yRjlGOUY5RltwRmdgbEY5RmNyLUYjNiYtRlc2JC1GIzYmLUYjNigtRmhuNigtRltvNiRRIzEyRidGOUZiY3JGYW9GZG9GZ29GaW9GW3AtRiM2JC1GYXA2JUZoc0ZhW3JGYHJGOUZbckZeckY5RmNyLUYjNigtRmhuNigtRltvNiRRIzkxRidGOS1GW282JFEkNjQ2RidGOUZhb0Zkb0Znb0Zpb0ZbcC1GIzYkLUZhcDYlRmNwRmpgckZgckY5RltyRl5yRjlGOUY5RltwRl5zRjlGXXQtRiM2KC1GaG42KC1GW282JFEkMTI2RidGOUZiY3JGYW9GZG9GZ29GaW9GW3BGX2RyRltyRl5yRjlGXXQtRiM2KC1GaG42KEZeZG5GaGRyRmFvRmRvRmdvRmlvRltwRmRcckZbckZeckY5RmNyLUYjNigtRmhuNihGaHFGY2ZyRmFvRmRvRmdvRmlvRltwLUYjNiQtRmFwNiVGY3AtRiM2KkZhc0ZqcEZocUZqcEZhdkZbckZeckY5RmByRjlGW3JGXnJGOUZjci1GIzYoLUZobjYoRmRlbkZiY3JGYW9GZG9GZ29GaW9GW3AtRiM2JC1GYXA2JUZoc0ZhYHJGYHJGOUZbckZeckY5RjlGOUZbcEZbaGxGOUZjci1GIzYmLUZXNiQtRiM2Mi1GIzYmLUZXNiQtRiM2Ji1GIzYmLUZbbzYkUSYxODU2NEYnRjlGW3BGZmpxRjlGY3ItRiM2Ji1GW282JFElNjQzNUYnRjlGW3BGX1tyRjlGOUY5RltwRmlobEY5RmNyLUYjNiYtRlc2JC1GIzYuLUYjNiYtRlc2JC1GIzYmLUYjNiYtRltvNiRRJzEyNzI5NkYnRjlGW3BGZmpxRjlGY3ItRiM2Ji1GW282JFEmMzE1OTBGJ0Y5RltwRl9bckY5RjlGOUZbcEZnYGxGOUZjci1GIzYmLUZXNiQtRiM2Ji1GIzYmRl1bcEZbcEZoX3JGOUZjckZqX3JGOUY5RltwRl5zRjlGY3ItRiM2JkZhYW5GW3BGaGByRjlGXXQtRiM2Ji1GW282JFEmMzQ5NDRGJ0Y5RltwRmZqcUY5Rl10LUYjNiYtRltvNiRRJTkxMjZGJ0Y5RltwRl9bckY5RmNyLUYjNiYtRltvNiRRJTE0MDRGJ0Y5RltwRltickY5RjlGOUZbcEZoXWxGOUZjci1GIzYmLUZXNiQtRiM2Ji1GIzYmLUZbbzYkUScxMTkzNDBGJ0Y5RltwRmZqcUY5Rl10LUYjNiYtRltvNiRRJjIzNDAwRidGOUZbcEZfW3JGOUY5RjlGW3BGXmBwRjlGY3ItRiM2Ji1GVzYkLUYjNiYtRiM2JkZdZ3FGW3BGaF9yRjlGXXQtRiM2Ji1GW282JFElODExMkYnRjlGW3BGX2ByRjlGOUY5RltwRl1lbUY5RmNyLUYjNiYtRlc2JC1GIzYqLUYjNiYtRltvNiRRJTY1NTJGJ0Y5RltwRmhgckY5Rl10LUYjNiYtRltvNiRRJjkxNzI4RidGOUZbcEZmanFGOUZjci1GIzYmRl1hcEZbcEZfW3JGOUZddC1GIzYmRmJhcEZbcEZbYnJGOUY5RjlGW3BGZ2BsRjlGY3ItRiM2Ji1GVzYkLUYjNilGYnEtRiM2JkZeanBGW3BGaF9yRjlGY3ItRiM2Ji1GW282JFElMzQzMkYnRjlGW3BGX2ByRjlGXXQtRiM2Ji1GW282JFEkNjI0RidGOUZbcC1GYXA2JUZjcC1GIzYqRmVhbEZqcEZoW2xGanBGYXZGW3JGXnJGOUZgckY5RjlGOUZbcEZec0Y5Rl10LUYjNiZGY11wRltwRmhgckY5RmNyLUYjNiYtRltvNiRRJTg1ODBGJ0Y5RltwRmZqcUY5RjlGOUZbcEZgXm1GOUZjci1GIzYqLUZbbzYkUSY2MTg4MEYnRjlGW3AtRlc2JC1GIzYyLUYjNiYtRlc2JC1GIzYmRlxcckZddC1GIzYoLUZobjYoRltebS1GW282JFEkMjM4RidGOUZhb0Zkb0Znb0Zpb0ZbcEZkXHJGW3JGXnJGOUY5RjlGW3BGaWhsRjlGY3ItRiM2Ji1GVzYkLUYjNi4tRiM2Ji1GVzYkLUYjNiYtRiM2KC1GaG42KC1GW282JFEkMTg2RidGOUZkdEZhb0Zkb0Znb0Zpb0ZbcEZfZHJGW3JGXnJGOUZddC1GIzYoLUZobjYoRmpkbUZdY3NGYW9GZG9GZ29GaW9GW3BGZFxyRltyRl5yRjlGOUY5RltwRmdgbEY5RmNyLUYjNiYtRlc2JC1GIzYmLUYjNigtRmhuNigtRltvNiRRJDIxNkYnRjktRltvNiRRJDU5NUYnRjlGYW9GZG9GZ29GaW9GW3BGaGVyRltyRl5yRjlGY3ItRiM2KC1GaG42KEZeZG5GZGVzRmFvRmRvRmdvRmlvRltwRmZmckZbckZeckY5RjlGOUZbcEZec0Y5Rl10LUYjNigtRmhuNihGXWdsRmRfbEZhb0Zkb0Znb0Zpb0ZbcEZfZHJGW3JGXnJGOUZjci1GIzYoLUZobjYoRl5kbkZdY3NGYW9GZG9GZ29GaW9GW3BGZFxyRltyRl5yRjlGXXQtRiM2KC1GaG42KEZocS1GW282JFEkMTE5RidGOUZhb0Zkb0Znb0Zpb0ZbcEZpZ3JGW3JGXnJGOUZjci1GIzYoLUZobjYoRmFcbEZnZnNGYW9GZG9GZ29GaW9GW3BGY2hyRltyRl5yRjlGOUY5RltwRmhdbEY5RmNyLUYjNiYtRlc2JC1GIzYmLUYjNigtRmhuNihGamRtRl54RmFvRmRvRmdvRmlvRltwRl9kckZbckZeckY5RmNyLUYjNigtRmhuNigtRltvNiRRIzkwRidGOUZnZnNGYW9GZG9GZ29GaW9GW3BGZFxyRltyRl5yRjlGOUY5RltwRl5gcEY5RmNyLUYjNiYtRlc2JC1GIzYmLUYjNigtRmhuNigtRltvNiRRJDM4NEYnRjlGZGVzRmFvRmRvRmdvRmlvRltwRmhlckZbckZeckY5RmNyLUYjNigtRmhuNigtRltvNiRRJDE1NkYnRjlGZGVzRmFvRmRvRmdvRmlvRltwRmZmckZbckZeckY5RjlGOUZbcEZdZW1GOUZjci1GIzYmLUZXNiQtRiM2K0ZicS1GIzYoLUZobjYoLUZbbzYkUSQyNTJGJ0Y5LUZbbzYkUSM4NUYnRjlGYW9GZG9GZ29GaW9GW3BGX2RyRltyRl5yRjlGXXQtRiM2KC1GaG42KC1GW282JFEkMjM0RidGOUZkZXNGYW9GZG9GZ29GaW9GW3BGZFxyRltyRl5yRjlGY3ItRiM2KC1GaG42KC1GW282JFEjMzZGJ0Y5RmRlc0Zhb0Zkb0Znb0Zpb0ZbcEZpZ3JGW3JGXnJGOUZjci1GIzYoLUZobjYoLUZbbzYkUSMxOEYnRjlGYGpzRmFvRmRvRmdvRmlvRltwRmNockZbckZeckY5RjlGOUZbcEZnYGxGOUZjci1GIzYmLUZXNiQtRiM2KUZicS1GIzYoLUZobjYoLUZbbzYkUSQxNDRGJ0Y5RmRlc0Zhb0Zkb0Znb0Zpb0ZbcEZoZXJGW3JGXnJGOUZddC1GIzYoLUZobjYoLUZbbzYkUSM2NkYnRjlGZGVzRmFvRmRvRmdvRmlvRltwRmZmckZbckZeckY5RmNyLUYjNigtRmhuNihGZWVyRmRlc0Zhb0Zkb0Znb0Zpb0ZbcC1GIzYkLUZhcDYlRmNwLUYjNipGZWFsRmpwRmhxRmpwRmF2RltyRl5yRjlGYHJGOUZbckZeckY5RjlGOUZbcEZec0Y5RmNyLUYjNigtRmhuNihGZ15sRmdmc0Zhb0Zkb0Znb0Zpb0ZbcEZfZHJGW3JGXnJGOUZddC1GIzYoLUZobjYoRlx5Rmdmc0Zhb0Zkb0Znb0Zpb0ZbcEZjaHJGW3JGXnJGOUY5RjlGW3BGaltsRltwRml4RjlGXXQtRiM2KC1GW282JFElMjE4NEYnRjlGW3BGaF1sRltwLUZXNiQtRiM2Mi1GIzYmLUZXNiQtRiM2Ji1GIzYoLUZobjYoLUZbbzYkUSQxNTNGJ0Y5Rl5bbUZhb0Zkb0Znb0Zpb0ZbcC1GIzYkRmZqcUY5RltyRl5yRjlGY3ItRiM2KC1GaG42KEZmZ2xGZ3RGYW9GZG9GZ29GaW9GW3AtRiM2JEZfW3JGOUZbckZeckY5RjlGOUZbcEZpaGxGOUZjci1GIzYmLUZXNiQtRiM2Li1GIzYmLUZXNiQtRiM2Ji1GIzYoLUZobjYoLUZbbzYkUSQ0NTlGJ0Y5Rl54RmFvRmRvRmdvRmlvRltwRmRfdEZbckZeckY5Rl10LUYjNigtRmhuNihGW15tLUZbbzYkUSM1NkYnRjlGYW9GZG9GZ29GaW9GW3BGal90RltyRl5yRjlGOUY5RltwRmdgbEY5RmNyLUYjNiYtRlc2JC1GIzYmLUYjNiZGZWFsRltwRmhfckY5Rl10LUYjNigtRmhuNigtRltvNiRRIzI2RidGOUZbZ3BGYW9GZG9GZ29GaW9GW3AtRiM2JEZfYHJGOUZbckZeckY5RjlGOUZbcEZec0Y5RmNyRmhgckZddC1GIzYmRl5bbUZbcEZmanFGOUZddC1GIzYoLUZobjYoRmBobUZndEZhb0Zkb0Znb0Zpb0ZbcEZqX3RGW3JGXnJGOUZjci1GIzYoLUZobjYoRmhwRmVhbEZhb0Zkb0Znb0Zpb0ZbcC1GIzYkRltickY5RltyRl5yRjlGOUY5RltwRmhdbEY5RmNyLUYjNiYtRlc2JC1GIzYmLUYjNigtRmhuNigtRltvNiRRJDc2NUYnRjlGXlttRmFvRmRvRmdvRmlvRltwRmRfdEZbckZeckY5Rl10LUYjNigtRmhuNihGaF1uRl54RmFvRmRvRmdvRmlvRltwRmpfdEZbckZeckY5RjlGOUZbcEZeYHBGOUZjci1GIzYmLUZXNiQtRiM2Ji1GIzYoLUZobjYoRmNhcUZeeEZhb0Zkb0Znb0Zpb0ZbcC1GIzYkRmhfckY5RltyRl5yRjlGXXQtRiM2KC1GaG42KEZiYnRGXnhGYW9GZG9GZ29GaW9GW3BGZWJ0RltyRl5yRjlGOUY5RltwRl1lbUY5RmNyLUYjNiYtRlc2JC1GIzYqLUYjNiZGaHFGW3BGaGByRjlGXXQtRiM2JkZfY25GW3BGZmpxRjlGY3ItRiM2KC1GaG42KEZeZG5GXnhGYW9GZG9GZ29GaW9GW3BGal90RltyRl5yRjlGXXQtRiM2KEZpaW1GW3BGYWN0RltyRl5yRjlGOUY5RltwRmdgbEY5RmNyLUYjNiYtRlc2JC1GIzYpRmJxLUYjNigtRmhuNihGXFtsRl54RmFvRmRvRmdvRmlvRltwRl5ldEZbckZeckY5RmNyLUYjNigtRmhuNihGX1tsRl54RmFvRmRvRmdvRmlvRltwRmVidEZbckZeckY5Rl10LUYjNigtRmhuNihGYHVGXnhGYW9GZG9GZ29GaW9GW3AtRiM2JEZfYXNGOUZbckZeckY5RjlGOUZbcEZec0Y5Rl10LUYjNigtRmhuNihGYXNGXnhGYW9GZG9GZ29GaW9GW3AtRiM2JEZoYHJGOUZbckZeckY5RmNyLUYjNigtRmhuNigtRltvNiRRIzU1RidGOUZeW21GYW9GZG9GZ29GaW9GW3BGZF90RltyRl5yRjlGOUY5RjlGOUY5RltwRlt4RjlGY3ItRiM2Ji1GVzYkLUYjNidGYnEtRiM2Ji1GW282JFEmMjkxNzJGJ0Y5RltwLUZhcDYlRmhzLUYjNipGZWFsRmpwRmhwRmpwRmB1RltyRl5yRjlGYHJGOUZddC1GIzYmLUZbbzYkUSU3NjA1RidGOUZbcC1GYXA2JUZjcC1GIzYqRmhxRmpwRmhbbEZqcEZgdUZbckZeckY5RmByRjlGOUY5RltwRmd4RjlGXXQtRiM2KkZlW3JGW3BGaltsRltwLUZXNiQtRiM2Ji1GYXA2JUZocy1GIzYqRmVhbEZqcEZgcUZqcEZgdUZbckZeckY5RmByRl10LUYjNigtRmhuNigtRltvNiRRJDE5NUYnRjktRltvNiRRIzY4RidGOUZhb0Zkb0Znb0Zpb0ZbcC1GIzYkLUZhcDYlRmNwLUYjNipGaHFGanBGaHFGanBGYHVGW3JGXnJGOUZgckY5RltyRl5yRjlGOUY5RltwRmpcbEY5RmNyLUYjNiYtRlc2JC1GIzYwLUYjNiYtRlc2JC1GIzYnRmJxLUYjNiYtRltvNiRRJjgyMjEyRidGOUZbcEZgaXRGOUZddEZkaXRGOUY5RltwRmhdbEY5RmNyLUYjNiYtRlc2JC1GIzYnRmJxLUYjNiYtRltvNiRRJzM3NjU4NEYnRjlGW3BGYGl0RjlGXXQtRiM2JkZhXXFGW3BGaWl0RjlGOUY5RltwRmdgbEY5RmNyLUYjNiYtRlc2JC1GIzYmLUYjNiZGXGByRltwLUZhcDYlRmNwLUYjNipGZWFsRmpwRmBxRmpwRmhwRltyRl5yRjlGYHJGOUZjci1GIzYmLUZbbzYkUSY1NjE2MEYnRjlGW3AtRmFwNiVGaHNGZVt1RmByRjlGOUY5RltwRl5zRjlGXXQtRiM2JkZcYHJGW3AtRmFwNiVGaHMtRiM2KkZlYWxGanBGaHBGanBGaHBGW3JGXnJGOUZgckY5RmNyLUYjNiYtRltvNiRRJjU2Nzg0RidGOUZbcEZgaXRGOUZddC1GIzYmLUZbbzYkUSUxNzE2RidGOUZbcC1GYXA2JUZjcC1GIzYqRmhxRmpwRmhbbEZqcEZocEZbckZeckY5RmByRjlGY3ItRiM2Ji1GW282JFEmMTExNTRGJ0Y5RltwRmlpdEY5RjlGOUZbcEZjYWxGOUZddC1GIzYqRmJhcEZbcEZqW2xGW3AtRlc2JC1GIzYwLUYjNiYtRlc2JC1GIzYmLUYjNigtRmhuNihGZF9sRmhxRmFvRmRvRmdvRmlvRltwLUYjNiRGY2p0RjlGW3JGXnJGOUZddC1GIzYoLUZobjYoRmhdb0ZlYWxGYW9GZG9GZ29GaW9GW3BGYVt1RltyRl5yRjlGOUY5RltwRmhdbEY5RmNyLUYjNiYtRlc2JC1GIzYmLUYjNigtRmhuNigtRltvNiRRJDUyN0YnRjlGaHFGYW9GZG9GZ29GaW9GW3BGYWF1RltyRl5yRjlGXXQtRiM2KC1GaG42KEZbW3VGZWFsRmFvRmRvRmdvRmlvRltwRmFbdUZbckZeckY5RjlGOUZbcEZnYGxGOUZjci1GIzYmLUZXNiQtRiM2J0ZicS1GIzYoLUZobjYoRmhdb0ZceUZhb0Zkb0Znb0Zpb0ZbcC1GIzYkLUZhcDYlRmNwRlxfdUZgckY5RltyRl5yRjlGXXQtRiM2Ji1GW282JFEjNTBGJ0Y5RltwLUZhcDYlRmhzRltqdEZgckY5RjlGOUZbcEZec0Y5RmNyLUZhcDYlRmhzRl9edUZgckZddC1GIzYmRl5bbUZbcEZjanRGOUZddC1GIzYoLUZobjYoRl9bbEZceUZhb0Zkb0Znb0Zpb0ZbcC1GIzYkLUZhcDYlRmNwLUYjNipGaHFGanBGaHFGanBGaHBGW3JGXnJGOUZgckY5RltyRl5yRjlGY3ItRiM2KC1GaG42KC1GW282JFEkMTQzRidGOUZlZXJGYW9GZG9GZ29GaW9GW3BGYVt1RltyRl5yRjlGOUY5RltwRltobEY5RmNyLUYjNiYtRlc2JC1GIzY4LUYjNiYtRlc2JC1GIzYnRmJxLUYjNiYtRltvNiRRJjc2OTA4RidGOUZbcEZgaXRGOUZjckZkaXRGOUY5RltwRmlobEY5RmNyLUYjNiYtRlc2JC1GIzYrRmJxLUYjNigtRltvNiRRJzQyNDMyMEYnRjlGW3BGYGl0RltwRmdgbEY5RmNyLUYjNiYtRlc2JC1GIzYmLUYjNiYtRltvNiRRJjI4MzkyRidGOUZbcEZdXnVGOUZjckZhXnVGOUY5RltwRl5zRjlGXXQtRiM2JkZpX25GW3BGal51RjlGY3ItRiM2Ji1GW282JFEmODczNjBGJ0Y5RltwRmBpdEY5RjlGOUZbcEZoXWxGOUZjci1GIzYmLUZXNiQtRiM2J0ZicS1GIzYmLUZbbzYkUSczMjI2NjBGJ0Y5RltwRmBpdEY5Rl10LUYjNiYtRltvNiRRJjM4MDI1RidGOUZbcEZpaXRGOUY5RjlGW3BGXmBwRjlGY3ItRiM2Ji1GVzYkLUYjNidGYnEtRiM2JkZmYG5GW3BGXV51RjlGY3ItRiM2Ji1GW282JFEmNzQ4ODBGJ0Y5RltwRmZedUY5RjlGOUZbcEZdZW1GOUZjci1GIzYmLUZXNiQtRiM2K0ZicS1GIzYmLUZbbzYkUSYyMDkwNEYnRjlGW3BGal51RjlGY3ItRiM2Ji1GW282JFEnMjkyNjU2RidGOUZbcEZgaXRGOUZddC1GIzYmLUZbbzYkUSU1MTQ4RidGOUZbcEZoX3VGOUZjci1GIzYmLUZbbzYkUSYzMzQ2MkYnRjlGW3BGaWl0RjlGOUY5RltwRmdgbEY5RmNyLUYjNiYtRlc2JC1GIzYrRmJxLUYjNiZGZ2BzRltwRl1edUY5RmNyLUYjNiZGXGFzRltwLUZhcDYlRmNwLUYjNipGZWFsRmpwRmBxRmpwRmF2RltyRl5yRjlGYHJGOUZjci1GIzYmRmljcEZbcC1GYXA2JUZoc0ZpZHVGYHJGOUZddC1GIzYmRl5kcEZbcEZmXnVGOUY5RjlGW3BGXnNGOUZjci1GIzYmLUZbbzYkUSU0NjgwRidGOUZbcEZqXnVGOUZddC1GIzYmLUZbbzYkUSYyNTc0MEYnRjlGW3BGYGl0RjlGY3ItRiM2JkZpXHNGW3BGaF91RjlGXXQtRiM2Ji1GW282JFElMzg2MUYnRjlGW3BGaWl0RjlGXXQtRiM2Ji1GW282JFEkMzEyRidGOUZbcC1GYXA2JUZjcC1GIzYqRmhxRmpwRmhbbEZqcEZhdkZbckZeckY5RmByRjlGOUY5RltwRmBebUY5Rl10LUYjNipGYmFwRltwRmpbbEZbcC1GVzYkLUYjNjgtRiM2Ji1GVzYkLUYjNiYtRiM2KC1GaG42KEZkX2xGXHlGYW9GZG9GZ29GaW9GW3BGYWF1RltyRl5yRjlGXXQtRiM2KEZmXW9GW3BGYVt1RltyRl5yRjlGOUY5RltwRmlobEY5RmNyLUYjNiYtRlc2JC1GIzYuRmdhdUZjci1GIzYmLUZXNiQtRiM2J0ZicUZeY3VGXXQtRiM2JkZcaHNGW3BGW2R1RjlGOUY5RltwRl5zRjlGY3JGXWR1Rl10Rl9kdUZddEZhZHVGY3JGW2V1RjlGOUZbcEZoXWxGOUZjci1GIzYmLUZXNiQtRiM2Ji1GIzYoLUZobjYoLUZbbzYkUSU1MDE1RidGOUZlW3RGYW9GZG9GZ29GaW9GW3BGYWF1RltyRl5yRjlGXXQtRiM2KC1GaG42KEZoXnBGZ3RGYW9GZG9GZ29GaW9GW3BGYVt1RltyRl5yRjlGOUY5RltwRl5gcEY5RmNyLUYjNiYtRlc2JC1GIzYnRmJxLUYjNiZGYmJ0RltwRmRjdUY5Rl10LUYjNiYtRltvNiRRIzgwRidGOUZbcEZbZHVGOUY5RjlGW3BGXWVtRjlGY3ItRiM2Ji1GVzYkLUYjNiotRiM2KC1GaG42KEZhYG1GaHFGYW9GZG9GZ29GaW9GW3AtRiM2JEZdZHVGOUZbckZeckY5Rl10LUYjNigtRmhuNihGX1tsRmB1RmFvRmRvRmdvRmlvRltwRmVkdUZbckZeckY5Rl10LUYjNigtRmhuNigtRltvNiRRJDUxOEYnRjlGaHFGYW9GZG9GZ29GaW9GW3BGYWF1RltyRl5yRjlGY3ItRiM2KC1GaG42KEZfZXVGZWFsRmFvRmRvRmdvRmlvRltwRmFbdUZbckZeckY5RjlGOUZbcEZnYGxGOUZjci1GIzYmLUZXNiQtRiM2K0ZicS1GIzYmRmB1RltwLUZhcDYlRmNwLUYjNipGZWFsRmpwRmhwRmpwRmF2RltyRl5yRjlGYHJGOUZddC1GIzYmRmVhbEZbcC1GYXA2JUZoc0ZqX3VGYHJGOUZjci1GIzYmRl9bbEZbcEZkY3VGOUZjci1GIzYmRmZocUZbcEZbZHVGOUY5RjlGW3BGXnNGOUZddC1GIzYoLUZobjYoRmdebEZndEZhb0Zkb0Znb0Zpb0ZbcEZhW3VGW3JGXnJGOUZddC1GIzYoLUZobjYoRmhwRmhxRmFvRmRvRmdvRmlvRltwLUYjNiQtRmFwNiVGY3AtRiM2KkZocUZqcEZocUZqcEZhdkZbckZeckY5RmByRjlGW3JGXnJGOUZjci1GIzYoRmpnbUZbcEZlZHVGW3JGXnJGOUZddC1GIzYoLUZobjYoRmFzRmhxRmFvRmRvRmdvRmlvRltwRl1jdkZbckZeckY5RmNyLUYjNigtRmhuNihGYmh0Rlx5RmFvRmRvRmdvRmlvRltwRmFhdUZbckZeckY5RjlGOUZbcEZpeEY5RmNyLUYjNiYtRlc2JC1GIzYnRmJxLUYjNiYtRltvNiRRJjIzODY4RidGOUZbcEZgaXRGOUZjckZkaXRGOUY5RltwRmVccUY5RmNyLUYjNiYtRlc2JC1GIzYuLUYjNiYtRlc2JC1GIzYnRmJxLUYjNiYtRltvNiRRJjQ3NzM2RidGOUZbcEZgaXRGOUZjckZjXXVGOUY5RltwRmdgbEY5RmNyLUYjNiYtRlc2JC1GIzYmLUYjNiYtRltvNiRRJjI0MzM2RidGOUZbcEZdXnVGOUZddEZoaXVGOUY5RltwRl5zRjlGXXQtRiM2JkZgXnRGW3BGal51RjlGY3ItRiM2Ji1GW282JFEmMzA1NzZGJ0Y5RltwRmBpdEY5RmNyRmNfdUZddEZcYHVGOUY5RltwRmlobEY5RmNyLUYjNiYtRlc2JC1GIzY0LUYjNiYtRlc2JC1GIzYmLUYjNiYtRltvNiRRJzE5ODkwMEYnRjlGW3BGYGl0RjlGY3JGW2l1RjlGOUZbcEZeYHBGOUZjci1GIzYmLUZXNiQtRiM2Ji1GIzYmLUZbbzYkUSY0NTk2OEYnRjlGW3BGXV51RjlGXXRGaGl1RjlGOUZbcEZdZW1GOUZjci1GIzYmLUZXNiQtRiM2KkZhaXZGXXRGY2l2RmNyRl1bdkZddEZiW3ZGOUY5RltwRmdgbEY5RmNyLUYjNiYtRlc2JC1GIzYrRmJxLUYjNiYtRltvNiRRJjI0MDI0RidGOUZbcEZdXnVGOUZjci1GIzYmLUZbbzYkUSU0MzY4RidGOUZbcEZhXHZGOUZddEZlXHZGY3JGaVx2RjlGOUZbcEZec0Y5RmNyLUYjNiZGY11wRltwRmpedUY5Rl10LUYjNiZGZ2FzRltwRmBpdEY5Rl10RmVddkZjckZnXXZGY3JGXF52RjlGOUZbcEZoXWxGOUZjci1GIzYoLUZbbzYkUSYxNDU2MEYnRjlGW3AtRlc2JC1GIzYuLUYjNigtRmhuNihGYV90RmFcbEZhb0Zkb0Znb0Zpb0ZbcC1GIzYmRl5gcEZbcEZgaXRGOUZbckZeckY5Rl10LUYjNigtRmhuNihGXmRuRmR0RmFvRmRvRmdvRmlvRltwLUYjNiZGXV51RltwRl1lbUY5RltyRl5yRjlGY3ItRiM2Ji1GVzYkLUYjNiZGal51Rl10LUYjNiZGXlttRltwRmBpdEY5RjlGOUZbcEZnYGxGOUZjci1GIzYmLUZXNiQtRiM2Ji1GIzYoLUZobjYoRmFkbkZkdEZhb0Zkb0Znb0Zpb0ZbcC1GIzYkRl1edUY5RltyRl5yRjlGXXQtRiM2KC1GaG42KEZlYWxGZHRGYW9GZG9GZ29GaW9GW3AtRiM2JEZhXHZGOUZbckZeckY5RjlGOUZbcEZec0Y5Rl10LUYjNigtRmhuNihGaHFGXnhGYW9GZG9GZ29GaW9GW3AtRiM2JEZqXnVGOUZbckZeckY5RmNyLUYjNigtRmhuNihGZ15sRl5bbUZhb0Zkb0Znb0Zpb0ZbcC1GIzYkRmBpdEY5RltyRl5yRjlGOUY5RltwRmdgbEY5RjlGOUZbcEZbW25GOUZjci1GIzYmLUZXNiQtRiM2Li1GIzYmLUZXNiQtRiM2KC1GIzYmLUZXNiQtRiM2Ji1GIzYmLUZbbzYkUSY0OTUwNEYnRjlGW3AtRmFwNiVGaHMtRiM2KkZlYWxGanBGZWFsRmpwRmB1RltyRl5yRjlGYHJGOUZddC1GIzYmLUZbbzYkUSU5MzYwRidGOUZbcC1GYXA2JUZjcC1GIzYqRmFzRmpwLUYjNiVGYnFGZWFsRjlGanBGaHBGW3JGXnJGOUZgckY5RjlGOUZbcEZec0Y5RmNyLUYjNiZGZ2BzRltwLUZhcDYlRmhzLUYjNipGYXNGanBGZWFsRmpwRmhwRltyRl5yRjlGYHJGOUZddC1GIzYmRmVgckZbcC1GYXA2JUZjcC1GIzYqRmVhbEZqcEZdY3dGanBGaHBGW3JGXnJGOUZgckY5RjlGOUZbcEZqXGxGOUZjci1GIzYqLUZbbzYkUSU4NzM2RidGOUZbcEZqW2xGW3AtRlc2JC1GIzYoLUYjNiYtRlc2JC1GIzYmLUYjNigtRmhuNihGW1t1RmNhdEZhb0Zkb0Znb0Zpb0ZbcC1GIzYkLUZhcDYlRmNwRmNjd0ZgckY5RltyRl5yRjlGY3ItRiM2KC1GaG42KEZiY3JGW2dwRmFvRmRvRmdvRmlvRltwLUYjNiQtRmFwNiVGaHMtRiM2KkZlYWxGanBGXWN3RmpwRmB1RltyRl5yRjlGYHJGOUZbckZeckY5RjlGOUZbcEZec0Y5RmNyLUZhcDYlRmhzRltjd0ZgckZjci1GIzYoLUZobjYoRmBobUZlZWxGYW9GZG9GZ29GaW9GW3AtRiM2JC1GYXA2JUZjcC1GIzYqRmVhbEZqcEZlYWxGanBGaHBGW3JGXnJGOUZgckY5RltyRl5yRjlGOUY5RltwRmNhbEY5RmNyLUYjNiYtRlc2JC1GIzYwLUYjNiYtRlc2JC1GIzYoLUYjNiYtRlc2JC1GIzYnRmJxLUYjNiYtRltvNiRRJjQyNDMyRidGOUZbcEZgYndGOUZjci1GIzYmRl9fbkZbcEZpYndGOUY5RjlGW3BGXnNGOUZddC1GIzYmRlxhc0ZbcEZhY3dGOUZjci1GIzYmRmZgbkZbcEZnY3dGOUY5RjlGW3BGaF1sRjlGY3ItRiM2Ji1GVzYkLUYjNiYtRiM2Ji1GW282JFEmNjM2NDhGJ0Y5RltwRmBid0Y5Rl10LUYjNiYtRltvNiRRJjE4NzIwRidGOUZbcEZpYndGOUY5RjlGW3BGXWVtRjlGY3ItRiM2Ji1GVzYkLUYjNiYtRiM2JkZdW3BGW3BGYWN3RjlGXXQtRiM2JkZcYHJGW3BGZ2N3RjlGOUY5RltwRmdgbEY5RmNyLUYjNiYtRlc2JC1GIzYqLUYjNiZGXV1uRltwLUZhcDYlRmhzRmZmd0ZgckY5Rl10LUYjNiYtRltvNiRRJjQwNzY4RidGOUZbcEZgYndGOUZjci1GIzYmRmZec0ZbcEZpYndGOUZddC1GIzYmRmRqb0ZbcC1GYXA2JUZjcC1GIzYqRmFzRmpwRl1jd0ZqcEZhdkZbckZeckY5RmByRjlGOUY5RltwRl5zRjlGXXQtRiM2JkZpY3BGW3BGYWN3RjlGY3ItRiM2Ji1GW282JFElMTE0NEYnRjlGW3BGZ2N3RjlGXXQtRiM2Ji1GW282JFEkMjA4RidGOUZbcC1GYXA2JUZjcC1GIzYqRmVhbEZqcEZdY3dGanBGYXZGW3JGXnJGOUZgckY5RjlGOUZbcEZbaGxGOUZjci1GIzYqRmFnbkZbcEZqW2xGW3AtRlc2JC1GIzYwLUYjNiYtRlc2JC1GIzYoLUYjNiYtRlc2JC1GIzYmLUYjNigtRmhuNihGZmdsRmBlb0Zhb0Zkb0Znb0Zpb0ZbcEZeZXdGW3JGXnJGOUZjci1GIzYoLUZobjYoRmdncEZocUZhb0Zkb0Znb0Zpb0ZbcEZmZXdGW3JGXnJGOUY5RjlGW3BGXnNGOUZjckZcZndGY3ItRiM2KC1GaG42KEZocEZceUZhb0Zkb0Znb0Zpb0ZbcEZiZndGW3JGXnJGOUY5RjlGW3BGaF1sRjlGY3ItRiM2Ji1GVzYkLUYjNiYtRiM2KC1GaG42KEZbXm1GYGhtRmFvRmRvRmdvRmlvRltwRl5ld0ZbckZeckY5RmNyLUYjNigtRmhuNihGYV90RmBobUZhb0Zkb0Znb0Zpb0ZbcEZmZXdGW3JGXnJGOUY5RjlGW3BGXWVtRjlGY3ItRiM2Ji1GVzYkLUYjNiYtRiM2KC1GaG42KEZeW3RGYGhtRmFvRmRvRmdvRmlvRltwLUYjNiRGXGZ3RjlGW3JGXnJGOUZjci1GIzYoRmFeb0ZbcEZiZndGW3JGXnJGOUY5RjlGW3BGZ2BsRjlGY3ItRiM2Ji1GVzYkLUYjNitGYnEtRiM2KEZqZ21GW3BGXmV3RltyRl5yRjlGY3ItRiM2KEZmaG5GW3AtRiM2JC1GYXA2JUZjcC1GIzYqRmFzRmpwRmVhbEZqcEZhdkZbckZeckY5RmByRjlGW3JGXnJGOUZjci1GIzYoLUZobjYoRl54RmBobUZhb0Zkb0Znb0Zpb0ZbcC1GIzYkLUZhcDYlRmhzRmljd0ZgckY5RltyRl5yRjlGXXQtRiM2KC1GaG42KC1GW282JFEjOThGJ0Y5RmBobUZhb0Zkb0Znb0Zpb0ZbcEZmZXdGW3JGXnJGOUY5RjlGW3BGXnNGOUZddC1GIzYoLUZobjYoRmRlbkZgaG1GYW9GZG9GZ29GaW9GW3BGXGB4RltyRl5yRjlGXXQtRiM2KC1GaG42KEZfW2xGYGVvRmFvRmRvRmdvRmlvRltwRmJmd0ZbckZeckY5RmNyLUYjNigtRmhuNihGaHBGYmJ0RmFvRmRvRmdvRmlvRltwLUYjNiQtRmFwNiVGY3AtRiM2KkZlYWxGanBGZWFsRmpwRmF2RltyRl5yRjlGYHJGOUZbckZeckY5RjlGOUZbcEZgXm1GOUZddC1GIzYqRl1kd0ZbcEZoXWxGW3AtRlc2JC1GIzYwLUYjNiYtRlc2JC1GIzYoLUYjNiYtRlc2JC1GIzYmLUYjNigtRmhuNigtRltvNiRRJDQ5M0YnRjlGW2dwRmFvRmRvRmdvRmlvRltwLUYjNiRGYGJ3RjlGW3JGXnJGOUZddC1GIzYoLUZobjYoRmZnbEZeeEZhb0Zkb0Znb0Zpb0ZbcC1GIzYkRmlid0Y5RltyRl5yRjlGOUY5RltwRl5zRjlGY3ItRiM2KC1GaG42KC1GW282JFEjNTNGJ0Y5RmVlbEZhb0Zkb0Znb0Zpb0ZbcC1GIzYkRmFjd0Y5RltyRl5yRjlGXXQtRiM2KEZgZndGW3AtRiM2JEZnY3dGOUZbckZeckY5RjlGOUZbcEZoXWxGOUZjci1GIzYmLUZXNiQtRiM2Ji1GIzYoLUZobjYoRmFfdEZeeEZhb0Zkb0Znb0Zpb0ZbcEZqZHhGW3JGXnJGOUZddC1GIzYoLUZobjYoRltebUZeeEZhb0Zkb0Znb0Zpb0ZbcEZgZXhGW3JGXnJGOUY5RjlGW3BGXWVtRjlGY3ItRiM2Ji1GVzYkLUYjNiYtRiM2KC1GaG42KEZeW3RGXnhGYW9GZG9GZ29GaW9GW3BGaWV4RltyRl5yRjlGXXQtRiM2KC1GaG42KEZeZG5GZWVsRmFvRmRvRmdvRmlvRltwRl1meEZbckZeckY5RjlGOUZbcEZnYGxGOUZjci1GIzYmLUZXNiQtRiM2KkZnandGXXQtRiM2JkZeW21GW3BGYGJ3RjlGY3ItRiM2KC1GaG42KEZeZG5GXlttRmFvRmRvRmdvRmlvRltwRmBleEZbckZeckY5Rl10LUYjNihGX2B3RltwLUYjNiRGYlt4RjlGW3JGXnJGOUY5RjlGW3BGXnNGOUZddC1GIzYoLUZobjYoRmRlbkZeeEZhb0Zkb0Znb0Zpb0ZbcEZpZXhGW3JGXnJGOUZjci1GIzYoLUZobjYoRl9bbEZlZWxGYW9GZG9GZ29GaW9GW3BGXWZ4RltyRl5yRjlGXXQtRiM2KC1GaG42KEZocEZeW21GYW9GZG9GZ29GaW9GW3AtRiM2JEZiXHhGOUZbckZeckY5RjlGOUZbcEZpeEY5Rl10LUYjNigtRltvNiRRJTQ5OTJGJ0Y5RltwRmdibEZbcC1GVzYkLUYjNjAtRiM2Ji1GVzYkLUYjNigtRiM2Ji1GVzYkLUYjNiYtRiM2KC1GaG42KEZbXm1GYGNxRmFvRmRvRmdvRmlvRltwRl5ld0ZbckZeckY5RmNyLUYjNigtRmhuNihGXWNxRmVhbEZhb0Zkb0Znb0Zpb0ZbcEZmZXdGW3JGXnJGOUY5RjlGW3BGXnNGOUZjckZcZndGY3ItRiM2KC1GaG42KEZgaG1GZmhxRmFvRmRvRmdvRmlvRltwRmJmd0ZbckZeckY5RjlGOUZbcEZoXWxGOUZjci1GIzYmLUZXNiQtRiM2Ji1GIzYoLUZobjYoRmZnbEZlYWxGYW9GZG9GZ29GaW9GW3BGXmV3RltyRl5yRjlGY3JGYlt5RjlGOUZbcEZdZW1GOUZjci1GIzYmLUZXNiQtRiM2Ji1GIzYmRmhxRltwRlxmd0Y5RmNyLUYjNigtRmhuNihGYGhtRl5vRmFvRmRvRmdvRmlvRltwRmJmd0ZbckZeckY5RjlGOUZbcEZnYGxGOUZjci1GIzYmLUZXNiQtRiM2K0ZicS1GIzYoRltjdEZbcEZeZXdGW3JGXnJGOUZjci1GIzYoRl9jdEZbcEZqYHhGW3JGXnJGOUZjci1GIzYoLUZobjYoRl54RmVlckZhb0Zkb0Znb0Zpb0ZbcEZkYXhGW3JGXnJGOUZddC1GIzYoLUZobjYoLUZbbzYkUSM0OUYnRjlGXHlGYW9GZG9GZ29GaW9GW3BGZmV3RltyRl5yRjlGOUY5RltwRl5zRjlGXXQtRiM2KEZhXm9GW3BGXGB4RltyRl5yRjlGXXQtRiM2KC1GaG42KEZfW2xGZmhxRmFvRmRvRmdvRmlvRltwRmJmd0ZbckZeckY5RmNyLUYjNigtRmhuNihGaHBGXFtsRmFvRmRvRmdvRmlvRltwRltjeEZbckZeckY5RjlGOUY5RjlGOUZbcEZbeEY5RmNyLUYjNiYtRlc2JC1GIzYnRmJxLUYjNigtRltvNiRRJjc3NzkyRidGOUZbcEZec0ZbcC1GYXA2JUZocy1GIzYqRmVhbEZqcEZgdUZqcEZgdUZbckZeckY5RmByRjlGY3ItRiM2JkZlYHJGW3AtRmFwNiVGY3AtRiM2KkZlYWxGanBGZnpGanBGaHBGW3JGXnJGOUZgckY5RjlGOUZbcEZqXGxGOUZddC1GIzYqLUZbbzYkUScyODI4ODBGJ0Y5RltwLUZXNiQtRiM2Ji1GIzYmLUZhcDYlRmhzLUYjNipGZWFsRmpwRmZ6RmpwRmB1RltyRl5yRjlGYHJGW3BGXnNGOUZddC1GIzYoLUZobjYoRl5kbi1GW282JFElMTM2MEYnRjlGYW9GZG9GZ29GaW9GW3AtRiM2JC1GYXA2JUZjcC1GIzYqRmVhbEZqcEZgdUZqcEZocEZbckZeckY5RmByRjlGW3JGXnJGOUY5RjlGW3BGaltsRltwRmNhbEY5RmNyLUYjNiYtRlc2JC1GIzYuLUYjNiYtRlc2JC1GIzYmLUYjNigtRltvNiRRJzI1NDU5MkYnRjlGW3BGXnNGW3BGal95RjlGY3ItRiM2Ji1GW282JFEmMjE2MzJGJ0Y5RltwRmBgeUY5RjlGOUZbcEZoXWxGOUZjci1GIzYoLUZbbzYkUScyOTcwMjRGJ0Y5RltwRmpfeUZbcEZdZW1GOUZddC1GIzYoRmFhb0ZbcEZgYHlGW3BGZ2BsRjlGY3ItRiM2Ji1GVzYkLUYjNiYtRiM2JkZhW29GW3AtRmFwNiVGaHNGXmJ5RmByRjlGXXQtRiM2Ji1GW282JFEmMjMyOTZGJ0Y5RltwRmpfeUY5RjlGOUZbcEZec0Y5Rl10LUYjNiZGalt4RltwRmBgeUY5RmNyLUYjNiZGX1x4RltwLUZhcDYlRmNwLUYjNipGZWFsRmpwRmZ6RmpwRmF2RltyRl5yRjlGYHJGOUY5RjlGW3BGW2hsRjlGXXQtRiM2Ki1GW282JFEmMTEyMzJGJ0Y5RltwRmpbbEZbcC1GVzYkLUYjNi4tRiM2Ji1GVzYkLUYjNiYtRiM2KC1GaG42KC1GW282JFEkMzc0RidGOUZqZG1GYW9GZG9GZ29GaW9GW3BGXWF5RltyRl5yRjlGY3ItRiM2KC1GaG42KEZgaG1GY2RtRmFvRmRvRmdvRmlvRltwRmpheUZbckZeckY5RjlGOUZbcEZoXWxGOUZjci1GIzYoLUZobjYoRmBqc0ZkZW5GYW9GZG9GZ29GaW9GW3AtRiM2JkZfYXlGW3BGXWVtRjlGW3JGXnJGOUZddC1GIzYoLUZobjYoRmBobUZocUZhb0Zkb0Znb0Zpb0ZbcC1GIzYmRlxieUZbcEZnYGxGOUZbckZeckY5RmNyLUYjNiYtRlc2JC1GIzYmLUZhcDYlRmhzRmJgeUZgckZddC1GIzYmRl5bbUZbcEZfYXlGOUY5RjlGW3BGXnNGOUZjci1GIzYoLUZobjYoRl9bbEZlW3RGYW9GZG9GZ29GaW9GW3BGamF5RltyRl5yRjlGXXQtRiM2KC1GaG42KEZocEZkZW5GYW9GZG9GZ29GaW9GW3AtRiM2JC1GYXA2JUZjcC1GIzYqRmVhbEZqcEZgdUZqcEZhdkZbckZeckY5RmByRjlGW3JGXnJGOUY5RjlGW3BGYF5tRjlGY3ItRiM2Ji1GVzYkLUYjNigtRiM2Ji1GVzYkLUYjNiYtRiM2KC1GW282JFEnMzMyMzg0RidGOUZbcEZec0ZbcEZqX3lGOUZjci1GIzYmRmFhb0ZbcEZgYHlGOUY5RjlGW3BGaWhsRjlGY3ItRiM2Ji1GVzYkLUYjNiwtRiM2KC1GW282JFEoMTEwMzIzMkYnRjlGW3BGal95RltwRl1lbUY5RmNyLUYjNigtRltvNiRRJjM2NTA0RidGOUZbcEZgYHlGW3BGZ2BsRjlGY3ItRiM2Ji1GVzYkLUYjNiYtRiM2Ji1GW282JFEmMjc0NTZGJ0Y5RltwRmVkeUY5Rl10LUYjNiYtRltvNiRRJzM4NDM4NEYnRjlGW3BGal95RjlGOUY5RltwRl5zRjlGXXQtRiM2Ji1GW282JFEmMTcxNjBGJ0Y5RltwRmBgeUY5RmNyLUYjNiZGW1xuRltwRmBleUY5RjlGOUZbcEZoXWxGOUZjci1GIzYoRl9cc0ZbcC1GVzYkLUYjNi4tRiM2KC1GaG42KEZcYXRGZWVsRmFvRmRvRmdvRmlvRltwLUYjNiZGal95RltwRl5gcEY5RltyRl5yRjlGXXQtRiM2KC1GaG42KEZoXW9GY2F0RmFvRmRvRmdvRmlvRltwLUYjNiZGYGB5RltwRl1lbUY5RltyRl5yRjlGY3ItRiM2Ji1GVzYkLUYjNiZGZWR5Rl10LUYjNiZGXlttRltwRmpfeUY5RjlGOUZbcEZnYGxGOUZjci1GIzYmLUZXNiQtRiM2Ji1GIzYoLUZobjYoRmdebEZjYXRGYW9GZG9GZ29GaW9GW3AtRiM2JEZgYHlGOUZbckZeckY5Rl10LUYjNigtRmhuNihGaHFGZWVsRmFvRmRvRmdvRmlvRltwLUYjNiRGYGV5RjlGW3JGXnJGOUY5RjlGW3BGXnNGOUZddC1GIzYoLUZobjYoRmFzRl5bbUZhb0Zkb0Znb0Zpb0ZbcC1GIzYkRmVkeUY5RltyRl5yRjlGY3ItRiM2KC1GaG42KEZiaHRGZWVsRmFvRmRvRmdvRmlvRltwLUYjNiRGal95RjlGW3JGXnJGOUY5RjlGW3BGXnNGOUY5RjlGW3BGaXhGOUZjci1GIzYoRmBdd0ZbcEZqW2xGW3AtRlc2JC1GIzYoLUYjNiYtRlc2JC1GIzYmLUYjNigtRmhuNigtRltvNiRRJDMwNkYnRjlGZHRGYW9GZG9GZ29GaW9GW3BGXWF5RltyRl5yRjlGXXQtRiM2KC1GaG42KEZiYnRGZHRGYW9GZG9GZ29GaW9GW3BGamF5RltyRl5yRjlGOUY5RltwRmlobEY5RmNyLUYjNiYtRlc2JC1GIzYsLUYjNigtRmhuNigtRltvNiRRJTE2ODNGJ0Y5RmR0RmFvRmRvRmdvRmlvRltwRmJneUZbckZeckY5Rl10LUYjNigtRmhuNihGXmRuRmpfbUZhb0Zkb0Znb0Zpb0ZbcEZoZ3lGW3JGXnJGOUZjckZqZ3lGY3ItRiM2KEZjX3dGW3BGamF5RltyRl5yRjlGXXQtRiM2KEZpX3dGW3BGXGl5RltyRl5yRjlGOUY5RltwRmhdbEY5RmNyLUYjNigtRmhuNihGZWVyRmFzRmFvRmRvRmdvRmlvRltwLUYjNiYtRlc2JC1GIzYuLUYjNihGZF16RltwLUYjNiZGX2F5RltwRl5gcEY5RltyRl5yRjlGY3ItRiM2KEZqXXpGW3AtRiM2JkZcYnlGW3BGXWVtRjlGW3JGXnJGOUZjci1GIzYmRlxoeUZbcEZnYGxGOUZjci1GIzYmLUZXNiQtRiM2J0ZicS1GIzYoRl5fekZbcEZqYXlGW3JGXnJGOUZjci1GIzYoRmRfekZbcEZcaXlGW3JGXnJGOUY5RjlGW3BGXnNGOUZddC1GIzYoRmpfekZbcC1GIzYkRmBoeUY5RltyRl5yRjlGY3ItRiM2KEZgYHpGW3AtRiM2JEZfYXlGOUZbckZeckY5RjlGOUZbcEZec0Y5RltyRl5yRjlGOUY5RjlGOUY5RltwLUZceDYjRmFzRjlGW3JGXnJGOUZjci1GIzYoRmV2RltwLUYjNiYtRlc2JC1GIzZQLUYjNiYtRlc2JC1GIzY2LUYjNigtRltvNiRRJTI1MzVGJ0Y5RltwRmd4RltwLUZhcDYlRmNwLUYjNipGaHFGanBGYHFGanBGYHVGW3JGXnJGOUZgckY5RmNyLUYjNiotRltvNiRRJjI1MzUwRidGOUZbcEZqXGxGW3BGaltsRltwLUZhcDYlRmNwLUYjNipGaHFGanBGaHBGanBGYHVGW3JGXnJGOUZgckY5RmNyLUYjNiYtRlc2JC1GIzYsLUYjNigtRltvNiRRJjMyOTU1RidGOUZbcEZoXWxGW3BGW2d6RjlGXXQtRiM2KC1GW282JFEmMTUyMTBGJ0Y5RltwRmdgbEZbcEZbZ3pGOUZddC1GIzYoRmlob0ZbcEZec0ZbcC1GYXA2JUZoc0ZmZ3pGYHJGOUZjci1GIzYmLUZbbzYkUSQ1NzJGJ0Y5RltwLUZhcDYlRmNwLUYjNipGaHFGanBGYHFGanBGaHBGW3JGXnJGOUZgckY5Rl10LUYjNiYtRltvNiRRJTM3MThGJ0Y5RltwRltnekY5RjlGOUZbcEZjYWxGOUZjci1GIzYqLUZbbzYkUSU1NzIwRidGOUZbcEZqW2xGW3AtRlc2JC1GIzYsLUYjNigtRmhuNihGW1t1RmFkbkZhb0Zkb0Znb0Zpb0ZbcC1GIzYmRmRnekZbcEZoXWxGOUZbckZeckY5RmNyLUYjNigtRmhuNihGXFtyRmFkbkZhb0Zkb0Znb0Zpb0ZbcC1GIzYmRmRnekZbcEZnYGxGOUZbckZeckY5Rl10LUYjNigtRmhuNigtRltvNiRRJDIwNEYnRjlGX1tsRmFvRmRvRmdvRmlvRltwLUYjNiZGXnNGW3AtRmFwNiVGaHNGXWd6RmByRjlGW3JGXnJGOUZjci1GYXA2JUZjcC1GIzYqRmhxRmpwRmhwRmpwRmhwRltyRl5yRjlGYHJGXXQtRiM2KEZlX3BGW3AtRiM2JEZkZ3pGOUZbckZeckY5RjlGOUZbcEZbaGxGOUZjci1GIzYmLUZXNiQtRiM2NC1GIzYoLUZbbzYkUSY1ODMwNUYnRjlGW3BGaWhsRltwRltnekY5RmNyLUYjNiYtRlc2JC1GIzYqLUYjNigtRltvNiRRJzEyMTY4MEYnRjlGW3BGZ2BsRltwRltnekY5Rl10LUYjNihGY151RltwRl5zRltwRmpoekY5RmNyLUYjNiZGXV5wRltwRmFpekY5Rl10LUYjNiYtRltvNiRRJjQ0NjE2RidGOUZbcEZbZ3pGOUY5RjlGW3BGaF1sRjlGXXQtRiM2KC1GW282JFEmODg3MjVGJ0Y5RltwRl5gcEZbcEZbZ3pGOUZddC1GIzYoRmdmbkZbcEZdZW1GW3BGamh6RjlGY3ItRiM2Ji1GVzYkLUYjNidGYnEtRiM2JkZfW3ZGW3BGYWl6RjlGY3ItRiM2JkZkW3ZGW3BGW2d6RjlGOUY5RltwRmdgbEY5RmNyLUYjNiYtRlc2JC1GIzYnRmJxLUYjNiZGaWNwRltwLUZhcDYlRmhzRlxcW2xGYHJGOUZjci1GIzYmRl5kcEZbcEZqaHpGOUY5RjlGW3BGXnNGOUZddC1GIzYmLUZbbzYkUSQ0NjhGJ0Y5RltwRmFpekY5RmNyLUYjNiYtRltvNiRRJTEyODdGJ0Y5RltwRltnekY5RmNyLUYjNiYtRltvNiRRJDEwNEYnRjlGW3AtRmFwNiVGY3AtRiM2KkZocUZqcEZgcUZqcEZhdkZbckZeckY5RmByRjlGOUY5RltwRmBebUY5RmNyLUYjNipGXGp6RltwRmpbbEZbcC1GVzYkLUYjNjQtRiM2KC1GaG42KEZbW3UtRltvNiRRIzQ0RidGOUZhb0Zkb0Znb0Zpb0ZbcC1GIzYmRmRnekZbcEZpaGxGOUZbckZeckY5RmNyLUYjNiYtRlc2JC1GIzYqRmlqekZddEZfW1tsRmNyRmpbW2xGXXRGXlxbbEY5RjlGW3BGaF1sRjlGY3ItRiM2KC1GaG42KC1GW282JFEkOTc1RidGOUZbYltsRmFvRmRvRmdvRmlvRltwLUYjNiZGZGd6RltwRl5gcEY5RltyRl5yRjlGXXQtRiM2KC1GaG42KEZpaHNGX1tsRmFvRmRvRmdvRmlvRltwLUYjNiZGXWVtRltwRmhbW2xGOUZbckZeckY5RmNyLUYjNiYtRlc2JC1GIzYmLUYjNiZGaHFGW3BGaltbbEY5Rl10LUYjNigtRmhuNihGXmRuRmB1RmFvRmRvRmdvRmlvRltwRmBcW2xGW3JGXnJGOUY5RjlGW3BGZ2BsRjlGY3ItRiM2Ji1GVzYkLUYjNidGYnEtRiM2KC1GaG42KC1GW282JFEjNzJGJ0Y5RmJodEZhb0Zkb0Znb0Zpb0ZbcC1GIzYkLUZhcDYlRmhzRmNpekZgckY5RltyRl5yRjlGY3ItRiM2KC1GaG42KC1GW282JFEkODY0RidGOUZiaHRGYW9GZG9GZ29GaW9GW3AtRiM2JEZoW1tsRjlGW3JGXnJGOUY5RjlGW3BGXnNGOUZddC1GIzYoRmJlbkZbcC1GIzYkRmpbW2xGOUZbckZeckY5RmNyLUYjNigtRmhuNihGZGVuRmVhbEZhb0Zkb0Znb0Zpb0ZbcEZgXFtsRltyRl5yRjlGY3ItRiM2KEZbYWxGW3AtRiM2JC1GYXA2JUZjcC1GIzYqRmhxRmpwRmhwRmpwRmF2RltyRl5yRjlGYHJGOUZbckZeckY5RjlGOUZbcEZpeEY5RmNyLUYjNigtRltvNiRRJjI3ODg1RidGOUZbcEZlXHFGW3BGW2d6RjlGY3ItRiM2Ji1GVzYkLUYjNiotRiM2KC1GW282JFEnMTM2ODkwRidGOUZbcEZnYGxGW3BGW2d6RjlGY3ItRiM2KEZnZm5GW3BGXnNGW3BGamh6RjlGY3ItRiM2Ji1GW282JFElNjI5MkYnRjlGW3BGYWl6RjlGXXQtRiM2Ji1GW282JFEmNDA4OThGJ0Y5RltwRltnekY5RjlGOUZbcEZpaGxGOUZjci1GIzYmLUZXNiQtRiM2MC1GIzYoRl1pdUZbcEZeYHBGW3BGW2d6RjlGY3ItRiM2KC1GW282JFEnMTc0NzIwRidGOUZbcEZdZW1GW3BGamh6RjlGY3ItRiM2Ji1GVzYkLUYjNiYtRiM2Ji1GW282JFEmMTIwMTJGJ0Y5RltwRmFpekY5Rl10LUYjNiYtRltvNiRRJjc4MDc4RidGOUZbcEZbZ3pGOUY5RjlGW3BGZ2BsRjlGY3ItRiM2Ji1GVzYkLUYjNiZGaF9bbEZddEZcYFtsRjlGOUZbcEZec0Y5Rl10Rl5fW2xGY3ItRiM2Ji1GW282JFEmMTQxNTdGJ0Y5RltwRltnekY5RmNyLUYjNiZGalt4RltwRl1hW2xGOUY5RjlGW3BGaF1sRjlGXXQtRiM2KC1GW282JFEmMTE0NDBGJ0Y5RltwLUZXNiQtRiM2MC1GIzYoLUZobjYoRmJmcEZbYltsRmFvRmRvRmdvRmlvRltwLUYjNiZGW2d6RltwRltzRjlGW3JGXnJGOUZddC1GIzYoLUZobjYoRmJcdEZfW2xGYW9GZG9GZ29GaW9GW3AtRiM2JkZeYHBGW3BGamh6RjlGW3JGXnJGOUZjci1GIzYmLUZXNiQtRiM2JkZhaXpGXXQtRiM2KEZlX3BGW3AtRiM2JEZbZ3pGOUZbckZeckY5RjlGOUZbcEZdZW1GOUZjci1GIzYmLUZXNiQtRiM2J0ZicS1GIzYoLUZobjYoRmZocUZiaHRGYW9GZG9GZ29GaW9GW3AtRiM2JEZqX1tsRjlGW3JGXnJGOUZjci1GIzYoLUZobjYoLUZbbzYkUSQ1NzZGJ0Y5RmJodEZhb0Zkb0Znb0Zpb0ZbcC1GIzYkRmpoekY5RltyRl5yRjlGOUY5RltwRmdgbEY5RmNyLUYjNiYtRlc2JC1GIzYpRmJxLUYjNigtRmhuNihGamRtRmJodEZhb0Zkb0Znb0Zpb0ZbcC1GIzYkRmFpekY5RltyRl5yRjlGY3ItRiM2KC1GaG42KEZqZG1GXWdsRmFvRmRvRmdvRmlvRltwRl5dXGxGW3JGXnJGOUZjci1GIzYoLUZobjYoRlx5RmJodEZhb0Zkb0Znb0Zpb0ZbcC1GIzYkRl1hW2xGOUZbckZeckY5RjlGOUZbcEZec0Y5RmNyLUYjNigtRmhuNihGXm9GYmh0RmFvRmRvRmdvRmlvRltwRmpdXGxGW3JGXnJGOUZddC1GIzYoRmlkW2xGW3BGY15cbEZbckZeckY5RjlGOUZbcEZec0Y5RjlGOUZbcEZbW25GOUZjci1GIzYmLUZXNiQtRiM2Ni1GIzYoRmdhc0ZbcEZneEZbcC1GYXA2JUZocy1GIzYqRlx5RmpwRmhwRmpwRmhwRltyRl5yRjlGYHJGOUZjci1GIzYqRmlfbkZbcEZqXGxGW3BGaltsRltwLUZhcDYlRmhzLUYjNipGXHlGanBGYHFGanBGaHBGW3JGXnJGOUZgckY5RmNyLUYjNiYtRlc2JC1GIzYqLUYjNigtRltvNiRRJjE5NTAwRidGOUZbcEZoXWxGW3BGaWBcbEY5Rl10LUYjNigtRltvNiRRJjExNzAwRidGOUZbcEZnYGxGW3BGaWBcbEY5Rl10LUYjNigtRltvNiRRJDUyMEYnRjlGW3BGXnNGW3AtRmFwNiVGY3AtRiM2KkZceUZqcEZgcUZqcEZhdkZbckZeckY5RmByRjlGXXQtRiM2Ji1GW282JFElOTEwMEYnRjlGW3BGaWBcbEY5RjlGOUZbcEZjYWxGOUZjci1GIzYqRmhjb0ZbcEZqW2xGW3AtRlc2JC1GIzYqLUYjNiZGX2FcbEZbcEZoXWxGOUZjci1GIzYoRmFeb0ZbcC1GIzYmRl9hXGxGW3BGZ2BsRjlGW3JGXnJGOUZddC1GIzYoLUZobjYoRmB1RmhxRmFvRmRvRmdvRmlvRltwLUYjNiZGXnNGW3AtRmFwNiVGY3AtRiM2KkZceUZqcEZocEZqcEZhdkZbckZeckY5RmByRjlGW3JGXnJGOUZddC1GIzYoRlxeeUZbcC1GIzYkRl9hXGxGOUZbckZeckY5RjlGOUZbcEZbaGxGOUZjci1GIzYmLUZXNiQtRiM2LC1GIzYoLUZbbzYkUSYxMzI2MEYnRjlGW3BGaWhsRltwRmlgXGxGOUZjci1GIzYmLUZXNiQtRiM2KUZicS1GIzYoRl9nb0ZbcEZnYGxGW3BGaWBcbEY5Rl10LUYjNihGZmJ3RltwRl5zRltwRmhiXGxGOUZddC1GIzYmRmhgb0ZbcEZpYFxsRjlGOUY5RltwRmhdbEY5Rl10LUYjNigtRltvNiRRJzE0NjY0MEYnRjlGW3BGaWBcbEZbcEZeYHBGOUZjci1GIzYoRmRnb0ZbcEZdZW1GW3BGaGJcbEY5RmNyLUYjNigtRltvNiRRJjY1NTIwRidGOUZbcEZpYFxsRltwRmdgbEY5RjlGOUZbcEZgXm1GOUZjci1GIzYqRmlfbkZbcC1GVzYkLUYjNiwtRiM2JkZfYVxsRltwRmlobEY5RmNyLUYjNiYtRlc2JC1GIzYoLUYjNihGamdtRltwRltkXGxGW3JGXnJGOUZddC1GIzYoLUZobjYoRmVhbEZocUZhb0Zkb0Znb0Zpb0ZbcEZhZFxsRltyRl5yRjlGXXQtRiM2KC1GaG42KEZeeEZceUZhb0Zkb0Znb0Zpb0ZbcEZpZFxsRltyRl5yRjlGOUY5RltwRmhdbEY5Rl10LUYjNihGXGdtRltwRl9hXGxGW3BGXmBwRjlGY3ItRiM2KC1GaG42KEZndEZocUZhb0Zkb0Znb0Zpb0ZbcC1GIzYmRl1lbUZbcEZjZFxsRjlGW3JGXnJGOUZjci1GIzYoRl54RltwRl9hXGxGW3BGZ2BsRjlGOUY5RltwRmpbbEZbcEZpeEY5RmNyLUYjNigtRltvNiRRJTIzNDBGJ0Y5RltwRmVccUZbcEZpYFxsRjlGY3ItRiM2Ji1GVzYkLUYjNilGYnEtRiM2KC1GW282JFEmMjEwNjBGJ0Y5RltwRmdgbEZbcEZpYFxsRjlGXXQtRiM2KC1GW282JFElODg0MEYnRjlGW3BGXnNGW3BGaGJcbEY5Rl10LUYjNiYtRltvNiRRJTE4MjBGJ0Y5RltwRmlgXGxGOUY5RjlGW3BGaWhsRjlGXXQtRiM2KkZfX25GW3AtRlc2JC1GIzYoLUYjNiZGaWBcbEZbcEZnYGxGOUZddC1GIzYoLUZobjYoRl1nbEZqZG1GYW9GZG9GZ29GaW9GW3AtRiM2JkZec0ZbcEZoYlxsRjlGW3JGXnJGOUZddC1GIzYoLUZobjYoRl54RmRlbkZhb0Zkb0Znb0Zpb0ZbcC1GIzYkRmlgXGxGOUZbckZeckY5RjlGOUZbcEZnYGxGW3BGaF1sRjlGY3ItRiM2KC1GW282JFEmMjYyMDhGJ0Y5RltwLUZXNiQtRiM2KEZgW11sRl10LUYjNigtRmhuNihGYHVGW2dwRmFvRmRvRmdvRmlvRltwRmZbXWxGW3JGXnJGOUZddC1GIzYoLUZobjYoRmFzRmRlbkZhb0Zkb0Znb0Zpb0ZbcEZcXF1sRltyRl5yRjlGOUY5RltwRl5gcEY5RjlGOUZbcEZbeEY5Rl10LUYjNigtRltvNiRRJjM5NzgwRidGOUZbcEZneEZbcC1GYXA2JUZocy1GIzYqRmB1RmpwRmhwRmpwRmhxRltyRl5yRjlGYHJGOUZjci1GIzYmLUZXNiQtRiM2KUZicS1GIzYoLUZbbzYkUScxNTkxMjBGJ0Y5RltwRmpbbEZbcC1GYXA2JUZocy1GIzYqRmB1RmpwRmBxRmpwRmhxRltyRl5yRjlGYHJGOUZjci1GIzYoLUZbbzYkUSczOTc4MDBGJ0Y5RltwRl5zRltwLUZhcDYlRmhzLUYjNipGYHVGanBGYHVGanBGaHFGW3JGXnJGOUZgckY5Rl10LUYjNiYtRltvNiRRJTc0MzZGJ0Y5RltwLUZhcDYlRmNwLUYjNipGYHVGanBGZnpGanBGYHVGW3JGXnJGOUZgckY5RjlGOUZbcEZqXGxGOUZjci1GIzYmLUZXNiQtRiM2Li1GIzYoRmFdXWxGW3BGaF1sRltwRmRdXWxGOUZjci1GIzYmLUZXNiQtRiM2Ji1GIzYoLUZbbzYkUSY3OTU2MEYnRjlGW3BGXnNGW3AtRmFwNiVGaHMtRiM2KkZgdUZqcEZmekZqcEZocUZbckZeckY5RmByRjlGY3ItRiM2JkZiX11sRltwLUZhcDYlRmNwLUYjNipGYHVGanBGYHVGanBGYHVGW3JGXnJGOUZgckY5RjlGOUZbcEZqW2xGOUZjci1GIzYoRmRdc0ZbcEZnYGxGW3BGZF1dbEY5Rl10LUYjNihGZ19xRltwLUZhcDYlRmNwLUYjNipGYHVGanBGYHFGanBGYHVGW3JGXnJGOUZgckZbcEZec0Y5Rl10LUYjNiZGZmBuRltwLUZhcDYlRmhzLUYjNipGYHVGanBGaHBGanBGYHVGW3JGXnJGOUZgckY5RmNyLUYjNiYtRltvNiRRJjI3MzAwRidGOUZbcEZkXV1sRjlGOUY5RltwRmNhbEY5RmNyLUYjNiYtRlc2JC1GIzYzRmJxLUYjNigtRltvNiRRJzMxODI0MEYnRjlGW3BGZ2JsRltwRmNeXWxGOUZjci1GIzYmLUZXNiQtRiM2Ji1GIzYoLUZbbzYkUSgxNDMyMDgwRidGOUZbcEZec0ZbcEZcX11sRjlGXXQtRiM2JkZnX3FGW3BGZV9dbEY5RjlGOUZbcEZoXWxGOUZjci1GIzYmLUZXNiQtRiM2K0ZicS1GIzYoLUZbbzYkUSc5NTQ3MjBGJ0Y5RltwRmdgbEZbcEZjXl1sRjlGY3ItRiM2KEZfam9GW3BGXnNGW3AtRmFwNiVGY3BGYmJdbEZgckY5Rl10LUYjNiZGY2N5RltwLUZhcDYlRmhzRlxiXWxGYHJGOUZjci1GIzYmLUZbbzYkUScyMTg0MDBGJ0Y5RltwRmNeXWxGOUY5RjlGW3BGaltsRjlGY3ItRiM2KC1GW282JFEoMTExMzg0MEYnRjlGW3BGXWVtRltwRlxfXWxGOUZddC1GIzYoRl5eW2xGW3BGZ2BsRltwRmVfXWxGOUZjci1GIzYmLUZXNiQtRiM2Ji1GIzYmLUZbbzYkUSY1NDA4MEYnRjlGW3AtRmFwNiVGaHNGZGFdbEZgckY5Rl10LUYjNiYtRltvNiRRJzU0NjAwMEYnRjlGW3BGXF9dbEY5RjlGOUZbcEZec0Y5Rl10LUYjNiZGYmFwRltwLUZhcDYlRmNwLUYjNipGYHVGanBGZnpGanBGaHBGW3JGXnJGOUZgckY5RmNyLUYjNiZGYFtxRltwRmVfXWxGOUY5RjlGW3BGW2hsRjlGY3ItRiM2Ji1GVzYkLUYjNjgtRiM2KEZmanZGW3BGaWhsRltwRmRdXWxGOUZjci1GIzYmLUZXNiQtRiM2Ji1GIzYoLUZbbzYkUSc3OTU2MDBGJ0Y5RltwRl5zRltwRlxhXWxGOUZjci1GIzYmRmdfcUZbcEZiYV1sRjlGOUY5RltwRmdibEY5RmNyLUYjNiYtRlc2JC1GIzYoLUYjNigtRltvNiRRKDExOTM0MDBGJ0Y5RltwRmdgbEZbcEZkXV1sRjlGY3ItRiM2JkZhZ25GW3BGYGJdbEY5Rl10LUYjNiYtRltvNiRRJzE2MzgwMEYnRjlGW3BGZF1dbEY5RjlGOUZbcEZoXWxGOUZjci1GIzYmLUZXNiQtRiM2LC1GIzYoRmpoXWxGW3BGXWVtRltwRlxhXWxGOUZjci1GIzYoRl5eW2xGW3BGYmFdbEZbcEZnYGxGOUZjci1GIzYmLUZXNiQtRiM2Ji1GIzYmLUZbbzYkUSYzMjQ0OEYnRjlGW3AtRmFwNiVGaHNGZ19dbEZgckY5Rl10LUYjNiYtRltvNiRRJzMyNzYwMEYnRjlGW3BGXGFdbEY5RjlGOUZbcEZec0Y5RmNyLUYjNiZGYmFwRltwLUZhcDYlRmNwLUYjNipGYHVGanBGYHVGanBGaHBGW3JGXnJGOUZgckY5Rl10LUYjNiZGYFtxRltwRmJhXWxGOUY5RjlGW3BGaltsRjlGY3ItRiM2KC1GW282JFEnOTk0NTAwRidGOUZbcEZeYHBGW3BGZF1dbEY5Rl10LUYjNihGY2lwRltwRl1lbUZbcEZqYV1sRjlGY3ItRiM2Ji1GVzYkLUYjNiYtRiM2Ji1GW282JFEmNDg2NzJGJ0Y5RltwRmBiXWxGOUZddC1GIzYmLUZbbzYkUSc0OTE0MDBGJ0Y5RltwRmRdXWxGOUY5RjlGW3BGZ2BsRjlGY3ItRiM2Ji1GVzYkLUYjNidGYnEtRiM2JkZpY3BGW3AtRmFwNiVGY3AtRiM2KkZgdUZqcEZgcUZqcEZocEZbckZeckY5RmByRjlGY3ItRiM2Ji1GW282JFEmMjA1OTJGJ0Y5RltwRmphXWxGOUY5RjlGW3BGXnNGOUZjci1GIzYmRmd2RltwLUZhcDYlRmhzLUYjNipGYHVGanBGaHBGanBGaHBGW3JGXnJGOUZgckY5Rl10LUYjNiZGZGdvRltwRmBiXWxGOUZjci1GIzYmLUZbbzYkUSYxNzMxNkYnRjlGW3BGZF1dbEY5RjlGOUZbcEZgXm1GOUZjci1GIzYmLUZXNiQtRiM2PUZicS1GIzYoRmBeXWxGW3BGXl9tRltwRmNeXWxGOUZjci1GIzYmLUZXNiQtRiM2Ji1GIzYoLUZbbzYkUSgxMDM0MjgwRidGOUZbcEZec0ZbcEZcX11sRjlGXXRGYF9dbEY5RjlGW3BGaWhsRjlGY3ItRiM2JkZjZF1sRltwRmdibEY5RmNyLUYjNiYtRlc2JC1GIzYsLUYjNigtRltvNiRRKDE3NTAzMjBGJ0Y5RltwRl1lbUZbcEZcX11sRjlGXXRGXmZdbEZjci1GIzYmLUZXNiQtRiM2Ji1GIzYmLUZbbzYkUSY5NzM0NEYnRjlGW3BGW2ddbEY5Rl10LUYjNiYtRltvNiRRJzk4MjgwMEYnRjlGW3BGXF9dbEY5RjlGOUZbcEZec0Y5Rl10RmJnXWxGY3JGaGddbEY5RjlGW3BGaF1sRjlGY3ItRiM2Ji1GVzYkLUYjNjFGYnEtRiM2KEZqaF1sRltwRl5gcEZbcEZjXl1sRjlGY3ItRiM2KEZfam9GW3BGXmVdbEZbcEZdZW1GOUZjci1GIzYmLUZXNiQtRiM2J0ZicS1GIzYmLUZbbzYkUSY2NDg5NkYnRjlGW3BGYmVdbEY5RmNyLUYjNiYtRltvNiRRJzY1NTIwMEYnRjlGW3BGY15dbEY5RjlGOUZbcEZnYGxGOUZjci1GIzYmLUZXNiQtRiM2Ji1GIzYmRmljcEZbcC1GYXA2JUZjcEZhX15sRmByRjlGXXQtRiM2JkZqXl5sRltwRl5lXWxGOUY5RjlGW3BGXnNGOUZddC1GIzYmRmFbb0ZbcC1GYXA2JUZoc0ZmXl5sRmByRjlGY3ItRiM2JkZcaW5GW3BGYmVdbEY5Rl10LUYjNiYtRltvNiRRJjY5MjY0RidGOUZbcEZjXl1sRjlGOUY5RltwRmpbbEY5RmNyLUYjNigtRltvNiRRJzcxNjA0MEYnRjlGW3BGW3NGW3BGXF9dbEY5Rl10LUYjNigtRltvNiRRJjM3MTgwRidGOUZbcEZeYHBGW3BGZV9dbEY5RmNyLUYjNiYtRlc2JC1GIzYmLUYjNiYtRltvNiRRJjc1NzEyRidGOUZbcEZbZ11sRjlGXXQtRiM2Ji1GW282JFEnNzY0NDAwRidGOUZbcEZcX11sRjlGOUY5RltwRl1lbUY5RmNyLUYjNiYtRlc2JC1GIzYnRmJxLUYjNiYtRltvNiRRJTU2MTZGJ0Y5RltwRmRnXWxGOUZjci1GIzYmLUZbbzYkUSYzMDg4OEYnRjlGW3BGZV9dbEY5RjlGOUZbcEZnYGxGOUZjci1GIzYmLUZXNiQtRiM2KC1GIzYmRmRnb0ZbcC1GYXA2JUZoc0ZhXF5sRmByRjlGXXQtRiM2Ji1GW282JFEmNDE2MDBGJ0Y5RltwRltnXWxGOUZjci1GIzYmLUZbbzYkUScxNzMxNjBGJ0Y5RltwRlxfXWxGOUY5RjlGW3BGXnNGOUZjci1GIzYmRltob0ZbcEZkZ11sRjlGXXQtRiM2Ji1GW282JFElMzI3NkYnRjlGW3BGZV9dbEY5Rl10LUYjNiZGZ3ZGW3AtRmFwNiVGY3AtRiM2KkZgdUZqcEZmekZqcEZhdkZbckZeckY5RmByRjlGOUY5RltwRml4RjlGY3ItRiM2KEZkXXNGW3BGZVxxRltwRmRdXWxGOUZjci1GIzYmLUZXNiQtRiM2Ji1GIzYoRl1mXmxGW3BGXnNGW3BGXGFdbEY5RmNyRmBhXWxGOUY5RltwRl5fbUY5RmNyLUYjNiYtRlc2JC1GIzYqLUYjNigtRltvNiRRKDEwNzQwNjBGJ0Y5RltwRmdgbEZbcEZkXV1sRjlGY3ItRiM2KEZnX3FGW3BGXnNGW3BGamFdbEY5RmNyLUYjNiZGXmFyRltwRmBiXWxGOUZddC1GIzYmLUZbbzYkUScxOTExMDBGJ0Y5RltwRmRdXWxGOUY5RjlGW3BGaWhsRjlGY3ItRiM2Ji1GVzYkLUYjNiwtRiM2KEZcZF1sRltwRl1lbUZbcEZcYV1sRjlGY3JGaWpdbEZjci1GIzYmLUZXNiQtRiM2Ji1GIzYmRl1nXmxGW3BGZltebEY5Rl10LUYjNiZGYmdebEZbcEZcYV1sRjlGOUY5RltwRl5zRjlGY3JGXVxebEZddEZjXF5sRjlGOUZbcEZnYmxGOUZjci1GIzYmLUZXNiQtRiM2Li1GIzYoLUZbbzYkUSgxNzkwMTAwRidGOUZbcEZeYHBGW3BGZF1dbEY5Rl10LUYjNihGX2pvRltwRl1lbUZbcEZqYV1sRjlGY3ItRiM2Ji1GVzYkLUYjNiYtRiM2Ji1GW282JFEnMTEzNTY4RidGOUZbcEZgYl1sRjlGXXQtRiM2Ji1GW282JFEoMTE0NjYwMEYnRjlGW3BGZF1dbEY5RjlGOUZbcEZnYGxGOUZjci1GIzYmLUZbbzYkUSUyMDgwRidGOUZbcEZfX15sRjlGXXQtRiM2Ji1GW282JFEmMjA4MDBGJ0Y5RltwRmBiXWxGOUZjci1GIzYmLUZbbzYkUSY4NjU4MEYnRjlGW3BGZF1dbEY5RjlGOUZbcEZoXWxGOUZjci1GIzYmLUZXNiQtRiM2Mi1GIzYoRl1mXmxGW3BGW3NGW3BGXGFdbEY5RmNyLUYjNihGYmZebEZbcEZiYV1sRltwRl5gcEY5RmNyLUYjNiZGXl1fbEZbcEZdZW1GOUZjci1GIzYmLUZXNiQtRiM2Ji1GIzYmRl1oXmxGW3BGX1xebEY5Rl10LUYjNiZGYmhebEZbcEZiYV1sRjlGOUY5RltwRmdgbEY5RmNyLUYjNiYtRlc2JC1GIzYoLUYjNiZGZGdvRltwLUZhcDYlRmhzRmZnXWxGYHJGOUZddC1GIzYmRmFpXmxGW3BGZltebEY5RmNyLUYjNiZGZmlebEZbcEZcYV1sRjlGOUY5RltwRl5zRjlGXXQtRiM2JkZbaG9GW3BGX1xebEY5RmNyLUYjNiZGXWpebEZbcEZiYV1sRjlGY3ItRiM2JkZndkZbcC1GYXA2JUZjcC1GIzYqRmB1RmpwRmB1RmpwRmF2RltyRl5yRjlGYHJGOUY5RjlGW3BGaltsRjlGY3ItRiM2KC1GW282JFEnODM1MzgwRidGOUZbcC1GXHM2JUZec0ZceUZkc0ZbcEZkXV1sRjlGXXQtRiM2KEZeXltsRltwRltzRltwRmphXWxGOUZjci1GIzYmLUZXNiQtRiM2Ji1GIzYmLUZbbzYkUSY5NDY0MEYnRjlGW3BGYGJdbEY5Rl10LUYjNiYtRltvNiRRJzk1NTUwMEYnRjlGW3BGZF1dbEY5RjlGOUZbcEZeYHBGOUZjci1GIzYmLUZXNiQtRiM2J0ZicS1GIzYmRl5qcEZbcEZkXl5sRjlGY3ItRiM2Ji1GW282JFEmNDExODRGJ0Y5RltwRmphXWxGOUY5RjlGW3BGXWVtRjlGY3ItRiM2Ji1GVzYkLUYjNigtRiM2JkZpX25GW3BGX19ebEY5Rl10LUYjNiYtRltvNiRRJjYyNDAwRidGOUZbcEZgYl1sRjlGY3ItRiM2Ji1GW282JFEnMjU5NzQwRidGOUZbcEZkXV1sRjlGOUY5RltwRmdgbEY5RmNyLUYjNiYtRlc2JC1GIzYoLUYjNiZGXV1uRltwRmReXmxGOUZddC1GIzYmRmFfc0ZbcEZqYV1sRjlGXXQtRiM2JkZlW3FGW3AtRmFwNiVGY3AtRiM2KkZgdUZqcEZgcUZqcEZhdkZbckZeckY5RmByRjlGOUY5RltwRl5zRjlGXXQtRiM2JkZkam9GW3BGX19ebEY5RmNyLUYjNiZGZ1x3RltwRmBiXWxGOUZddC1GIzYmLUZbbzYkUSU5ODI4RidGOUZbcEZkXV1sRjlGOUY5RltwRl1pcUY5RltyRl5yRjlGY3ItRiM2KEZldkZbcC1GIzYmLUZXNiQtRiM2Pi1GIzYmLUZXNiQtRiM2Ki1GIzYmLUZXNiQtRiM2KUZicS1GIzYmRl1mXmxGW3AtRmFwNiVGaHMtRiM2KkZgdUZqcEZhdkZqcEZocUZbckZeckY5RmByRjlGY3ItRiM2Ji1GW282JFEnMTA2MDgwRidGOUZbcC1GYXA2JUZocy1GIzYqRmVhbEZqcEZhdkZqcEZgdUZbckZeckY5RmByRjlGY3ItRiM2Ji1GW282JFEmOTgyODBGJ0Y5RltwLUZhcDYlRmhzLUYjNipGXHlGanBGYXZGanBGaHBGW3JGXnJGOUZgckY5RjlGOUZbcEZec0Y5Rl10LUYjNiZGXmhwRltwLUZhcDYlRmhzLUYjNipGaHBGanBGYXZGanBGaHFGW3JGXnJGOUZgckY5Rl10LUYjNiZGYml3RltwLUZhcDYlRmhzLUYjNipGaHFGanBGYXZGanBGYHVGW3JGXnJGOUZgckY5RmNyLUYjNiZGZ1x6RltwLUZhcDYlRmhzLUYjNipGYXNGanBGYXZGanBGaHBGW3JGXnJGOUZgckY5RjlGOUZbcEZpaGxGOUZddC1GIzYqLUZbbzYkUScyNDMzNjBGJ0Y5RltwRmdibEZbcEZec0ZbcC1GYXA2JUZoc0ZmcEZgckY5RmNyLUYjNiYtRlc2JC1GIzYyLUYjNiYtRlc2JC1GIzYpRmJxLUYjNiYtRltvNiRRKDIzODY4MDBGJ0Y5RltwRmdpX2xGOUZddC1GIzYmLUZbbzYkUSc4ODQwMDBGJ0Y5RltwRmBqX2xGOUZjci1GIzYmLUZbbzYkUScyNjIwODBGJ0Y5RltwRmlqX2xGOUY5RjlGW3BGXWVtRjlGY3ItRiM2Ji1GVzYkLUYjNilGYnEtRiM2Ji1GW282JFEnMzY1MDQwRidGOUZbcEZfW2BsRjlGXXQtRiM2Ji1GW282JFEnMzkzMTIwRidGOUZbcEZlW2BsRjlGY3ItRiM2Ji1GW282JFEmMzc0NDBGJ0Y5RltwRltcYGxGOUY5RjlGW3BGZ2BsRjlGY3ItRiM2Ji1GVzYkLUYjNi1GYnEtRiM2JkZiYl5sRltwLUZhcDYlRmhzLUYjNipGYHVGanBGYXZGanBGYHVGW3JGXnJGOUZgckY5RmNyLUYjNiZGZ2JebEZbcEZnaV9sRjlGXXQtRiM2JkZpX25GW3AtRmFwNiVGaHMtRiM2KkZlYWxGanBGYXZGanBGaHBGW3JGXnJGOUZgckY5RmNyLUYjNiZGXWh1RltwRmBqX2xGOUZddC1GIzYmLUZbbzYkUScxMzEwNDBGJ0Y5RltwRmlqX2xGOUY5RjlGW3BGXnNGOUZddC1GIzYmRl5pcEZbcC1GYXA2JUZocy1GIzYqRmhwRmpwRmF2RmpwRmB1RltyRl5yRjlGYHJGOUZjci1GIzYmLUZbbzYkUSY3ODQxNkYnRjlGW3BGX1tgbEY5Rl10LUYjNiZGaWNwRltwLUZhcDYlRmhzLUYjNipGaHFGanBGYXZGanBGaHBGW3JGXnJGOUZgckY5RmNyLUYjNiZGXmRwRltwRmVbYGxGOUZddC1GIzYmRmJpd0ZbcEZbXGBsRjlGOUY5RltwRmhdbEY5Rl10LUYjNipGYVxgbEZbcC1GVzYkLUYjNigtRiM2JkZnYGxGW3BGZFxgbEY5RmNyLUYjNigtRmhuNihGW2JbbEZcW3JGYW9GZG9GZ29GaW9GW3AtRiM2JC1GYXA2JUZoc0ZedUZgckY5RltyRl5yRjlGXXQtRiM2KC1GaG42KC1GW282JFEjMjlGJ0Y5RltebUZhb0Zkb0Znb0Zpb0ZbcC1GIzYkRmRcYGxGOUZbckZeckY5RjlGOUZbcEZec0ZbcEZqW2xGOUZjci1GIzYmLUZXNiQtRiM2KUZicS1GIzYmLUZbbzYkUSgxNjcwNzYwRidGOUZbcEZnaV9sRjlGXXQtRiM2Ji1GW282JFEoMTQ4NTEyMEYnRjlGW3BGYGpfbEY5Rl10LUYjNiYtRltvNiRRJzM2NjkxMkYnRjlGW3BGaWpfbEY5RjlGOUZbcEZbc0Y5RmNyLUYjNiYtRlc2JC1GIzYpRmJxLUYjNiYtRltvNiRRJzMwNDIwMEYnRjlGW3BGX1tgbEY5Rl10LUYjNiYtRltvNiRRJzU2MTYwMEYnRjlGW3BGZVtgbEY5Rl10LUYjNiYtRltvNiRRJzE4NzIwMEYnRjlGW3BGW1xgbEY5RjlGOUZbcEZeYHBGOUZjci1GIzYmLUZXNiQtRiM2LUZicS1GIzYmLUZbbzYkUScxNjIyNDBGJ0Y5RltwRl5gYGxGOUZjci1GIzYmLUZbbzYkUSgxNjM4MDAwRidGOUZbcEZnaV9sRjlGXXQtRiM2Ji1GW282JFEmODMyMDBGJ0Y5RltwRmZgYGxGOUZjci1GIzYmLUZbbzYkUSgxMTY0ODAwRidGOUZbcEZgal9sRjlGY3ItRiM2JkZhaVtsRltwRmlqX2xGOUY5RjlGW3BGXWVtRjlGY3ItRiM2Ji1GVzYkLUYjNi1GYnEtRiM2JkZdXHpGW3BGY2FgbEY5RmNyLUYjNiYtRltvNiRRJzIzNTI0OEYnRjlGW3BGX1tgbEY5Rl10LUYjNiZGYGBxRltwRl5iYGxGOUZjci1GIzYmLUZbbzYkUSczNTk0MjRGJ0Y5RltwRmVbYGxGOUZjci1GIzYmRmppdUZbcEZbXGBsRjlGOUY5RltwRmdgbEY5RmNyLUYjNiYtRlc2JC1GIzYtRmJxLUYjNiZGXmpwRltwLUZhcDYlRmhzLUYjNipGYHVGanBGYXZGanBGaHBGW3JGXnJGOUZgckY5RmNyLUYjNiZGaml1RltwRl5gYGxGOUZddC1GIzYmLUZbbzYkUSczMTE2ODhGJ0Y5RltwRmdpX2xGOUZjci1GIzYmRmdmbkZbcEZmYGBsRjlGXXQtRiM2Ji1GW282JFEnMTM3MjgwRidGOUZbcEZgal9sRjlGOUY5RltwRl5zRjlGXXQtRiM2JkZlW3FGW3AtRmFwNiVGaHMtRiM2KkZocEZqcEZhdkZqcEZocEZbckZeckY5RmByRjlGY3ItRiM2JkZlYHFGW3BGY2FgbEY5Rl10LUYjNiYtRltvNiRRJjIyNTY4RidGOUZbcEZfW2BsRjlGY3ItRiM2JkZbanhGW3BGXmJgbEY5Rl10LUYjNiZGXl1wRltwRmVbYGxGOUY5RjlGW3BGaXhGOUZbckZeckY5RmNyLUYjNihGZXZGW3AtRiM2Ji1GVzYkLUYjNjlGYnEtRiM2KC1GW282JFEmNTU3NzBGJ0Y5RltwRmlobEZbcEZgcEY5RmNyLUYjNiYtRlc2JC1GIzYqLUYjNiYtRlc2JC1GIzYoLUYjNiYtRltvNiRRJzIyMzA4MEYnRjlGW3AtRmFwNiVGY3BGYVtgbEZgckY5RmNyLUYjNiZGZV1bbEZbcC1GYXA2JUZjcEZnW2BsRmByRjlGXXQtRiM2Ji1GW282JFEnMjU3NDAwRidGOUZbcC1GYXA2JUZjcEZdXGBsRmByRjlGOUY5RltwRl5zRjlGY3ItRiM2JkZeXltsRltwLUZhcDYlRmNwRmBgYGxGYHJGOUZddC1GIzYmRmFjb0ZbcC1GYXA2JUZjcEZoYGBsRmByRjlGY3ItRiM2JkZoYG9GW3AtRmFwNiVGY3AtRiM2KkZceUZqcEZhdkZqcEZhdkZbckZeckY5RmByRjlGOUY5RltwRmdibEY5RmNyLUYjNiYtRlc2JC1GIzYrRmJxLUYjNigtRltvNiRRJzMzNDYyMEYnRjlGW3BGZ2BsRltwRmBwRjlGY3ItRiM2KC1GW282JFEnNzMwMDgwRidGOUZbcEZec0ZbcEZmc0Y5Rl10LUYjNiZGYFtxRltwRlx1RjlGY3ItRiM2Ji1GW282JFEmNjY5MjRGJ0Y5RltwRmBwRjlGOUY5RltwRmhdbEY5RmNyLUYjNiYtRlc2JC1GIzYwLUYjNiYtRlc2JC1GIzYoRl9eYWxGY3ItRiM2Ji1GW282JFEnNDI1ODgwRidGOUZbcEZoXmFsRjlGXXQtRiM2JkZeaW9GW3BGX19hbEY5RjlGOUZbcEZdZW1GOUZjci1GIzYmLUZXNiQtRiM2KC1GIzYmLUZbbzYkUScxMzM4NDhGJ0Y5RltwRmNfYWxGOUZjci1GIzYmRmFhb0ZbcEZnX2FsRjlGXXQtRiM2JkZbZ1xsRltwRltgYWxGOUY5RjlGW3BGZ2BsRjlGY3ItRiM2Ji1GVzYkLUYjNjAtRiM2JkZqXl5sRltwLUZhcDYlRmNwRmVhYGxGYHJGOUZddC1GIzYmRmFjYWxGW3BGZF5hbEY5RmNyLUYjNiZGal5ebEZbcC1GYXA2JUZjcEZgYmBsRmByRjlGXXQtRiM2JkZhY2FsRltwRmheYWxGOUZjci1GIzYmRmVdW2xGW3BGX19hbEY5Rl10LUYjNiZGYml3RltwLUZhcDYlRmNwLUYjNipGYXNGanBGYXZGanBGYXZGW3JGXnJGOUZgckY5RmNyLUZbbzYkUScxODkwMDBGJ0Y5RjlGOUZbcEZec0Y5RmNyLUYjNiZGXWhebEZbcC1GYXA2JUZjcEZlamBsRmByRjlGXXQtRiM2JkZiaF5sRltwRmNfYWxGOUZjci1GIzYmRmdcekZbcEZnX2FsRjlGXXQtRiM2JkZbXG5GW3AtRmFwNiVGY3AtRiM2KkZlYWxGanBGYXZGanBGYXZGW3JGXnJGOUZgckY5RjlGOUZbcEZqW2xGOUZddC1GIzYoLUZbbzYkUScyNzg4NTBGJ0Y5RltwRl5gcEZbcEZgcEY5RmNyLUYjNihGXGFhbEZbcEZdZW1GW3BGZnNGOUZjci1GIzYmLUZXNiQtRiM2J0ZicS1GIzYmRmJoXmxGW3BGXHVGOUZjci1GIzYmLUZbbzYkUScyMDA3NzJGJ0Y5RltwRmBwRjlGOUY5RltwRmdgbEY5RmNyLUYjNiYtRlc2JC1GIzYmLUYjNiYtRltvNiRRJjM2NjA4RidGOUZbcC1GYXA2JUZocy1GIzYqRmhwRmpwRmhwRmpwRmB1RltyRl5yRjlGYHJGOUZddC1GIzYmLUZbbzYkUSczMTM2NjRGJ0Y5RltwRmZzRjlGOUY5RltwRl5zRjlGXXQtRiM2JkZbaG9GW3BGaXVGOUZjci1GIzYmRmFfc0ZbcEZcdUY5Rl10LUYjNiYtRltvNiRRJjE4MDE4RidGOUZbcEZgcEY5RjlGOUZbcEZgXm1GOUZbckZeckY5RmNyLUYjNihGZXZGW3AtRiM2Ji1GVzYkLUYjNjYtRiM2Ji1GVzYkLUYjNiotRiM2Ji1GVzYkLUYjNilGYnEtRiM2JkZcZF1sRltwRmdpX2xGOUZjci1GIzYmLUZbbzYkUScyMTIxNjBGJ0Y5RltwRmBqX2xGOUZjci1GIzYmLUZbbzYkUScxOTY1NjBGJ0Y5RltwRmlqX2xGOUY5RjlGW3BGXnNGOUZddC1GIzYmRmVdW2xGW3BGX1tgbEY5Rl10LUYjNiZGY19gbEZbcEZlW2BsRjlGY3ItRiM2Ji1GW282JFEmMzQzMjBGJ0Y5RltwRltcYGxGOUY5RjlGW3BGaF1sRjlGXXQtRiM2KkZhXGBsRltwRmpbbEZbcEZec0ZbcEZkXGBsRjlGY3JGXF1gbEZjckZhXmBsRmNyRmZfYGxGXXRGYWFgbEZjckZnYWBsRl10RlxiYGxGY3JGYmJgbEZddEZkYmBsRjlGOUZbcEZbaGxGOUZbckZeckY5RmNyLUYjNihGZXZGW3AtRiM2Ji1GVzYkLUYjNi9GYnEtRiM2KEZgXWFsRltwRmhdbEZbcEZgcEY5RmNyLUYjNiYtRlc2JC1GIzYqLUYjNiYtRlc2JC1GIzYoLUYjNiYtRltvNiRRJzExMTU0MEYnRjlGW3BGZF5hbEY5RmNyLUYjNiZGXmhwRltwRmheYWxGOUZddC1GIzYmLUZbbzYkUScxMjg3MDBGJ0Y5RltwRl9fYWxGOUY5RjlGW3BGXnNGOUZjci1GIzYmLUZbbzYkUSYyMjMwOEYnRjlGW3BGY19hbEY5Rl10RmRjYWxGY3ItRiM2Ji1GW282JFElNTQ2MEYnRjlGW3BGW2BhbEY5RjlGOUZbcEZqW2xGOUZddC1GIzYoLUZbbzYkUScxNjczMTBGJ0Y5RltwRmdgbEZbcEZgcEY5RmNyLUYjNihGYVxgbEZbcEZec0ZbcEZmc0Y5Rl10LUYjNiZGX1t2RltwRlx1RjlGY3ItRiM2JkZkW3ZGW3BGYHBGOUY5RjlGW3BGY2FsRjlGW3JGXnJGOUZjci1GIzYoRmV2RltwLUYjNiZGW2lfbEZbcEZqXGxGOUZbckZeckY5RmNyLUYjNihGZXZGW3AtRiM2Ji1GVzYkLUYjNi4tRiM2Ji1GVzYkLUYjNiYtRiM2KC1GW282JFEmMjkwMTZGJ0Y5RltwRl5zRltwLUZhcDYlRmhzLUYjNipGXHlGanBGZWFsRmpwRmhwRltyRl5yRjlGYHJGOUZjci1GIzYmRl5edkZbcC1GYXA2JUZjcC1GIzYqRlx5RmpwRl1jd0ZqcEZhdkZbckZeckY5RmByRjlGOUY5RltwRmpcbEY5RmNyLUYjNipGW2dcbEZbcEZqW2xGW3AtRlc2JC1GIzYmLUYjNiYtRmFwNiVGaHMtRiM2KkZceUZqcEZdY3dGanBGaHBGW3JGXnJGOUZgckZbcEZec0Y5RmNyLUYjNigtRmhuNihGaHAtRltvNiRRIzg0RidGOUZhb0Zkb0Znb0Zpb0ZbcC1GIzYkLUZhcDYlRmNwLUYjNipGXHlGanBGZWFsRmpwRmF2RltyRl5yRjlGYHJGOUZbckZeckY5RjlGOUZbcEZjYWxGOUZjci1GIzYmLUZXNiQtRiM2Ki1GIzYmLUZXNiQtRiM2Ji1GIzYoRl9fbkZbcEZec0ZbcEZdYWJsRjlGY3ItRiM2JkZpX25GW3BGY2FibEY5RjlGOUZbcEZoXWxGOUZjci1GIzYoLUZbbzYkUScxMTIzMjBGJ0Y5RltwRl1hYmxGW3BGXWVtRjlGXXQtRiM2KEZmYndGW3BGZ2BsRltwRmNhYmxGOUZddC1GIzYoRmVicEZbcEZdYWJsRltwRl5zRjlGOUY5RltwRltobEY5RmNyLUYjNipGZmZgbEZbcC1GVzYkLUYjNiYtRiM2Ji1GVzYkLUYjNiZGXWJibEZddC1GIzYoLUZobjYoRl54Rl5dbUZhb0Zkb0Znb0Zpb0ZbcEZqYmJsRltyRl5yRjlGOUY5RltwRmhdbEY5RmNyLUYjNigtRmhuNihGZGVuRmFzRmFvRmRvRmdvRmlvRltwLUYjNiYtRlc2JC1GIzYoLUYjNiZGX2JibEZbcEZnYGxGOUZjci1GIzYoLUZobjYoRmhwRmVlckZhb0Zkb0Znb0Zpb0ZbcC1GIzYmRl5zRltwRlxjYmxGOUZbckZeckY5Rl10LUYjNigtRmhuNihGXnhGZVt0RmFvRmRvRmdvRmlvRltwLUYjNiRGX2JibEY5RltyRl5yRjlGOUY5RltwRl5zRjlGW3JGXnJGOUY5RjlGW3BGaltsRltwRmBebUY5Rl10LUYjNipGZmlebEZbcEZoXWxGW3AtRlc2JC1GIzYmLUYjNiYtRlc2JC1GIzYmLUYjNiZGXWFibEZbcEZec0Y5RmNyLUYjNigtRmhuNihGYXMtRltvNiRRJDExMUYnRjlGYW9GZG9GZ29GaW9GW3AtRiM2JEZjYWJsRjlGW3JGXnJGOUY5RjlGW3BGaF1sRjlGY3ItRiM2KC1GaG42KEZbZVtsRmFgbUZhb0Zkb0Znb0Zpb0ZbcC1GIzYmLUZXNiQtRiM2KC1GIzYmRl1hYmxGW3BGZ2BsRjlGXXQtRiM2KEZnZmJsRltwLUYjNiZGXnNGW3BGY2FibEY5RltyRl5yRjlGXXQtRiM2KEZdZ2JsRltwLUYjNiRGXWFibEY5RltyRl5yRjlGOUY5RltwRl5zRjlGW3JGXnJGOUY5RjlGW3BGaXhGOUZddC1GIzYoLUZbbzYkUSY1MDU0NEYnRjlGW3BGZ2JsRltwLUZXNiQtRiM2Ji1GIzYmLUZXNiQtRiM2JkZdYmJsRl10LUYjNigtRmhuNihGYGhtLUZbbzYkUSQzMjRGJ0Y5RmFvRmRvRmdvRmlvRltwRmpiYmxGW3JGXnJGOUY5RjlGW3BGaF1sRjlGY3ItRiM2KC1GaG42KEZdZ2xGZGVuRmFvRmRvRmdvRmlvRltwRl1mYmxGW3JGXnJGOUY5RjlGOUY5RjlGW3BGW3hGOUZbckZeckY5RmNyLUYjNihGZXZGW3AtRiM2Ji1GVzYkLUYjNigtRiM2JkZkX25GW3AtRmFwNiVGaHMtRiM2KkZocEZqcEZocEZqcEZocEZbckZeckY5RmByRjlGXXQtRiM2Ji1GW282JFEmMjY2MjRGJ0Y5RltwRmJoYWxGOUZjci1GIzYmLUZbbzYkUSY5MDI3MkYnRjlGW3BGZnNGOUY5RjlGW3BGXnNGOUZbckZeckY5RmNyLUYjNihGZXZGW3AtRiM2Ji1GVzYkLUYjNjItRiM2Ji1GVzYkLUYjNihGZV1ibEZjci1GIzYmRmleYGxGW3BGaF5hbEY5RmNyLUYjNiYtRltvNiRRJzI4MDgwMEYnRjlGW3BGX19hbEY5RjlGOUZbcEZbc0Y5RmNyLUYjNiYtRlc2JC1GIzYoLUYjNiZGZ11ibEZbcEZjX2FsRjlGY3ItRiM2Ji1GW282JFEnMTM1MjAwRidGOUZbcEZnX2FsRjlGY3ItRiM2JkZlYnBGW3BGW2BhbEY5RjlGOUZbcEZeYHBGOUZjci1GIzYmLUZXNiQtRiM2MEZeZGFsRl10RmJkYWxGY3ItRiM2Ji1GW282JFEmNTQ5MTJGJ0Y5RltwRmZkYWxGOUZddC1GIzYmLUZbbzYkUSczNTY5MjhGJ0Y5RltwRmheYWxGOUZddC1GIzYmRmFnYGxGW3BGX19hbEY5RmNyLUYjNiZGZ2ZuRltwRl5lYWxGOUZjci1GW282JFEnMTU3NTAwRidGOUY5RjlGW3BGXWVtRjlGY3ItRiM2Ji1GVzYkLUYjNiotRiM2Ji1GW282JFEmMTY4NDhGJ0Y5RltwRmdlYWxGOUZddC1GIzYmLUZbbzYkUSY5MjY2NEYnRjlGW3BGY19hbEY5Rl10LUYjNiYtRltvNiRRJjY4NjQwRidGOUZbcEZnX2FsRjlGY3ItRiM2JkZoY29GW3BGX2ZhbEY5RjlGOUZbcEZnYGxGOUZjci1GIzYmLUZXNiQtRiM2MC1GIzYmRl1dbkZbcC1GYXA2JUZjcEZpW2FsRmByRjlGXXQtRiM2Ji1GW282JFEmMTMxMDRGJ0Y5RltwRmBkYWxGOUZjci1GIzYmLUZbbzYkUSYzNjAzNkYnRjlGW3BGZF5hbEY5Rl10LUYjNiZGXl1wRltwRmZkYWxGOUZjci1GIzYmLUZbbzYkUSY2MTc3NkYnRjlGW3BGaF5hbEY5RmNyLUYjNiZGW2p4RltwLUZhcDYlRmNwLUYjNipGaHFGanBGYXZGanBGYXZGW3JGXnJGOUZgckY5Rl10LUZbbzYkUScxMzIzMDBGJ0Y5RjlGOUZbcEZec0Y5Rl10LUYjNiZGZ1x3RltwRmdlYWxGOUZjci1GIzYmRl5oX2xGW3BGY19hbEY5RmNyLUYjNiZGZGpvRltwLUZhcDYlRmNwLUYjNipGYHVGanBGYXZGanBGYXZGW3JGXnJGOUZgckY5RjlGOUZbcEZqW2xGOUZbckZeckY5RmNyLUYjNihGZXZGW3AtRiM2Ji1GVzYkLUYjNidGYnEtRiM2JkZiXXZGW3BGXHVGOUZjci1GIzYmRl1fYmxGW3BGYHBGOUY5RjlGW3BGXmBwRjlGW3JGXnJGOUZjci1GIzYoRmV2RltwLUYjNiYtRlc2JC1GIzYmLUYjNiZGal9jbEZbcEZiaGFsRjlGXXQtRiM2Ji1GW282JFEnNDcwNDk2RidGOUZbcEZmc0Y5RjlGOUZbcEZdZW1GOUZbckZeckY5RmNyLUYjNihGZXZGW3AtRiM2Ji1GVzYkLUYjNilGYnEtRiM2JkZnXHdGW3BGaXVGOUZjci1GIzYmLUZbbzYkUSYxOTY1NkYnRjlGW3BGXHVGOUZddC1GIzYmLUZbbzYkUSY1NDA1NEYnRjlGW3BGYHBGOUY5RjlGW3BGZ2BsRjlGW3JGXnJGOUZjci1GIzYoRmV2RltwLUYjNiYtRlc2JC1GIzYxRmJxRmNmYWxGY3ItRiM2KC1GW282JFEnOTczNDQwRidGOUZbcEZdZW1GW3BGZnNGOUZjckZqZmFsRmNyLUYjNiZGXmZjbEZbcEZec0Y5Rl10RltpYWxGY3JGXWlhbEZddEZfaWFsRjlGOUZbcEZoXWxGOUZbckZeckY5RmNyLUYjNihGZXZGW3AtRiM2Ji1GVzYkLUYjNjBGXGJhbEZjckZpYmFsRmNyLUYjNiYtRlc2JC1GIzYwRl5kYWxGXXRGYmRhbEZjckZkZGFsRl10RmhkYWxGY3JGamRhbEZddEZcZWFsRmNyLUZbbzYkUScxMjYwMDBGJ0Y5RjlGOUZbcEZec0Y5RmNyRmVlYWxGXXRGaWVhbEZjckZbZmFsRl10Rl1mYWxGOUY5RltwRmdibEY5RltyRl5yRjlGY3ItRiM2KEZldkZbcC1GIzYmRltdYmxGW3BGXl9tRjlGW3JGXnJGOUZjci1GIzYoRmV2RltwLUYjNiYtRlc2JC1GIzYrRmJxRltfYmxGY3ItRiM2KC1GW282JFEnNDg2NzIwRidGOUZbcEZec0ZbcEZmc0Y5Rl10RmJfYmxGY3JGZF9ibEY5RjlGW3BGaWhsRjlGW3JGXnJGOUZddC1GIzYoLUZobjYoLUZbbzYkUSQ3MTVGJ0Y5Rl5vRmFvRmRvRmdvRmlvRltwLUYjNiZGZ3hGW3BGYHBGOUZbckZeckY5Rl10LUYjNigtRmhuNigtRltvNiRRJTUwMDVGJ0Y5Rl5vRmFvRmRvRmdvRmlvRltwLUYjNiZGZWNfbEZbcEZgcEY5RltyRl5yRjlGXXQtRiM2KEZgW2RsRltwLUYjNiZGZVxxRltwRmBwRjlGW3JGXnJGOUY5RjktRmFwNiUtSSZtb3ZlckdGJDYlLUYsNiVRImVGJ0YvRjItRjY2LVEiX0YnRjlGO0Y+RkBGQkZERkZGSC9GS1EsMC4xMTExMTExZW1GJy9GTkZgXWRsRkhGaXhGYHJGW3JGXnJGOUZjci1GIzYnLUZXNiQtRiM2VC1GIzYoRmV2RltwLUYjNiYtRlc2JC1GIzY0LUYjNiYtRlc2JC1GIzZBRmJxLUYjNiotRltvNiRRJTIxMDZGJ0Y5RltwRlt4RltwLUZXNiQtRiM2MUZicS1GIzYoLUZobjYoRl9bbEZkZW5GYW9GZG9GZ29GaW9GW3AtRiM2JkZkW2xGW3BGZVxxRjlGW3JGXnJGOUZjci1GIzYmLUZXNiQtRiM2KUZicS1GIzYoRmpoXGxGW3AtRiM2JkZpeEZbcEZfeUY5RltyRl5yRjlGXXQtRiM2KC1GaG42KC1GW282JFEkMTEwRidGOUZqZG1GYW9GZG9GZ29GaW9GW3BGZFxsRltyRl5yRjlGXXQtRiM2KC1GaG42KEZocC1GW282JFEjODFGJ0Y5RmFvRmRvRmdvRmlvRltwRmB6RltyRl5yRjlGOUY5RltwRl5fbUY5RmNyLUYjNiYtRlc2JC1GIzYtRmJxLUYjNihGXV1dbEZbcC1GIzYmRmBebUZbcEZkW2xGOUZbckZeckY5RmNyLUYjNiYtRlc2JC1GIzYmLUYjNigtRmhuNihGZF9sRmpgZGxGYW9GZG9GZ29GaW9GW3BGZ19sRltyRl5yRjlGY3ItRiM2KC1GaG42KEZkXmxGamRtRmFvRmRvRmdvRmlvRltwRmpebEZbckZeckY5RjlGOUZbcEZpeEY5Rl10LUYjNihGXV1dbEZbcEZlZGxGW3JGXnJGOUZddC1GIzYoLUZobjYoRmB1RmRlbkZhb0Zkb0Znb0Zpb0ZbcEZbZWxGW3JGXnJGOUZjci1GIzYoLUZobjYoRmR0RmpkbUZhb0Zkb0Znb0Zpb0ZbcEZoZWxGW3JGXnJGOUY5RjlGW3BGaWhsRjlGY3ItRiM2Ji1GVzYkLUYjNitGYnEtRiM2KC1GaG42KEZiYmxGZGVuRmFvRmRvRmdvRmlvRltwLUYjNiZGW2hsRltwRl95RjlGW3JGXnJGOUZjci1GIzYmLUZXNiQtRiM2J0ZicS1GIzYoLUZobjYoRmpjbEZqYGRsRmFvRmRvRmdvRmlvRltwRmB6RltyRl5yRjlGXXQtRiM2KEZjaWxGW3BGZFxsRltyRl5yRjlGOUY5RltwRmBebUY5RmNyLUYjNiYtRlc2JC1GIzYoLUYjNigtRmhuNihGZWVsRmRlbkZhb0Zkb0Znb0Zpb0ZbcEZhYGxGW3JGXnJGOUZddC1GIzYoRmNpbEZbcEZlYGxGW3JGXnJGOUZddC1GIzYoLUZobjYoRmd0RmpkbUZhb0Zkb0Znb0Zpb0ZbcEZdYWxGW3JGXnJGOUY5RjlGW3BGaXhGOUZddC1GIzYoLUZobjYoRl5mbEZqZG1GYW9GZG9GZ29GaW9GW3BGYWZsRltyRl5yRjlGOUY5RltwRmdibEY5RmNyLUYjNiYtRlc2JC1GIzYsLUYjNihGZGZ2RltwLUYjNiZGY2FsRltwRmRbbEY5RltyRl5yRjlGY3ItRiM2Ji1GVzYkLUYjNidGYnEtRiM2KC1GaG42KEZgdUZqYGRsRmFvRmRvRmdvRmlvRltwRmdfbEZbckZeckY5RmNyLUYjNigtRmhuNigtRltvNiRRJDIyMEYnRjlGamRtRmFvRmRvRmdvRmlvRltwRmpebEZbckZeckY5RjlGOUZbcEZbaGxGOUZjci1GIzYmLUZXNiQtRiM2KUZicS1GIzYoLUZobjYoRl5bbUZkZW5GYW9GZG9GZ29GaW9GW3BGaGVsRltyRl5yRjlGY3ItRiM2KC1GaG42KEZoY3VGaHFGYW9GZG9GZ29GaW9GW3BGZWRsRltyRl5yRjlGXXQtRiM2KEZkW2NsRltwRltlbEZbckZeckY5RjlGOUZbcEZgXm1GOUZjci1GIzYoLUZobjYoRmVbbUZqZG1GYW9GZG9GZ29GaW9GW3AtRiM2KEZqW21GW3BGXnNGW3BGaXhGOUZbckZeckY5RmNyLUYjNigtRmhuNihGYmJsRmhxRmFvRmRvRmdvRmlvRltwLUYjNiZGamJtRltwRmdgbEY5RltyRl5yRjlGOUY5RltwRmhdbEY5RmNyLUYjNiYtRlc2JC1GIzYvRmJxLUYjNigtRmhuNihGXm9GZGVuRmFvRmRvRmdvRmlvRltwLUYjNiZGalxsRltwRl95RjlGW3JGXnJGOUZjci1GIzYmLUZXNiQtRiM2J0ZicS1GIzYoLUZobjYoRmFgbUZqYGRsRmFvRmRvRmdvRmlvRltwRmB6RltyRl5yRjlGXXQtRiM2KC1GaG42KEZqX21GamRtRmFvRmRvRmdvRmlvRltwRmRcbEZbckZeckY5RjlGOUZbcEZjYWxGOUZjci1GIzYmLUZXNiQtRiM2KC1GIzYoLUZobjYoRmVlbEZqZG1GYW9GZG9GZ29GaW9GW3BGYWBsRltyRl5yRjlGY3ItRiM2KC1GaG42KEZeYW1GZGVuRmFvRmRvRmdvRmlvRltwRmVgbEZbckZeckY5RmNyLUYjNihGamhcbEZbcEZdYWxGW3JGXnJGOUY5RjlGW3BGW2hsRjlGY3ItRiM2KEZpZWRsRltwLUYjNihGW2JtRltwRmdgbEZbcEZgXm1GOUZbckZeckY5RmNyLUYjNigtRmhuNihGYGJ2RmhxRmFvRmRvRmdvRmlvRltwLUYjNihGY11tRltwRmdgbEZbcEZpeEY5RltyRl5yRjlGY3ItRiM2KC1GaG42KEZgY3FGaHFGYW9GZG9GZ29GaW9GW3BGaWNtRltyRl5yRjlGOUY5RltwRmpbbEY5RmNyLUYjNiYtRlc2JC1GIzYuLUYjNiZGalxsRltwRmRbbEY5RmNyLUYjNiYtRlc2JC1GIzYmLUYjNihGX1xsRltwRmpebEZbckZeckY5Rl10LUYjNigtRmhuNihGXGdtRmpgZGxGYW9GZG9GZ29GaW9GW3BGZ19sRltyRl5yRjlGOUY5RltwRmNhbEY5RmNyLUYjNiYtRlc2JC1GIzYpRmJxLUYjNihGYXNGW3BGZFtsRltwRmdgbEY5RmNyLUYjNigtRmhuNihGYmJ0RmpkbUZhb0Zkb0Znb0Zpb0ZbcEZbZWxGW3JGXnJGOUZddC1GIzYoRmpbXWxGW3BGaGVsRltyRl5yRjlGOUY5RltwRltobEY5Rl10LUYjNigtRmhuNigtRltvNiRRJDIyNEYnRjlGamBkbEZhb0Zkb0Znb0Zpb0ZbcC1GIzYoRmNpbUZbcEZec0ZbcEZgXm1GOUZbckZeckY5Rl10LUYjNihGXmlkbEZbcC1GIzYoRmpibUZbcEZnYGxGW3BGaXhGOUZbckZeckY5Rl10LUYjNihGaFxlbEZbcEZham1GW3JGXnJGOUY5RjlGW3BGaXhGOUY5RjlGW3BGW1tuRjlGY3ItRiM2Ji1GVzYkLUYjNi4tRiM2Ji1GVzYkLUYjNidGYnFGaVtuRmNyRmJcbkY5RjlGW3BGXl9tRjlGXXQtRiM2KkZdXW5GW3BGYF1uRltwRml4RltwRmlobEY5RmNyLUYjNiYtRlc2JC1GIzYsLUYjNiYtRlc2JC1GIzYnRmJxRl1fbkZjckZiX25GOUY5RltwRmBebUY5RmNyRmdfbkZjckZcYG5GY3ItRiM2Ji1GVzYkLUYjNiZGZGBuRl10RmlgbkY5RjlGW3BGXnNGOUZddEZfYW5GOUY5RltwRmdibEY5Rl10LUYjNipGZmFuRltwLUZXNiQtRiM2LC1GIzYmRl9ibkZbcEZgXm1GOUZddEZlYm5GY3JGW2NuRmNyRmRjbkZddEZgZW5GOUY5RltwRml4RltwRmhdbEY5RmNyLUYjNiYtRlc2JC1GIzYoLUYjNiYtRlc2JC1GIzYnRmJxRmVmbkZjckZqZm5GOUY5RltwRmNhbEY5Rl10LUYjNipGYWduRltwRmRnbkZbcEZec0ZbcEZgXm1GOUZddEZqaG5GOUY5RltwRmpbbEY5Rl10LUYjNihGYVtvRltwLUZXNiQtRiM2KC1GIzYmRmpbb0ZbcEZjYWxGOUZjci1GIzYmRmRcb0ZbcEZgXm1GOUZddEZjXm9GOUY5RltwRml4RjlGOUY5RltwRlt4RjlGY3ItRiM2KEZpX29GW3BGZVxxRltwRlthb0Y5RmNyLUYjNiYtRlc2JC1GIzYoLUYjNihGaGBvRltwRml4RltwRlxgb0Y5RmNyRl9hb0ZddEZoYW9GOUY5RltwRl5fbUY5RmNyLUYjNiYtRlc2JC1GIzYuLUYjNihGZmJvRltwRmBebUZbcEZbYW9GOUZjci1GIzYmRltjb0ZbcEZpeEY5Rl10LUYjNihGX2RvRltwRmdgbEZbcEZbYW9GOUZddC1GIzYoRmRkb0ZbcEZec0ZbcEZnZ29GOUZddC1GIzYmRltlb0ZbcEZbYW9GOUZjci1GIzYmRmBlb0ZbcEZeaG9GOUY5RjlGW3BGaWhsRjlGY3ItRiM2Ji1GVzYkLUYjNjItRiM2KEZfZm9GW3BGW2hsRltwRlxgb0Y5Rl10LUYjNihGZGZvRltwRmBebUZbcEZqYW9GOUZjci1GIzYmLUZXNiQtRiM2K0ZicS1GIzYoRl9nb0ZbcEZnYGxGW3BGXGBvRjlGXXQtRiM2KEZkZ29GW3BGXnNGW3BGZ2RvRjlGY3ItRiM2JkZbaG9GW3BGY2VvRjlGXXQtRiM2JkZkaG9GW3BGXGBvRjlGOUY5RltwRml4RjlGY3JGZ2hvRl10Rlxpb0Zjci1GIzYmLUZXNiQtRiM2JkZnaW9GXXRGXWpvRjlGOUZbcEZec0Y5Rl10RmJqb0ZjckZbW3BGOUY5RltwRmdibEY5RmNyLUYjNiYtRlc2JC1GIzYyLUYjNihGaFtwRltwRmNhbEZbcEZbYW9GOUZjci1GIzYmRl1ccEZbcEZbaGxGOUZjci1GIzYmLUZXNiQtRiM2K0ZicS1GIzYoRmlccEZbcEZnYGxGW3BGW2FvRjlGXXQtRiM2KEZeXXBGW3BGXnNGW3BGZ2dvRjlGY3ItRiM2JkZjXXBGW3BGXmhvRjlGXXQtRiM2JkZoXXBGW3BGW2FvRjlGOUY5RltwRmBebUY5RmNyLUYjNipGXV5wRltwRmBecEZbcEZec0ZbcEZpeEY5Rl10LUYjNihGW2BwRltwRlthb0ZbcEZeYHBGOUZddC1GIzYoRmJgcEZbcEZnZ29GW3BGXWVtRjlGY3ItRiM2Ji1GVzYkLUYjNiYtRiM2JkZdYXBGW3BGW2FvRjlGXXQtRiM2JkZiYXBGW3BGXmhvRjlGOUY5RltwRmdgbEY5RmNyRmdoZWxGOUY5RltwRmhdbEY5RmNyLUYjNiYtRlc2JC1GIzY6LUYjNihGaGBvRltwRmpcbEZbcEZcYG9GOUZjci1GIzYmLUZXNiQtRiM2J0ZicUZfYW9GXXRGY2JwRjlGOUZbcEZjYWxGOUZjci1GIzYmRmNmZWxGW3BGW2hsRjlGY3ItRiM2Ji1GVzYkLUYjNipGYGNwRl10RmJjcEZddEZnY3BGY3JGXGRwRjlGOUZbcEZgXm1GOUZddC1GIzYqRmNkcEZbcC1GVzYkLUYjNiotRiM2KEZcZXBGW3BGZmFxRltyRl5yRjlGY3JGaGFxRmNyLUYjNiYtRlc2JC1GIzYnRmJxLUYjNihGYGZwRltwRmdicUZbckZeckY5RmNyLUYjNihGaWZwRltwRmNjcUZbckZeckY5RjlGOUZbcEZec0Y5Rl10LUYjNihGZWdwRltwRmdjcUZbckZeckY5RjlGOUZbcEZec0ZbcEZpeEY5RmNyRlxocEZddEZhaHBGY3ItRiM2Ji1GVzYkLUYjNiZGXGlwRl10RmFpcEY5RjlGW3BGXWVtRjlGY3ItRiM2Ji1GVzYkLUYjNidGYnFGXGpwRmNyRmFqcEY5RjlGW3BGZ2BsRjlGY3ItRiM2Ji1GVzYkLUYjNilGYnFGXFtxRmNyRl5bcUZjckZjW3FGOUY5RltwRl5zRjlGY3JGXFxxRl10Rl5ccUY5RjlGW3BGaltsRjlGY3ItRiM2KEZiXHFGW3BGZ3hGW3BGW2FvRjlGY3ItRiM2KEZnZm5GW3BGalxsRltwRltkb0Y5RmNyLUYjNiYtRlc2JC1GIzYrRmJxLUYjNihGYV1xRltwRmdgbEZbcEZbYW9GOUZddC1GIzYoRl5pcEZbcEZec0ZbcEZnZ29GOUZjci1GIzYmRmhdcUZbcEZeaG9GOUZddC1GIzYmRl1ecUZbcEZbYW9GOUY5RjlGW3BGY2FsRjlGY3ItRiM2JkZiXnFGW3BGW2hsRjlGXXQtRiM2KkZlYHFGW3AtRlc2JC1GIzYqLUYjNihGXmFxRltwRmRlcEZbckZeckY5RmNyRmZlcEZjci1GIzYmLUZXNiQtRiM2J0ZicS1GIzYoRmJicUZbcEZlZnBGW3JGXnJGOUZjci1GIzYoRltjcUZbcEZhZ3BGW3JGXnJGOUY5RjlGW3BGXnNGOUZddC1GIzYoRmVpbkZbcEZqZ3BGW3JGXnJGOUY5RjlGW3BGXnNGW3BGYF5tRjlGY3ItRiM2JkZbZHFGW3BGaXhGOUZjci1GIzYoRl1ncUZbcC1GVzYkLUYjNiotRiM2KEZmZ3FGW3BGZGVwRltyRl5yRjlGY3JGZmVwRmNyLUYjNiYtRlc2JC1GIzYnRmJxLUYjNihGYGhxRltwRmVmcEZbckZeckY5RmNyLUYjNihGZGhxRltwRmFncEZbckZeckY5RjlGOUZbcEZec0Y5Rl10LUYjNihGW2lxRltwRmpncEZbckZeckY5RjlGOUZbcEZdZW1GOUY5RjlGW3BGXWlxRjlGY3ItRiM2Ji1GVzYkLUYjNjgtRiM2Ji1GVzYkLUYjNjAtRiM2Ji1GVzYkLUYjNidGYnEtRiM2JkZjanFGW3BGXFxyRjlGY3ItRiM2JkZcW3JGW3BGZlxyRjlGOUY5RltwRmVccUY5Rl10LUYjNipGZVtyRltwRml4RltwLUZXNiQtRiM2JkZmanFGXXQtRiM2KEZiXHJGW3BGal90RltyRl5yRjlGOUY5RltwRl5fbUY5RmNyLUYjNiYtRlc2JC1GIzYwLUYjNiYtRlc2JC1GIzYnRmJxLUYjNiZGaF1yRltwRlxcckY5RmNyLUYjNiZGXV5yRltwRmZcckY5RjlGOUZbcEZgXm1GOUZjci1GIzYmLUZXNiQtRiM2J0ZicS1GIzYmRmheckZbcEZcXHJGOUZddC1GIzYmRl1fckZbcEZmXHJGOUY5RjlGW3BGZ2BsRjlGY3ItRiM2Ji1GVzYkLUYjNidGYnEtRiM2JkZpY3BGW3BGamVyRjlGXXQtRiM2JkZcYHJGW3BGaGZyRjlGOUY5RltwRl5zRjlGY3ItRiM2JkZeYXJGW3BGXFxyRjlGXXQtRiM2JkZjYXJGW3BGZlxyRjlGY3ItRiM2JkZoYXJGW3BGW2hyRjlGXXQtRiM2JkZlYHJGW3BGZWhyRjlGOUY5RltwRmlobEY5Rl10LUYjNipGYWJyRltwLUZXNiQtRiM2MC1GIzYmLUZXNiQtRiM2JkZmanFGY3ItRiM2KEZgY3JGW3BGal90RltyRl5yRjlGOUY5RltwRmBebUY5RmNyLUYjNiYtRlc2JC1GIzYmLUYjNihGXWRyRltwRmRfdEZbckZeckY5Rl10LUYjNihGY2RyRltwRmpfdEZbckZeckY5RjlGOUZbcEZnYGxGOUZjci1GIzYmLUZXNiQtRiM2Ji1GIzYoRmNlckZbcEZeZXRGW3JGXnJGOUZddC1GIzYoRl5mckZbcEZlYnRGW3JGXnJGOUY5RjlGW3BGXnNGOUZjci1GIzYoRmFockZbcEZcaHRGW3JGXnJGOUZddC1GIzYoRlxnckZbcEZkX3RGW3JGXnJGOUZjci1GIzYoRmNnckZbcEZqX3RGW3JGXnJGOUZddC1GIzYoRmdnckZbcEZhY3RGW3JGXnJGOUY5RjlGW3BGaXhGW3BGZ2JsRjlGY3ItRiM2Ji1GVzYkLUYjNjItRiM2Ji1GVzYkLUYjNidGYnEtRiM2JkZlaXJGW3BGXFxyRjlGY3ItRiM2JkZqaXJGW3BGZlxyRjlGOUY5RltwRmNhbEY5RmNyLUYjNiYtRlc2JC1GIzYuLUYjNiYtRlc2JC1GIzYnRmJxLUYjNiZGW1tzRltwRlxcckY5RmNyLUYjNiZGYFtzRltwRmZcckY5RjlGOUZbcEZnYGxGOUZjci1GIzYmLUZXNiQtRiM2J0ZicS1GIzYmRl1bcEZbcEZqZXJGOUZjckZnZWZsRjlGOUZbcEZec0Y5RmNyLUYjNiZGX1xzRltwRlxcckY5Rl10LUYjNiZGZFxzRltwRmZcckY5RmNyLUYjNiZGaVxzRltwRltockY5Rl10LUYjNiZGYWFuRltwRmVockY5RjlGOUZbcEZgXm1GOUZjci1GIzYmLUZXNiQtRiM2J0ZicS1GIzYmRmRdc0ZbcEZcXHJGOUZddC1GIzYmRmldc0ZbcEZmXHJGOUY5RjlGW3BGXmBwRjlGY3ItRiM2Ji1GVzYkLUYjNidGYnEtRiM2JkZdZ3FGW3BGamVyRjlGXXQtRiM2JkZmXnNGW3BGaGZyRjlGOUY5RltwRl1lbUY5RmNyLUYjNiYtRlc2JC1GIzYqLUYjNiZGZl9zRltwRlxcckY5RmNyLUYjNiZGXWFwRltwRmZcckY5Rl10LUYjNiZGYmFwRltwRltockY5Rl10LUYjNiZGYV9zRltwRmVockY5RjlGOUZbcEZnYGxGOUZjci1GIzYmLUZXNiQtRiM2KC1GIzYmRl5qcEZbcEZqZXJGOUZjci1GIzYmRmdgc0ZbcEZoZnJGOUZddC1GIzYmRlxhc0ZbcEZiXXRGOUY5RjlGW3BGXnNGOUZddC1GIzYmRmdhc0ZbcEZcXHJGOUZjci1GIzYmRmNdcEZbcEZlaHJGOUY5RjlGW3BGaF1sRjlGXXQtRiM2KkZcYnNGW3AtRlc2JC1GIzYyLUYjNiYtRlc2JC1GIzYmRmZqcUZjci1GIzYoRltjc0ZbcEZqX3RGW3JGXnJGOUY5RjlGW3BGY2FsRjlGY3ItRiM2Ji1GVzYkLUYjNi4tRiM2Ji1GVzYkLUYjNiYtRiM2KEZeZHNGW3BGZF90RltyRl5yRjlGY3ItRiM2KEZlZHNGW3BGal90RltyRl5yRjlGOUY5RltwRmdgbEY5RmNyLUYjNiYtRlc2JC1GIzYmLUYjNihGX2VzRltwRl5ldEZbckZeckY5Rl10LUYjNihGaWVzRltwRmVidEZbckZeckY5RjlGOUZbcEZec0Y5RmNyLUYjNihGXGdzRltwRlxodEZbckZeckY5Rl10LUYjNihGXWZzRltwRmRfdEZbckZeckY5Rl10LUYjNihGYWZzRltwRmpfdEZbckZeckY5RmNyLUYjNihGZWZzRltwRmFjdEZbckZeckY5RjlGOUZbcEZgXm1GOUZjci1GIzYmLUZXNiQtRiM2Ji1GIzYoRmZnc0ZbcEZkX3RGW3JGXnJGOUZddC1GIzYoRmpnc0ZbcEZqX3RGW3JGXnJGOUY5RjlGW3BGXmBwRjlGY3ItRiM2Ji1GVzYkLUYjNiYtRiM2KEZnaHNGW3BGXmV0RltyRl5yRjlGXXQtRiM2KEZeaXNGW3BGZWJ0RltyRl5yRjlGOUY5RltwRl1lbUY5RmNyLUYjNiYtRlc2JC1GIzYqLUYjNihGY1t0RltwRlxodEZbckZeckY5Rl10LUYjNihGW2pzRltwRmRfdEZbckZeckY5RmNyLUYjNihGZWpzRltwRmpfdEZbckZeckY5Rl10LUYjNihGXFt0RltwRmFjdEZbckZeckY5RjlGOUZbcEZnYGxGOUZjci1GIzYmLUZXNiQtRiM2KUZicS1GIzYoRmBcdEZbcEZeZXRGW3JGXnJGOUZjci1GIzYoRmdcdEZbcEZlYnRGW3JGXnJGOUZddC1GIzYoRl5ddEZbcEZmZ3RGW3JGXnJGOUY5RjlGW3BGXnNGOUZddC1GIzYoRlxedEZbcEZcaHRGW3JGXnJGOUZjci1GIzYoRmhddEZbcEZkX3RGW3JGXnJGOUY5RjlGW3BGaXhGW3BGaltsRjlGY3ItRiM2KEZiZ3ZGW3AtRlc2JC1GIzYyLUYjNiYtRlc2JC1GIzYmRlxcckZddC1GIzYoLUZobjYoRmR0RmNbW2xGYW9GZG9GZ29GaW9GW3BGZFxyRltyRl5yRjlGOUY5RltwRmNhbEY5RmNyLUYjNiYtRlc2JC1GIzYuLUYjNiYtRlc2JC1GIzYmLUYjNiZGXHlGW3BGXFxyRjlGY3ItRiM2KC1GaG42KEZhc0ZeW3VGYW9GZG9GZ29GaW9GW3BGZFxyRltyRl5yRjlGOUY5RltwRmdgbEY5RmNyLUYjNiYtRlc2JC1GIzYmLUYjNigtRmhuNihGY2F0RmFfdEZhb0Zkb0Znb0Zpb0ZbcEZoZXJGW3JGXnJGOUZjci1GIzYoLUZobjYoRmBlb0ZcYXRGYW9GZG9GZ29GaW9GW3BGZmZyRltyRl5yRjlGOUY5RltwRl5zRjlGXXQtRiM2KC1GaG42KC1GW282JFEkMTk2RidGOUZhX3RGYW9GZG9GZ29GaW9GW3BGX2RyRltyRl5yRjlGY3ItRiM2KC1GaG42KEZgZnItRltvNiRRJDYxMkYnRjlGYW9GZG9GZ29GaW9GW3BGZFxyRltyRl5yRjlGXXQtRiM2KC1GaG42KEZeeEZkYXpGYW9GZG9GZ29GaW9GW3BGaWdyRltyRl5yRjlGY3ItRiM2KC1GaG42KEZeW21GYV90RmFvRmRvRmdvRmlvRltwRmNockZbckZeckY5RjlGOUZbcEZgXm1GOUZjci1GIzYmLUZXNiQtRiM2Ji1GIzYmRmFzRltwRlxcckY5RmNyLUYjNigtRmhuNihGaGN1Rl1jcUZhb0Zkb0Znb0Zpb0ZbcEZkXHJGW3JGXnJGOUY5RjlGW3BGXmBwRjlGY3ItRiM2Ji1GVzYkLUYjNiYtRiM2KC1GaG42KC1GW282JFEkMTI4RidGOUZhX3RGYW9GZG9GZ29GaW9GW3BGaGVyRltyRl5yRjlGY3ItRiM2KC1GaG42KEZgZW9GYV90RmFvRmRvRmdvRmlvRltwRmZmckZbckZeckY5RjlGOUZbcEZdZW1GOUZjci1GIzYmLUZXNiQtRiM2K0ZicS1GIzYoLUZobjYoRmNoZ2xGXWNxRmFvRmRvRmdvRmlvRltwRl9kckZbckZeckY5Rl10LUYjNigtRmhuNihGYmJ0Rl1jcUZhb0Zkb0Znb0Zpb0ZbcEZkXHJGW3JGXnJGOUZjci1GIzYoLUZobjYoRmVhbEZdY3FGYW9GZG9GZ29GaW9GW3BGaWdyRltyRl5yRjlGY3ItRiM2KC1GaG42KEZeW21GXWNxRmFvRmRvRmdvRmlvRltwRmNockZbckZeckY5RjlGOUZbcEZnYGxGOUZjci1GIzYmLUZXNiQtRiM2KUZicS1GIzYoLUZobjYoRl5vRl1jcUZhb0Zkb0Znb0Zpb0ZbcEZoZXJGW3JGXnJGOUZddC1GIzYoLUZobjYoRmFkbkZhX3RGYW9GZG9GZ29GaW9GW3BGZmZyRltyRl5yRjlGY3ItRiM2KC1GaG42KEZlYWxGYV90RmFvRmRvRmdvRmlvRltwRmBddEZbckZeckY5RjlGOUZbcEZec0Y5RmNyLUYjNigtRmhuNihGYmh0RmFfdEZhb0Zkb0Znb0Zpb0ZbcEZfZHJGW3JGXnJGOUZddC1GIzYoLUZobjYoRmFcbEZhX3RGYW9GZG9GZ29GaW9GW3BGY2hyRltyRl5yRjlGOUY5RltwRmBebUY5RjlGOUZbcEZbeEY5RmNyLUYjNiYtRlc2JC1GIzYnRmJxLUYjNiZGXWl0RltwRmNqdEY5Rl10LUYjNiZGZml0RltwRmNbdUY5RjlGOUZbcEZlXHFGOUZddC1GIzYqRmVbckZbcEZpeEZbcC1GVzYkLUYjNiZGYGl0Rl10LUYjNihGaWp0RltwLUYjNiRGaWl0RjlGW3JGXnJGOUY5RjlGW3BGXl9tRjlGY3ItRiM2Ji1GVzYkLUYjNjAtRiM2Ji1GVzYkLUYjNidGYnEtRiM2JkZlXHVGW3BGY2p0RjlGXXRGal5obEY5RjlGW3BGYF5tRjlGY3ItRiM2Ji1GVzYkLUYjNidGYnEtRiM2JkZgXXVGW3BGY2p0RjlGXXQtRiM2JkZhXXFGW3BGY1t1RjlGOUY5RltwRmdgbEY5RmNyLUYjNiYtRlc2JC1GIzYnRmJxLUYjNiZGXGByRltwRmRjdUY5Rl10LUYjNiZGY151RltwRltkdUY5RjlGOUZbcEZec0Y5Rl10LUYjNiZGXGByRltwRl1kdUY5RmNyLUYjNiZGYF91RltwRmNqdEY5Rl10LUYjNiZGZV91RltwRmdkdUY5RmNyLUYjNiZGXmB1RltwRmNbdUY5RjlGOUZbcEZpaGxGOUZddC1GIzYqLUZbbzYkUSYxMDYwOEYnRjlGW3AtRlc2JC1GIzYwLUYjNiZGXl9obEZbcEZgXm1GOUZjci1GIzYmLUZXNiQtRiM2Ji1GIzYmLUZbbzYkUSMzMUYnRjlGW3BGYGl0RjlGXXQtRiM2KC1GaG42KEZcW3JGXlt1RmFvRmRvRmdvRmlvRltwRmRfaGxGW3JGXnJGOUY5RjlGW3BGZ2BsRjlGY3ItRiM2Ji1GVzYkLUYjNiYtRiM2KC1GaG42KEZoXW9GZ2dwRmFvRmRvRmdvRmlvRltwRmVfd0ZbckZeckY5RmNyLUYjNigtRmhuNihGY2psRmRfbEZhb0Zkb0Znb0Zpb0ZbcC1GIzYkRmZedUY5RltyRl5yRjlGOUY5RltwRl5zRjlGY3ItRiM2KC1GaG42KEZocUZkX2xGYW9GZG9GZ29GaW9GW3BGYWB3RltyRl5yRjlGXXQtRiM2KC1GaG42KEZfY25GZF9sRmFvRmRvRmdvRmlvRltwRmdgd0ZbckZeckY5Rl10LUYjNigtRmhuNihGX1tsRmdncEZhb0Zkb0Znb0Zpb0ZbcC1GIzYkRmhfdUY5RltyRl5yRjlGY3ItRiM2KC1GaG42KEZfZXVGXlt1RmFvRmRvRmdvRmlvRltwRmRfaGxGW3JGXnJGOUY5RjlGW3BGaXhGW3BGZ2JsRjlGY3ItRiM2Ji1GVzYkLUYjNjgtRiM2Ji1GVzYkLUYjNidGYnEtRiM2JkZgZnVGW3BGY2p0RjlGY3JGal5obEY5RjlGW3BGY2FsRjlGY3ItRiM2Ji1GVzYkLUYjNitGYnEtRiM2KEZbZ3VGW3BGY2p0RltwRmdgbEY5RmNyLUYjNiYtRlc2JC1GIzYnRmJxLUYjNiZGZmd1RltwRmRjdUY5Rl10RmZhaGxGOUY5RltwRl5zRjlGXXQtRiM2JkZpX25GW3BGXWR1RjlGY3ItRiM2JkZdaHVGW3BGY2p0RjlGOUY5RltwRmBebUY5RmNyLUYjNiYtRlc2JC1GIzYnRmJxLUYjNiZGaGh1RltwRmNqdEY5Rl10LUYjNiZGXWl1RltwRmNbdUY5RjlGOUZbcEZeYHBGOUZjci1GIzYmLUZXNiQtRiM2Ji1GIzYmRmZgbkZbcEZkY3VGOUZddC1GIzYmRmppdUZbcEZbZHVGOUY5RjlGW3BGXWVtRjlGY3ItRiM2Ji1GVzYkLUYjNitGYnEtRiM2JkZlanVGW3BGXWR1RjlGY3ItRiM2JkZqanVGW3BGY2p0RjlGXXQtRiM2JkZfW3ZGW3BGZ2R1RjlGY3ItRiM2JkZkW3ZGW3BGY1t1RjlGOUY5RltwRmdgbEY5RmNyLUYjNiYtRlc2JC1GIzYqLUYjNiZGZ2BzRltwRmRjdUY5Rl10LUYjNiZGXGFzRltwRmZkdkY5Rl10LUYjNiZGaWNwRltwRlxldkY5RmNyLUYjNiZGXmRwRltwRltkdUY5RjlGOUZbcEZec0Y5RmNyLUYjNiZGXV12RltwRl1kdUY5Rl10LUYjNiZGYl12RltwRmNqdEY5RmNyLUYjNiZGaVxzRltwRmdkdUY5Rl10LUYjNiZGaV12RltwRmNbdUY5Rl10LUYjNiZGXl52RltwRlxmdkY5RjlGOUZbcEZoXWxGOUZddC1GIzYqRmVbckZbcC1GVzYkLUYjNjgtRiM2JkZeX2hsRltwRmNhbEY5RmNyLUYjNiYtRlc2JC1GIzYuLUYjNiYtRlc2JC1GIzYnRmJxLUYjNigtRmhuNihGXFtyRmdncEZhb0Zkb0Znb0Zpb0ZbcEZkX2hsRltyRl5yRjlGY3ItRiM2Ji1GW282JFEjNjJGJ0Y5RltwRmBpdEY5RjlGOUZbcEZnYGxGOUZjci1GIzYmLUZXNiQtRiM2Ji1GIzYoLUZobjYoRmhdb0ZkX2xGYW9GZG9GZ29GaW9GW3BGZV93RltyRl5yRjlGY3ItRiM2KC1GaG42KC1GW282JFEkNTQwRidGOUZkX2xGYW9GZG9GZ29GaW9GW3BGaGRobEZbckZeckY5RjlGOUZbcEZec0Y5Rl10LUYjNigtRmhuNihGZ2JibEZkX2xGYW9GZG9GZ29GaW9GW3BGZ2B3RltyRl5yRjlGY3ItRiM2KC1GaG42KEZceUZkX2xGYW9GZG9GZ29GaW9GW3BGYWB3RltyRl5yRjlGY3ItRiM2KC1GaG42KEZfZXVGZ2dwRmFvRmRvRmdvRmlvRltwRmRfaGxGW3JGXnJGOUZddC1GIzYoLUZobjYoRl9bbEZkX2xGYW9GZG9GZ29GaW9GW3BGZmVobEZbckZeckY5RjlGOUZbcEZgXm1GOUZjci1GIzYmLUZXNiQtRiM2J0ZicS1GIzYoLUZobjYoRmpiW2xGXlt1RmFvRmRvRmdvRmlvRltwRmRfaGxGW3JGXnJGOUZjci1GIzYoLUZobjYoLUZbbzYkUSQyOTVGJ0Y5RmhxRmFvRmRvRmdvRmlvRltwRmdgd0ZbckZeckY5RjlGOUZbcEZeYHBGOUZjci1GIzYmLUZXNiQtRiM2Ji1GIzYoLUZobjYoLUZbbzYkUSQ0ODBGJ0Y5RmRfbEZhb0Zkb0Znb0Zpb0ZbcEZoZGhsRltyRl5yRjlGY3ItRiM2KC1GaG42KEZgaXNGZF9sRmFvRmRvRmdvRmlvRltwRmVfd0ZbckZeckY5RjlGOUZbcEZdZW1GOUZjci1GIzYmLUZXNiQtRiM2K0ZicS1GIzYoLUZobjYoRmdebEZkX2xGYW9GZG9GZ29GaW9GW3BGZmVobEZbckZeckY5RmNyLUYjNigtRmhuNigtRltvNiRRJDQyOUYnRjlGZ2dwRmFvRmRvRmdvRmlvRltwRmRfaGxGW3JGXnJGOUZddC1GIzYoLUZobjYoLUZbbzYkUSUxMDM2RidGOUZkX2xGYW9GZG9GZ29GaW9GW3BGZ2B3RltyRl5yRjlGY3ItRiM2KC1GaG42KC1GW282JFEjNzRGJ0Y5RmRfbEZhb0Zkb0Znb0Zpb0ZbcEZhYHdGW3JGXnJGOUY5RjlGW3BGZ2BsRjlGY3ItRiM2Ji1GVzYkLUYjNiotRiM2KC1GaG42KEZlZXJGZF9sRmFvRmRvRmdvRmlvRltwRltgd0ZbckZeckY5RmNyLUYjNigtRmhuNihGXFtsRmRfbEZhb0Zkb0Znb0Zpb0ZbcC1GIzYkRmdcdkY5RltyRl5yRjlGXXQtRiM2KC1GaG42KEZpXHRGZF9sRmFvRmRvRmdvRmlvRltwRmVfd0ZbckZeckY5Rl10LUYjNigtRmhuNigtRltvNiRRJDI4OEYnRjlGZF9sRmFvRmRvRmdvRmlvRltwRmhkaGxGW3JGXnJGOUY5RjlGW3BGXnNGOUZddC1GIzYoLUZobjYoRmB1RmRfbEZhb0Zkb0Znb0Zpb0ZbcC1GIzYkRmFedkY5RltyRl5yRjlGY3ItRiM2KC1GaG42KEZkZW5GZF9sRmFvRmRvRmdvRmlvRltwRmZlaGxGW3JGXnJGOUZddC1GIzYoLUZobjYoRl16Rl5bdUZhb0Zkb0Znb0Zpb0ZbcEZkX2hsRltyRl5yRjlGXXQtRiM2KC1GaG42KEZhXGxGZF9sRmFvRmRvRmdvRmlvRltwRmFgd0ZbckZeckY5RmNyLUYjNigtRmhuNihGYmh0RmRfbEZhb0Zkb0Znb0Zpb0ZbcEZnYHdGW3JGXnJGOUY5RjlGW3BGaXhGW3BGaltsRjlGY3ItRiM2Ji1GVzYkLUYjNidGYnEtRiM2JkZiZ3ZGW3BGY2p0RjlGY3JGal5obEY5RjlGW3BGZ3hGOUZjci1GIzYmLUZXNiQtRiM2Li1GIzYmLUZXNiQtRiM2J0ZicS1GIzYmRmNodkZbcEZjanRGOUZjckZcYWhsRjlGOUZbcEZnYGxGOUZjci1GIzYmLUZXNiQtRiM2J0ZicS1GIzYmRl5pdkZbcEZkY3VGOUZjckZgaWhsRjlGOUZbcEZec0Y5Rl10LUYjNiZGYF50RltwRl1kdUY5RmNyLUYjNiZGZWl2RltwRmNqdEY5RmNyRlxiaGxGXXRGXmJobEY5RjlGW3BGY2FsRjlGY3ItRiM2Ji1GVzYkLUYjNjQtRiM2Ji1GVzYkLUYjNiYtRiM2JkZmanZGW3BGY2p0RjlGY3JGZmhobEY5RjlGW3BGXmBwRjlGY3ItRiM2Ji1GVzYkLUYjNidGYnEtRiM2JkZhW3dGW3BGZGN1RjlGY3JGYGlobEY5RjlGW3BGXWVtRjlGY3ItRiM2Ji1GVzYkLUYjNipGZmhpbEZddEZoaGlsRmNyRlxqaGxGXXRGXmpobEY5RjlGW3BGZ2BsRjlGY3ItRiM2Ji1GVzYkLUYjNiotRiM2JkZiXHdGW3BGZGN1RjlGXXQtRiM2JkZnXHdGW3BGZmR2RjlGY3JGampobEZddEZcW2lsRjlGOUZbcEZec0Y5RmNyLUYjNiZGY11wRltwRl1kdUY5Rl10LUYjNiZGZ2FzRltwRmNqdEY5Rl10RmJbaWxGY3JGZFtpbEZjckZmW2lsRjlGOUZbcEZgXm1GOUZjci1GIzYoRmBdd0ZbcC1GVzYkLUYjNi4tRiM2KEZpXXdGW3AtRiM2JkZjanRGW3BGXmBwRjlGW3JGXnJGOUZjci1GIzYoRl9ed0ZbcC1GIzYmRmRjdUZbcEZdZW1GOUZbckZeckY5RmNyLUYjNiYtRlc2JC1GIzYmRl1kdUZddEZfZHVGOUY5RltwRmdgbEY5RmNyLUYjNiYtRlc2JC1GIzYnRmJxLUYjNihGY193RltwRmJjdUZbckZeckY5RmNyLUYjNihGaV93RltwLUYjNiRGZmR2RjlGW3JGXnJGOUY5RjlGW3BGXnNGOUZddC1GIzYoRl9gd0ZbcEZdY3ZGW3JGXnJGOUZjci1GIzYoRmVgd0ZbcEZhYXVGW3JGXnJGOUY5RjlGW3BGZ2BsRjlGOUY5RltwRltbbkY5RmNyLUYjNiYtRlc2JC1GIzYuLUYjNiZGYWF3RltwRl5fbUY5Rl10LUYjNipGXWR3RltwRml4RltwRmBkd0ZbcEZpaGxGOUZjci1GIzYmLUZXNiQtRiM2MC1GIzYmRmBnd0ZbcEZgXm1GOUZjckZlaHdGY3JGZWl3RmNyRl9qd0ZddEZmW3hGY3JGaFt4Rl10Rl1ceEY5RjlGW3BGZ2JsRjlGXXQtRiM2KkZhZ25GW3AtRlc2JC1GIzYwLUYjNiZGXl14RltwRmBebUY5RmNyRmReeEZjckZiX3hGY3JGYGB4Rl10Rl9ieEZddEZjYnhGY3JGZ2J4RjlGOUZbcEZpeEZbcEZoXWxGOUZddC1GIzYqLUZbbzYkUScyMDUwODhGJ0Y5RltwRmBebUZbcC1GVzYkLUYjNjAtRiM2Ji1GVzYkLUYjNigtRiM2Ji1GVzYkLUYjNiZGYGJ3Rl10LUYjNigtRmhuNihGW15tRmdkeEZhb0Zkb0Znb0Zpb0ZbcEZgZXhGW3JGXnJGOUY5RjlGW3BGXnNGOUZjci1GIzYoLUZobjYoLUZbbzYkUSQxNTlGJ0Y5LUZbbzYkUSUxOTcyRidGOUZhb0Zkb0Znb0Zpb0ZbcEZpZXhGW3JGXnJGOUZddC1GIzYoLUZobjYoRl5kbkZiYWpsRmFvRmRvRmdvRmlvRltwRl1meEZbckZeckY5RjlGOUZbcEZgXm1GOUZjci1GIzYmLUZXNiQtRiM2Ji1GIzYoLUZobjYoRmpkbUZqY2BsRmFvRmRvRmdvRmlvRltwRmpkeEZbckZeckY5Rl10LUYjNigtRmhuNihGXmltRmdkeEZhb0Zkb0Znb0Zpb0ZbcEZgZXhGW3JGXnJGOUY5RjlGW3BGXWVtRjlGY3ItRiM2Ji1GVzYkLUYjNiYtRiM2KC1GaG42KC1GW282JFEkMTA4RidGOUZnZHhGYW9GZG9GZ29GaW9GW3BGaWV4RltyRl5yRjlGXXQtRiM2KC1GaG42KC1GW282JFEkMTE3RidGOUZiYWpsRmFvRmRvRmdvRmlvRltwRl1meEZbckZeckY5RjlGOUZbcEZnYGxGOUZjci1GIzYmLUZXNiQtRiM2Ki1GIzYoLUZobjYoRltncEZnZHhGYW9GZG9GZ29GaW9GW3AtRiM2JEZnandGOUZbckZeckY5Rl10LUYjNigtRmhuNigtRltvNiRRJDI5NEYnRjlGZ2R4RmFvRmRvRmdvRmlvRltwRmpkeEZbckZeckY5RmNyLUYjNigtRmhuNihGaGNqbC1GW282JFEkOTg2RidGOUZhb0Zkb0Znb0Zpb0ZbcEZgZXhGW3JGXnJGOUZddC1GIzYoLUZobjYoRmRlbkZnZHhGYW9GZG9GZ29GaW9GW3BGaWh4RltyRl5yRjlGOUY5RltwRl5zRjlGXXQtRiM2KC1GaG42KEZqZG1GZ2R4RmFvRmRvRmdvRmlvRltwRmlleEZbckZeckY5RmNyLUYjNigtRmhuNihGZ15sRmJhamxGYW9GZG9GZ29GaW9GW3BGXWZ4RltyRl5yRjlGXXQtRiM2KC1GaG42KEZocUZiZWpsRmFvRmRvRmdvRmlvRltwRmdpeEZbckZeckY5RjlGOUZbcEZqW2xGOUZjci1GIzYoRltqeEZbcC1GVzYkLUYjNjAtRiM2JkZkanhGW3BGYF5tRjlGY3JGalt5RmNyRmRceUZjckZgXXlGXXRGZV55Rl10RmdeeUZjckZbX3lGOUY5RltwRltobEY5RjlGOUZbcEZbeEY5RmNyLUYjNiYtRlc2JC1GIzYmRmVfeUZddEZeYHlGOUY5RltwRl5fbUY5Rl10LUYjNipGZmB5RltwRmlgeUZbcEZpeEZbcEZpaGxGOUZjci1GIzYmLUZXNiQtRiM2Li1GIzYmLUZXNiQtRiM2J0ZicUZcY3lGXXRGYWN5RjlGOUZbcEZgXm1GOUZddEZmY3lGY3JGW2R5RmNyLUYjNiYtRlc2JC1GIzYnRmJxRmNkeUZjckZnZHlGOUY5RltwRl5zRjlGY3JGXGV5Rl10Rl5leUY5RjlGW3BGZ2JsRjlGXXQtRiM2Ki1GW282JFEnMTU1NTg0RidGOUZbcC1GVzYkLUYjNi4tRiM2Ji1GVzYkLUYjNiZGXWF5RmNyLUYjNigtRmhuNihGYGhtLUZbbzYkUSQ3NDhGJ0Y5RmFvRmRvRmdvRmlvRltwRmpheUZbckZeckY5RjlGOUZbcEZgXm1GOUZjci1GIzYoLUZobjYoRmZnbEZhZG5GYW9GZG9GZ29GaW9GW3BGYmd5RltyRl5yRjlGXXQtRiM2KC1GaG42KEZoY2psRmdmeUZhb0Zkb0Znb0Zpb0ZbcEZoZ3lGW3JGXnJGOUZjci1GIzYmLUZXNiQtRiM2Ji1GIzYoLUZobjYoRmpkbUZnZnlGYW9GZG9GZ29GaW9GW3BGYGV6RltyRl5yRjlGXXQtRiM2KC1GaG42KC1GW282JFEkMTg5RidGOS1GW282JFEkMTg3RidGOUZhb0Zkb0Znb0Zpb0ZbcEZkZXpGW3JGXnJGOUY5RjlGW3BGXnNGOUZjci1GIzYoLUZobjYoRmhxRl5bdUZhb0Zkb0Znb0Zpb0ZbcEZqYXlGW3JGXnJGOUZddC1GIzYoLUZobjYoRmhxRmdmeUZhb0Zkb0Znb0Zpb0ZbcEZcaXlGW3JGXnJGOUY5RjlGW3BGaXhGW3BGaF1sRjlGY3ItRiM2Ji1GVzYkLUYjNigtRiM2Ji1GVzYkLUYjNidGYnFGXmp5Rl10RmNqeUY5RjlGW3BGY2FsRjlGY3ItRiM2Ji1GVzYkLUYjNi1GYnFGW1t6Rl10RmBbekZjci1GIzYmLUZXNiQtRiM2J0ZicUZbXHpGY3JGYFx6RjlGOUZbcEZec0Y5RmNyRmVcekZddEZqXHpGOUY5RltwRmBebUY5Rl10RlxdekY5RjlGW3BGaltsRjlGY3ItRiM2KEZbW3NGW3BGaXhGW3AtRlc2JC1GIzYoLUYjNiYtRlc2JC1GIzYmRl1heUZddC1GIzYoLUZobjYoRmBobUZhX3RGYW9GZG9GZ29GaW9GW3BGamF5RltyRl5yRjlGOUY5RltwRmNhbEY5RmNyLUYjNiYtRlc2JC1GIzYsLUYjNihGYWN2RltwRmJneUZbckZeckY5Rl10LUYjNigtRmhuNihGYGhtRmNbW2xGYW9GZG9GZ29GaW9GW3BGaGd5RltyRl5yRjlGY3ItRiM2Ji1GVzYkLUYjNiYtRiM2KC1GaG42KEZkdEZkYXpGYW9GZG9GZ29GaW9GW3BGYGV6RltyRl5yRjlGXXQtRiM2KC1GaG42KC1GW282JFEkMjQ1RidGOUZhX3RGYW9GZG9GZ29GaW9GW3BGZGV6RltyRl5yRjlGOUY5RltwRl5zRjlGY3ItRiM2KC1GaG42KEZfW2xGYV90RmFvRmRvRmdvRmlvRltwRmpheUZbckZeckY5Rl10LUYjNigtRmhuNihGYHVGYV90RmFvRmRvRmdvRmlvRltwRlxpeUZbckZeckY5RjlGOUZbcEZgXm1GOUZjci1GIzYoRmZcaGxGW3BGZGN6RltyRl5yRjlGOUY5RjlGOUY5RltwRmZlekY5RltyRl5yRjlGY3ItRiM2KEZldkZbcC1GIzYmLUZXNiQtRiM2OC1GIzYoRmBdYWxGW3BGY2FsRltwLUZhcDYlRmNwRlt0RmByRjlGY3ItRiM2Ji1GVzYkLUYjNiotRiM2Ji1GVzYkLUYjNilGYnFGX15hbEZddEZmXmFsRmNyRmpeYWxGOUY5RltwRl5zRjlGXXRGYV9hbEZjckZlX2FsRl10RmlfYWxGOUY5RltwRltobEY5RmNyLUYjNiYtRlc2JC1GIzYqLUYjNihGZ2BhbEZbcEZnYGxGW3BGamFbbUY5RmNyLUYjNihGXGFhbEZbcEZec0ZbcEZkXGBsRjlGY3ItRiM2JkZgW3FGW3AtRmFwNiVGY3BGZGhhbEZgckY5Rl10LUYjNiZGY2FhbEZbcEZqYVttRjlGOUY5RltwRmBebUY5RmNyLUYjNiYtRlc2JC1GIzYwLUYjNiYtRlc2JC1GIzYpRmJxRl9eYWxGXXRGYmJhbEZjckZnYmFsRjlGOUZbcEZdZW1GOUZjci1GIzYmLUZXNiQtRiM2KUZicUZfY2FsRl10RmRjYWxGY3JGZmNhbEY5RjlGW3BGZ2BsRjlGY3ItRiM2Ji1GVzYkLUYjNjFGYnFGXmRhbEZjckZiZGFsRl10RmRkYWxGY3JGaGRhbEZddEZqZGFsRmNyRlxlYWxGXXRGYmVhbEY5RjlGW3BGXnNGOUZddEZlZWFsRmNyRmllYWxGXXRGW2ZhbEZjckZdZmFsRjlGOUZbcEZpeEY5RmNyLUYjNihGZWZhbEZbcEZeYHBGW3BGamFbbUY5RmNyLUYjNihGXGFhbEZbcEZdZW1GW3BGZFxgbEY5RmNyLUYjNiYtRlc2JC1GIzYmLUYjNiZGYmhebEZbcEZkY1ttRjlGXXQtRiM2JkZkZ2FsRltwRmphW21GOUY5RjlGW3BGZ2BsRjlGY3ItRiM2Ji1GVzYkLUYjNiYtRiM2JkZfaGFsRltwRmRjYGxGOUZddC1GIzYmRmhoYWxGW3BGZFxgbEY5RjlGOUZbcEZec0Y5RmNyLUYjNiZGW2hvRltwLUZhcDYlRmNwRmJcY2xGYHJGOUZddC1GIzYmRmFfc0ZbcEZkY1ttRjlGY3ItRiM2JkZhaWFsRltwRmphW21GOUY5RjlGW3BGaF1sRjlGW3JGXnJGOUZjci1GIzYoRmV2RltwLUYjNiYtRlc2JC1GIzYqLUYjNiYtRlc2JC1GIzYpRmJxRmVdYmxGXXRGal1ibEZjckZcXmJsRjlGOUZbcEZec0Y5Rl10RmFeYmxGY3JGZGNhbEZddEZmXmJsRjlGOUZbcEZqXGxGOUZbckZeckY5RmNyLUYjNihGZXZGW3AtRiM2Ji1GVzYkLUYjNjItRiM2Ji1GVzYkLUYjNilGYnFGZV1ibEZddEZcXmNsRl10Rl5eY2xGOUY5RltwRltzRjlGY3ItRiM2Ji1GVzYkLUYjNilGYnFGaV5jbEZddEZbX2NsRl10RmBfY2xGOUY5RltwRl5gcEY5RmNyLUYjNiYtRlc2JC1GIzYxRmJxRl5kYWxGY3JGYmRhbEZddEZoX2NsRmNyRl1gY2xGY3JGYmBjbEZddEZkYGNsRl10RmZgY2xGOUY5RltwRl1lbUY5RmNyLUYjNiYtRlc2JC1GIzYrRmJxRl9hY2xGY3JGZGFjbEZjckZpYWNsRl10Rl5iY2xGOUY5RltwRmdgbEY5RmNyLUYjNiYtRlc2JC1GIzYxRmJxRmZiY2xGY3JGamJjbEZddEZfY2NsRmNyRmRjY2xGXXRGZmNjbEZddEZbZGNsRmNyRmFkY2xGOUY5RltwRl5zRjlGY3JGZGRjbEZddEZmZGNsRl10RmhkY2xGOUY5RltwRml4RjlGW3JGXnJGOUZjci1GIzYoRmV2RltwLUYjNiYtRlc2JC1GIzYmLUYjNiZGYl12RltwRmRjW21GOUZddC1GIzYmRl1fYmxGW3BGamFbbUY5RjlGOUZbcEZeYHBGOUZbckZeckY5RmNyLUYjNihGZXZGW3AtRiM2Ji1GVzYkLUYjNiYtRiM2JkZqX2NsRltwRmRjYGxGOUZddC1GIzYmRmZmY2xGW3BGZFxgbEY5RjlGOUZbcEZdZW1GOUZbckZeckY5RmNyLUYjNihGZXZGW3AtRiM2Ji1GVzYkLUYjNigtRiM2JkZnXHdGW3BGamZbbUY5Rl10LUYjNiZGZWdjbEZbcEZkY1ttRjlGY3ItRiM2JkZqZ2NsRltwRmphW21GOUY5RjlGW3BGZ2BsRjlGW3JGXnJGOUZjci1GIzYoRmV2RltwLUYjNiZGW2lfbEZbcEZeX21GOUZbckZeckY5RmNyLUYjNihGZXZGW3AtRiM2Ji1GVzYkLUYjNigtRiM2JkZkX25GW3AtRmFwNiVGaHNGW3ZGYHJGOUZddC1GIzYmRmZcY2xGW3BGZGNgbEY5RmNyLUYjNiZGW11jbEZbcEZkXGBsRjlGOUY5RltwRl5zRjlGW3JGXnJGOUZjci1GIzYoRmV2RltwLUYjNiYtRlc2JC1GIzYuLUYjNiZGZGBibEZbcEZeX21GOUZddC1GIzYqRltnXGxGW3BGaWFibEZbcEZpeEZbcEZpaGxGOUZjci1GIzYmLUZXNiQtRiM2Ki1GIzYmRmhjYmxGW3BGYF5tRjlGY3JGYGRibEZddEZlZGJsRl10RmdkYmxGOUY5RltwRmdibEY5Rl10LUYjNipGZmZgbEZbcEZpeEZbcC1GVzYkLUYjNiYtRiM2JkZhZWJsRltwRmBebUY5RmNyRmllYmxGOUY5RltwRmhdbEY5Rl10LUYjNipGZmlebEZbcC1GVzYkLUYjNiYtRiM2JkZpZ2JsRltwRmBebUY5RmNyRmhoYmxGOUY5RltwRmBebUZbcEZqW2xGOUZjci1GIzYoRl5qYmxGW3AtRlc2JC1GIzYmLUYjNiZGZ2pibEZbcEZgXm1GOUZjckZiW2NsRjlGOUZbcEZbaGxGOUY5RjlGW3BGW3hGOUZbckZeckY5RmNyLUYjNihGZXZGW3AtRiM2Ji1GVzYkLUYjNiotRiM2KEZdX2JsRltwRmdgbEZbcEZqYVttRjlGY3ItRiM2KEZbW2RsRltwRl5zRltwRmRcYGxGOUZjci1GIzYmRl9bdkZbcEZkY1ttRjlGXXQtRiM2JkZkW3ZGW3BGamFbbUY5RjlGOUZbcEZjYWxGOUZbckZeckY5RmNyLUYjNihGZXZGW3AtRiM2Ji1GVzYkLUYjNjBGXmRbbUZjckZkZFttRmNyLUYjNiYtRlc2JC1GIzYxRmJxRl5kYWxGY3JGYmRhbEZddEZkZGFsRmNyRmhkYWxGXXRGamRhbEZjckZcZWFsRl10RmppY2xGOUY5RltwRl5zRjlGXXRGZWVhbEZjckZpZWFsRl10RltmYWxGY3JGXWZhbEY5RjlGW3BGW2hsRjlGW3JGXnJGOUZjci1GIzYoRmV2RltwLUYjNiYtRlc2JC1GIzYwRmBlW21GY3ItRiM2KEZnaGNsRltwRl1lbUZbcEZkXGBsRjlGY3JGZGVbbUZjci1GIzYmRmRbXG1GW3BGXnNGOUZjckZoZlttRl10RlxnW21GY3JGXmdbbUY5RjlGW3BGYF5tRjlGW3JGXnJGOUZjci1GIzYoRmV2RltwLUYjNiYtRlc2JC1GIzZQLUYjNiYtRlc2JC1GIzY3RmJxLUYjNihGaGZ6RltwRmVccUZbcEZkZ3pGOUZddC1GIzYqRmFnekZbcEZpeEZbcEZeX21GW3BGW2d6RjlGY3ItRiM2Ji1GVzYkLUYjNi1GYnEtRiM2KEZgaHpGW3BGYF5tRltwRmRnekY5RmNyLUYjNihGZWh6RltwRmdgbEZbcEZkZ3pGOUZddC1GIzYoRmlob0ZbcEZec0ZbcEZoW1tsRjlGXXQtRiM2JkZeaXpGW3BGaltbbEY5RmNyLUYjNiZGZ2l6RltwRmRnekY5RjlGOUZbcEZpaGxGOUZddC1GIzYqLUZbbzYkUSY1MDcwMEYnRjlGW3AtRlc2JC1GIzYsLUYjNiZGYF5tRltwRltnekY5RmNyLUYjNihGaHFGW3BGW2d6RltwRmdgbEY5RmNyLUYjNigtRmhuNihGXmdwRmhdb0Zhb0Zkb0Znb0Zpb0ZbcC1GIzYmRl5zRltwRmpoekY5RltyRl5yRjlGY3ItRiM2KC1GaG42KEZhZG5GW1t1RmFvRmRvRmdvRmlvRltwRl9fXGxGW3JGXnJGOUZddC1GIzYoLUZobjYoRl9bbEZmZ2xGYW9GZG9GZ29GaW9GW3BGXl1cbEZbckZeckY5RjlGOUZbcEZpeEZbcEZnYmxGOUZjci1GIzYmLUZXNiQtRiM2NUZicS1GIzYoRmpcW2xGW3BGY2FsRltwRmRnekY5RmNyLUYjNiYtRlc2JC1GIzYrRmJxLUYjNihGZV1bbEZbcEZnYGxGW3BGZGd6RjlGXXQtRiM2KEZjXnVGW3BGXnNGW3BGaFtbbEY5Rl10LUYjNiZGXV5wRltwRmpbW2xGOUZjci1GIzYmRl5eW2xGW3BGZGd6RjlGOUY5RltwRmBebUY5RmNyLUYjNihGY15bbEZbcEZkZ3pGW3BGXmBwRjlGXXQtRiM2KEZnZm5GW3BGXWVtRltwRmhbW2xGOUZjci1GIzYmLUZXNiQtRiM2Ji1GIzYmRl9bdkZbcEZqW1tsRjlGXXQtRiM2JkZkW3ZGW3BGZGd6RjlGOUY5RltwRmdgbEY5RmNyLUYjNiYtRlc2JC1GIzYnRmJxLUYjNiZGaWNwRltwRmBlW2xGOUZjci1GIzYmRl5kcEZbcEZoW1tsRjlGOUY5RltwRl5zRjlGY3ItRiM2JkZgYFtsRltwRmpbW2xGOUZddC1GIzYmRmVgW2xGW3BGZGd6RjlGXXQtRiM2JkZqYFtsRltwRmdmW2xGOUY5RjlGW3BGaF1sRjlGXXQtRiM2KkZhZ3pGW3BGaXhGW3AtRlc2JC1GIzY0LUYjNiZGY2FsRltwRltnekY5RmNyLUYjNiYtRlc2JC1GIzYqLUYjNihGXHlGW3BGW2d6RltwRmdgbEY5RmNyLUYjNigtRmhuNihGYWVwRmhdb0Zhb0Zkb0Znb0Zpb0ZbcEZnZlxtRltyRl5yRjlGY3ItRiM2KC1GaG42KEZbYltsRltbdUZhb0Zkb0Znb0Zpb0ZbcEZfX1xsRltyRl5yRjlGXXQtRiM2KC1GaG42KEZhZG5GZmdsRmFvRmRvRmdvRmlvRltwRl5dXGxGW3JGXnJGOUY5RjlGW3BGYF5tRjlGY3ItRiM2KEZhc0ZbcEZeYHBGW3BGW2d6RjlGY3ItRiM2KC1GaG42KC1GW282JFEkNTEyRidGOUZoXW9GYW9GZG9GZ29GaW9GW3AtRiM2JkZdZW1GW3BGamh6RjlGW3JGXnJGOUZjci1GIzYmLUZXNiQtRiM2Ji1GIzYoLUZobjYoRltiW2xGaF1vRmFvRmRvRmdvRmlvRltwRl9fXGxGW3JGXnJGOUZddC1GIzYoLUZobjYoRmFkbkZhc0Zhb0Zkb0Znb0Zpb0ZbcEZeXVxsRltyRl5yRjlGOUY5RltwRmdgbEY5RmNyLUYjNiYtRlc2JC1GIzYmLUYjNigtRmhuNihGZmNtRmhecEZhb0Zkb0Znb0Zpb0ZbcEZqXVxsRltyRl5yRjlGXXQtRiM2KC1GaG42KC1GW282JFElMTE1MkYnRjlGaF5wRmFvRmRvRmdvRmlvRltwRmNeXGxGW3JGXnJGOUY5RjlGW3BGXnNGOUZddC1GIzYoLUZobjYoRmVlckZoXW9GYW9GZG9GZ29GaW9GW3BGX19cbEZbckZeckY5RmNyLUYjNigtRmhuNihGZ15sRmhdb0Zhb0Zkb0Znb0Zpb0ZbcEZeXVxsRltyRl5yRjlGY3ItRiM2KC1GaG42KEZndEZbW3VGYW9GZG9GZ29GaW9GW3BGaV9cbEZbckZeckY5RjlGOUZbcEZqW2xGOUZddC1GIzYoRl1nW2xGW3BGZ3hGW3BGZGd6RjlGY3ItRiM2Ji1GVzYkLUYjNitGYnEtRiM2KEZoZ1tsRltwRmdgbEZbcEZkZ3pGOUZjci1GIzYoRmdmbkZbcEZec0ZbcEZoW1tsRjlGXXQtRiM2JkZfaFtsRltwRmpbW2xGOUZjci1GIzYmRmRoW2xGW3BGZGd6RjlGOUY5RltwRmNhbEY5RmNyLUYjNiYtRlc2JC1GIzYxRmJxLUYjNihGXWl1RltwRmRnekZbcEZeYHBGOUZjci1GIzYoRmFpW2xGW3BGXWVtRltwRmhbW2xGOUZjci1GIzYmLUZXNiQtRiM2J0ZicS1GIzYmRlxqW2xGW3BGaltbbEY5RmNyLUYjNiZGYWpbbEZbcEZkZ3pGOUY5RjlGW3BGZ2BsRjlGY3ItRiM2Ji1GVzYkLUYjNiZGW2pcbUZddEZdalxtRjlGOUZbcEZec0Y5RmNyRmFpXG1GXXQtRiM2JkZcW1xsRltwRmRnekY5Rl10LUYjNiZGalt4RltwRmdmW2xGOUY5RjlGW3BGYF5tRjlGY3ItRiM2KEZjW1xsRltwLUZXNiQtRiM2MC1GIzYoRlxcXGxGW3AtRiM2JkZkZ3pGW3BGW3NGOUZbckZeckY5RmNyLUYjNihGYlxcbEZbcC1GIzYmRl5gcEZbcEZoW1tsRjlGW3JGXnJGOUZjci1GIzYmLUZXNiQtRiM2JkZqW1tsRl10Rl5cW2xGOUY5RltwRl1lbUY5RmNyLUYjNiYtRlc2JC1GIzYmLUYjNihGaF1cbEZbcEZeZVtsRltyRl5yRjlGXXQtRiM2KEZeXlxsRltwRmllW2xGW3JGXnJGOUY5RjlGW3BGZ2BsRjlGY3ItRiM2Ji1GVzYkLUYjNilGYnEtRiM2KEZdX1xsRltwRl1mW2xGW3JGXnJGOUZjci1GIzYoRmNfXGxGW3BGYFxbbEZbckZeckY5RmNyLUYjNihGZ19cbEZbcEZlZltsRltyRl5yRjlGOUY5RltwRl5zRjlGXXQtRiM2KEZdYFxsRltwRl5lW2xGW3JGXnJGOUZjci1GIzYoRmlkW2xGW3BGaWVbbEZbckZeckY5RjlGOUZbcEZec0Y5RjlGOUZbcEZbW25GOUZjci1GIzYmLUZXNiQtRiM2Ni1GIzYoRmdhc0ZbcEZlXHFGW3BGX2FcbEY5RmNyLUYjNipGaV9uRltwRml4RltwRl5fbUZbcEZpYFxsRjlGY3ItRiM2Ji1GVzYkLUYjNiotRiM2KEZbYlxsRltwRmBebUZbcEZfYVxsRjlGXXQtRiM2KEZgYlxsRltwRmdgbEZbcEZfYVxsRjlGY3ItRiM2KEZlYlxsRltwRl5zRltwRmNkXGxGOUZddC1GIzYmRl5jXGxGW3BGX2FcbEY5RjlGOUZbcEZpaGxGOUZjci1GIzYqRmhjb0ZbcC1GVzYkLUYjNiotRiM2JkZgXm1GW3BGaWBcbEY5RmNyLUYjNihGYV5vRltwRmBbXWxGW3JGXnJGOUZjci1GIzYoRl9kXGxGW3BGZltdbEZbckZeckY5Rl10LUYjNihGXF55RltwRlxcXWxGW3JGXnJGOUY5RjlGW3BGaXhGW3BGZ2JsRjlGY3ItRiM2Ji1GVzYkLUYjNiwtRiM2KEZjZVxsRltwRmNhbEZbcEZfYVxsRjlGY3ItRiM2Ji1GVzYkLUYjNilGYnEtRiM2KEZfZ29GW3BGZ2BsRltwRl9hXGxGOUZjci1GIzYoRmZid0ZbcEZec0ZbcEZjZFxsRjlGXXQtRiM2JkZoYG9GW3BGX2FcbEY5RjlGOUZbcEZgXm1GOUZddC1GIzYoRmRmXGxGW3BGX2FcbEZbcEZeYHBGOUZddC1GIzYoRmRnb0ZbcEZdZW1GW3BGY2RcbEY5RmNyLUYjNihGW2dcbEZbcEZfYVxsRltwRmdgbEY5RjlGOUZbcEZoXWxGOUZjci1GIzYqRmlfbkZbcC1GVzYkLUYjNiwtRiM2JkZjYWxGW3BGaWBcbEY5RmNyLUYjNiYtRlc2JC1GIzYoLUYjNihGamdtRltwRmBbXWxGW3JGXnJGOUZjci1GIzYoRmBoXGxGW3BGZltdbEZbckZeckY5Rl10LUYjNihGZGhcbEZbcEZcXF1sRltyRl5yRjlGOUY5RltwRmBebUY5Rl10LUYjNihGXGdtRltwRmlgXGxGW3BGXmBwRjlGXXQtRiM2KEZqaFxsRltwLUYjNiZGXWVtRltwRmhiXGxGOUZbckZeckY5RmNyLUYjNihGXnhGW3BGaWBcbEZbcEZnYGxGOUY5RjlGW3BGaXhGW3BGaltsRjlGY3ItRiM2KEZiaVxsRltwRmd4RltwRl9hXGxGOUZjci1GIzYmLUZXNiQtRiM2KUZicS1GIzYoRl1qXGxGW3BGZ2BsRltwRl9hXGxGOUZjci1GIzYoRmJqXGxGW3BGXnNGW3BGY2RcbEY5Rl10LUYjNiZGZ2pcbEZbcEZfYVxsRjlGOUY5RltwRmNhbEY5Rl10LUYjNipGX19uRltwLUZXNiQtRiM2KEZbZFxsRmNyLUYjNihGZFtdbEZbcEZhZFxsRltyRl5yRjlGXXQtRiM2KEZqW11sRltwRmlkXGxGW3JGXnJGOUY5RjlGW3BGZ2BsRltwRmBebUY5RmNyLUYjNihGYFxdbEZbcC1GVzYkLUYjNihGW2RcbEZjci1GIzYoRmlcXWxGW3BGYWRcbEZbckZeckY5Rl10LUYjNihGXV1dbEZbcEZpZFxsRltyRl5yRjlGOUY5RltwRl5gcEY5RjlGOUZbcEZbeEY5Rl10LUYjNihGYV1dbEZbcEZlXHFGW3BGY15dbEY5RmNyLUYjNiYtRlc2JC1GIzYpRmJxLUYjNihGYF5dbEZbcEZpeEZbcEZkXV1sRjlGXXRGZ15dbEZjckZgX11sRjlGOUZbcEZeX21GOUZjci1GIzYmLUZXNiQtRiM2Li1GIzYoRmFdXWxGW3BGYF5tRltwRmNeXWxGOUZjci1GIzYmRmNgXWxGW3BGaXhGOUZjci1GIzYoRmRdc0ZbcEZnYGxGW3BGY15dbEY5RmNyLUYjNihGZ19xRltwRl5lXWxGW3BGXnNGOUZddC1GIzYmRmZgbkZbcEZiZV1sRjlGY3ItRiM2JkZmYl1sRltwRmNeXWxGOUY5RjlGW3BGaWhsRjlGY3ItRiM2Ji1GVzYkLUYjNjNGYnEtRiM2KEZhY11sRltwRltobEZbcEZkXV1sRjlGY3ItRiM2Ji1GVzYkLUYjNidGYnFGamNdbEZjckZfZF1sRjlGOUZbcEZgXm1GOUZjci1GIzYmLUZXNiQtRiM2K0ZicS1GIzYoRmlkXWxGW3BGZ2BsRltwRmRdXWxGOUZddC1GIzYoRl9qb0ZbcEZec0ZbcEZqYV1sRjlGXXQtRiM2JkZjY3lGW3BGYGJdbEY5RmNyLUYjNiZGZmVdbEZbcEZkXV1sRjlGOUY5RltwRml4RjlGXXRGaWVdbEZjckZeZl1sRmNyLUYjNiYtRlc2JC1GIzYnRmJxRmZmXWxGY3JGXWddbEY5RjlGW3BGXnNGOUZjckZiZ11sRl10RmhnXWxGOUY5RltwRmdibEY5RmNyLUYjNiYtRlc2JC1GIzY4LUYjNihGZmp2RltwRmNhbEZbcEZjXl1sRjlGY3ItRiM2JkZkaF1sRltwRltobEY5RmNyLUYjNiYtRlc2JC1GIzYoLUYjNihGZ2ldbEZbcEZnYGxGW3BGY15dbEY5RmNyLUYjNiZGYWduRltwRmJlXWxGOUZddC1GIzYmRl5qXWxGW3BGY15dbEY5RjlGOUZbcEZgXm1GOUZjci1GIzYmRmNqXWxGW3BGaXhGOUZjci1GIzYoRmdcXmxGW3BGXmBwRltwRmNeXWxGOUZjci1GIzYoRmNpcEZbcEZeZV1sRltwRl1lbUY5RmNyLUYjNiYtRlc2JC1GIzYmLUYjNiZGZF1ebEZbcEZiZV1sRjlGXXQtRiM2JkZpXV5sRltwRmNeXWxGOUY5RjlGW3BGZ2BsRjlGY3JGZGRebEZjci1GIzYmRmd2RltwRmJlXmxGOUZddC1GIzYmRmRnb0ZbcEZiZV1sRjlGY3ItRiM2JkZnX15sRltwRmNeXWxGOUY5RjlGW3BGaF1sRjlGY3ItRiM2Ji1GVzYkLUYjNj1GYnEtRiM2KEZgXl1sRltwRmpcbEZbcEZkXV1sRjlGY3ItRiM2Ji1GVzYkLUYjNidGYnFGaGBebEZjckZgX11sRjlGOUZbcEZjYWxGOUZjci1GIzYmRl1gXm1GW3BGW2hsRjlGY3ItRiM2Ji1GVzYkLUYjNi1GYnFGZWFebEZjckZeZl1sRmNyLUYjNiYtRlc2JC1GIzYnRmJxRmBiXmxGY3JGZWJebEY5RjlGW3BGXnNGOUZjckZiZ11sRl10RmhnXWxGOUY5RltwRmBebUY5RmNyLUYjNiYtRlc2JC1GIzYxRmJxLUYjNihGamhdbEZbcEZeYHBGW3BGZF1dbEY5Rl10RmFeX2xGY3ItRiM2Ji1GVzYkLUYjNidGYnEtRiM2JkZcZF5sRltwRmBiXWxGOUZjci1GIzYmRmFkXmxGW3BGZF1dbEY5RjlGOUZbcEZnYGxGOUZjckZcXl5sRl10LUYjNiZGYVtvRltwRl9fXmxGOUZjci1GIzYmRlxpbkZbcEZgYl1sRjlGXXQtRiM2JkZoZV5sRltwRmRdXWxGOUY5RjlGW3BGaXhGOUZddEZbZl5sRmNyRmBmXmxGY3ItRiM2Ji1GVzYkLUYjNidGYnFGW2debEZjckZgZ15sRjlGOUZbcEZdZW1GOUZjci1GIzYmLUZXNiQtRiM2JkZbaF5sRl10RmBoXmxGOUY5RltwRmdgbEY5RmNyLUYjNiYtRlc2JC1GIzYpRmJxRltpXmxGY3JGX2lebEZddEZkaV5sRjlGOUZbcEZec0Y5Rl10RmlpXmxGY3JGW2pebEZjckZgal5sRjlGOUZbcEZqW2xGOUZjci1GIzYoRmRdc0ZbcEZneEZbcEZjXl1sRjlGY3ItRiM2JkZqal5sRltwRmpcbEY5RmNyLUYjNiYtRlc2JC1GIzYqLUYjNihGaFtfbEZbcEZnYGxGW3BGY15dbEY5Rl10LUYjNihGZ19xRltwRl5zRltwRl5lXWxGOUZjci1GIzYmRl5hckZbcEZiZV1sRjlGXXQtRiM2JkZhXF9sRltwRmNeXWxGOUY5RjlGW3BGY2FsRjlGY3ItRiM2JkZmXF9sRltwRltobEY5RmNyLUYjNiYtRlc2JC1GIzYuLUYjNihGXl5fbEZbcEZeYHBGW3BGY15dbEY5RmNyRmJjXmxGY3ItRiM2Ji1GVzYkLUYjNiYtRiM2JkZbX19sRltwRmJlXWxGOUZddC1GIzYmRmBfX2xGW3BGY15dbEY5RjlGOUZbcEZnYGxGOUZjci1GIzYmRmVfX2xGW3BGYmVebEY5Rl10LUYjNiZGal9fbEZbcEZiZV1sRjlGY3ItRiM2JkZfYF9sRltwRmNeXWxGOUY5RjlGW3BGYF5tRjlGY3ItRiM2JkZkYF9sRltwRml4RjlGY3ItRiM2KEZiY19sRltwRmVjX2xGW3BGY15dbEY5RmNyLUYjNihGXl5bbEZbcEZbc0ZbcEZeZV1sRjlGY3ItRiM2Ji1GVzYkLUYjNiYtRiM2JkZhZF9sRltwRmJlXWxGOUZddC1GIzYmRmZkX2xGW3BGY15dbEY5RjlGOUZbcEZeYHBGOUZjci1GIzYmLUZXNiQtRiM2Ji1GIzYmRl5qcEZbcEZcZV5sRjlGXXQtRiM2JkZjZV9sRltwRl5lXWxGOUY5RjlGW3BGXWVtRjlGY3ItRiM2Ji1GVzYkLUYjNigtRiM2JkZpX25GW3BGYmVebEY5Rl10LUYjNiZGYGZfbEZbcEZiZV1sRjlGY3ItRiM2JkZlZl9sRltwRmNeXWxGOUY5RjlGW3BGZ2BsRjlGY3ItRiM2Ji1GVzYkLUYjNilGYnEtRiM2JkZdXW5GW3BGXGVebEY5RmNyLUYjNiZGYV9zRltwRl5lXWxGOUZjci1GIzYmRmVbcUZbcC1GYXA2JUZjcC1GIzYqRmB1RmpwRmhwRmpwRmF2RltyRl5yRjlGYHJGOUY5RjlGW3BGXnNGOUZddC1GIzYmRmRqb0ZbcEZiZV5sRjlGY3ItRiM2JkZnXHdGW3BGYmVdbEY5Rl10LUYjNiZGXmhfbEZbcEZjXl1sRjlGOUY5RltwRl1pcUY5RltyRl5yRjlGY3ItRiM2KEZldkZbcC1GIzYmLUZXNiQtRiM2Li1GIzYoRmBdYWxGW3BGYF5tRltwRmphW21GOUZjci1GIzYmRmRnW21GW3BGaXhGOUZjckZiYVxtRmNyLUYjNihGYVxgbEZbcEZec0ZbcEZkXGBsRjlGY3JGZmFcbUZddEZoYVxtRjlGOUZbcEZpaGxGOUZbckZeckY5Rl10LUYjNihGZ25GW3AtRiM2JEZqYVttRjlGW3JGXnJGOUZjci1GIzYoRmJ0RltwLUYjNiRGZGNbbUY5RltyRl5yRjlGY3ItRiM2KEZockZbcEZbc0ZbcEZkXGBsRjlGXXQtRiM2KEZldUZbcC1GIzYkRmpmW21GOUZbckZeckY5RmNyLUZhcDYlRmNwLUYjNipGaHBGanBGaHBGanBGYXZGW3JGXnJGOUZgckZjci1GIzYoRmV2RltwLUYjNiYtRlc2JC1GIzY+LUYjNiZGW2lfbEZbcEZjYWxGOUZddC1GIzYqRmFcYGxGW3BGW2hsRltwRl5zRltwRmZzRjlGY3ItRiM2JkZoXGBsRltwRmBebUY5Rl10LUYjNipGYVxgbEZbcC1GVzYkLUYjNigtRiM2JkZnYGxGW3BGZnNGOUZjci1GIzYoRmBjYGxGW3AtRiM2JEZiaGFsRjlGW3JGXnJGOUZddC1GIzYoRmhjYGxGW3AtRiM2JEZmc0Y5RltyRl5yRjlGOUY5RltwRl5zRltwRml4RjlGY3JGX2RgbEZjckZkZWBsRmNyRmlmYGxGY3JGZWhgbEZjckZbamBsRl10RmVbYWxGY3JGW1xhbEZddEZdXGFsRmNyRmJcYWxGXXRGZFxhbEY5RjlGW3BGaltsRjlGW3JGXnJGOUZjci1GIzYoRmV2RltwLUYjNiYtRlc2JC1GIzY2LUYjNiZGXmphbEZbcEZgXm1GOUZddC1GIzYqRmFcYGxGW3BGaXhGW3BGXnNGW3BGZnNGOUZjckZcXWBsRmNyRmFeYGxGY3JGZl9gbEZddEZhYWBsRmNyRmdhYGxGXXRGXGJgbEZjckZiYmBsRl10RmRiYGxGOUY5RltwRmdibEY5RltyRl5yRjlGY3ItRiM2KEZgW2RsRltwLUYjNiZGZVxxRltwRmphW21GOUZbckZeckY5RmNyLUYjNihGaVtkbEZbcC1GIzYmRmVjX2xGW3BGamFbbUY5RltyRl5yRjlGY3ItRiM2KEZgW2RsRltwLUYjNiZGZ3hGW3BGamFbbUY5RltyRl5yRjlGOUY5LUZhcDYlRmZcZGxGaltsRmByRltyRl5yRjlGY3ItRiM2Jy1GVzYkLUYjNlItRiM2KC1GaG42KEZocEZfXHhGYW9GZG9GZ29GaW9GW3AtRiM2Ji1GVzYkLUYjNjYtRiM2Ji1GVzYkLUYjNjVGYnEtRiM2Ki1GW282JFElMTk1MEYnRjlGW3AtRlc2JC1GIzYwLUYjNiZGZ3hGW3BGZlxsRjlGY3ItRiM2Ji1GVzYkLUYjNigtRiM2KEZgdUZbcEZcX2xGW3BGaltsRjlGXXQtRiM2KEZocUZbcEZfeUZbcEZec0Y5RmNyLUYjNigtRmhuNihGaHFGaGN1RmFvRmRvRmdvRmlvRltwLUYjNiRGX2FsRjlGW3JGXnJGOUY5RjlGW3BGalxsRjlGY3ItRiM2Ji1GVzYkLUYjNiwtRiM2JkZmXGxGW3BGaF1sRjlGY3ItRiM2Ji1GVzYkLUYjNidGYnEtRiM2KC1GaG42KEZkZW5GaGN1RmFvRmRvRmdvRmlvRltwLUYjNiRGXWVsRjlGW3JGXnJGOUZddC1GIzYoRmRlbkZbcEZkW2xGW3BGXnNGOUY5RjlGW3BGaltsRjlGY3ItRiM2KC1GaG42KEZeb0ZoXW5GYW9GZG9GZ29GaW9GW3BGYGdsRltyRl5yRjlGXXQtRiM2KC1GaG42KEZcW2xGYXNGYW9GZG9GZ29GaW9GW3BGZ2ZsRltyRl5yRjlGXXQtRiM2KC1GaG42KEZjYXRGaF1uRmFvRmRvRmdvRmlvRltwRmlnbEZbckZeckY5RjlGOUZbcEZjYWxGOUZjci1GIzYmLUZXNiQtRiM2Ki1GIzYoRmVhbEZbcEZcX2xGW3BGZ2JsRjlGY3ItRiM2Ji1GVzYkLUYjNidGYnEtRiM2KC1GaG42KEZocS1GW282JFEjMjVGJ0Y5RmFvRmRvRmdvRmlvRltwRmBnX21GW3JGXnJGOUZjci1GIzYoRlx5RltwRl95RltwRl5zRjlGOUY5RltwRmhdbEY5RmNyLUYjNiYtRlc2JC1GIzYpRmJxLUYjNigtRmhuNihGW2ltRmhdbkZhb0Zkb0Znb0Zpb0ZbcEZoXG1GW3JGXnJGOUZddC1GIzYoLUZobjYoRmBjcUZoXW5GYW9GZG9GZ29GaW9GW3BGYlxtRltyRl5yRjlGXXQtRiM2KC1GaG42KEZmaHFGYXNGYW9GZG9GZ29GaW9GW3BGXlxtRltyRl5yRjlGOUY5RltwRmpbbEY5Rl10LUYjNihGX2ptRltwLUYjNiYtRlc2JC1GIzYoRmVgbEZjci1GIzYoLUZobjYoRmhxRl1nbEZhb0Zkb0Znb0Zpb0ZbcEZdYWxGW3JGXnJGOUZddC1GIzYoLUZobjYoRl54RmFcbEZhb0Zkb0Znb0Zpb0ZbcEZhYGxGW3JGXnJGOUY5RjlGW3BGXnNGOUZbckZeckY5RjlGOUZbcEZbaGxGOUZjci1GIzYmLUZXNiQtRiM2K0ZicS1GIzYmRmZcbEZbcEZpaGxGOUZjci1GIzYmLUZXNiQtRiM2J0ZicS1GIzYoRlx5RltwRmRbbEZbcEZec0Y5Rl10LUYjNihGZGpfbUZbcEZkaF9tRltyRl5yRjlGOUY5RltwRmdibEY5Rl10LUYjNihGW1xgbUZbcC1GIzYoLUZXNiQtRiM2KEZlZGxGXXQtRiM2KEZnXGBtRltwRltlbEZbckZeckY5Rl10LUYjNihGW11gbUZbcEZoZWxGW3JGXnJGOUY5RjlGW3BGXnNGW3BGaltsRjlGW3JGXnJGOUZddC1GIzYoLUZobjYoRmBjcUZhc0Zhb0Zkb0Znb0Zpb0ZbcC1GIzYmLUZXNiQtRiM2KEZnZmxGY3ItRiM2KC1GaG42KEZocEZmZ2xGYW9GZG9GZ29GaW9GW3BGYGdsRltyRl5yRjlGXXQtRiM2KEZbXWBtRltwRmlnbEZbckZeckY5RjlGOUZbcEZnYGxGOUZbckZeckY5RjlGOUZbcEZgXm1GOUZjci1GIzYqRmB1RltwRmpbbEZbcC1GVzYkLUYjNiwtRiM2JkZcX2xGW3BGaWhsRjlGY3ItRiM2Ji1GVzYkLUYjNiYtRiM2KC1GaG42KEZkZW5GYHVGYW9GZG9GZ29GaW9GW3AtRiM2JkZfeUZbcEZec0Y5RltyRl5yRjlGXXQtRiM2KC1GaG42KEZkZW4tRltvNiRRJDEwMEYnRjlGYW9GZG9GZ29GaW9GW3BGYGdfbUZbckZeckY5RjlGOUZbcEZnYmxGOUZjci1GIzYmLUZXNiQtRiM2KUZicS1GIzYoRl5pX21GW3BGXlxtRltyRl5yRjlGXXQtRiM2KEZqaF9tRltwRmJcbUZbckZeckY5Rl10LUYjNihGYmlfbUZbcEZoXG1GW3JGXnJGOUY5RjlGW3BGaF1sRjlGY3ItRiM2KEZeaV9tRltwLUYjNihGYVxgbUZbcEZec0ZbcEZqW2xGOUZbckZeckY5Rl10LUYjNihGXV9gbUZbcC1GIzYmLUZXNiQtRiM2KEZeXG1GXXQtRiM2KEZnX2BtRltwRmJcbUZbckZeckY5Rl10LUYjNihGW11gbUZbcEZoXG1GW3JGXnJGOUY5RjlGW3BGZ2BsRjlGW3JGXnJGOUY5RjlGW3BGaXhGOUZjci1GIzYoRmhxRltwLUZXNiQtRiM2LUZicS1GIzYoRmhldkZbcEZjXWBtRltyRl5yRjlGY3ItRiM2Ji1GVzYkLUYjNiYtRiM2KC1GaG42KEZocEZoY3VGYW9GZG9GZ29GaW9GW3BGZGhfbUZbckZeckY5RmNyLUYjNiZGZFtsRltwRl5zRjlGOUY5RltwRmdibEY5RmNyLUYjNiYtRlc2JC1GIzYoLUYjNigtRmhuNihGZ3RGYXNGYW9GZG9GZ29GaW9GW3BGZ2ZsRltyRl5yRjlGXXQtRiM2KC1GaG42KEZeby1GW282JFEkMjI1RidGOUZhb0Zkb0Znb0Zpb0ZbcEZgZ2xGW3JGXnJGOUZjci1GIzYoLUZobjYoRmNhdEZkZWBtRmFvRmRvRmdvRmlvRltwRmlnbEZbckZeckY5RjlGOUZbcEZoXWxGOUZjci1GIzYoLUZobjYoRl5vRmZnbEZhb0Zkb0Znb0Zpb0ZbcEZhXmBtRltyRl5yRjlGY3ItRiM2KC1GaG42KEZgY3FGZmdsRmFvRmRvRmdvRmlvRltwRl9fYG1GW3JGXnJGOUY5RjlGW3BGaF1sRjlGOUY5RltwRlt4RltwRltbbkY5RmNyLUYjNiYtRlc2JC1GIzYxRmJxLUYjNigtRltvNiRRJDc4MEYnRjlGW3BGZ3hGW3BGXlxuRjlGY3ItRiM2KkZjXXBGW3BGaltsRltwRmpcbEZbcEZdXm5GOUZjci1GIzYmLUZXNiQtRiM2LUZicS1GIzYoRltnYG1GW3BGaF1sRltwRl5cbkY5RmNyLUYjNihGYmlcbEZbcEZnYGxGW3BGXlxuRjlGY3ItRiM2KC1GW282JFElNTIwMEYnRjlGW3BGXnNGW3BGZ1xuRjlGXXQtRiM2JkZqYFtsRltwRlthbkY5RmNyLUYjNiYtRltvNiRRJDY3NkYnRjlGW3BGXlxuRjlGOUY5RltwRmNhbEY5RmNyLUYjNipGW1xuRltwRmpbbEZbcC1GVzYkLUYjNiwtRiM2JkZdXm5GW3BGaF1sRjlGXXQtRiM2KEZqZ21GW3AtRiM2JkZdXm5GW3BGZ2BsRjlGW3JGXnJGOUZjci1GIzYoRl9cbEZbcC1GIzYmRl5zRltwRl9ebkY5RltyRl5yRjlGXXQtRiM2KC1GaG42KEZgaG1GY2VtRmFvRmRvRmdvRmlvRltwRmRkbkZbckZeckY5RmNyLUYjNihGZ19gbUZbcEZqZG5GW3JGXnJGOUY5RjlGW3BGW2hsRjlGY3ItRiM2Ji1GVzYkLUYjNiYtRiM2KEZbZ2BtRltwRmlobEZbcEZeXG5GOUZjci1GIzYoRltgcEZbcC1GVzYkLUYjNipGZ2luRmNyLUYjNihGYmlfbUZbcEZpaW5GW3JGXnJGOUZjci1GIzYmLUZXNiQtRiM2J0ZicS1GIzYoLUZobjYoRmBobUZmal9tRmFvRmRvRmdvRmlvRltwRmJobkZbckZeckY5RmNyLUYjNigtRmhuNihGYHVGZmpfbUZhb0Zkb0Znb0Zpb0ZbcEZoaG5GW3JGXnJGOUY5RjlGW3BGXnNGOUZddC1GIzYoLUZobjYoRmVlckZmal9tRmFvRmRvRmdvRmlvRltwRl1bb0ZbckZeckY5RjlGOUZbcEZec0Y5RjlGOUZbcEZgXm1GOUZjci1GIzYqRmNdcEZbcEZqW2xGW3AtRlc2JC1GIzYoLUYjNiZGXV5uRltwRmlobEY5RmNyLUYjNiYtRlc2JC1GIzYrRmJxLUYjNihGaHFGW3BGXV5uRltwRmdgbEY5RmNyLUYjNihGY2lsRltwRmRpYG1GW3JGXnJGOUZddC1GIzYoLUZobjYoRmBobUZmZ2xGYW9GZG9GZ29GaW9GW3BGZGRuRltyRl5yRjlGY3ItRiM2KC1GaG42KEZgdUZmZ2xGYW9GZG9GZ29GaW9GW3BGamRuRltyRl5yRjlGOUY5RltwRmhdbEY5Rl10LUYjNihGYVxsRltwLUZXNiQtRiM2KkZpYm5GXXQtRiM2KEZiaV9tRltwRmJjbkZbckZeckY5RmNyLUYjNiYtRlc2JC1GIzYnRmJxLUYjNihGZFthbUZbcEZkZG5GW3JGXnJGOUZjci1GIzYoRmhbYW1GW3BGamRuRltyRl5yRjlGOUY5RltwRl5zRjlGY3ItRiM2KEZcXGFtRltwRmdlbkZbckZeckY5RjlGOUZbcEZec0Y5RjlGOUZbcEZpeEY5RmNyLUYjNihGW2dgbUZbcEZoXWxGW3AtRlc2JC1GIzYoLUYjNiZGaWhsRltwRl5cbkY5RmNyLUYjNiYtRlc2JC1GIzYrRmJxLUYjNihGaHFGW3BGXlxuRltwRmdgbEY5Rl10LUYjNihGY2lsRltwRl5obkZbckZeckY5Rl10LUYjNihGYl1hbUZbcEZiaG5GW3JGXnJGOUZjci1GIzYoRmZdYW1GW3BGaGhuRltyRl5yRjlGOUY5RltwRmhdbEY5Rl10LUYjNihGYVxsRltwRmZqYG1GW3BGXnNGOUY5RjlGOUY5RjlGW3BGW3hGOUZjci1GIzYoLUZbbzYkUSU1MDcwRidGOUZbcEZneEZbcEZkYW9GOUZjci1GIzYmLUZXNiQtRiM2KUZicS1GIzYoRmhdcEZbcEZqW2xGW3BGZGNvRjlGXXQtRiM2KC1GW282JFElNDI5MEYnRjlGW3BGXnNGW3BGXGBvRjlGXXQtRiM2Ji1GW282JFElNTI1MkYnRjlGW3BGZ2RvRjlGOUY5RltwRmpcbEY5RmNyLUYjNiYtRlc2JC1GIzYuLUYjNihGZmBhbUZbcEZkYW9GW3BGaF1sRjlGY3ItRiM2Ji1GVzYkLUYjNiYtRiM2KEZjYWFtRltwRl5zRltwRlthb0Y5Rl10LUYjNiZGaGFhbUZbcEZnZ29GOUY5RjlGW3BGaltsRjlGY3ItRiM2KC1GW282JFEmMzA0MjBGJ0Y5RltwRmRhb0ZbcEZnYGxGOUZjci1GIzYoRmlfbkZbcEZec0ZbcEZqYW9GOUZjci1GIzYmRmpbeEZbcEZpaW9GOUZddC1GIzYmRmJfXWxGW3BGZGFvRjlGOUY5RltwRmNhbEY5RmNyLUYjNiYtRlc2JC1GIzYxRmJxLUYjNihGYWFvRltwRmRjb0ZbcEZnYmxGOUZjci1GIzYmLUZXNiQtRiM2J0ZicS1GIzYoRmdhc0ZbcEZec0ZbcEZcYG9GOUZddC1GIzYmLUZbbzYkUSYxMDUwNEYnRjlGW3BGZ2RvRjlGOUY5RltwRmhdbEY5RmNyLUYjNiYtRlc2JC1GIzYrRmJxLUYjNihGXmhwRltwRmdgbEZbcEZkY29GOUZjci1GIzYoRmhjb0ZbcEZec0ZbcEZbZG9GOUZddEZjX3FGY3JGZV9xRjlGOUZbcEZqW2xGOUZddC1GIzYoRltcbkZbcEZcYG9GW3BGXWVtRjlGY3ItRiM2KC1GW282JFEmMTQzNTJGJ0Y5RltwRmdkb0ZbcEZnYGxGOUZjci1GIzYmLUZXNiQtRiM2Ji1GIzYmRlxgckZbcEZcYG9GOUZddC1GIzYmRlxhc0ZbcEZjZW9GOUY5RjlGW3BGXnNGOUZjci1GIzYmRmljcEZbcEZnZG9GOUY5RjlGW3BGW2hsRjlGY3ItRiM2Ji1GVzYkLUYjNjVGYnEtRiM2KEZmYGFtRltwRmlobEZbcEZkYW9GOUZjci1GIzYmLUZXNiQtRiM2Ji1GIzYoRmdhc0ZbcEZec0ZbcEZbYW9GOUZddC1GIzYmRmpkYW1GW3BGZ2dvRjlGOUY5RltwRmdibEY5RmNyLUYjNiYtRlc2JC1GIzYqLUYjNihGW1xuRltwRlthb0ZbcEZdZW1GOUZjci1GIzYoRltmYW1GW3BGZ2dvRltwRmdgbEY5RmNyLUYjNiYtRlc2JC1GIzYnRmJxLUYjNiZGXGByRltwRlthb0Y5RmNyLUYjNiZGXGFzRltwRl5ob0Y5RjlGOUZbcEZec0Y5RmNyLUYjNiZGaWNwRltwRmdnb0Y5RjlGOUZbcEZqW2xGOUZjci1GIzYoRmFnekZbcEZkYW9GW3BGXmBwRjlGXXQtRiM2KEZoY29GW3BGXWVtRltwRmphb0Y5RmNyLUYjNiYtRlc2JC1GIzYmLUYjNiZGZ2BzRltwRmlpb0Y5Rl10LUYjNiZGY15ibEZbcEZkYW9GOUY5RjlGW3BGZ2BsRjlGXXQtRiM2Ji1GW282JFEkOTM2RidGOUZbcEZpaW9GOUZjci1GIzYmRmh3RltwRmRhb0Y5RmNyLUYjNiZGX1x4RltwRmhbcUY5RjlGOUZbcEZgXm1GOUZjci1GIzYmLUZXNiQtRiM2L0ZicS1GIzYoRmhdcEZbcEZkY29GW3BGXl9tRjlGY3ItRiM2Ji1GVzYkLUYjNidGYnFGYWFhbUZddEZmYWFtRjlGOUZbcEZpaGxGOUZjci1GIzYmRl9lYW1GW3BGZ2JsRjlGY3ItRiM2Ji1GVzYkLUYjNitGYnFGZ2VhbUZjckZpZWFtRmNyRl5mYW1GY3JGaGZhbUY5RjlGW3BGaF1sRjlGY3ItRiM2Ji1GVzYkLUYjNi9GYnEtRiM2KEZoZVxtRltwRl5gcEZbcEZkY29GOUZddC1GIzYoRmdmbkZbcEZdZW1GW3BGW2RvRjlGY3ItRiM2Ji1GVzYkLUYjNidGYnEtRiM2JkZdXnBGW3BGYV9wRjlGY3ItRiM2JkZeXltsRltwRmRjb0Y5RjlGOUZbcEZnYGxGOUZjci1GIzYmRmJhcEZbcEZhX3BGOUZddC1GIzYmRl9bdkZbcEZkY29GOUZddC1GIzYmRmd2RltwRmNmcUY5RjlGOUZbcEZqW2xGOUZjci1GIzYoRmZid0ZbcC1GVzYkLUYjNipGZmFxRmNyLUYjNigtRmhuNihGYWRuRmRlbkZhb0Zkb0Znb0Zpb0ZbcEZoYXFGW3JGXnJGOUZjci1GIzYmLUZXNiQtRiM2J0ZicS1GIzYoLUZobjYoRmJidEZbXm1GYW9GZG9GZ29GaW9GW3BGZ2JxRltyRl5yRjlGY3ItRiM2KEZpXW1GW3BGY2NxRltyRl5yRjlGOUY5RltwRl5zRjlGXXQtRiM2KEZeZWBtRltwRmdjcUZbckZeckY5RjlGOUZbcEZnYGxGOUY5RjlGW3BGaXhGOUZddC1GIzYoRmpbeEZbcEZqW2xGW3AtRlc2JC1GIzYuLUYjNihGaWFbbEZbcC1GIzYmRmRhb0ZbcEZeX21GOUZbckZeckY5RmNyLUYjNiYtRlc2JC1GIzYnRmJxLUYjNihGYlx5RltwLUYjNiZGW2FvRltwRl5zRjlGW3JGXnJGOUZjci1GIzYoLUZobjYoLUZbbzYkUSQxMDFGJ0Y5RmFkbkZhb0Zkb0Znb0Zpb0ZbcEZqZ3BGW3JGXnJGOUY5RjlGW3BGaWhsRjlGY3ItRiM2Ji1GVzYkLUYjNiotRiM2KEZbW1tsRltwLUYjNiZGZGFvRltwRmdgbEY5RltyRl5yRjlGY3ItRiM2KEZhY2xGW3AtRiM2JkZec0ZbcEZqYW9GOUZbckZeckY5RmNyRmlpb0ZddC1GIzYoRmVfcEZbcC1GIzYkRmRhb0Y5RltyRl5yRjlGOUY5RltwRmdibEY5RmNyLUYjNiYtRlc2JC1GIzYrRmJxLUYjNihGYWVtRltwRmRlcEZbckZeckY5Rl10LUYjNigtRmhuNigtRltvNiRRJDEzOEYnRjlGX1tsRmFvRmRvRmdvRmlvRltwRmZlcEZbckZeckY5RmNyLUYjNiYtRlc2JC1GIzYmLUYjNigtRmhuNihGXmRuRl9bbEZhb0Zkb0Znb0Zpb0ZbcEZlZnBGW3JGXnJGOUZddC1GIzYoLUZobjYoRlx5Rl9bbEZhb0Zkb0Znb0Zpb0ZbcEZhZ3BGW3JGXnJGOUY5RjlGW3BGXnNGOUZddC1GIzYoLUZobjYoRl5bdEZfW2xGYW9GZG9GZ29GaW9GW3BGamdwRltyRl5yRjlGOUY5RltwRmhdbEY5RmNyLUYjNiYtRlc2JC1GIzYuLUYjNihGaGJbbEZbcC1GIzYmRmRhb0ZbcEZeYHBGOUZbckZeckY5Rl10LUYjNihGXF1tRltwLUYjNiZGXWVtRltwRmphb0Y5RltyRl5yRjlGY3ItRiM2Ji1GVzYkLUYjNiYtRiM2JkZocUZbcEZpaW9GOUZddC1GIzYoRl9kW2xGW3BGXGJibUZbckZeckY5RjlGOUZbcEZnYGxGOUZddC1GIzYoRmJlbkZbcC1GIzYkRmlpb0Y5RltyRl5yRjlGY3ItRiM2KEZhZltsRltwRlxiYm1GW3JGXnJGOUZjci1GIzYoRlthbEZbcC1GIzYkRmhbcUY5RltyRl5yRjlGOUY5RltwRmpbbEY5RmNyLUYjNigtRmhuNihGXGhzRl9bbEZhb0Zkb0Znb0Zpb0ZbcC1GIzYmLUZXNiQtRiM2KkZkZXBGXXQtRiM2KEZhXmJtRltwRmZlcEZbckZeckY5RmNyLUYjNiYtRlc2JC1GIzYnRmJxLUYjNihGW19ibUZbcEZlZnBGW3JGXnJGOUZjci1GIzYoRmldbUZbcEZhZ3BGW3JGXnJGOUY5RjlGW3BGXnNGOUZjci1GIzYoRl5lYG1GW3BGamdwRltyRl5yRjlGOUY5RltwRmdgbEY5RltyRl5yRjlGOUY5RjlGOUY5RltwRl1pcUY5RmNyLUYjNiYtRlc2JC1GIzYwLUYjNiYtRlc2JC1GIzYuLUYjNiYtRlc2JC1GIzYoLUYjNiYtRlc2JC1GIzYmLUYjNiYtRltvNiRRJTQwOTVGJ0Y5RltwRl9bckY5RmNyLUYjNiYtRltvNiRRJTE3NjhGJ0Y5RltwRmZqcUY5RjlGOUZbcEZec0Y5RmNyLUYjNiYtRltvNiRRJTEwMTRGJ0Y5RltwRl9gckY5RmNyLUYjNiYtRltvNiRRJTE3OTRGJ0Y5RltwRmhfckY5RjlGOUZbcEZqXGxGOUZddC1GIzYqLUZbbzYkUSUzMDQyRidGOUZbcC1GVzYkLUYjNigtRiM2Ji1GVzYkLUYjNiYtRiM2KC1GaG42KEZqbkZiYnRGYW9GZG9GZ29GaW9GW3BGZFxyRltyRl5yRjlGXXQtRiM2KC1GaG42KEZeW3VGXmRuRmFvRmRvRmdvRmlvRltwRl9kckZbckZeckY5RjlGOUZbcEZec0Y5RmNyRmhmckZddC1GIzYoLUZobjYoLUZbbzYkUSMyM0YnRjlGYGhtRmFvRmRvRmdvRmlvRltwRmhlckZbckZeckY5RjlGOUZbcEZqW2xGW3BGY2FsRjlGY3ItRiM2Ji1GVzYkLUYjNjAtRiM2Ji1GVzYkLUYjNigtRiM2Ji1GVzYkLUYjNidGYnEtRiM2Ji1GW282JFElODE5MEYnRjlGW3BGX1tyRjlGXXQtRiM2Ji1GW282JFElMzUzNkYnRjlGW3BGZmpxRjlGOUY5RltwRl5zRjlGXXQtRiM2Ji1GW282JFElMjAyOEYnRjlGW3BGX2ByRjlGXXQtRiM2Ji1GW282JFElMzU4OEYnRjlGW3BGaF9yRjlGOUY5RltwRmhdbEY5RmNyLUYjNiYtRlc2JC1GIzYmLUYjNiZGZmJ3RltwRl9bckY5Rl10LUYjNiYtRltvNiRRJjEyMzc2RidGOUZbcEZmanFGOUY5RjlGW3BGXWVtRjlGY3ItRiM2Ji1GVzYkLUYjNiYtRiM2JkZnamJtRltwRl9gckY5RmNyLUYjNiZGYmFwRltwRmhfckY5RjlGOUZbcEZnYGxGOUZjci1GIzYmLUZXNiQtRiM2K0ZicS1GIzYmRlxgckZbcEZfW3JGOUZjci1GIzYmRlxhc0ZbcEZbYnJGOUZddC1GIzYmRmpgW2xGW3BGaGByRjlGY3ItRiM2JkZbaG9GW3BGZmpxRjlGOUY5RltwRl5zRjlGXXQtRiM2Ji1GW282JFEkODU4RidGOUZbcEZfYHJGOUZjci1GIzYmRmBpc0ZbcEZfYXNGOUZddC1GIzYmRmRqb0ZbcEZoX3JGOUY5RjlGW3BGW2hsRjlGXXQtRiM2KkZhXmNtRltwRmpbbEZbcC1GVzYkLUYjNjAtRiM2JkZqamJtRltwRmhdbEY5RmNyLUYjNiYtRlc2JC1GIzYmLUYjNigtRmhuNigtRltvNiRRJDE4MEYnRjlGYGhtRmFvRmRvRmdvRmlvRltwRmRcckZbckZeckY5RmNyLUYjNigtRmhuNihGXWNzRmBobUZhb0Zkb0Znb0Zpb0ZbcEZfZHJGW3JGXnJGOUY5RjlGW3BGXWVtRjlGY3ItRiM2Ji1GVzYkLUYjNiYtRiM2KEZbYWBtRltwRmZmckZbckZeckY5Rl10LUYjNihGal94RltwRmhlckZbckZeckY5RjlGOUZbcEZnYGxGOUZjci1GIzYmLUZXNiQtRiM2K0ZicS1GIzYmRlx5RltwRmZcckY5RmNyLUYjNigtRmhuNihGZWVyRmBobUZhb0Zkb0Znb0Zpb0ZbcEZpZ3JGW3JGXnJGOUZjci1GIzYoLUZobjYoRmB1RmBobUZhb0Zkb0Znb0Zpb0ZbcEZjaHJGW3JGXnJGOUZddC1GIzYoLUZobjYoRmVlbEZgaG1GYW9GZG9GZ29GaW9GW3BGX2RyRltyRl5yRjlGOUY5RltwRl5zRjlGXXQtRiM2KC1GaG42KEZnXmxGYmJ0RmFvRmRvRmdvRmlvRltwRmZmckZbckZeckY5RmNyLUYjNihGZmhuRltwRmBddEZbckZeckY5RmNyLUYjNigtRmhuNihGXFtsRmBobUZhb0Zkb0Znb0Zpb0ZbcEZoZXJGW3JGXnJGOUY5RjlGW3BGYF5tRjlGXXQtRiM2KkZnamJtRltwRmhdbEZbcC1GVzYkLUYjNjAtRiM2Ji1GVzYkLUYjNigtRiM2Ji1GVzYkLUYjNiYtRiM2KEZmW2NtRltwRmpfdEZbckZeckY5RmNyLUYjNihGaltjbUZbcEZkX3RGW3JGXnJGOUY5RjlGW3BGXnNGOUZjckZfYHJGY3ItRiM2KEZeXGNtRltwRl5ldEZbckZeckY5RjlGOUZbcEZoXWxGOUZjci1GIzYmLUZXNiQtRiM2Ji1GIzYoLUZobjYoRl5dbUZgaG1GYW9GZG9GZ29GaW9GW3BGal90RltyRl5yRjlGXXQtRiM2KC1GaG42KC1GW282JFEkNDc2RidGOUZeZG5GYW9GZG9GZ29GaW9GW3BGZF90RltyRl5yRjlGOUY5RltwRl1lbUY5RmNyLUYjNiYtRlc2JC1GIzYmLUYjNiZGaHFGW3BGX2ByRjlGY3ItRiM2KEZmZWNtRltwRl5ldEZbckZeckY5RjlGOUZbcEZnYGxGOUZjci1GIzYmLUZXNiQtRiM2K0ZicS1GIzYmRmVhbEZbcEZfW3JGOUZjci1GIzYoLUZobjYoRmd0RmBobUZhb0Zkb0Znb0Zpb0ZbcEZhY3RGW3JGXnJGOUZddC1GIzYoLUZobjYoRmVhbEZeZG5GYW9GZG9GZ29GaW9GW3BGXGh0RltyRl5yRjlGY3ItRiM2KC1GaG42KEZjYXRGXmRuRmFvRmRvRmdvRmlvRltwRmRfdEZbckZeckY5RjlGOUZbcEZec0Y5Rl10LUYjNigtRmhuNihGX1tsRmBobUZhb0Zkb0Znb0Zpb0ZbcEZlYnRGW3JGXnJGOUZjci1GIzYoRmhkY21GW3BGZmd0RltyRl5yRjlGXXQtRiM2KC1GaG42KEZeb0ZgaG1GYW9GZG9GZ29GaW9GW3BGXmV0RltyRl5yRjlGOUY5RltwRml4RjlGY3ItRiM2KEZdamJtRltwRmdibEZbcC1GVzYkLUYjNjBGXWJjbUZjci1GIzYmLUZXNiQtRiM2Ji1GIzYoRmhnY21GW3BGZFxyRltyRl5yRjlGY3ItRiM2KEZcaGNtRltwRl9kckZbckZeckY5RjlGOUZbcEZdZW1GOUZjci1GIzYmLUZXNiQtRiM2Ji1GIzYmRmhxRltwRmhmckY5Rl10RmRlY21GOUY5RltwRmdgbEY5RmNyLUYjNiYtRlc2JC1GIzYrRmJxLUYjNiZGZWFsRltwRmZcckY5RmNyLUYjNihGZWljbUZbcEZpZ3JGW3JGXnJGOUZjci1GIzYoRmlpY21GW3BGY2hyRltyRl5yRjlGXXQtRiM2KEZdamNtRltwRl9kckZbckZeckY5RjlGOUZbcEZec0Y5Rl10LUYjNihGYWpjbUZbcEZmZnJGW3JGXnJGOUZjci1GIzYoRmhkY21GW3BGYF10RltyRl5yRjlGY3ItRiM2KEZnamNtRltwRmhlckZbckZeckY5RjlGOUY5RjlGOUZbcEZbeEY5RmNyLUYjNiYtRlc2JC1GIzYoLUYjNiYtRlc2JC1GIzYmLUYjNiZGZWh6RltwRmlpdEY5RmNyLUYjNiYtRltvNiRRJjkwMTY4RidGOUZbcEZgaXRGOUY5RjlGW3BGXnNGOUZddC1GIzYmRl1qYm1GW3BGXV51RjlGXXQtRiM2JkZdXXZGW3BGZl51RjlGOUY5RltwRmpcbEY5Rl10LUYjNipGYV1xRltwRmpbbEZbcC1GVzYkLUYjNigtRiM2Ji1GVzYkLUYjNiZGY1t1Rl10LUYjNigtRmhuNigtRltvNiRRJTExNTZGJ0Y5RlxbckZhb0Zkb0Znb0Zpb0ZbcEZhYXVGW3JGXnJGOUY5RjlGW3BGXnNGOUZddC1GIzYoLUZobjYoRmhwRltebUZhb0Zkb0Znb0Zpb0ZbcEZiY3VGW3JGXnJGOUZjci1GIzYoLUZobjYoRmVhbEZgaG1GYW9GZG9GZ29GaW9GW3AtRiM2JEZbZHVGOUZbckZeckY5RjlGOUZbcEZjYWxGOUZjci1GIzYmLUZXNiQtRiM2Mi1GIzYmLUZXNiQtRiM2KC1GIzYmLUZXNiQtRiM2J0ZicS1GIzYmRl9jYW1GW3BGaWl0RjlGY3ItRiM2Ji1GW282JFEnMTgwMzM2RidGOUZbcEZgaXRGOUY5RjlGW3BGXnNGOUZddC1GIzYmRmFeY21GW3BGXV51RjlGY3ItRiM2JkZmYndGW3BGZl51RjlGOUY5RltwRmhdbEY5RmNyLUYjNiYtRlc2JC1GIzYmRmFeZG1GY3ItRiM2Ji1GW282JFEnMzA1ODY0RidGOUZbcEZgaXRGOUY5RjlGW3BGXWVtRjlGY3ItRiM2Ji1GVzYkLUYjNiZGaF5kbUZddC1GIzYmLUZbbzYkUSYxNDA0MEYnRjlGW3BGZl51RjlGOUY5RltwRmdgbEY5RmNyLUYjNiYtRlc2JC1GIzYqRmNfdUZddEZcYHVGY3ItRiM2Ji1GW282JFElOTA0OEYnRjlGW3BGal51RjlGXXQtRiM2Ji1GW282JFEnMTI2NjcyRidGOUZbcEZgaXRGOUY5RjlGW3BGXnNGOUZjci1GIzYmRmBhY21GW3BGXV51RjlGXXQtRiM2JkZgaXNGW3BGYVx2RjlGXXQtRiM2JkZeXnZGW3BGZ1x2RjlGY3ItRiM2JkZpY3BGW3BGZl51RjlGOUY5RltwRltobEY5Rl10LUYjNipGX1t2RltwRmpbbEZbcC1GVzYkLUYjNjItRiM2Ji1GVzYkLUYjNigtRiM2Ji1GVzYkLUYjNiYtRiM2KC1GaG42KEZoXW9GX1tsRmFvRmRvRmdvRmlvRltwRmFbdUZbckZeckY5Rl10LUYjNigtRmhuNihGXGBkbUZnXmxGYW9GZG9GZ29GaW9GW3BGYWF1RltyRl5yRjlGOUY5RltwRl5zRjlGXXQtRiM2KC1GaG42KEZgaG1GZ15sRmFvRmRvRmdvRmlvRltwRmJjdUZbckZeckY5RmNyLUYjNihGaGpsRltwRmdgZG1GW3JGXnJGOUY5RjlGW3BGaF1sRjlGY3ItRiM2Ji1GVzYkLUYjNiYtRiM2KEZlanpGW3BGYVt1RltyRl5yRjlGXXQtRiM2KC1GaG42KC1GW282JFElNTg4MkYnRjlGXXpGYW9GZG9GZ29GaW9GW3BGYWF1RltyRl5yRjlGOUY5RltwRl1lbUY5RmNyLUYjNiYtRlc2JC1GIzYmLUYjNigtRmhuNihGYGhtRmlcdEZhb0Zkb0Znb0Zpb0ZbcEZiY3VGW3JGXnJGOUZjci1GIzYoRmNmYm1GW3BGZ2BkbUZbckZeckY5RjlGOUZbcEZnYGxGOUZjci1GIzYmLUZXNiQtRiM2KkZnZHVGXXQtRiM2KEZlX3BGW3BGYVt1RltyRl5yRjlGXXQtRiM2KC1GaG42KC1GW282JFEjNThGJ0Y5RmdebEZhb0Zkb0Znb0Zpb0ZbcEZdY3ZGW3JGXnJGOUZjci1GIzYoLUZobjYoLUZbbzYkUSQ4MTJGJ0Y5RmdebEZhb0Zkb0Znb0Zpb0ZbcEZhYXVGW3JGXnJGOUY5RjlGW3BGXnNGOUZjci1GIzYoRmJeeEZbcEZiY3VGW3JGXnJGOUZddC1GIzYoLUZobjYoRmhwRmdebEZhb0Zkb0Znb0Zpb0ZbcEZiXWpsRltyRl5yRjlGY3ItRiM2KEZbYWxGW3AtRiM2JEZcZXZGOUZbckZeckY5Rl10LUYjNihGanpGW3BGZ2BkbUZbckZeckY5RjlGOUZbcEZgXm1GOUZjci1GIzYmLUZXNiQtRiM2KC1GIzYmLUZXNiQtRiM2KC1GIzYmLUZXNiQtRiM2J0ZicUZjXXVGY3JGY15kbUY5RjlGW3BGXnNGOUZddEZoXmRtRmNyRmdjZG1GOUY5RltwRmlobEY5RmNyLUYjNiYtRlc2JC1GIzYwLUYjNiYtRlc2JC1GIzYnRmJxRmNddUZjckZcY2RtRjlGOUZbcEZdZW1GOUZjci1GIzYmLUZXNiQtRiM2JkZoXmRtRmNyLUYjNiYtRltvNiRRJjQyMTIwRidGOUZbcEZmXnVGOUY5RjlGW3BGZ2BsRjlGY3ItRiM2Ji1GVzYkLUYjNitGYnFGXVt2RmNyRmJbdkZjckZiZGRtRl10RmdkZG1GOUY5RltwRl5zRjlGY3JGXGVkbUZddEZeZWRtRmNyLUYjNiZGYmphbUZbcEZnXHZGOUZddC1GIzYmRmZleUZbcEZmXnVGOUY5RjlGW3BGaF1sRjlGY3ItRiM2KC1GW282JFElNjc2MEYnRjlGW3AtRlc2JC1GIzYuLUYjNigtRmhuNigtRltvNiRRJTExMjJGJ0Y5Rmhdb0Zhb0Zkb0Znb0Zpb0ZbcEZbXndGW3JGXnJGOUZjckZhXndGY3ItRiM2Ji1GVzYkLUYjNiYtRiM2KEZeZWBtRltwRmFgd0ZbckZeckY5Rl10LUYjNigtRmhuNihGW2ltRmFzRmFvRmRvRmdvRmlvRltwRmdgd0ZbckZeckY5RjlGOUZbcEZnYGxGOUZjci1GIzYmLUZXNiQtRiM2J0ZicS1GIzYoRmFfXW1GW3BGZV93RltyRl5yRjlGY3ItRiM2KC1GaG42KEZceUZoXW9GYW9GZG9GZ29GaW9GW3BGW2B3RltyRl5yRjlGOUY5RltwRl5zRjlGXXQtRiM2KEZkZGNtRltwRmFgd0ZbckZeckY5RmNyLUYjNigtRmhuNihGaVx0RmBobUZhb0Zkb0Znb0Zpb0ZbcEZnYHdGW3JGXnJGOUY5RjlGW3BGXnNGOUY5RjlGW3BGaXhGOUZjci1GIzYoRmVfdUZbcC1GVzYkLUYjNigtRiM2Ji1GVzYkLUYjNigtRiM2Ji1GVzYkLUYjNiZGamdkbUZjci1GIzYoLUZobjYoLUZbbzYkUSQ1NzhGJ0Y5Rl9bbEZhb0Zkb0Znb0Zpb0ZbcEZhYXVGW3JGXnJGOUY5RjlGW3BGXnNGOUZjci1GIzYoLUZobjYoRmBobUZhZG5GYW9GZG9GZ29GaW9GW3BGYmN1RltyRl5yRjlGY3ItRiM2KEZhZW1GW3BGZ2BkbUZbckZeckY5RjlGOUZbcEZpaGxGOUZjci1GIzYmLUZXNiQtRiM2MC1GIzYmLUZXNiQtRiM2JkZqZ2RtRmNyLUYjNigtRmhuNihGYGhkbUZnXmxGYW9GZG9GZ29GaW9GW3BGYWF1RltyRl5yRjlGOUY5RltwRl1lbUY5RmNyLUYjNiYtRlc2JC1GIzYnRmJxRltjZW1GY3JGXWlkbUY5RjlGW3BGZ2BsRjlGY3ItRiM2Ji1GVzYkLUYjNipGZ2R1Rl10RmVpZG1GY3ItRiM2KC1GaG42KEZbamRtRl9bbEZhb0Zkb0Znb0Zpb0ZbcEZdY3ZGW3JGXnJGOUZddC1GIzYoLUZobjYoRmJqZG1GX1tsRmFvRmRvRmdvRmlvRltwRmFhdUZbckZeckY5RjlGOUZbcEZec0Y5Rl10LUYjNihGW2lxRltwRmJjdUZbckZeckY5RmNyLUYjNigtRmhuNihGaHBGX1tsRmFvRmRvRmdvRmlvRltwRmJdamxGW3JGXnJGOUZjckZbW2VtRl10Rl9bZW1GOUY5RltwRmhdbEY5Rl10LUYjNihGYl5sRltwLUYjNiYtRlc2JC1GIzYvRmJxLUYjNihGX19lbUZbcEZcXGpsRltyRl5yRjlGY3JGYFxqbEZjci1GIzYmLUZXNiQtRiM2J0ZicS1GIzYoRl5lYG1GW3BGXWN2RltyRl5yRjlGY3ItRiM2KEZeYGVtRltwRmFhdUZbckZeckY5RjlGOUZbcEZnYGxGOUZjci1GIzYmLUZXNiQtRiM2J0ZicS1GIzYoRmFfXW1GW3BGYmN1RltyRl5yRjlGY3ItRiM2KEZqYGVtRltwRmJdamxGW3JGXnJGOUY5RjlGW3BGXnNGOUZjci1GIzYoRmRkY21GW3BGXWN2RltyRl5yRjlGXXQtRiM2KEZgYWVtRltwRmFhdUZbckZeckY5RjlGOUZbcEZec0Y5RltyRl5yRjlGOUY5RltwRmpbbEY5RjlGOUZbcEZbW25GOUZjci1GIzYmLUZXNiQtRiM2MC1GIzYmLUZXNiQtRiM2Ji1GIzYmRmJpXGxGW3BGaWJ3RjlGXXQtRiM2JkZcXmNtRltwRmBid0Y5RjlGOUZbcEZneEY5Rl10LUYjNipGZmJ3RltwRmpbbEZbcC1GVzYkLUYjNiZGYGV3RmNyLUYjNigtRmhuNihGXlt1RltebUZhb0Zkb0Znb0Zpb0ZbcEZmZXdGW3JGXnJGOUY5RjlGW3BGalxsRjlGY3ItRiM2Ji1GVzYkLUYjNjAtRiM2Ji1GVzYkLUYjNidGYnEtRiM2JkZgYlxsRltwRmlid0Y5RmNyLUYjNiYtRltvNiRRJjE3NjgwRidGOUZbcEZgYndGOUY5RjlGW3BGaF1sRjlGY3ItRiM2Ji1GVzYkLUYjNiYtRiM2Ji1GW282JFElNzAyMEYnRjlGW3BGaWJ3RjlGXXQtRiM2JkZiYmhsRltwRmBid0Y5RjlGOUZbcEZnYGxGOUZjci1GIzYmLUZXNiQtRiM2JkZlY3dGXXQtRiM2JkZeXnZGW3BGYWN3RjlGOUY5RltwRl5zRjlGXXQtRiM2JkZhXmNtRltwRmlid0Y5RmNyLUYjNiZGXl52RltwRmJbeEY5Rl10LUYjNiZGX1x4RltwRmdqd0Y5RmNyLUYjNiZGXV1uRltwRmBid0Y5RjlGOUZbcEZjYWxGOUZddC1GIzYqLUZbbzYkUSU1NDA4RidGOUZbcEZqW2xGW3AtRlc2JC1GIzYuLUYjNiYtRlc2JC1GIzYmLUYjNigtRmhuNihGXmltRmJidEZhb0Zkb0Znb0Zpb0ZbcEZeZXdGW3JGXnJGOUZjci1GIzYoLUZobjYoLUZbbzYkUSQxMDJGJ0Y5RmBobUZhb0Zkb0Znb0Zpb0ZbcEZmZXdGW3JGXnJGOUY5RjlGW3BGZ2BsRjlGY3ItRiM2Ji1GVzYkLUYjNiZGZGZ3RmNyLUYjNihGZmhuRltwRlxgeEZbckZeckY5RjlGOUZbcEZec0Y5Rl10RmZgeEZjckZoYHhGY3ItRiM2KEZoZGNtRltwRmRheEZbckZeckY5Rl10LUYjNihGXGVjbUZbcEZmZXdGW3JGXnJGOUY5RjlGW3BGW2hsRjlGXXQtRiM2KkZmXnNGW3AtRlc2JC1GIzYwLUYjNiYtRlc2JC1GIzYmLUYjNigtRmhuNihGaF1uRmBlb0Zhb0Zkb0Znb0Zpb0ZbcEZgZXhGW3JGXnJGOUZddC1GIzYoLUZobjYoRmBqc0ZeZG5GYW9GZG9GZ29GaW9GW3BGamR4RltyRl5yRjlGOUY5RltwRmhdbEY5RmNyLUYjNiYtRlc2JC1GIzYmLUYjNihGaF1mbUZbcEZgZXhGW3JGXnJGOUZddC1GIzYoRlxeZm1GW3BGamR4RltyRl5yRjlGOUY5RltwRmdgbEY5RmNyLUYjNiYtRlc2JC1GIzYmRmdjd0ZddC1GIzYoRmZobkZbcEZpZXhGW3JGXnJGOUY5RjlGW3BGXnNGOUZddC1GIzYoRmpnbUZbcEZgZXhGW3JGXnJGOUZjci1GIzYoRmZobkZbcEZpaHhGW3JGXnJGOUZddC1GIzYoRmhkY21GW3BGZWRqbEZbckZeckY5RmNyLUYjNihGXGVjbUZbcEZqZHhGW3JGXnJGOUY5RjlGW3BGaF1sRltwRmBebUY5RmNyLUYjNipGaVxmbUZbcEZnYmxGW3AtRlc2JC1GIzYwLUYjNiYtRlc2JC1GIzYmLUYjNigtRmhuNihGW15tRmJidEZhb0Zkb0Znb0Zpb0ZbcEZeZXdGW3JGXnJGOUZjci1GIzYoLUZobjYoRmdncEZgaG1GYW9GZG9GZ29GaW9GW3BGZmV3RltyRl5yRjlGOUY5RltwRmhdbEY5RmNyRmBdZm1GY3JGYV5mbUZddEZmYHhGY3JGaGB4RmNyRmleZm1GXXRGW19mbUY5RjlGW3BGaXhGOUZjci1GIzYoRmVgckZbcEZpaGxGW3AtRlc2JC1GIzYwLUYjNiYtRlc2JC1GIzYmLUYjNihGaWJmbUZbcEZgZXhGW3JGXnJGOUZddC1GIzYoRl1jZm1GW3BGamR4RltyRl5yRjlGOUY5RltwRmhdbEY5RmNyRmFgZm1GY3JGW2FmbUZddEZjYWZtRmNyRmVhZm1GXXRGZ2FmbUZjckZpYWZtRjlGOUY5RjlGOUZbcEZbeEY5RmNyLUYjNigtRltvNiRRJjU0ODA4RidGOUZbcEZneEZbcEZqX3lGOUZjci1GIzYqLUZbbzYkUScxMDk2MTZGJ0Y5RltwRmpcbEZbcEZqW2xGW3BGX2F5RjlGY3ItRiM2Ji1GVzYkLUYjNiwtRiM2KEZhZGZtRltwRmhdbEZbcEZqX3lGOUZjci1GIzYoRl9iZG1GW3BGZ2BsRltwRmpfeUY5RmNyLUYjNihGZl5lbUZbcEZec0ZbcEZgYHlGOUZjci1GIzYmLUZbbzYkUSU0Nzg0RidGOUZbcEZlZHlGOUZddC1GIzYmLUZbbzYkUSY2Njk3NkYnRjlGW3BGal95RjlGOUY5RltwRmNhbEY5Rl10LUYjNiotRltvNiRRJjEzNTIwRidGOUZbcC1GVzYkLUYjNi1GYnEtRiM2KC1GaG42KC1GW282JFElMTA1NEYnRjlGaF1vRmFvRmRvRmdvRmlvRltwLUYjNiZGaF1sRltwRl9heUY5RltyRl5yRjlGXXQtRiM2KC1GaG42KC1GW282JFElMTczNEYnRjlGaF1vRmFvRmRvRmdvRmlvRltwLUYjNiZGZ2BsRltwRl9heUY5RltyRl5yRjlGY3ItRiM2JkZcYnlGW3BGXnNGOUZddC1GIzYoLUZobjYoLUZbbzYkUSM0NkYnRjlGaF1vRmFvRmRvRmdvRmlvRltwRmBlekZbckZeckY5RmNyLUYjNigtRmhuNigtRltvNiRRJDY0NEYnRjlGaF1vRmFvRmRvRmdvRmlvRltwRmRlekZbckZeckY5RjlGOUZbcEZqW2xGW3BGW2hsRjlGY3ItRiM2Ji1GVzYkLUYjNjFGYnEtRiM2KEZhZGZtRltwRmlobEZbcEZqX3lGOUZjci1GIzYoLUZbbzYkUSYyNjUyMEYnRjlGW3BGal95RltwRl5gcEY5RmNyLUYjNihGYWduRltwRmBgeUZbcEZdZW1GOUZjci1GIzYmLUZXNiQtRiM2Ji1GIzYmRl1oXmxGW3BGZWR5RjlGXXQtRiM2Ji1GW282JFEmNzg2MjRGJ0Y5RltwRmpfeUY5RjlGOUZbcEZnYGxGOUZjci1GIzYmLUZXNiQtRiM2J0ZicS1GIzYmRl1ecEZbcEZgYHlGOUZjci1GIzYmRmRqb0ZbcEZgZXlGOUY5RjlGW3BGXnNGOUZddC1GIzYmRltcbkZbcEZlZHlGOUZjci1GIzYmRmdcekZbcEZqX3lGOUY5RjlGW3BGYF5tRjlGXXQtRiM2KkZhZmZtRltwRmpbbEZbcC1GVzYkLUYjNjNGYnEtRiM2KC1GaG42KEZhYnVGaF1vRmFvRmRvRmdvRmlvRltwLUYjNiZGaWhsRltwRl9heUY5RltyRl5yRjlGY3ItRiM2Ji1GVzYkLUYjNitGYnFGYWdmbUZjckZqZ2ZtRl10RlxoZm1GY3JGY2hmbUY5RjlGW3BGaF1sRjlGXXQtRiM2KC1GaG42KEZdY3FGYGhtRmFvRmRvRmdvRmlvRltwRlxkekZbckZeckY5RmNyLUYjNihGYmN6RltwRmBkekZbckZeckY5RmNyLUYjNiYtRlc2JC1GIzYnRmJxLUYjNigtRmhuNihGY2RtRmhdb0Zhb0Zkb0Znb0Zpb0ZbcEZgZXpGW3JGXnJGOUZjci1GIzYoLUZobjYoLUZbbzYkUSQ3NTZGJ0Y5Rmhdb0Zhb0Zkb0Znb0Zpb0ZbcEZkZXpGW3JGXnJGOUY5RjlGW3BGZ2BsRjlGY3ItRiM2Ji1GVzYkLUYjNidGYnEtRiM2KC1GaG42KEZpXHRGaF1vRmFvRmRvRmdvRmlvRltwRmpheUZbckZeckY5RmNyLUYjNihGXV9dbUZbcEZcaXlGW3JGXnJGOUY5RjlGW3BGXnNGOUZjci1GIzYoLUZobjYoRlx5RmBobUZhb0Zkb0Znb0Zpb0ZbcEZgZXpGW3JGXnJGOUZddC1GIzYoLUZobjYoRmdebEZgaG1GYW9GZG9GZ29GaW9GW3BGZGV6RltyRl5yRjlGOUY5RltwRml4RjlGXXQtRiM2KEZmXmVtRltwRmhdbEZbcC1GVzYkLUYjNjItRiM2KEZcXGdtRltwLUYjNiZGaWhsRltwRmpfeUY5RltyRl5yRjlGY3ItRiM2Ji1GVzYkLUYjNiotRiM2KEZjZ2ZtRltwLUYjNiZGZ2BsRltwRmpfeUY5RltyRl5yRjlGY3ItRiM2JkZgYHlGW3BGXnNGOUZjci1GIzYoRl5oZm1GW3BGXGB6RltyRl5yRjlGXXQtRiM2KEZlaGZtRltwRmJgekZbckZeckY5RjlGOUZbcEZoXWxGOUZjci1GIzYoRmhcZ21GW3BGZl16RltyRl5yRjlGY3ItRiM2KEZiY3pGW3BGXF56RltyRl5yRjlGY3ItRiM2Ji1GVzYkLUYjNiYtRiM2KEZkXWdtRltwRlxgekZbckZeckY5Rl10LUYjNihGaF1nbUZbcEZiYHpGW3JGXnJGOUY5RjlGW3BGZ2BsRjlGY3ItRiM2Ji1GVzYkLUYjNidGYnEtRiM2KEZlXmdtRltwRmBfekZbckZeckY5RmNyLUYjNihGXV9dbUZbcEZmX3pGW3JGXnJGOUY5RjlGW3BGXnNGOUZddC1GIzYoRltfZ21GW3BGXGB6RltyRl5yRjlGY3ItRiM2KEZfX2dtRltwRmJgekZbckZeckY5RjlGOUY5RjlGOUZbcEZmZXpGOUZbckZeckY5RmNyLUYjNihGaWRfbUZbcC1GIzYmLUZXNiQtRiM2NC1GIzYmLUZXNiQtRiM2Li1GIzYmLUZXNiQtRiM2Ji1GIzYoRmZgYW1GW3BGXnNGW3BGW2d6RjlGY3ItRiM2Ji1GW282JFEmMjk2NDBGJ0Y5RltwRmpoekY5RjlGOUZbcEZqXGxGOUZddC1GIzYqRmZgYW1GW3BGaltsRltwLUZXNiQtRiM2Ji1GIzYmRmRnekZbcEZec0Y5Rl10LUYjNigtRmhuNigtRltvNiRRIzc2RidGOUZgaG1GYW9GZG9GZ29GaW9GW3BGaWVbbEZbckZeckY5RjlGOUZbcEZjYWxGOUZjci1GIzYmLUZXNiQtRiM2Li1GIzYmLUZXNiQtRiM2Ji1GIzYoRmhdcEZbcEZec0ZbcEZbZ3pGOUZjci1GIzYmLUZbbzYkUSY1OTI4MEYnRjlGW3BGamh6RjlGOUY5RltwRmhdbEY5RmNyLUYjNigtRltvNiRRJjM1NDkwRidGOUZbcEZbZ3pGW3BGXWVtRjlGY3ItRiM2KC1GW282JFEnMTA3NjQwRidGOUZbcEZnYGxGW3BGamh6RjlGY3ItRiM2Ji1GVzYkLUYjNiYtRiM2JkZlX3VGW3BGYWl6RjlGXXQtRiM2JkZeYHVGW3BGW2d6RjlGOUY5RltwRl5zRjlGY3ItRiM2Ji1GW282JFElMjgwOEYnRjlGW3BGal9bbEY5Rl10LUYjNiYtRltvNiRRJjMzNjk2RidGOUZbcEZqaHpGOUY5RjlGW3BGW2hsRjlGXXQtRiM2KkZlX3VGW3BGaltsRltwLUZXNiQtRiM2Li1GIzYmLUZXNiQtRiM2Ji1GIzYoRmhmZG1GW3BGaGRnbUZbckZeckY5Rl10LUYjNigtRmhuNigtRltvNiRRJDM4MEYnRjlGX1tsRmFvRmRvRmdvRmlvRltwRmllW2xGW3JGXnJGOUY5RjlGW3BGaF1sRjlGY3ItRiM2KC1GaG42KC1GW282JFEkNDU1RidGOUZhZG5GYW9GZG9GZ29GaW9GW3AtRiM2JkZkZ3pGW3BGXWVtRjlGW3JGXnJGOUZddC1GIzYoLUZobjYoLUZbbzYkUSQ2OTBGJ0Y5Rl9bbEZhb0Zkb0Znb0Zpb0ZbcC1GIzYmRmdgbEZbcEZoW1tsRjlGW3JGXnJGOUZjci1GIzYmRmVjXW1GW3BGXnNGOUZddC1GIzYoLUZobjYoRmVbdEZfW2xGYW9GZG9GZ29GaW9GW3BGXmVbbEZbckZeckY5RmNyLUYjNigtRmhuNihGYWVzRl9bbEZhb0Zkb0Znb0Zpb0ZbcEZpZVtsRltyRl5yRjlGOUY5RltwRmBebUY5RmNyLUYjNiYtRlc2JC1GIzY0LUYjNiZGZ2NnbUZbcEZpaGxGOUZjci1GIzYmLUZXNiQtRiM2LEZkZmdtRmNyRmlmZ21GY3JGXmdnbUZjckZoZ2dtRl10Rl1oZ21GOUY5RltwRmhdbEY5RmNyLUYjNihGX2NhbUZbcEZbZ3pGW3BGW3NGOUZjci1GIzYoLUZbbzYkUSYzMTIwMEYnRjlGW3BGXmBwRltwRmpoekY5RmNyLUYjNiYtRlc2JC1GIzYmLUYjNiZGZmFuRltwRmFpekY5Rl10LUYjNiZGX2pvRltwRltnekY5RjlGOUZbcEZdZW1GOUZjci1GIzYmRmZqW2xGW3BGZ2BsRjlGY3ItRiM2Ji1GVzYkLUYjNilGYnEtRiM2JkZiYXBGW3BGYWl6RjlGY3ItRiM2JkZfW3ZGW3BGW2d6RjlGY3ItRiM2JkZndkZbcEZdYVtsRjlGOUY5RltwRl5zRjlGXXQtRiM2JkZhW29GW3BGal9bbEY5RmNyLUYjNiZGXmpwRltwRmpoekY5RjlGOUZbcEZpeEY5Rl10LUYjNihGZV91RltwRmpbbEZbcC1GVzYkLUYjNjQtRiM2Ji1GVzYkLUYjNiYtRiM2KC1GaG42KEZoXW9GYWRuRmFvRmRvRmdvRmlvRltwRmhkZ21GW3JGXnJGOUZddC1GIzYoLUZobjYoLUZbbzYkUSQxOTBGJ0Y5Rl9bbEZhb0Zkb0Znb0Zpb0ZbcEZpZVtsRltyRl5yRjlGOUY5RltwRmlobEY5RmNyLUYjNiYtRlc2JC1GIzYsRmdpZ21GXXRGYGpnbUZjckZpamdtRl10RltbaG1GY3JGX1tobUY5RjlGW3BGaF1sRjlGY3ItRiM2KC1GaG42KEZbW3VGX1tsRmFvRmRvRmdvRmlvRltwRl1jXW1GW3JGXnJGOUZddC1GIzYoLUZobjYoLUZbbzYkUSQyMDBGJ0Y5Rl9bbEZhb0Zkb0Znb0Zpb0ZbcEZhY11tRltyRl5yRjlGY3ItRiM2Ji1GVzYkLUYjNiYtRiM2KEZqaFxsRltwRl1mW2xGW3JGXnJGOUZddC1GIzYoLUZobjYoRmBlb0ZocUZhb0Zkb0Znb0Zpb0ZbcEZgXFtsRltyRl5yRjlGOUY5RltwRl1lbUY5RmNyLUYjNiYtRlc2JC1GIzYnRmJxLUYjNihGanpGW3BGXmVbbEZbckZeckY5RmNyLUYjNigtRmhuNihGX2VpbEZfW2xGYW9GZG9GZ29GaW9GW3BGaWVbbEZbckZeckY5RjlGOUZbcEZnYGxGOUZjci1GIzYmLUZXNiQtRiM2KUZicS1GIzYoLUZobjYoRmVlckZfW2xGYW9GZG9GZ29GaW9GW3BGXWZbbEZbckZeckY5RmNyLUYjNiZGaHFGW3BGZGd6RjlGY3ItRiM2KEZpZGxGW3BGZWZbbEZbckZeckY5RjlGOUZbcEZec0Y5RmNyLUYjNigtRmhuNihGYGNxRmdebEZhb0Zkb0Znb0Zpb0ZbcEZeZVtsRltyRl5yRjlGXXQtRiM2KC1GaG42KEZmaHFGX1tsRmFvRmRvRmdvRmlvRltwRmllW2xGW3JGXnJGOUY5RjlGOUY5RjlGW3BGW1tuRjlGY3ItRiM2Ji1GVzYkLUYjNi4tRiM2Ji1GVzYkLUYjNidGYnEtRiM2KC1GW282JFEmMjg4NjBGJ0Y5RltwRl5zRltwRmlgXGxGOUZjci1GIzYmRmRebEZbcEZoYlxsRjlGOUY5RltwRmpcbEY5Rl10LUYjNipGaGRobUZbcC1GVzYkLUYjNiYtRiM2JkZfYVxsRltwRl5zRjlGY3ItRiM2KC1GaG42KEZocC1GW282JFEkMjIyRidGOUZhb0Zkb0Znb0Zpb0ZbcC1GIzYkRmNkXGxGOUZbckZeckY5RjlGOUZbcEZqW2xGW3BGY2FsRjlGY3ItRiM2Ji1GVzYkLUYjNiYtRiM2Ji1GVzYkLUYjNidGYnEtRiM2KC1GW282JFEmNTc3MjBGJ0Y5RltwRl5zRltwRmlgXGxGOUZjci1GIzYmLUZbbzYkUSQyNjBGJ0Y5RltwRmhiXGxGOUY5RjlGW3BGaF1sRjlGY3ItRiM2KEZpX25GW3AtRlc2JC1GIzYoRmBbXWxGXXQtRiM2KEZfY3RGW3BGZltdbEZbckZeckY5RmNyLUYjNigtRmhuNihGXnhGYHVGYW9GZG9GZ29GaW9GW3BGXFxdbEZbckZeckY5RjlGOUZbcEZec0Y5RjlGOUZbcEZbaGxGOUZddC1GIzYqRlxnaG1GW3AtRlc2JC1GIzYmLUYjNiZGX2VobUZbcEZoXWxGOUZddC1GIzYoLUZobjYoRmVhbEZhYG1GYW9GZG9GZ29GaW9GW3AtRiM2Ji1GVzYkLUYjNihGW2RcbEZjci1GIzYoRl9jdEZbcEZhZFxsRltyRl5yRjlGY3ItRiM2KEZeaGhtRltwRmlkXGxGW3JGXnJGOUY5RjlGW3BGXnNGOUZbckZeckY5RjlGOUZbcEZqW2xGW3BGYF5tRjlGY3ItRiM2Ji1GVzYkLUYjNiwtRiM2JkZiZGhtRltwRmlobEY5RmNyLUYjNipGaV9uRltwRmZnaG1GW3BGXnNGW3BGaF1sRjlGY3ItRiM2KEZjZV9sRltwRmlgXGxGW3BGW3NGOUZjci1GIzYoRlxnbkZbcEZeYHBGW3BGaGJcbEY5Rl10LUYjNigtRltvNiRRJjI5MTIwRidGOUZbcEZpYFxsRltwRl1lbUY5RjlGOUZbcEZpeEY5Rl10LUYjNihGaGRobUZbcEZqW2xGW3AtRlc2JC1GIzYoLUYjNiZGX2VobUZbcEZpaGxGOUZddC1GIzYoLUZobjYoRmd0RmFgbUZhb0Zkb0Znb0Zpb0ZbcC1GIzYoRl5paG1GW3BGXnNGW3BGaF1sRjlGW3JGXnJGOUZddC1GIzYoLUZobjYoLUZbbzYkUSQyNjRGJ0Y5LUZbbzYkUSQxODVGJ0Y5RmFvRmRvRmdvRmlvRltwLUYjNiYtRlc2JC1GIzYoRltkXGxGXXQtRiM2KC1GaG42KEZhcy1GW282JFEkMTk4RidGOUZhb0Zkb0Znb0Zpb0ZbcEZhZFxsRltyRl5yRjlGXXQtRiM2KC1GaG42KEZqX21GXXpGYW9GZG9GZ29GaW9GW3BGaWRcbEZbckZeckY5RjlGOUZbcEZdZW1GOUZbckZeckY5RjlGOUY5RjlGOUZbcEZbeEY5Rl10LUYjNihGYV1dbEZbcEZneEZbcEZcX11sRjlGY3ItRiM2Ji1GVzYkLUYjNilGYnEtRiM2KEZpYF1sRltwRmpbbEZbcEZcYV1sRjlGY3ItRiM2KEZmanZGW3BGXnNGW3BGZF1dbEY5RmNyLUYjNiZGZ2l6RltwRmphXWxGOUY5RjlGW3BGalxsRjlGY3ItRiM2Ji1GVzYkLUYjNi9GYnEtRiM2KEZhXV1sRltwRmhdbEZbcEZcX11sRjlGY3ItRiM2Ji1GVzYkLUYjNiYtRiM2KEZmanZGW3BGXnNGW3BGY15dbEY5Rl10LUYjNiZGZ2l6RltwRl5lXWxGOUY5RjlGW3BGaltsRjlGXXQtRiM2KC1GW282JFEnMjM4NjgwRidGOUZbcEZnYGxGW3BGXF9dbEY5RmNyLUYjNihGZ19xRltwRl5zRltwRmVfXWxGOUZddC1GIzYmRmlcZm1GW3BGW2ddbEY5RmNyLUYjNiYtRltvNiRRJjU0NjAwRidGOUZbcEZcX11sRjlGOUY5RltwRmNhbEY5RmNyLUYjNiYtRlc2JC1GIzYzRmJxLUYjNihGYF5dbEZbcEZnYmxGW3BGXGFdbEY5RmNyLUYjNiYtRlc2JC1GIzYmLUYjNihGaV5dbEZbcEZec0ZbcEZkXV1sRjlGY3ItRiM2JkZiX11sRltwRmphXWxGOUY5RjlGW3BGaF1sRjlGY3ItRiM2Ji1GVzYkLUYjNitGYnEtRiM2KC1GW282JFEnNDc3MzYwRidGOUZbcEZnYGxGW3BGXGFdbEY5Rl10LUYjNihGX2pvRltwRl5zRltwRmJhXWxGOUZddC1GIzYmLUZbbzYkUSYxMDgxNkYnRjlGW3BGZltebEY5RmNyLUYjNiYtRltvNiRRJzEwOTIwMEYnRjlGW3BGXGFdbEY5RjlGOUZbcEZqW2xGOUZjci1GIzYoRmlgXWxGW3BGXWVtRltwRmRdXWxGOUZjci1GIzYoRmNeYmxGW3BGZ2BsRltwRmphXWxGOUZjci1GIzYmLUZXNiQtRiM2JkZqaV1sRl10RlxqXWxGOUY5RltwRl5zRjlGY3ItRiM2JkZiamFtRltwRmReXmxGOUZddC1GIzYmRl9bdkZbcEZqYV1sRjlGOUY5RltwRltobEY5RmNyLUYjNiYtRlc2JC1GIzY2LUYjNihGYV1dbEZbcEZpaGxGW3BGXF9dbEY5RmNyLUYjNiYtRlc2JC1GIzYmLUYjNihGaV5dbEZbcEZec0ZbcEZjXl1sRjlGXXQtRiM2JkZiX11sRltwRl5lXWxGOUY5RjlGW3BGZ2JsRjlGY3ItRiM2Ji1GVzYkLUYjNiwtRiM2KEZpYF1sRltwRl1lbUZbcEZjXl1sRjlGXXQtRiM2KEZjXmJsRltwRl5lXWxGW3BGZ2BsRjlGY3ItRiM2Ji1GVzYkLUYjNiZGYWJebUZddEZjYl5tRjlGOUZbcEZec0Y5Rl10LUYjNiZGYmphbUZbcEZcZV5sRjlGY3ItRiM2JkZfW3ZGW3BGXmVdbEY5RjlGOUZbcEZqW2xGOUZddC1GIzYoRmZqdkZbcEZeYHBGW3BGXF9dbEY5RmNyLUYjNihGZ19xRltwRl1lbUZbcEZlX11sRjlGY3ItRiM2Ji1GVzYkLUYjNidGYnEtRiM2JkZhZ25GW3BGW2ddbEY5RmNyLUYjNiZGXmpdbEZbcEZcX11sRjlGOUY5RltwRmdgbEY5RmNyLUYjNiYtRlc2JC1GIzYmRmJnXWxGXXRGaGddbEY5RjlGW3BGXnNGOUZddC1GIzYmRmd2RltwRl1pXmxGOUZjci1GIzYmRmRnb0ZbcEZbZ11sRjlGXXQtRiM2JkZnX15sRltwRlxfXWxGOUY5RjlGW3BGYF5tRjlGY3ItRiM2Ji1GVzYkLUYjNj1GYnEtRiM2KEZpYF1sRltwRl5fbUZbcEZcYV1sRjlGY3ItRiM2Ji1GVzYkLUYjNiZGXF5pbUZjckZeXmltRjlGOUZbcEZpaGxGOUZjci1GIzYmRmRhaW1GW3BGZ2JsRjlGY3ItRiM2Ji1GVzYkLUYjNixGaWJpbUZjckZbY2ltRmNyRl1jaW1GY3JGY2NpbUZddEZlY2ltRjlGOUZbcEZoXWxGOUZjci1GIzYmLUZXNiQtRiM2MUZicS1GIzYoRmleXWxGW3BGXGFdbEZbcEZeYHBGOUZddC1GIzYoRl9qb0ZbcEZiYV1sRltwRl1lbUY5RmNyLUYjNiYtRlc2JC1GIzYnRmJxRmFbXmxGY3JGaFtebEY5RjlGW3BGZ2BsRjlGY3ItRiM2Ji1GVzYkLUYjNidGYnEtRiM2JkZpY3BGW3BGX1xebEY5RmNyLUYjNiZGal5ebEZbcEZiYV1sRjlGOUY5RltwRl5zRjlGXXQtRiM2JkZlW3FGW3BGYGJfbEY5RmNyLUYjNiYtRltvNiRRJTgzMjBGJ0Y5RltwRmZbXmxGOUZddC1GIzYmLUZbbzYkUSYzNDYzMkYnRjlGW3BGXGFdbEY5RjlGOUZbcEZqW2xGOUZddC1GIzYoRmRdc0ZbcEZbc0ZbcEZkXV1sRjlGY3ItRiM2KC1GW282JFEmMTg1OTBGJ0Y5RltwRl5gcEZbcEZqYV1sRjlGY3ItRiM2Ji1GVzYkLUYjNidGYnEtRiM2JkZpXGZtRltwRmBiXWxGOUZjci1GIzYmRl1gaW1GW3BGZF1dbEY5RjlGOUZbcEZdZW1GOUZjci1GIzYmLUZXNiQtRiM2Ji1GIzYmRmpnZ21GW3BGZF5ebEY5Rl10LUYjNiYtRltvNiRRJjE1NDQ0RidGOUZbcEZqYV1sRjlGOUY5RltwRmdgbEY5RmNyLUYjNiYtRlc2JC1GIzYoRl1fXmxGXXRGY19ebEZjckZlX15sRjlGOUZbcEZec0Y5Rl10LUYjNiYtRltvNiRRJDcyOEYnRjlGW3BGZF5ebEY5RmNyLUYjNiYtRltvNiRRJTE2MzhGJ0Y5RltwRmphXWxGOUZjci1GIzYmRl9ceEZbcEZkZ19sRjlGOUY5RltwRml4RjlGXXQtRiM2KEZiYXBGW3BGaltsRltwLUZXNiQtRiM2PUZicS1GIzYoLUZobjYoRmBqc0ZlYWxGYW9GZG9GZ29GaW9GW3AtRiM2JkZeX21GW3BGXF9dbEY5RltyRl5yRjlGY3ItRiM2Ji1GVzYkLUYjNiYtRiM2KC1GaG42KEZfZXVGW2VbbEZhb0Zkb0Znb0Zpb0ZbcC1GIzYkRl5lXWxGOUZbckZeckY5Rl10LUYjNigtRmhuNigtRltvNiRRJDQyNUYnRjlGZWFsRmFvRmRvRmdvRmlvRltwLUYjNiZGXnNGW3BGY15dbEY5RltyRl5yRjlGOUY5RltwRmlobEY5RmNyLUYjNiYtRlc2JC1GIzYrRmJxLUYjNigtRmhuNihGYmJ0RmRlbkZhb0Zkb0Znb0Zpb0ZbcC1GIzYkRltnXWxGOUZbckZeckY5RmNyLUYjNigtRmhuNihGX2V1RmVbdEZhb0Zkb0Znb0Zpb0ZbcC1GIzYmRl5zRltwRmVfXWxGOUZbckZeckY5RmNyLUYjNigtRmhuNigtRltvNiRRJDE3NUYnRjlGXHlGYW9GZG9GZ29GaW9GW3AtRiM2JEZcX11sRjlGW3JGXnJGOUZddC1GIzYoLUZobjYoLUZbbzYkUSQyNTVGJ0Y5RmB1RmFvRmRvRmdvRmlvRltwLUYjNiZGZ2BsRltwRlxfXWxGOUZbckZeckY5RjlGOUZbcEZnYmxGOUZjci1GIzYmLUZXNiQtRiM2LUZicS1GIzYoLUZobjYoRmBqc0ZgdUZhb0Zkb0Znb0Zpb0ZbcC1GIzYmRl1lbUZbcEZjXl1sRjlGW3JGXnJGOUZjci1GIzYoRl1ldUZbcC1GIzYmRl5lXWxGW3BGZ2BsRjlGW3JGXnJGOUZjci1GIzYmLUZXNiQtRiM2J0ZicS1GIzYoLUZobjYoRmJidEZocUZhb0Zkb0Znb0Zpb0ZbcC1GIzYkRmJlXWxGOUZbckZeckY5RmNyLUYjNigtRmhuNihGamFqbUZgdUZhb0Zkb0Znb0Zpb0ZbcC1GIzYkRmNeXWxGOUZbckZeckY5RjlGOUZbcEZec0Y5RmNyLUYjNihGW2lxRltwLUYjNiRGXGVebEY5RltyRl5yRjlGXXQtRiM2KC1GaG42KEZfW2xGZWFsRmFvRmRvRmdvRmlvRltwRmlfam1GW3JGXnJGOUY5RjlGW3BGaF1sRjlGY3ItRiM2Ji1GVzYkLUYjNjFGYnEtRiM2KEZdYGptRltwLUYjNiZGXmBwRltwRlxfXWxGOUZbckZeckY5RmNyLUYjNihGYmFqbUZbcC1GIzYmRl1lbUZbcEZlX11sRjlGW3JGXnJGOUZjci1GIzYmLUZXNiQtRiM2J0ZicS1GIzYoRmBkam1GW3BGXmFqbUZbckZeckY5RmNyLUYjNihGZmRqbUZbcEZdYmptRltyRl5yRjlGOUY5RltwRmdgbEY5RmNyLUYjNiYtRlc2JC1GIzYmRmRnXWxGXXQtRiM2KEZhY3ZGW3AtRiM2JEZlX11sRjlGW3JGXnJGOUY5RjlGW3BGXnNGOUZddC1GIzYoRmliZGxGW3AtRiM2JEZdaV5sRjlGW3JGXnJGOUZjci1GIzYoRmRbY2xGW3BGXmFqbUZbckZeckY5Rl10LUYjNigtRmhuNihGYWBtRmVhbEZhb0Zkb0Znb0Zpb0ZbcEZdYmptRltyRl5yRjlGOUY5RltwRmpbbEY5RmNyLUYjNigtRmhuNihGY2JqbUZlYWxGYW9GZG9GZ29GaW9GW3AtRiM2JkZbc0ZbcEZjXl1sRjlGW3JGXnJGOUZjci1GIzYoLUZobjYoRmJbZGxGW2VbbEZhb0Zkb0Znb0Zpb0ZbcC1GIzYmRl5lXWxGW3BGXmBwRjlGW3JGXnJGOUZjci1GIzYmLUZXNiQtRiM2Ji1GIzYoRlxham1GW3BGYmRqbUZbckZeckY5Rl10LUYjNihGaGFqbUZbcEZoZGptRltyRl5yRjlGOUY5RltwRl1lbUY5RmNyLUYjNiYtRlc2JC1GIzYmLUYjNihGamdtRltwRlxlam1GW3JGXnJGOUZddC1GIzYoLUZobjYoRmdebEZlYWxGYW9GZG9GZ29GaW9GW3BGaV9qbUZbckZeckY5RjlGOUZbcEZnYGxGOUZjci1GIzYmLUZXNiQtRiM2KC1GIzYoRmRbY2xGW3BGYmRqbUZbckZeckY5Rl10LUYjNihGXGhqbUZbcEZoZGptRltyRl5yRjlGXXQtRiM2KEZpYmRsRltwLUYjNiRGYmVebEY5RltyRl5yRjlGOUY5RltwRl5zRjlGY3ItRiM2KEZqaHlGW3AtRiM2JEZfXl9tRjlGW3JGXnJGOUZjci1GIzYoLUZobjYoRl54Rmd0RmFvRmRvRmdvRmlvRltwRmlfam1GW3JGXnJGOUZddC1GIzYoRl1nYmxGW3BGXGVqbUZbckZeckY5RjlGOUY5RjlGOUZbcEZdaXFGOUZbckZeckY5RmNyLUYjNihGaWRfbUZbcC1GIzYmLUZXNiQtRiM2MC1GIzYoRl5qcEZbcEZneEZbcEZdYWJsRjlGY3ItRiM2KkZgYHFGW3BGalxsRltwRmpbbEZbcEZfYmJsRjlGY3ItRiM2Ji1GVzYkLUYjNitGYnEtRiM2KEZjX2BsRltwRmhdbEZbcEZdYWJsRjlGY3ItRiM2KEZiW2ZtRltwRmdgbEZbcEZdYWJsRjlGY3ItRiM2KEZbXG5GW3BGXnNGW3BGY2FibEY5Rl10LUYjNiZGaF5ibEZbcEZdYWJsRjlGOUY5RltwRmNhbEY5RmNyLUYjNipGX19uRltwLUZXNiQtRiM2KEZjZmJsRl10LUYjNigtRmhuNihGZWFsRmRlbkZhb0Zkb0Znb0Zpb0ZbcEZpZmJsRltyRl5yRjlGXXQtRiM2KEZqW11sRltwRl9nYmxGW3JGXnJGOUY5RjlGW3BGaltsRltwRltobEY5Rl10LUYjNipGY19gbEZbcC1GVzYkLUYjNiotRiM2JkZdYWJsRltwRmhdbEY5RmNyLUYjNihGZWluRltwRmJpYmxGW3JGXnJGOUZjci1GIzYoRltpcUZbcEZmaWJsRltyRl5yRjlGXXQtRiM2KEZkW1tuRltwRmppYmxGW3JGXnJGOUY5RjlGW3BGaF1sRltwRmBebUY5Rl10LUYjNipGYGBxRltwRmdibEZbcC1GVzYkLUYjNiotRiM2JkZfYmJsRltwRmhdbEY5RmNyLUYjNigtRmhuNihGZmdsRl5vRmFvRmRvRmdvRmlvRltwRmNmYmxGW3JGXnJGOUZddC1GIzYoLUZobjYoRmFzRmVlckZhb0Zkb0Znb0Zpb0ZbcEZpZmJsRltyRl5yRjlGXXQtRiM2KC1GaG42KEZkdEZmaHFGYW9GZG9GZ29GaW9GW3BGX2dibEZbckZeckY5RjlGOUZbcEZpeEY5RmNyLUYjNihGXmpwRltwRmlobEZbcC1GVzYkLUYjNipGZF5bbkZjci1GIzYoRmZfW25GW3BGYmlibEZbckZeckY5RmNyLUYjNihGal9bbkZbcEZmaWJsRltyRl5yRjlGXXQtRiM2KEZeYFtuRltwRmppYmxGW3JGXnJGOUY5RjlGOUY5RjlGW3BGW3hGOUZbckZeckY5RmNyLUYjNihGaWRfbUZbcC1GIzYmLUZXNiQtRiM2KUZicUZbal9sRmNyLUYjNiZGYF5dbEZbcEZnaV9sRjlGY3ItRiM2JkZfZm9GW3BGaWpfbEY5RjlGOUZbcEZneEY5RltyRl5yRjlGY3ItRiM2KEZpZF9tRltwLUYjNiYtRlc2JC1GIzYmLUYjNihGYF1hbEZbcEZec0ZbcEZgcEY5Rl10LUYjNiZGX2NhbUZbcEZmc0Y5RjlGOUZbcEZqXGxGOUZbckZeckY5RmNyLUYjNihGaWRfbUZbcC1GIzYmLUZXNiQtRiM2NC1GIzYmLUZXNiQtRiM2KC1GIzYmRmphaW1GW3BGZ2lfbEY5Rl10LUYjNiZGYWNdbEZbcEZgal9sRjlGY3ItRiM2JkZbZ1xsRltwRmlqX2xGOUY5RjlGW3BGaF1sRjlGY3ItRiM2Ji1GVzYkLUYjNidGYnEtRiM2KEZgXWFsRltwRl5zRltwRmphW21GOUZddC1GIzYmRl9jYW1GW3BGZFxgbEY5RjlGOUZbcEZqW2xGOUZjci1GIzYmLUZXNiQtRiM2KC1GIzYmRmhbX2xGW3BGZ2lfbEY5Rl10LUYjNiZGYF5dbEZbcEZgal9sRjlGXXQtRiM2Ji1GW282JFEnMTQ3NDIwRidGOUZbcEZpal9sRjlGOUY5RltwRmdgbEY5RmNyLUYjNiYtRlc2JC1GIzYoLUYjNiYtRltvNiRRJzE4MjUyMEYnRjlGW3BGX1tgbEY5RmNyLUYjNiZGY151RltwRmVbYGxGOUZddC1GIzYmLUZbbzYkUSY1MTQ4MEYnRjlGW3BGW1xgbEY5RjlGOUZbcEZec0Y5RmNyLUYjNiZGXml2RltwRl5gYGxGOUZddC1GIzYmLUZbbzYkUScyNDU3MDBGJ0Y5RltwRmdpX2xGOUZddC1GIzYmRmZid0ZbcEZmYGBsRjlGY3ItRiM2JkZeYWBsRltwRmBqX2xGOUZddC1GIzYmLUZbbzYkUSYxNjM4MEYnRjlGW3BGaWpfbEY5RjlGOUZbcEZjYWxGOUZbckZeckY5RmNyLUYjNihGaWRfbUZbcC1GIzYmLUZXNiQtRiM2MC1GIzYmLUZXNiQtRiM2Ji1GIzYoRmddYmxGW3BGXnNGW3BGYHBGOUZddC1GIzYmRl5ocEZbcEZmc0Y5RjlGOUZbcEZoXWxGOUZddC1GIzYmLUZbbzYkUSYzMTUwMEYnRjlGW3BGaltsRjlGY3ItRiM2KEZnXWJsRltwRl1lbUZbcEZgcEY5Rl10LUYjNihGaWVbbkZbcEZnYGxGW3BGZnNGOUZjci1GIzYmLUZXNiQtRiM2JkZfYWFsRl10RmFhYWxGOUY5RltwRl5zRjlGXXQtRiM2JkZmYW5GW3BGYmhhbEY5RmNyLUYjNiYtRltvNiRRJjM5MjA4RidGOUZbcEZmc0Y5RjlGOUZbcEZbaGxGOUZbckZeckY5RmNyLUYjNihGaWRfbUZbcC1GIzYmLUZXNiQtRiM2PC1GIzYmRl5jW25GW3BGaWhsRjlGY3ItRiM2Ji1GVzYkLUYjNidGYnEtRiM2KEZnXWJsRltwRl5zRltwRmphW21GOUZddC1GIzYmRl5ocEZbcEZkXGBsRjlGOUY5RltwRmdibEY5RmNyLUYjNiYtRlc2JC1GIzYwLUYjNiYtRlc2JC1GIzYoLUYjNiYtRltvNiRRKDIxNDgxMjBGJ0Y5RltwRmdpX2xGOUZddEZkY1tuRl10LUYjNiYtRltvNiRRJzI5NDg0MEYnRjlGW3BGaWpfbEY5RjlGOUZbcEZnYGxGOUZjci1GIzYmLUZXNiQtRiM2KEZnXmBsRmNyLUYjNiZGYmRibEZbcEZlW2BsRjlGXXQtRiM2Ji1GW282JFEnMTAyOTYwRidGOUZbcEZbXGBsRjlGOUY5RltwRl5zRjlGY3ItRiM2JkZkXV5sRltwRl5gYGxGOUZddC1GIzYmRmldXmxGW3BGZ2lfbEY5Rl10LUYjNiZGYml3RltwRmZgYGxGOUZjci1GIzYmRl5eYGxGW3BGYGpfbEY5Rl10LUYjNiZGX2dvRltwRmlqX2xGOUY5RjlGW3BGaF1sRjlGY3ItRiM2Ji1GVzYkLUYjNi1GYnEtRiM2KEZnXWJsRltwRl1lbUZbcEZqYVttRjlGXXQtRiM2KEZpZVtuRltwRmdgbEZbcEZkXGBsRjlGY3ItRiM2Ji1GVzYkLUYjNidGYnFGYmNbbUZjckZmY1ttRjlGOUZbcEZec0Y5Rl10LUYjNiZGZmFuRltwRmRjYGxGOUZjci1GIzYmRmhpW25GW3BGZFxgbEY5RjlGOUZbcEZqW2xGOUZjci1GIzYmLUZXNiQtRiM2KC1GIzYmRmdpXWxGW3BGZ2lfbEY5RmNyLUYjNiYtRltvNiRRJzQ0MjAwMEYnRjlGW3BGYGpfbEY5Rl10RlxhYGxGOUY5RltwRl5gcEY5RmNyLUYjNiYtRlc2JC1GIzYoLUYjNiZGYVxgbEZbcEZfW2BsRjlGY3ItRiM2JkZeXmBsRltwRmVbYGxGOUZddC1GIzYmRmdmbkZbcEZbXGBsRjlGOUY5RltwRl1lbUY5RmNyLUYjNiYtRlc2JC1GIzYsRlxgYGxGXXRGYmBgbEZjckZkYGBsRl10RmpgYGxGY3JGXGFgbEY5RjlGW3BGZ2BsRjlGY3ItRiM2Ji1GVzYkLUYjNi1GYnEtRiM2Ji1GW282JFEnMTU2ODMyRidGOUZbcEZfW2BsRjlGY3ItRiM2JkZeanBGW3BGXmJgbEY5Rl10LUYjNiZGY2pwRltwRmVbYGxGOUZjckZhX2BsRmNyLUYjNiYtRltvNiRRJjE4MzA0RidGOUZbcEZjYWBsRjlGOUY5RltwRl5zRjlGY3ItRiM2JkZhYW5GW3BGY2pgbEY5Rl10LUYjNiZGZ2ZuRltwRl5gYGxGOUZjci1GIzYmLUZbbzYkUScxMDM4OTZGJ0Y5RltwRmdpX2xGOUZjckZkYGBsRl10LUYjNiZGaltibEZbcEZgal9sRjlGOUY5RltwRmBebUY5RltyRl5yRjlGY3ItRiM2KEZpZF9tRltwLUYjNiYtRlc2JC1GIzY4LUYjNiZGXGJbbkZbcEZpaGxGOUZjci1GIzYmRmdoW25GW3BGZ2JsRjlGY3ItRiM2Ji1GVzYkLUYjNixGamhbbkZddEZcaVtuRmNyRl5pW25GXXRGZGlbbkZjckZmaVtuRjlGOUZbcEZoXWxGOUZjci1GIzYoRmBdYWxGW3BGW3NGW3BGYHBGOUZddC1GIzYoLUZbbzYkUScxNTIxMDBGJ0Y5RltwRl5gcEZbcEZmc0Y5RmNyLUYjNiZGYGlbbkZbcEZdZW1GOUZjci1GIzYmLUZXNiQtRiM2J0ZicS1GIzYmLUZbbzYkUSYxMzcyOEYnRjlGW3BGYmhhbEY5RmNyLUYjNiYtRltvNiRRJzExNzYyNEYnRjlGW3BGZnNGOUY5RjlGW3BGZ2BsRjlGY3ItRiM2Ji1GVzYkLUYjNihGW2lhbEZddEZdaWFsRmNyRl9pYWxGOUY5RltwRl5zRjlGXXQtRiM2JkZndkZbcEZgXGNsRjlGY3ItRiM2JkZkX25GW3BGYmhhbEY5Rl10LUYjNiYtRltvNiRRJjExMjg0RidGOUZbcEZmc0Y5RjlGOUZbcEZpeEY5RltyRl5yRjlGY3ItRiM2KEZpZF9tRltwLUYjNiZGYGFbbkZbcEZlXHFGOUZbckZeckY5RmNyLUYjNihGaWRfbUZbcC1GIzYmRmpjW25GW3BGXl9tRjlGW3JGXnJGOUZjci1GIzYoRmlkX21GW3AtRiM2Ji1GVzYkLUYjNjBGYmRbbkZjckZhZVtuRmNyRmNmW25GXXRGZWZbbkZddEZqZltuRmNyRlxnW25GXXRGXmdbbkY5RjlGW3BGaWhsRjlGW3JGXnJGOUZjci1GIzYoRmlkX21GW3AtRiM2JkZeXlxuRltwRmdibEY5RltyRl5yRjlGY3ItRiM2KEZpZF9tRltwLUYjNiYtRlc2JC1GIzY0RmBfXG5GY3JGXWBcbkZjckZpYFxuRmNyRl9hXG5GY3JGY2JcbkZddEZlYlxuRmNyRmdiXG5GY3JGZGBgbEZddEZcY1xuRjlGOUZbcEZoXWxGOUZbckZeckY5RmNyLUYjNihGaWRfbUZbcC1GIzYmLUZXNiQtRiM2M0ZicS1GIzYoRmBdYWxGW3BGW3NGW3BGamFbbUY5Rl10LUYjNihGZGRcbkZbcEZeYHBGW3BGZFxgbEY5RmNyLUYjNiZGaF5cbkZbcEZdZW1GOUZjci1GIzYmLUZXNiQtRiM2J0ZicS1GIzYmRmFlXG5GW3BGZGNgbEY5RmNyLUYjNiZGZmVcbkZbcEZkXGBsRjlGOUY5RltwRmdgbEY5RmNyLUYjNiYtRlc2JC1GIzYpRmJxRmhmW21GY3JGXGdbbUZddEZeZ1ttRjlGOUZbcEZec0Y5Rl10LUYjNiZGZ3ZGW3BGaF1cbUY5RmNyLUYjNiZGZF9uRltwRmRjYGxGOUZddC1GIzYmRmVmXG5GW3BGZFxgbEY5RjlGOUZbcEZqW2xGOUZbckZeckY5RmNyLUYjNihGaWRfbUZbcC1GIzYmLUZXNiQtRiM2KC1GIzYmLUZbbzYkUScyNzg0NjBGJ0Y5RltwRmdpX2xGOUZjci1GIzYmLUZbbzYkUScyNDc1MjBGJ0Y5RltwRmBqX2xGOUZjci1GIzYmLUZbbzYkUSY2MTE1MkYnRjlGW3BGaWpfbEY5RjlGOUZbcEZlY19sRjlGW3JGXnJGOUZjci1GIzYoRmlkX21GW3AtRiM2Ji1GVzYkLUYjNihGXVtgbEZjckZbXVxuRmNyRmFfYGxGOUY5RltwRltzRjlGW3JGXnJGOUZjci1GIzYoRmlkX21GW3AtRiM2Ji1GVzYkLUYjNiwtRiM2JkZhY29GW3BGXmBgbEY5Rl10LUYjNiYtRltvNiRRJzQwOTUwMEYnRjlGW3BGZ2lfbEY5RmNyLUYjNiZGal9fbEZbcEZmYGBsRjlGXXQtRiM2Ji1GW282JFEnMjkxMjAwRidGOUZbcEZgal9sRjlGXXQtRiM2JkZlYnBGW3BGaWpfbEY5RjlGOUZbcEZeYHBGOUZbckZeckY5RmNyLUYjNihGaWRfbUZbcC1GIzYmLUZXNiQtRiM2LUZicUZnYWBsRmNyLUYjNiYtRltvNiRRJTk5ODRGJ0Y5RltwRl5iYGxGOUZddC1GIzYmLUZbbzYkUScxMTk4MDhGJ0Y5RltwRmVbYGxGOUZddEZnYFxuRmNyRmFhYGxGOUY5RltwRl1lbUY5RltyRl5yRjlGY3ItRiM2KEZpZF9tRltwLUYjNiYtRlc2JC1GIzYsLUYjNiZGaWNwRltwRmNqYGxGOUZddC1GIzYmRmNfYGxGW3BGXmBgbEY5RmNyLUYjNiYtRltvNiRRJzE1NTg0NEYnRjlGW3BGZ2lfbEY5Rl10LUYjNiZGaGNvRltwRmZgYGxGOUZjci1GIzYmRltiY2xGW3BGYGpfbEY5RjlGOUZbcEZnYGxGOUZbckZeckY5RmNyLUYjNihGaWRfbUZbcC1GIzYmLUZXNiQtRiM2LEZdXGFsRl10RmJcYWxGY3JGZFxhbEZjckZlW2FsRl10RltcYWxGOUY5RltwRl5zRjlGW3JGXnJGOUZddC1GIzYmRlx5RltwRmNqYGxGOUZjci1GIzYmRltncEZbcEZeYGBsRjlGXXQtRiM2KC1GaG42KEZjW1ttRmVhbEZhb0Zkb0Znb0Zpb0ZbcC1GIzYkRmdpX2xGOUZbckZeckY5RjlGOS1GYXA2JUZmXGRsRl5zRmByRltyRl5yRjlGW3JGXnJGOS9JK21zZW1hbnRpY3NHRiRRKkNvbFZlY3RvckYnLyUrYWN0aW9udHlwZUdRLnJ0YWJsZWFkZHJlc3NGJy8lKXJ0YWJsZWlkR1E1MTg0NDY4ODM3MzM5ODI1MTExMDJGJ0ZbckZeckY5">LUklbXJvd0c2Iy9JK21vZHVsZW5hbWVHNiJJLFR5cGVzZXR0aW5nR0koX3N5c2xpYkdGJzYoLUkjbWlHRiQ2JVEkZXFuRicvJSdpdGFsaWNHUSV0cnVlRicvJSxtYXRodmFyaWFudEdRJ2l0YWxpY0YnLUkjbW9HRiQ2LVEqfiYjODc4ODt+RicvRjNRJ25vcm1hbEYnLyUmZmVuY2VHUSZmYWxzZUYnLyUqc2VwYXJhdG9yR0Y9LyUpc3RyZXRjaHlHRj0vJSpzeW1tZXRyaWNHRj0vJShsYXJnZW9wR0Y9LyUubW92YWJsZWxpbWl0c0dGPS8lJ2FjY2VudEdGPS8lJ2xzcGFjZUdRJjAuMGVtRicvJSdyc3BhY2VHRkwtSShtYWN0aW9uR0YkNiUtRiM2Ky1GIzYnLUkobWZlbmNlZEdGJDYkLUYjNlQtRiM2KC1JJm1mcmFjR0YkNigtSSNtbkdGJDYkUSQxMDVGJ0Y5LUZbbzYkUSMxNkYnRjkvJS5saW5ldGhpY2tuZXNzR1EiMUYnLyUrZGVub21hbGlnbkdRJ2NlbnRlckYnLyUpbnVtYWxpZ25HRmZvLyUpYmV2ZWxsZWRHRj0tRjY2LVExJkludmlzaWJsZVRpbWVzO0YnRjlGO0Y+RkBGQkZERkZGSEZKRk0tRiM2JC1JJW1zdWJHRiQ2JS1GLDYlUSJURidGL0YyLUYjNiotRltvNiRGY29GOS1GNjYtUSIsRidGOUY7L0Y/RjFGQEZCRkRGRkZIRkovRk5RLDAuMzMzMzMzM2VtRictRiM2JS1GNjYtUSomdW1pbnVzMDtGJ0Y5RjtGPkZARkJGREZGRkgvRktRLDAuMjIyMjIyMmVtRicvRk5GZnFGaHBGOUZqcC1GW282JFEiM0YnRjkvJStmb3JlZ3JvdW5kR1EoWzAsMCwwXUYnLyUpcmVhZG9ubHlHRj1GOS8lL3N1YnNjcmlwdHNoaWZ0R1EiMEYnRjlGW3JGXnJGOS1GNjYtUSIrRidGOUY7Rj5GQEZCRkRGRkZIRmVxRmdxLUYjNigtRltvNiRRJTExNzBGJ0Y5RltwLUklbXN1cEdGJDYlLUYsNiVRInpGJ0YvRjItRltvNiRRIjVGJ0Y5LyUxc3VwZXJzY3JpcHRzaGlmdEdGYnJGW3AtRmFwNiUtRiw2JVEiU0YnRi9GMi1GIzYqRmhwRmpwRmhwRmpwRmhxRltyRl5yRjlGYHJGOS1GNjYtUSgmbWludXM7RidGOUY7Rj5GQEZCRkRGRkZIRmVxRmdxLUYjNigtRmhuNigtRltvNiRRIzM1RidGOS1GW282JFEiOEYnRjlGYW9GZG9GZ29GaW9GW3AtRiM2JC1GYXA2JUZjcC1GIzYqRmhwRmpwRmBxRmpwLUZbbzYkUSIyRidGOUZbckZeckY5RmByRjlGW3JGXnJGOUZjci1GIzYoLUZobjYoRmFzRmB1RmFvRmRvRmdvRmlvRltwLUYjNiQtRmFwNiVGY3AtRiM2KkZocEZqcEZgcUZqcEZocEZbckZeckY5RmByRjlGW3JGXnJGOUZddC1GYXA2JUZjcC1GIzYqRmhwRmpwRmBxRmpwLUZbbzYkRmJyRjlGW3JGXnJGOUZgckZjci1GIzYoLUZobjYoRmhwLUZbbzYkUSQ0MTZGJ0Y5RmFvRmRvRmdvRmlvRltwLUYjNiYtRlc2JC1GIzY0LUYjNiYtRlc2JC1GIzZBRmJxLUYjNiotRltvNiRRJTI1NzRGJ0Y5RltwLUkmbXNxcnRHRiQ2Iy1GW282JFEiN0YnRjlGW3AtRlc2JC1GIzYwLUYjNiYtRlxzNiUtRiw2JVEieEYnRi9GMi1GW282JFEiNkYnRjlGZHNGW3AtRmFwNiVGaHMtRiM2KkZceUZqcEZocUZqcEZocEZbckZeckY5RmByRjlGY3ItRiM2Ji1GVzYkLUYjNigtRiM2KC1GaG42KEZocC1GW282JFEjOTlGJ0Y5RmFvRmRvRmdvRmlvRltwLUYjNiQtRmFwNiVGY3AtRiM2KkZceUZqcC1GIzYlRmJxRmB1RjlGanBGYXZGW3JGXnJGOUZgckY5RltyRl5yRjlGY3ItRiM2KC1GaG42KC1GW282JFEjMjRGJ0Y5LUZbbzYkUSMxMUYnRjlGYW9GZG9GZ29GaW9GW3AtRiM2Ji1GYXA2JUZocy1GIzYqRlx5RmpwLUYjNiVGYnFGaHFGOUZqcEZocEZbckZeckY5RmByRltwLUYsNiVRInlGJ0YvRjJGOUZbckZeckY5RmNyLUYjNigtRmhuNigtRltvNiRRIzEwRidGOUZocUZhb0Zkb0Znb0Zpb0ZbcC1GIzYmLUZhcDYlRmhzLUYjNipGXHlGanBGYHVGanBGaHBGW3JGXnJGOUZgckZbcEZec0Y5RltyRl5yRjlGOUY5RltwLUZcczYlRml4RmFzRmRzRjlGY3ItRiM2Ji1GVzYkLUYjNiwtRiM2KC1GaG42KEZhc0ZfW2xGYW9GZG9GZ29GaW9GW3AtRiM2JkZfeUZbcC1GXHM2JUZqW2xGYHVGZHNGOUZbckZeckY5RmNyLUYjNiYtRlc2JC1GIzYmLUYjNigtRmhuNigtRltvNiRRJDEzMEYnRjktRltvNiRRIzMzRidGOUZhb0Zkb0Znb0Zpb0ZbcC1GIzYmLUZhcDYlRmhzLUYjNipGXHlGanBGZnpGanBGaHBGW3JGXnJGOUZgckZbcEZec0Y5RltyRl5yRjlGY3ItRiM2KC1GaG42KC1GW282JFEjMTdGJ0Y5Rl16RmFvRmRvRmdvRmlvRltwLUYjNiQtRmFwNiVGY3AtRiM2KkZceUZqcEZgdUZqcEZhdkZbckZeckY5RmByRjlGW3JGXnJGOUY5RjlGW3BGaltsRjlGXXQtRiM2KC1GaG42KEZkdEZnXmxGYW9GZG9GZ29GaW9GW3AtRiM2JEZfeUY5RltyRl5yRjlGY3ItRiM2KEZkXWxGW3AtRiM2JkZfeUZbcC1GXHM2JUZec0ZgdUZkc0Y5RltyRl5yRjlGXXQtRiM2KC1GaG42KEZgdUZfW2xGYW9GZG9GZ29GaW9GW3AtRiM2JkZec0ZbcC1GYXA2JUZjcC1GIzYqRlx5RmpwRmhbbEZqcEZhdkZbckZeckY5RmByRjlGW3JGXnJGOUY5RjlGW3AtRlxzNiVGaXgtRltvNiRRIjRGJ0Y5RmRzRjlGY3ItRiM2Ji1GVzYkLUYjNiotRiM2KC1GaG42KC1GW282JFEjNDBGJ0Y5Rl9bbEZhb0Zkb0Znb0Zpb0ZbcC1GIzYmRmRbbEZbcC1GXHM2JUZqW2xGaHFGZHNGOUZbckZeckY5RmNyLUYjNiYtRlc2JC1GIzYmLUYjNigtRmhuNigtRltvNiRRIzYwRidGOUZfW2xGYW9GZG9GZ29GaW9GW3BGZFxsRltyRl5yRjlGY3ItRiM2KC1GaG42KC1GW282JFEjMzhGJ0Y5Rl16RmFvRmRvRmdvRmlvRltwRmB6RltyRl5yRjlGOUY5RltwRmhdbEY5RmNyLUYjNiYtRlc2JC1GIzYoLUYjNihGYWNsRltwLUYjNiZGZFtsRltwRmdgbEY5RltyRl5yRjlGXXQtRiM2KC1GaG42KEZndEZnXmxGYW9GZG9GZ29GaW9GW3AtRiM2JkZec0ZbcC1GYXA2JUZjcC1GIzYqRlx5RmpwRmhxRmpwRmF2RltyRl5yRjlGYHJGOUZbckZeckY5Rl10LUYjNigtRmhuNigtRltvNiRRIzI4RidGOUZfW2xGYW9GZG9GZ29GaW9GW3AtRiM2JEZkW2xGOUZbckZeckY5RjlGOUZbcEZqW2xGOUZjci1GIzYoLUZobjYoLUZbbzYkUSQzMjBGJ0Y5RmdebEZhb0Zkb0Znb0Zpb0ZbcC1GIzYmLUZXNiQtRiM2KC1GIzYmRmZcbEZbcEZnYGxGOUZddC1GIzYoLUZobjYoRmhwLUZbbzYkUSMyMEYnRjlGYW9GZG9GZ29GaW9GW3AtRiM2JkZec0ZbcEZiekY5RltyRl5yRjlGXXQtRiM2KC1GaG42KEZeeC1GW282JFEjMTVGJ0Y5RmFvRmRvRmdvRmlvRltwLUYjNiRGZlxsRjlGW3JGXnJGOUY5RjlGW3BGXnNGOUZbckZeckY5RjlGOUZbcC1GXHM2JUZpeEZocUZkc0Y5RmNyLUYjNiYtRlc2JC1GIzYtRmJxLUYjNigtRmhuNihGZmdsRl9bbEZhb0Zkb0Znb0Zpb0ZbcC1GIzYmRl95RltwLUZcczYlRmpbbEZlYWxGZHNGOUZbckZeckY5RmNyLUYjNiYtRlc2JC1GIzYmLUYjNigtRmhuNihGXWdsRmhxRmFvRmRvRmdvRmlvRltwRmpebEZbckZeckY5Rl10LUYjNigtRmhuNihGYHVGXXpGYW9GZG9GZ29GaW9GW3BGZ19sRltyRl5yRjlGOUY5RltwRmdibEY5RmNyLUYjNiYtRlc2JC1GIzYpRmJxLUYjNigtRmhuNigtRltvNiRRJDE1MEYnRjlGX1tsRmFvRmRvRmdvRmlvRltwRmVgbEZbckZeckY5Rl10LUYjNigtRmhuNihGXWdsRl9bbEZhb0Zkb0Znb0Zpb0ZbcEZdYWxGW3JGXnJGOUZjci1GIzYoLUZobjYoLUZbbzYkUSMxNEYnRjlGX1tsRmFvRmRvRmdvRmlvRltwRmFgbEZbckZeckY5RjlGOUZbcEZoXWxGOUZjci1GIzYoLUZobjYoLUZbbzYkUSQ2NDBGJ0Y5RmdebEZhb0Zkb0Znb0Zpb0ZbcC1GIzYoLUZXNiQtRiM2KC1GIzYmRlxfbEZbcEZnYGxGOUZddC1GIzYoRltnbEZbcC1GIzYmRl5zRltwRmlfbEY5RltyRl5yRjlGXXQtRiM2KC1GaG42KEZeeEZdZ2xGYW9GZG9GZ29GaW9GW3AtRiM2JEZcX2xGOUZbckZeckY5RjlGOUZbcEZec0ZbcEZqW2xGOUZbckZeckY5Rl10LUYjNigtRmhuNigtRltvNiRRJDEyMEYnRjlGX1tsRmFvRmRvRmdvRmlvRltwLUYjNiYtRlc2JC1GIzYoRmVgbEZddC1GIzYoLUZobjYoRmVhbC1GW282JFEjNDVGJ0Y5RmFvRmRvRmdvRmlvRltwRl1hbEZbckZeckY5Rl10LUYjNihGZGdsRltwRmFgbEZbckZeckY5RjlGOUZbcEZnYGxGOUZbckZeckY5RjlGOUZbcC1GXHM2JUZpeEZgdUZkc0Y5RmNyLUYjNiYtRlc2JC1GIzYuLUYjNigtRmhuNihGXm9GX1tsRmFvRmRvRmdvRmlvRltwLUYjNiZGZFtsRltwLUZcczYlRmpbbEZhc0Zkc0Y5RltyRl5yRjlGY3ItRiM2Ji1GVzYkLUYjNiYtRiM2KC1GaG42KC1GW282JFEjNzBGJ0Y5RmdebEZhb0Zkb0Znb0Zpb0ZbcEZkXGxGW3JGXnJGOUZjci1GIzYoLUZobjYoLUZbbzYkUSMzN0YnRjlGXXpGYW9GZG9GZ29GaW9GW3BGYHpGW3JGXnJGOUY5RjlGW3BGaWhsRjlGY3ItRiM2Ji1GVzYkLUYjNilGYnEtRiM2KC1GaG42KC1GW282JFEkMTQwRidGOUZfW2xGYW9GZG9GZ29GaW9GW3BGZWRsRltyRl5yRjlGY3ItRiM2KEZqekZbcEZbZWxGW3JGXnJGOUZddC1GIzYoLUZobjYoRmVlbEZnXmxGYW9GZG9GZ29GaW9GW3BGaGVsRltyRl5yRjlGOUY5RltwRmdibEY5Rl10LUYjNihGXGZsRltwLUYjNigtRlc2JC1GIzYmRmRcbEZjci1GIzYoRmZcbUZbcEZgekZbckZeckY5RjlGOUZbcEZnYGxGW3BGaF1sRjlGW3JGXnJGOUZddC1GIzYoLUZobjYoLUZbbzYkUSQyNDBGJ0Y5Rl9bbEZhb0Zkb0Znb0Zpb0ZbcC1GIzYoLUZXNiQtRiM2KEZlZGxGY3ItRiM2KEZpXW1GW3BGW2VsRltyRl5yRjlGXXQtRiM2KEZkZ2xGW3BGaGVsRltyRl5yRjlGOUY5RltwRmdgbEZbcEZqW2xGOUZbckZeckY5Rl10LUYjNigtRmhuNigtRltvNiRRIzk2RidGOUZfW2xGYW9GZG9GZ29GaW9GW3AtRiM2Ji1GVzYkLUYjNihGZ2ZsRl10LUYjNigtRmhuNihGYXMtRltvNiRRIzU0RidGOUZhb0Zkb0Znb0Zpb0ZbcEZgZ2xGW3JGXnJGOUZddC1GIzYoLUZobjYoRl5bbS1GW282JFEjMjdGJ0Y5RmFvRmRvRmdvRmlvRltwRmlnbEZbckZeckY5RjlGOUZbcC1GXHM2JUZec0ZocUZkc0Y5RltyRl5yRjlGOUY5RltwRml4RjlGY3ItRiM2KC1GaG42KC1GW282JFEjMzBGJ0Y5Rl9bbEZhb0Zkb0Znb0Zpb0ZbcC1GIzYmRmpbbEZbcC1GVzYkLUYjNi9GYnEtRiM2KC1GaG42KEZocUZhXGxGYW9GZG9GZ29GaW9GW3AtRiM2JkZfeUZbcEZeX21GOUZbckZeckY5RmNyLUYjNiYtRlc2JC1GIzYmRmpebEZddC1GIzYoLUZobjYoLUZbbzYkUSMxOUYnRjktRltvNiRRJDI3MEYnRjlGYW9GZG9GZ29GaW9GW3BGZ19sRltyRl5yRjlGOUY5RltwRmlobEY5RmNyLUYjNiYtRlc2JC1GIzYoLUYjNigtRmhuNihGaHFGYHVGYW9GZG9GZ29GaW9GW3BGZWBsRltyRl5yRjlGY3ItRiM2KC1GaG42KC1GW282JFEjMTNGJ0Y5RltebUZhb0Zkb0Znb0Zpb0ZbcEZdYWxGW3JGXnJGOUZjci1GIzYoLUZobjYoRl54RmNlbUZhb0Zkb0Znb0Zpb0ZbcEZhYGxGW3JGXnJGOUY5RjlGW3BGZ2JsRjlGXXQtRiM2KC1GaG42KC1GW282JFEkMTEyRidGOS1GW282JFEkMTM1RidGOUZhb0Zkb0Znb0Zpb0ZbcC1GIzYoLUZXNiQtRiM2J0ZicS1GIzYoLUZobjYoRlx5Rl54RmFvRmRvRmdvRmlvRltwRmJcbUZbckZeckY5RmNyRlxfbEY5RjlGW3BGXnNGW3BGaF1sRjlGW3JGXnJGOUZjci1GIzYqRmVhbEZbcEZjXW1GW3BGZ2BsRltwRmpbbEY5Rl10LUYjNigtRmhuNihGXm9GYXNGYW9GZG9GZ29GaW9GW3AtRiM2Ji1GVzYkLUYjNihGXlxtRmNyLUYjNihGYWRtRltwRmJcbUZbckZeckY5Rl10LUYjNihGaGRtRltwRmhcbUZbckZeckY5RjlGOUZbcEZdZW1GOUZbckZeckY5RjlGOUY5RltyRl5yRjlGOUY5RltwLUZceDYjRmB1RjlGY3ItRiM2Ji1GVzYkLUYjNi4tRiM2Ji1GVzYkLUYjNiYtRiM2KC1GW282JFElMzEyMEYnRjlGW3BGXnNGW3AtRmFwNiVGY3AtRiM2KkZhc0ZqcEZmekZqcEZocEZbckZeckY5RmByRjlGXXQtRiM2Ji1GW282JFElMjI4OEYnRjlGW3AtRmFwNiVGaHMtRiM2KkZhc0ZqcEZgdUZqcEZocEZbckZeckY5RmByRjlGOUY5RltwRmpcbEY5Rl10LUYjNiotRltvNiRRJTI5MTJGJ0Y5RltwLUZXNiQtRiM2J0ZicS1GIzYoLUZobjYoLUZbbzYkUSM3NUYnRjlGZWVsRmFvRmRvRmdvRmlvRltwLUYjNiYtRmFwNiVGY3BGaVxuRmByRltwRl5zRjlGW3JGXnJGOUZjci1GYXA2JUZoc0ZgXG5GYHJGOUY5RltwRmpbbEZbcEZjYWxGOUZjci1GIzYmLUZXNiQtRiM2LC1GIzYmLUZXNiQtRiM2Ji1GIzYoLUZbbzYkUSYyODA4MEYnRjlGW3BGXnNGW3BGXlxuRjlGXXQtRiM2Ji1GW282JFElMzMyOEYnRjlGW3BGZ1xuRjlGOUY5RltwRmhdbEY5Rl10LUYjNigtRltvNiRRJTYyNDBGJ0Y5RltwRl5cbkZbcEZdZW1GOUZddC1GIzYoRmlfbkZbcEZnXG5GW3BGZ2BsRjlGY3ItRiM2Ji1GVzYkLUYjNidGYnEtRiM2Ji1GW282JFElMjcwNEYnRjlGW3BGXlxuRjlGY3ItRiM2JkZndkZbcC1GYXA2JUZjcC1GIzYqRmFzRmpwRmZ6RmpwRmF2RltyRl5yRjlGYHJGOUY5RjlGW3BGXnNGOUZjci1GIzYmLUZbbzYkUSUyNDk2RidGOUZbcEZnXG5GOUY5RjlGW3BGW2hsRjlGXXQtRiM2Ki1GW282JFElNDU3NkYnRjlGW3BGaltsRltwLUZXNiQtRiM2LC1GIzYmLUZXNiQtRiM2Ji1GIzYoRmVobEZbcEZbXm5GW3JGXnJGOUZjckZfXm5GOUY5RltwRmhdbEY5Rl10LUYjNigtRmhuNihGaF1uRl9bbEZhb0Zkb0Znb0Zpb0ZbcC1GIzYmRl1ebkZbcEZdZW1GOUZbckZeckY5RmNyLUYjNigtRmhuNigtRltvNiRRIzQyRidGOUZfW2xGYW9GZG9GZ29GaW9GW3AtRiM2JkZfXm5GW3BGZ2BsRjlGW3JGXnJGOUZjci1GIzYmLUZXNiQtRiM2Ji1GIzYoLUZobjYoLUZbbzYkUSMzOUYnRjktRltvNiRRIzIyRidGOUZhb0Zkb0Znb0Zpb0ZbcC1GIzYkRl1ebkY5RltyRl5yRjlGXXQtRiM2KC1GaG42KEZocUZfW2xGYW9GZG9GZ29GaW9GW3AtRiM2JC1GYXA2JUZjcC1GIzYqRmFzRmpwRmB1RmpwRmF2RltyRl5yRjlGYHJGOUZbckZeckY5RjlGOUZbcEZec0Y5Rl10LUYjNigtRmhuNigtRltvNiRRIjlGJ0Y5Rl9bbEZhb0Zkb0Znb0Zpb0ZbcC1GIzYkRl9ebkY5RltyRl5yRjlGOUY5RltwRmBebUY5RmNyLUYjNiYtRlc2JC1GIzYoLUYjNiYtRlc2JC1GIzYmLUYjNigtRltvNiRRJjI0OTYwRidGOUZbcEZec0ZbcEZeXG5GOUZddC1GIzYmLUZbbzYkUSUxMDQwRidGOUZbcEZnXG5GOUY5RjlGW3BGaWhsRjlGY3ItRiM2Ki1GW282JFEmMTYyMjRGJ0Y5RltwLUZXNiQtRiM2Ki1GIzYoLUZobjYoRmR0RmBobUZhb0Zkb0Znb0Zpb0ZbcC1GIzYmRl5cbkZbcEZnYGxGOUZbckZeckY5RmNyLUYjNiZGZ1xuRltwRl5zRjlGXXQtRiM2KEZqZ21GW3AtRiM2JEZeXG5GOUZbckZeckY5RmNyLUYjNigtRmhuNihGaHFGYGhtRmFvRmRvRmdvRmlvRltwLUYjNiRGW2FuRjlGW3JGXnJGOUY5RjlGW3BGXnNGW3BGaF1sRjlGY3ItRiM2KC1GW282JFEmMTY2NDBGJ0Y5RltwLUZXNiQtRiM2K0ZicS1GIzYoLUZobjYoRmRlbkZndEZhb0Zkb0Znb0Zpb0ZbcC1GIzYmRl5cbkZbcEZdZW1GOUZbckZeckY5RmNyLUYjNiZGZ1xuRltwRmdgbEY5RmNyLUYjNiYtRlc2JC1GIzYmLUYjNigtRmhuNihGYGhtRl1nbEZhb0Zkb0Znb0Zpb0ZbcEZiaG5GW3JGXnJGOUZddC1GIzYoLUZobjYoRmhwRmFcbEZhb0Zkb0Znb0Zpb0ZbcEZoaG5GW3JGXnJGOUY5RjlGW3BGXnNGOUZddC1GIzYoLUZobjYoRmRlbkZdZ2xGYW9GZG9GZ29GaW9GW3AtRiM2JEZnXG5GOUZbckZeckY5RjlGOUZbcEZnYGxGOUY5RjlGW3BGaXhGOUZddC1GIzYoLUZbbzYkUSUxNjY0RidGOUZbcEZqW2xGW3AtRlc2JC1GIzYoLUYjNiYtRlc2JC1GIzYmLUYjNigtRmhuNihGXmltRl5vRmFvRmRvRmdvRmlvRltwRltebkZbckZeckY5RmNyRl9ebkY5RjlGW3BGaWhsRjlGY3ItRiM2Ji1GVzYkLUYjNiotRiM2KC1GaG42KEZbXm1GZWFsRmFvRmRvRmdvRmlvRltwRmlibkZbckZeckY5Rl10LUYjNihGaHFGW3BGX15uRltwRmdgbEY5RmNyLUYjNiYtRlc2JC1GIzYnRmJxLUYjNigtRmhuNigtRltvNiRRIzY1RidGOUZndEZhb0Zkb0Znb0Zpb0ZbcEZkZG5GW3JGXnJGOUZjci1GIzYoLUZobjYoRmFzRmVhbEZhb0Zkb0Znb0Zpb0ZbcEZqZG5GW3JGXnJGOUY5RjlGW3BGXnNGOUZddC1GIzYoLUZobjYoRmhxRmVhbEZhb0Zkb0Znb0Zpb0ZbcEZnZW5GW3JGXnJGOUY5RjlGW3BGaF1sRjlGXXQtRiM2KEZhXGxGW3AtRlc2JC1GIzYqLUYjNihGZWluRltwRmlibkZbckZeckY5RmNyRmJjbkZjci1GIzYmLUZXNiQtRiM2J0ZicS1GIzYoRmNqbkZbcEZkZG5GW3JGXnJGOUZjci1GIzYoRmdqbkZbcEZqZG5GW3JGXnJGOUY5RjlGW3BGXnNGOUZddC1GIzYoRltbb0ZbcEZnZW5GW3JGXnJGOUY5RjlGW3BGZ2BsRjlGOUY5RjlGOUY5RltwRlt4RjlGXXQtRiM2KC1GW282JFEkMzkwRidGOUZbcEZneEZbcC1GYXA2JUZjcC1GIzYqRmFzRmpwRmBxRmpwRmhwRltyRl5yRjlGYHJGOUZjci1GIzYmLUZXNiQtRiM2KUZicS1GIzYoLUZbbzYkUSYxMDkyMEYnRjlGW3BGaltsRltwLUZhcDYlRmNwLUYjNipGYXNGanBGaHBGanBGaHBGW3JGXnJGOUZgckY5Rl10LUYjNigtRltvNiRRJjIwMjgwRidGOUZbcEZec0ZbcC1GYXA2JUZjcC1GIzYqRmhxRmpwRmZ6RmpwRmB1RltyRl5yRjlGYHJGOUZjci1GIzYmRmlfbkZbcC1GYXA2JUZocy1GIzYqRmhxRmpwRmB1RmpwRmB1RltyRl5yRjlGYHJGOUY5RjlGW3BGalxsRjlGY3ItRiM2Ji1GVzYkLUYjNi9GYnEtRiM2KC1GW282JFEmMTIwOTBGJ0Y5RltwRmhdbEZbcEZcYG9GOUZjci1GIzYmLUZXNiQtRiM2Ji1GIzYoLUZbbzYkUSY0MDU2MEYnRjlGW3BGXnNGW3AtRmFwNiVGY3BGXGJvRmByRjlGXXQtRiM2Ji1GW282JFEmMTI0ODBGJ0Y5RltwLUZhcDYlRmhzRmZhb0ZgckY5RjlGOUZbcEZqW2xGOUZjci1GIzYoLUZbbzYkUSYxMjg3MEYnRjlGW3BGZ2BsRltwRlxgb0Y5Rl10LUYjNigtRltvNiRRJjEzMzEyRidGOUZbcEZec0ZbcC1GYXA2JUZoc0ZdYW9GYHJGOUZjci1GIzYmLUZbbzYkUSQzMzhGJ0Y5RltwRlxgb0Y5Rl10LUYjNiYtRltvNiRRIzUyRidGOUZbcC1GYXA2JUZjcC1GIzYqRmFzRmpwRmBxRmpwRmF2RltyRl5yRjlGYHJGOUY5RjlGW3BGY2FsRjlGY3ItRiM2Ji1GVzYkLUYjNjNGYnEtRiM2KC1GW282JFEmMjE4NDBGJ0Y5RltwRmdibEZbcEZbYW9GOUZjci1GIzYoLUZbbzYkUSY0OTkyMEYnRjlGW3BGaF1sRltwRmphb0Y5RmNyLUYjNiYtRlc2JC1GIzYqLUYjNigtRltvNiRRJjMyNzYwRidGOUZbcEZnYGxGW3BGW2FvRjlGXXQtRiM2KC1GW282JFElNDE2MEYnRjlGW3BGXnNGW3AtRmFwNiVGaHNGXmBvRmByRjlGXXQtRiM2Ji1GW282JFElMTQ1NkYnRjlGW3AtRmFwNiVGY3AtRiM2KkZhc0ZqcEZocEZqcEZhdkZbckZeckY5RmByRjlGY3ItRiM2Ji1GW282JFElOTQ2NEYnRjlGW3BGW2FvRjlGOUY5RltwRmpbbEY5Rl10LUYjNigtRltvNiRRJjgxMTIwRidGOUZbcEZdZW1GW3BGZGFvRjlGY3ItRiM2KC1GW282JFEmOTM2MDBGJ0Y5RltwRmdgbEZbcEZqYW9GOUZjci1GIzYmLUZXNiQtRiM2J0ZicS1GIzYmRmZhbkZbcC1GYXA2JUZjcC1GIzYqRmhxRmpwRmZ6RmpwRmhwRltyRl5yRjlGYHJGOUZjci1GIzYmLUZbbzYkUSYyOTc0NEYnRjlGW3BGZGFvRjlGOUY5RltwRl5zRjlGY3ItRiM2Ji1GW282JFElMTI0OEYnRjlGW3AtRmFwNiVGaHMtRiM2KkZocUZqcEZgdUZqcEZocEZbckZeckY5RmByRjlGXXQtRiM2Ji1GW282JFEmMTQ5NzZGJ0Y5RltwRmphb0Y5RjlGOUZbcEZbaGxGOUZjci1GIzYmLUZXNiQtRiM2M0ZicS1GIzYoLUZbbzYkUSYyMzAxMEYnRjlGW3BGaWhsRltwRlxgb0Y5RmNyLUYjNiYtRlc2JC1GIzYmRl9jb0ZjckZmY29GOUY5RltwRmdibEY5RmNyLUYjNiYtRlc2JC1GIzYqLUYjNigtRltvNiRRJjU4NTAwRidGOUZbcEZnYGxGW3BGXGBvRjlGXXQtRiM2KC1GW282JFEmMjI0NjRGJ0Y5RltwRl5zRltwRmdkb0Y5Rl10LUYjNiYtRltvNiRRJTE1NjBGJ0Y5RltwRmNlb0Y5RmNyLUYjNiYtRltvNiRRJjEwMTQwRidGOUZbcEZcYG9GOUY5RjlGW3BGaF1sRjlGY3ItRiM2Ki1GW282JFElNjg2NEYnRjlGW3AtRlc2JC1GIzYqLUYjNigtRmhuNigtRltvNiRRJDMyNUYnRjlGYWRuRmFvRmRvRmdvRmlvRltwLUYjNiZGZGNvRltwRmdgbEY5RltyRl5yRjlGY3ItRiM2KEZhY2xGW3AtRiM2JkZec0ZbcEZbZG9GOUZbckZeckY5RmNyLUZhcDYlRmNwRmlqb0ZgckZddC1GIzYoLUZobjYoRmBobUZgdUZhb0Zkb0Znb0Zpb0ZbcC1GIzYkRmRjb0Y5RltyRl5yRjlGOUY5RltwRl5zRltwRmpbbEY5RmNyLUYjNigtRltvNiRRJTc4MDBGJ0Y5RltwRlxgb0ZbcC1GXHM2JUZec0ZlYWxGZHNGOUZddC1GIzYoLUZbbzYkUSY2MzIzMkYnRjlGW3BGZ2RvRltwRl1lbUY5RmNyLUYjNiYtRlc2JC1GIzYnRmJxLUYjNiYtRltvNiRRJjEyMTY4RidGOUZbcEZcYG9GOUZjci1GIzYmLUZbbzYkUSUxODcyRidGOUZbcEZjZW9GOUY5RjlGW3BGZ2BsRjlGY3JGXF1wRjlGOUZbcEZgXm1GOUZjci1GIzYmLUZXNiQtRiM2O0ZicS1GIzYoRmhgb0ZbcEZeX21GW3BGW2FvRjlGY3ItRiM2Ji1GVzYkLUYjNiZGX2FvRmNyLUYjNiYtRltvNiRRJjQzNjgwRidGOUZbcEZqYW9GOUY5RjlGW3BGaWhsRjlGY3ItRiM2JkZpZm9GW3BGZ2JsRjlGY3ItRiM2Ji1GVzYkLUYjNitGYnEtRiM2KEZhY29GW3BGXWVtRltwRmRhb0Y5RmNyLUYjNigtRltvNiRRJzIwNTkyMEYnRjlGW3BGZ2BsRltwRmphb0Y5RmNyLUYjNiYtRltvNiRRJTM3NDRGJ0Y5RltwRmdqb0Y5Rl10LUYjNiYtRltvNiRRJjQ0OTI4RidGOUZbcEZqYW9GOUY5RjlGW3BGaF1sRjlGXXQtRiM2Ki1GW282JFEmNTY1NzZGJ0Y5RltwLUZXNiQtRiM2K0ZicS1GIzYoLUZobjYoLUZbbzYkUSQ1MjVGJ0Y5LUZbbzYkUSQyNzJGJ0Y5RmFvRmRvRmdvRmlvRltwLUYjNiZGW2FvRltwRl1lbUY5RltyRl5yRjlGY3ItRiM2JkZnZ29GW3BGZ2BsRjlGY3ItRiM2Ji1GVzYkLUYjNiYtRiM2KC1GaG42KC1GW282JFEkMjczRidGOUZhZXBGYW9GZG9GZ29GaW9GW3AtRiM2JEZbYW9GOUZbckZeckY5Rl10LUYjNigtRmhuNigtRltvNiRRIzIxRidGOS1GW282JFEkMTM2RidGOUZhb0Zkb0Znb0Zpb0ZbcC1GIzYkRl5ob0Y5RltyRl5yRjlGOUY5RltwRl5zRjlGXXQtRiM2KC1GaG42KEZkZW4tRltvNiRRIzM0RidGOUZhb0Zkb0Znb0Zpb0ZbcC1GIzYkRmdnb0Y5RltyRl5yRjlGOUY5RltwRl5zRltwRmpbbEY5Rl10LUYjNigtRltvNiRRJjYwODQwRidGOUZbcEZbc0ZbcEZkYW9GOUZjci1GIzYoLUZbbzYkUScxMjQ4MDBGJ0Y5RltwRl5gcEZbcEZqYW9GOUZjci1GIzYmLUZXNiQtRiM2J0ZicS1GIzYmLUZbbzYkUSU5MTUyRidGOUZbcEZpaW9GOUZjci1GIzYmLUZbbzYkUSY1OTQ4OEYnRjlGW3BGZGFvRjlGOUY5RltwRl1lbUY5RmNyLUYjNiYtRlc2JC1GIzYmLUYjNiYtRltvNiRRJTc0ODhGJ0Y5RltwRmdqb0Y5Rl10LUYjNiYtRltvNiRRJjg5ODU2RidGOUZbcEZqYW9GOUY5RjlGW3BGZ2BsRjlGY3ItRiM2Ji1GVzYkLUYjNigtRiM2JkZpY3BGW3BGaWlvRjlGXXQtRiM2Ji1GW282JFEmMTAyOTZGJ0Y5RltwRmRhb0Y5Rl10LUYjNiYtRltvNiRRJDgzMkYnRjlGW3AtRmFwNiVGY3AtRiM2KkZocUZqcEZmekZqcEZhdkZbckZeckY5RmByRjlGOUY5RltwRl5zRjlGXXQtRiM2JkZhW29GW3BGZ2pvRjlGY3ItRiM2JkZeanBGW3BGamFvRjlGOUY5RltwRml4RjlGXXQtRiM2KC1GW282JFEmMTEzMTBGJ0Y5RltwLUZcczYlRmpbbEZceUZkc0ZbcEZcYG9GOUZjci1GIzYoRmdmbkZbcEZeX21GW3BGW2RvRjlGY3ItRiM2Ji1GVzYkLUYjNiotRiM2KC1GW282JFEmNDU2MzBGJ0Y5RltwRmdgbEZbcEZcYG9GOUZddC1GIzYoRl5pcEZbcEZec0ZbcEZnZG9GOUZddC1GIzYmLUZbbzYkUSUxNTA4RidGOUZbcEZjZW9GOUZjci1GIzYmLUZbbzYkUSU5ODAyRidGOUZbcEZcYG9GOUY5RjlGW3BGaWhsRjlGY3ItRiM2Ji1GVzYkLUYjNiwtRiM2KEZeaHBGW3BGZGNvRltwRl1lbUY5RmNyLUYjNigtRltvNiRRJzE0OTc2MEYnRjlGW3BGW2RvRltwRmdgbEY5RmNyLUYjNiYtRlc2JC1GIzYmLUYjNiZGZFxuRltwRmFfcEY5Rl10LUYjNiYtRltvNiRRJjE0ODcyRidGOUZbcEZkY29GOUY5RjlGW3BGXnNGOUZjci1GIzYmRmFhbkZbcC1GYXA2JUZoc0Zbam9GYHJGOUZddC1GIzYmLUZbbzYkUSYyOTk1MkYnRjlGW3BGW2RvRjlGOUY5RltwRmdibEY5Rl10LUYjNiotRltvNiRRJTY2NTZGJ0Y5RltwLUZXNiQtRiM2K0ZicS1GIzYoLUZobjYoLUZbbzYkUSUxMTI1RidGOS1GW282JFEjNjRGJ0Y5RmFvRmRvRmdvRmlvRltwLUYjNiZGXGBvRltwRl1lbUY5RltyRl5yRjlGY3ItRiM2JkZnZG9GW3BGZ2BsRjlGY3ItRiM2Ji1GVzYkLUYjNiYtRiM2KC1GaG42KC1GW282JFEkNjYzRidGOUZjYXFGYW9GZG9GZ29GaW9GW3AtRiM2JEZcYG9GOUZbckZeckY5Rl10LUYjNigtRmhuNigtRltvNiRRIzUxRidGOS1GW282JFEjMzJGJ0Y5RmFvRmRvRmdvRmlvRltwLUYjNiRGY2VvRjlGW3JGXnJGOUY5RjlGW3BGXnNGOUZddC1GIzYoRmVpbkZbcC1GIzYkRmdkb0Y5RltyRl5yRjlGOUY5RltwRl5zRltwRmhdbEY5RmNyLUYjNiYtRlc2JC1GIzYwLUYjNihGXmhwRltwRmRjb0ZbcEZbc0Y5RmNyLUYjNihGY2hwRltwRltkb0ZbcEZeYHBGOUZjci1GIzYmLUZXNiQtRiM2Ji1GIzYmRl5pcEZbcEZhX3BGOUZddC1GIzYmRmNpcEZbcEZkY29GOUY5RjlGW3BGXWVtRjlGY3ItRiM2Ji1GVzYkLUYjNiYtRiM2JkZeanBGW3BGXGBxRjlGXXQtRiM2JkZjanBGW3BGW2RvRjlGOUY5RltwRmdgbEY5RmNyLUYjNiYtRlc2JC1GIzYpRmJxLUYjNiZGaWNwRltwRmFfcEY5RmNyLUYjNiZGYFtxRltwRmRjb0Y5RmNyLUYjNiZGZVtxRltwLUZhcDYlRmNwLUYjNipGaHFGanBGYHVGanBGYXZGW3JGXnJGOUZgckY5RjlGOUZbcEZec0Y5Rl10LUYjNiZGYVtvRltwRlxgcUY5RmNyLUYjNiZGXmpwRltwRltkb0Y5RjlGOUZbcEZqW2xGOUZjci1GIzYoLUZbbzYkUSYxOTk2OEYnRjlGW3AtRlc2JC1GIzYrRmJxLUYjNigtRmhuNihGZHRGYGNxRmFvRmRvRmdvRmlvRltwRmZhcUZbckZeckY5RmNyRmhhcUZjci1GIzYmLUZXNiQtRiM2Ji1GIzYoLUZobjYoRmhdb0ZmY21GYW9GZG9GZ29GaW9GW3BGZ2JxRltyRl5yRjlGXXQtRiM2KC1GaG42KEZhcy1GW282JFEjNDhGJ0Y5RmFvRmRvRmdvRmlvRltwRmNjcUZbckZeckY5RjlGOUZbcEZec0Y5Rl10LUYjNigtRmhuNihGaHBGYHVGYW9GZG9GZ29GaW9GW3BGZ2NxRltyRl5yRjlGOUY5RltwRl1lbUY5RjlGOUZbcC1GXHg2I0ZocUY5RmNyLUYjNiYtRlc2JC1GIzY4LUYjNiYtRlc2JC1GIzYwLUYjNiYtRlc2JC1GIzYmLUYjNiYtRltvNiRRJTk3MjRGJ0Y5RltwLUZhcDYlRmhzLUYjNipGZWFsRmpwRmhxRmpwRmB1RltyRl5yRjlGYHJGOUZjci1GIzYmLUZbbzYkUSQ1ODVGJ0Y5RltwLUZhcDYlRmNwLUYjNipGYXNGanBGaFtsRmpwRmhwRltyRl5yRjlGYHJGOUY5RjlGW3BGZ3hGOUZjci1GIzYqLUZbbzYkUSU1MzA0RidGOUZbcEZqW2xGW3AtRlc2JC1GIzYmLUZhcDYlRmhzLUYjNipGZWFsRmpwRmhbbEZqcEZgdUZbckZeckY5RmByRmNyLUYjNigtRmhuNihGZmdsRmdncEZhb0Zkb0Znb0Zpb0ZbcC1GIzYkLUZhcDYlRmNwLUYjNipGYXNGanBGaHFGanBGaHBGW3JGXnJGOUZgckY5RltyRl5yRjlGOUY5RltwRmpcbEY5RmNyLUYjNiYtRlc2JC1GIzYwLUYjNiYtRlc2JC1GIzYmLUYjNiYtRltvNiRRJjUyMTU2RidGOUZbcEZmanFGOUZjci1GIzYmLUZbbzYkUSYxMTExNUYnRjlGW3BGX1tyRjlGOUY5RltwRmhdbEY5RmNyLUYjNiYtRlc2JC1GIzYmLUYjNiYtRltvNiRRJzEwMDc3NkYnRjlGW3BGZmpxRjlGXXQtRiM2Ji1GW282JFEmMTIyODVGJ0Y5RltwRl9bckY5RjlGOUZbcEZnYGxGOUZjci1GIzYmLUZXNiQtRiM2Ji1GIzYmRmljcEZbcC1GYXA2JUZoc0ZoXHJGYHJGOUZddC1GIzYmLUZbbzYkUSU0MDU2RidGOUZbcC1GYXA2JUZjcC1GIzYqRmVhbEZqcEZoW2xGanBGaHBGW3JGXnJGOUZgckY5RjlGOUZbcEZec0Y5RmNyLUYjNiYtRltvNiRRJTEzNTJGJ0Y5RltwLUZhcDYlRmhzLUYjNipGZWFsRmpwRmhxRmpwRmhwRltyRl5yRjlGYHJGOUZddC1GIzYmLUZbbzYkUSYxODkyOEYnRjlGW3BGZmpxRjlGXXQtRiM2Ji1GW282JFEkNTA3RidGOUZbcEZfW3JGOUZjci1GIzYmLUZbbzYkUSM3OEYnRjlGW3AtRmFwNiVGY3AtRiM2KkZhc0ZqcEZoW2xGanBGYXZGW3JGXnJGOUZgckY5RjlGOUZbcEZjYWxGOUZjci1GIzYqLUZbbzYkUSY2NzE4NEYnRjlGW3BGaltsRltwLUZXNiQtRiM2MC1GIzYmLUZXNiQtRiM2JkZcXHJGXXQtRiM2KC1GaG42KEZbXm0tRltvNiRRJDMyM0YnRjlGYW9GZG9GZ29GaW9GW3BGZFxyRltyRl5yRjlGOUY5RltwRmhdbEY5RmNyLUYjNiYtRlc2JC1GIzYmLUYjNigtRmhuNihGW15tRlxnbUZhb0Zkb0Znb0Zpb0ZbcC1GIzYkRlxcckY5RltyRl5yRjlGY3ItRiM2KC1GaG42KC1GW282JFEkNjc1RidGOS1GW282JFElMTI5MkYnRjlGYW9GZG9GZ29GaW9GW3BGZFxyRltyRl5yRjlGOUY5RltwRmdgbEY5RmNyLUYjNiYtRlc2JC1GIzYmLUYjNigtRmhuNigtRltvNiRRIzEyRidGOUZiY3JGYW9GZG9GZ29GaW9GW3AtRiM2JC1GYXA2JUZoc0ZhW3JGYHJGOUZbckZeckY5RmNyLUYjNigtRmhuNigtRltvNiRRIzkxRidGOS1GW282JFEkNjQ2RidGOUZhb0Zkb0Znb0Zpb0ZbcC1GIzYkLUZhcDYlRmNwRmpgckZgckY5RltyRl5yRjlGOUY5RltwRl5zRjlGXXQtRiM2KC1GaG42KC1GW282JFEkMTI2RidGOUZiY3JGYW9GZG9GZ29GaW9GW3BGX2RyRltyRl5yRjlGXXQtRiM2KC1GaG42KEZeZG5GaGRyRmFvRmRvRmdvRmlvRltwRmRcckZbckZeckY5RmNyLUYjNigtRmhuNihGaHFGY2ZyRmFvRmRvRmdvRmlvRltwLUYjNiQtRmFwNiVGY3AtRiM2KkZhc0ZqcEZocUZqcEZhdkZbckZeckY5RmByRjlGW3JGXnJGOUZjci1GIzYoLUZobjYoRmRlbkZiY3JGYW9GZG9GZ29GaW9GW3AtRiM2JC1GYXA2JUZoc0ZhYHJGYHJGOUZbckZeckY5RjlGOUZbcEZbaGxGOUZjci1GIzYmLUZXNiQtRiM2Mi1GIzYmLUZXNiQtRiM2Ji1GIzYmLUZbbzYkUSYxODU2NEYnRjlGW3BGZmpxRjlGY3ItRiM2Ji1GW282JFElNjQzNUYnRjlGW3BGX1tyRjlGOUY5RltwRmlobEY5RmNyLUYjNiYtRlc2JC1GIzYuLUYjNiYtRlc2JC1GIzYmLUYjNiYtRltvNiRRJzEyNzI5NkYnRjlGW3BGZmpxRjlGY3ItRiM2Ji1GW282JFEmMzE1OTBGJ0Y5RltwRl9bckY5RjlGOUZbcEZnYGxGOUZjci1GIzYmLUZXNiQtRiM2Ji1GIzYmRl1bcEZbcEZoX3JGOUZjckZqX3JGOUY5RltwRl5zRjlGY3ItRiM2JkZhYW5GW3BGaGByRjlGXXQtRiM2Ji1GW282JFEmMzQ5NDRGJ0Y5RltwRmZqcUY5Rl10LUYjNiYtRltvNiRRJTkxMjZGJ0Y5RltwRl9bckY5RmNyLUYjNiYtRltvNiRRJTE0MDRGJ0Y5RltwRltickY5RjlGOUZbcEZoXWxGOUZjci1GIzYmLUZXNiQtRiM2Ji1GIzYmLUZbbzYkUScxMTkzNDBGJ0Y5RltwRmZqcUY5Rl10LUYjNiYtRltvNiRRJjIzNDAwRidGOUZbcEZfW3JGOUY5RjlGW3BGXmBwRjlGY3ItRiM2Ji1GVzYkLUYjNiYtRiM2JkZdZ3FGW3BGaF9yRjlGXXQtRiM2Ji1GW282JFElODExMkYnRjlGW3BGX2ByRjlGOUY5RltwRl1lbUY5RmNyLUYjNiYtRlc2JC1GIzYqLUYjNiYtRltvNiRRJTY1NTJGJ0Y5RltwRmhgckY5Rl10LUYjNiYtRltvNiRRJjkxNzI4RidGOUZbcEZmanFGOUZjci1GIzYmRl1hcEZbcEZfW3JGOUZddC1GIzYmRmJhcEZbcEZbYnJGOUY5RjlGW3BGZ2BsRjlGY3ItRiM2Ji1GVzYkLUYjNilGYnEtRiM2JkZeanBGW3BGaF9yRjlGY3ItRiM2Ji1GW282JFElMzQzMkYnRjlGW3BGX2ByRjlGXXQtRiM2Ji1GW282JFEkNjI0RidGOUZbcC1GYXA2JUZjcC1GIzYqRmVhbEZqcEZoW2xGanBGYXZGW3JGXnJGOUZgckY5RjlGOUZbcEZec0Y5Rl10LUYjNiZGY11wRltwRmhgckY5RmNyLUYjNiYtRltvNiRRJTg1ODBGJ0Y5RltwRmZqcUY5RjlGOUZbcEZgXm1GOUZjci1GIzYqLUZbbzYkUSY2MTg4MEYnRjlGW3AtRlc2JC1GIzYyLUYjNiYtRlc2JC1GIzYmRlxcckZddC1GIzYoLUZobjYoRltebS1GW282JFEkMjM4RidGOUZhb0Zkb0Znb0Zpb0ZbcEZkXHJGW3JGXnJGOUY5RjlGW3BGaWhsRjlGY3ItRiM2Ji1GVzYkLUYjNi4tRiM2Ji1GVzYkLUYjNiYtRiM2KC1GaG42KC1GW282JFEkMTg2RidGOUZkdEZhb0Zkb0Znb0Zpb0ZbcEZfZHJGW3JGXnJGOUZddC1GIzYoLUZobjYoRmpkbUZdY3NGYW9GZG9GZ29GaW9GW3BGZFxyRltyRl5yRjlGOUY5RltwRmdgbEY5RmNyLUYjNiYtRlc2JC1GIzYmLUYjNigtRmhuNigtRltvNiRRJDIxNkYnRjktRltvNiRRJDU5NUYnRjlGYW9GZG9GZ29GaW9GW3BGaGVyRltyRl5yRjlGY3ItRiM2KC1GaG42KEZeZG5GZGVzRmFvRmRvRmdvRmlvRltwRmZmckZbckZeckY5RjlGOUZbcEZec0Y5Rl10LUYjNigtRmhuNihGXWdsRmRfbEZhb0Zkb0Znb0Zpb0ZbcEZfZHJGW3JGXnJGOUZjci1GIzYoLUZobjYoRl5kbkZdY3NGYW9GZG9GZ29GaW9GW3BGZFxyRltyRl5yRjlGXXQtRiM2KC1GaG42KEZocS1GW282JFEkMTE5RidGOUZhb0Zkb0Znb0Zpb0ZbcEZpZ3JGW3JGXnJGOUZjci1GIzYoLUZobjYoRmFcbEZnZnNGYW9GZG9GZ29GaW9GW3BGY2hyRltyRl5yRjlGOUY5RltwRmhdbEY5RmNyLUYjNiYtRlc2JC1GIzYmLUYjNigtRmhuNihGamRtRl54RmFvRmRvRmdvRmlvRltwRl9kckZbckZeckY5RmNyLUYjNigtRmhuNigtRltvNiRRIzkwRidGOUZnZnNGYW9GZG9GZ29GaW9GW3BGZFxyRltyRl5yRjlGOUY5RltwRl5gcEY5RmNyLUYjNiYtRlc2JC1GIzYmLUYjNigtRmhuNigtRltvNiRRJDM4NEYnRjlGZGVzRmFvRmRvRmdvRmlvRltwRmhlckZbckZeckY5RmNyLUYjNigtRmhuNigtRltvNiRRJDE1NkYnRjlGZGVzRmFvRmRvRmdvRmlvRltwRmZmckZbckZeckY5RjlGOUZbcEZdZW1GOUZjci1GIzYmLUZXNiQtRiM2K0ZicS1GIzYoLUZobjYoLUZbbzYkUSQyNTJGJ0Y5LUZbbzYkUSM4NUYnRjlGYW9GZG9GZ29GaW9GW3BGX2RyRltyRl5yRjlGXXQtRiM2KC1GaG42KC1GW282JFEkMjM0RidGOUZkZXNGYW9GZG9GZ29GaW9GW3BGZFxyRltyRl5yRjlGY3ItRiM2KC1GaG42KC1GW282JFEjMzZGJ0Y5RmRlc0Zhb0Zkb0Znb0Zpb0ZbcEZpZ3JGW3JGXnJGOUZjci1GIzYoLUZobjYoLUZbbzYkUSMxOEYnRjlGYGpzRmFvRmRvRmdvRmlvRltwRmNockZbckZeckY5RjlGOUZbcEZnYGxGOUZjci1GIzYmLUZXNiQtRiM2KUZicS1GIzYoLUZobjYoLUZbbzYkUSQxNDRGJ0Y5RmRlc0Zhb0Zkb0Znb0Zpb0ZbcEZoZXJGW3JGXnJGOUZddC1GIzYoLUZobjYoLUZbbzYkUSM2NkYnRjlGZGVzRmFvRmRvRmdvRmlvRltwRmZmckZbckZeckY5RmNyLUYjNigtRmhuNihGZWVyRmRlc0Zhb0Zkb0Znb0Zpb0ZbcC1GIzYkLUZhcDYlRmNwLUYjNipGZWFsRmpwRmhxRmpwRmF2RltyRl5yRjlGYHJGOUZbckZeckY5RjlGOUZbcEZec0Y5RmNyLUYjNigtRmhuNihGZ15sRmdmc0Zhb0Zkb0Znb0Zpb0ZbcEZfZHJGW3JGXnJGOUZddC1GIzYoLUZobjYoRlx5Rmdmc0Zhb0Zkb0Znb0Zpb0ZbcEZjaHJGW3JGXnJGOUY5RjlGW3BGaltsRltwRml4RjlGXXQtRiM2KC1GW282JFElMjE4NEYnRjlGW3BGaF1sRltwLUZXNiQtRiM2Mi1GIzYmLUZXNiQtRiM2Ji1GIzYoLUZobjYoLUZbbzYkUSQxNTNGJ0Y5Rl5bbUZhb0Zkb0Znb0Zpb0ZbcC1GIzYkRmZqcUY5RltyRl5yRjlGY3ItRiM2KC1GaG42KEZmZ2xGZ3RGYW9GZG9GZ29GaW9GW3AtRiM2JEZfW3JGOUZbckZeckY5RjlGOUZbcEZpaGxGOUZjci1GIzYmLUZXNiQtRiM2Li1GIzYmLUZXNiQtRiM2Ji1GIzYoLUZobjYoLUZbbzYkUSQ0NTlGJ0Y5Rl54RmFvRmRvRmdvRmlvRltwRmRfdEZbckZeckY5Rl10LUYjNigtRmhuNihGW15tLUZbbzYkUSM1NkYnRjlGYW9GZG9GZ29GaW9GW3BGal90RltyRl5yRjlGOUY5RltwRmdgbEY5RmNyLUYjNiYtRlc2JC1GIzYmLUYjNiZGZWFsRltwRmhfckY5Rl10LUYjNigtRmhuNigtRltvNiRRIzI2RidGOUZbZ3BGYW9GZG9GZ29GaW9GW3AtRiM2JEZfYHJGOUZbckZeckY5RjlGOUZbcEZec0Y5RmNyRmhgckZddC1GIzYmRl5bbUZbcEZmanFGOUZddC1GIzYoLUZobjYoRmBobUZndEZhb0Zkb0Znb0Zpb0ZbcEZqX3RGW3JGXnJGOUZjci1GIzYoLUZobjYoRmhwRmVhbEZhb0Zkb0Znb0Zpb0ZbcC1GIzYkRltickY5RltyRl5yRjlGOUY5RltwRmhdbEY5RmNyLUYjNiYtRlc2JC1GIzYmLUYjNigtRmhuNigtRltvNiRRJDc2NUYnRjlGXlttRmFvRmRvRmdvRmlvRltwRmRfdEZbckZeckY5Rl10LUYjNigtRmhuNihGaF1uRl54RmFvRmRvRmdvRmlvRltwRmpfdEZbckZeckY5RjlGOUZbcEZeYHBGOUZjci1GIzYmLUZXNiQtRiM2Ji1GIzYoLUZobjYoRmNhcUZeeEZhb0Zkb0Znb0Zpb0ZbcC1GIzYkRmhfckY5RltyRl5yRjlGXXQtRiM2KC1GaG42KEZiYnRGXnhGYW9GZG9GZ29GaW9GW3BGZWJ0RltyRl5yRjlGOUY5RltwRl1lbUY5RmNyLUYjNiYtRlc2JC1GIzYqLUYjNiZGaHFGW3BGaGByRjlGXXQtRiM2JkZfY25GW3BGZmpxRjlGY3ItRiM2KC1GaG42KEZeZG5GXnhGYW9GZG9GZ29GaW9GW3BGal90RltyRl5yRjlGXXQtRiM2KEZpaW1GW3BGYWN0RltyRl5yRjlGOUY5RltwRmdgbEY5RmNyLUYjNiYtRlc2JC1GIzYpRmJxLUYjNigtRmhuNihGXFtsRl54RmFvRmRvRmdvRmlvRltwRl5ldEZbckZeckY5RmNyLUYjNigtRmhuNihGX1tsRl54RmFvRmRvRmdvRmlvRltwRmVidEZbckZeckY5Rl10LUYjNigtRmhuNihGYHVGXnhGYW9GZG9GZ29GaW9GW3AtRiM2JEZfYXNGOUZbckZeckY5RjlGOUZbcEZec0Y5Rl10LUYjNigtRmhuNihGYXNGXnhGYW9GZG9GZ29GaW9GW3AtRiM2JEZoYHJGOUZbckZeckY5RmNyLUYjNigtRmhuNigtRltvNiRRIzU1RidGOUZeW21GYW9GZG9GZ29GaW9GW3BGZF90RltyRl5yRjlGOUY5RjlGOUY5RltwRlt4RjlGY3ItRiM2Ji1GVzYkLUYjNidGYnEtRiM2Ji1GW282JFEmMjkxNzJGJ0Y5RltwLUZhcDYlRmhzLUYjNipGZWFsRmpwRmhwRmpwRmB1RltyRl5yRjlGYHJGOUZddC1GIzYmLUZbbzYkUSU3NjA1RidGOUZbcC1GYXA2JUZjcC1GIzYqRmhxRmpwRmhbbEZqcEZgdUZbckZeckY5RmByRjlGOUY5RltwRmd4RjlGXXQtRiM2KkZlW3JGW3BGaltsRltwLUZXNiQtRiM2Ji1GYXA2JUZocy1GIzYqRmVhbEZqcEZgcUZqcEZgdUZbckZeckY5RmByRl10LUYjNigtRmhuNigtRltvNiRRJDE5NUYnRjktRltvNiRRIzY4RidGOUZhb0Zkb0Znb0Zpb0ZbcC1GIzYkLUZhcDYlRmNwLUYjNipGaHFGanBGaHFGanBGYHVGW3JGXnJGOUZgckY5RltyRl5yRjlGOUY5RltwRmpcbEY5RmNyLUYjNiYtRlc2JC1GIzYwLUYjNiYtRlc2JC1GIzYnRmJxLUYjNiYtRltvNiRRJjgyMjEyRidGOUZbcEZgaXRGOUZddEZkaXRGOUY5RltwRmhdbEY5RmNyLUYjNiYtRlc2JC1GIzYnRmJxLUYjNiYtRltvNiRRJzM3NjU4NEYnRjlGW3BGYGl0RjlGXXQtRiM2JkZhXXFGW3BGaWl0RjlGOUY5RltwRmdgbEY5RmNyLUYjNiYtRlc2JC1GIzYmLUYjNiZGXGByRltwLUZhcDYlRmNwLUYjNipGZWFsRmpwRmBxRmpwRmhwRltyRl5yRjlGYHJGOUZjci1GIzYmLUZbbzYkUSY1NjE2MEYnRjlGW3AtRmFwNiVGaHNGZVt1RmByRjlGOUY5RltwRl5zRjlGXXQtRiM2JkZcYHJGW3AtRmFwNiVGaHMtRiM2KkZlYWxGanBGaHBGanBGaHBGW3JGXnJGOUZgckY5RmNyLUYjNiYtRltvNiRRJjU2Nzg0RidGOUZbcEZgaXRGOUZddC1GIzYmLUZbbzYkUSUxNzE2RidGOUZbcC1GYXA2JUZjcC1GIzYqRmhxRmpwRmhbbEZqcEZocEZbckZeckY5RmByRjlGY3ItRiM2Ji1GW282JFEmMTExNTRGJ0Y5RltwRmlpdEY5RjlGOUZbcEZjYWxGOUZddC1GIzYqRmJhcEZbcEZqW2xGW3AtRlc2JC1GIzYwLUYjNiYtRlc2JC1GIzYmLUYjNigtRmhuNihGZF9sRmhxRmFvRmRvRmdvRmlvRltwLUYjNiRGY2p0RjlGW3JGXnJGOUZddC1GIzYoLUZobjYoRmhdb0ZlYWxGYW9GZG9GZ29GaW9GW3BGYVt1RltyRl5yRjlGOUY5RltwRmhdbEY5RmNyLUYjNiYtRlc2JC1GIzYmLUYjNigtRmhuNigtRltvNiRRJDUyN0YnRjlGaHFGYW9GZG9GZ29GaW9GW3BGYWF1RltyRl5yRjlGXXQtRiM2KC1GaG42KEZbW3VGZWFsRmFvRmRvRmdvRmlvRltwRmFbdUZbckZeckY5RjlGOUZbcEZnYGxGOUZjci1GIzYmLUZXNiQtRiM2J0ZicS1GIzYoLUZobjYoRmhdb0ZceUZhb0Zkb0Znb0Zpb0ZbcC1GIzYkLUZhcDYlRmNwRlxfdUZgckY5RltyRl5yRjlGXXQtRiM2Ji1GW282JFEjNTBGJ0Y5RltwLUZhcDYlRmhzRltqdEZgckY5RjlGOUZbcEZec0Y5RmNyLUZhcDYlRmhzRl9edUZgckZddC1GIzYmRl5bbUZbcEZjanRGOUZddC1GIzYoLUZobjYoRl9bbEZceUZhb0Zkb0Znb0Zpb0ZbcC1GIzYkLUZhcDYlRmNwLUYjNipGaHFGanBGaHFGanBGaHBGW3JGXnJGOUZgckY5RltyRl5yRjlGY3ItRiM2KC1GaG42KC1GW282JFEkMTQzRidGOUZlZXJGYW9GZG9GZ29GaW9GW3BGYVt1RltyRl5yRjlGOUY5RltwRltobEY5RmNyLUYjNiYtRlc2JC1GIzY4LUYjNiYtRlc2JC1GIzYnRmJxLUYjNiYtRltvNiRRJjc2OTA4RidGOUZbcEZgaXRGOUZjckZkaXRGOUY5RltwRmlobEY5RmNyLUYjNiYtRlc2JC1GIzYrRmJxLUYjNigtRltvNiRRJzQyNDMyMEYnRjlGW3BGYGl0RltwRmdgbEY5RmNyLUYjNiYtRlc2JC1GIzYmLUYjNiYtRltvNiRRJjI4MzkyRidGOUZbcEZdXnVGOUZjckZhXnVGOUY5RltwRl5zRjlGXXQtRiM2JkZpX25GW3BGal51RjlGY3ItRiM2Ji1GW282JFEmODczNjBGJ0Y5RltwRmBpdEY5RjlGOUZbcEZoXWxGOUZjci1GIzYmLUZXNiQtRiM2J0ZicS1GIzYmLUZbbzYkUSczMjI2NjBGJ0Y5RltwRmBpdEY5Rl10LUYjNiYtRltvNiRRJjM4MDI1RidGOUZbcEZpaXRGOUY5RjlGW3BGXmBwRjlGY3ItRiM2Ji1GVzYkLUYjNidGYnEtRiM2JkZmYG5GW3BGXV51RjlGY3ItRiM2Ji1GW282JFEmNzQ4ODBGJ0Y5RltwRmZedUY5RjlGOUZbcEZdZW1GOUZjci1GIzYmLUZXNiQtRiM2K0ZicS1GIzYmLUZbbzYkUSYyMDkwNEYnRjlGW3BGal51RjlGY3ItRiM2Ji1GW282JFEnMjkyNjU2RidGOUZbcEZgaXRGOUZddC1GIzYmLUZbbzYkUSU1MTQ4RidGOUZbcEZoX3VGOUZjci1GIzYmLUZbbzYkUSYzMzQ2MkYnRjlGW3BGaWl0RjlGOUY5RltwRmdgbEY5RmNyLUYjNiYtRlc2JC1GIzYrRmJxLUYjNiZGZ2BzRltwRl1edUY5RmNyLUYjNiZGXGFzRltwLUZhcDYlRmNwLUYjNipGZWFsRmpwRmBxRmpwRmF2RltyRl5yRjlGYHJGOUZjci1GIzYmRmljcEZbcC1GYXA2JUZoc0ZpZHVGYHJGOUZddC1GIzYmRl5kcEZbcEZmXnVGOUY5RjlGW3BGXnNGOUZjci1GIzYmLUZbbzYkUSU0NjgwRidGOUZbcEZqXnVGOUZddC1GIzYmLUZbbzYkUSYyNTc0MEYnRjlGW3BGYGl0RjlGY3ItRiM2JkZpXHNGW3BGaF91RjlGXXQtRiM2Ji1GW282JFElMzg2MUYnRjlGW3BGaWl0RjlGXXQtRiM2Ji1GW282JFEkMzEyRidGOUZbcC1GYXA2JUZjcC1GIzYqRmhxRmpwRmhbbEZqcEZhdkZbckZeckY5RmByRjlGOUY5RltwRmBebUY5Rl10LUYjNipGYmFwRltwRmpbbEZbcC1GVzYkLUYjNjgtRiM2Ji1GVzYkLUYjNiYtRiM2KC1GaG42KEZkX2xGXHlGYW9GZG9GZ29GaW9GW3BGYWF1RltyRl5yRjlGXXQtRiM2KEZmXW9GW3BGYVt1RltyRl5yRjlGOUY5RltwRmlobEY5RmNyLUYjNiYtRlc2JC1GIzYuRmdhdUZjci1GIzYmLUZXNiQtRiM2J0ZicUZeY3VGXXQtRiM2JkZcaHNGW3BGW2R1RjlGOUY5RltwRl5zRjlGY3JGXWR1Rl10Rl9kdUZddEZhZHVGY3JGW2V1RjlGOUZbcEZoXWxGOUZjci1GIzYmLUZXNiQtRiM2Ji1GIzYoLUZobjYoLUZbbzYkUSU1MDE1RidGOUZlW3RGYW9GZG9GZ29GaW9GW3BGYWF1RltyRl5yRjlGXXQtRiM2KC1GaG42KEZoXnBGZ3RGYW9GZG9GZ29GaW9GW3BGYVt1RltyRl5yRjlGOUY5RltwRl5gcEY5RmNyLUYjNiYtRlc2JC1GIzYnRmJxLUYjNiZGYmJ0RltwRmRjdUY5Rl10LUYjNiYtRltvNiRRIzgwRidGOUZbcEZbZHVGOUY5RjlGW3BGXWVtRjlGY3ItRiM2Ji1GVzYkLUYjNiotRiM2KC1GaG42KEZhYG1GaHFGYW9GZG9GZ29GaW9GW3AtRiM2JEZdZHVGOUZbckZeckY5Rl10LUYjNigtRmhuNihGX1tsRmB1RmFvRmRvRmdvRmlvRltwRmVkdUZbckZeckY5Rl10LUYjNigtRmhuNigtRltvNiRRJDUxOEYnRjlGaHFGYW9GZG9GZ29GaW9GW3BGYWF1RltyRl5yRjlGY3ItRiM2KC1GaG42KEZfZXVGZWFsRmFvRmRvRmdvRmlvRltwRmFbdUZbckZeckY5RjlGOUZbcEZnYGxGOUZjci1GIzYmLUZXNiQtRiM2K0ZicS1GIzYmRmB1RltwLUZhcDYlRmNwLUYjNipGZWFsRmpwRmhwRmpwRmF2RltyRl5yRjlGYHJGOUZddC1GIzYmRmVhbEZbcC1GYXA2JUZoc0ZqX3VGYHJGOUZjci1GIzYmRl9bbEZbcEZkY3VGOUZjci1GIzYmRmZocUZbcEZbZHVGOUY5RjlGW3BGXnNGOUZddC1GIzYoLUZobjYoRmdebEZndEZhb0Zkb0Znb0Zpb0ZbcEZhW3VGW3JGXnJGOUZddC1GIzYoLUZobjYoRmhwRmhxRmFvRmRvRmdvRmlvRltwLUYjNiQtRmFwNiVGY3AtRiM2KkZocUZqcEZocUZqcEZhdkZbckZeckY5RmByRjlGW3JGXnJGOUZjci1GIzYoRmpnbUZbcEZlZHVGW3JGXnJGOUZddC1GIzYoLUZobjYoRmFzRmhxRmFvRmRvRmdvRmlvRltwRl1jdkZbckZeckY5RmNyLUYjNigtRmhuNihGYmh0Rlx5RmFvRmRvRmdvRmlvRltwRmFhdUZbckZeckY5RjlGOUZbcEZpeEY5RmNyLUYjNiYtRlc2JC1GIzYnRmJxLUYjNiYtRltvNiRRJjIzODY4RidGOUZbcEZgaXRGOUZjckZkaXRGOUY5RltwRmVccUY5RmNyLUYjNiYtRlc2JC1GIzYuLUYjNiYtRlc2JC1GIzYnRmJxLUYjNiYtRltvNiRRJjQ3NzM2RidGOUZbcEZgaXRGOUZjckZjXXVGOUY5RltwRmdgbEY5RmNyLUYjNiYtRlc2JC1GIzYmLUYjNiYtRltvNiRRJjI0MzM2RidGOUZbcEZdXnVGOUZddEZoaXVGOUY5RltwRl5zRjlGXXQtRiM2JkZgXnRGW3BGal51RjlGY3ItRiM2Ji1GW282JFEmMzA1NzZGJ0Y5RltwRmBpdEY5RmNyRmNfdUZddEZcYHVGOUY5RltwRmlobEY5RmNyLUYjNiYtRlc2JC1GIzY0LUYjNiYtRlc2JC1GIzYmLUYjNiYtRltvNiRRJzE5ODkwMEYnRjlGW3BGYGl0RjlGY3JGW2l1RjlGOUZbcEZeYHBGOUZjci1GIzYmLUZXNiQtRiM2Ji1GIzYmLUZbbzYkUSY0NTk2OEYnRjlGW3BGXV51RjlGXXRGaGl1RjlGOUZbcEZdZW1GOUZjci1GIzYmLUZXNiQtRiM2KkZhaXZGXXRGY2l2RmNyRl1bdkZddEZiW3ZGOUY5RltwRmdgbEY5RmNyLUYjNiYtRlc2JC1GIzYrRmJxLUYjNiYtRltvNiRRJjI0MDI0RidGOUZbcEZdXnVGOUZjci1GIzYmLUZbbzYkUSU0MzY4RidGOUZbcEZhXHZGOUZddEZlXHZGY3JGaVx2RjlGOUZbcEZec0Y5RmNyLUYjNiZGY11wRltwRmpedUY5Rl10LUYjNiZGZ2FzRltwRmBpdEY5Rl10RmVddkZjckZnXXZGY3JGXF52RjlGOUZbcEZoXWxGOUZjci1GIzYoLUZbbzYkUSYxNDU2MEYnRjlGW3AtRlc2JC1GIzYuLUYjNigtRmhuNihGYV90RmFcbEZhb0Zkb0Znb0Zpb0ZbcC1GIzYmRl5gcEZbcEZgaXRGOUZbckZeckY5Rl10LUYjNigtRmhuNihGXmRuRmR0RmFvRmRvRmdvRmlvRltwLUYjNiZGXV51RltwRl1lbUY5RltyRl5yRjlGY3ItRiM2Ji1GVzYkLUYjNiZGal51Rl10LUYjNiZGXlttRltwRmBpdEY5RjlGOUZbcEZnYGxGOUZjci1GIzYmLUZXNiQtRiM2Ji1GIzYoLUZobjYoRmFkbkZkdEZhb0Zkb0Znb0Zpb0ZbcC1GIzYkRl1edUY5RltyRl5yRjlGXXQtRiM2KC1GaG42KEZlYWxGZHRGYW9GZG9GZ29GaW9GW3AtRiM2JEZhXHZGOUZbckZeckY5RjlGOUZbcEZec0Y5Rl10LUYjNigtRmhuNihGaHFGXnhGYW9GZG9GZ29GaW9GW3AtRiM2JEZqXnVGOUZbckZeckY5RmNyLUYjNigtRmhuNihGZ15sRl5bbUZhb0Zkb0Znb0Zpb0ZbcC1GIzYkRmBpdEY5RltyRl5yRjlGOUY5RltwRmdgbEY5RjlGOUZbcEZbW25GOUZjci1GIzYmLUZXNiQtRiM2Li1GIzYmLUZXNiQtRiM2KC1GIzYmLUZXNiQtRiM2Ji1GIzYmLUZbbzYkUSY0OTUwNEYnRjlGW3AtRmFwNiVGaHMtRiM2KkZlYWxGanBGZWFsRmpwRmB1RltyRl5yRjlGYHJGOUZddC1GIzYmLUZbbzYkUSU5MzYwRidGOUZbcC1GYXA2JUZjcC1GIzYqRmFzRmpwLUYjNiVGYnFGZWFsRjlGanBGaHBGW3JGXnJGOUZgckY5RjlGOUZbcEZec0Y5RmNyLUYjNiZGZ2BzRltwLUZhcDYlRmhzLUYjNipGYXNGanBGZWFsRmpwRmhwRltyRl5yRjlGYHJGOUZddC1GIzYmRmVgckZbcC1GYXA2JUZjcC1GIzYqRmVhbEZqcEZdY3dGanBGaHBGW3JGXnJGOUZgckY5RjlGOUZbcEZqXGxGOUZjci1GIzYqLUZbbzYkUSU4NzM2RidGOUZbcEZqW2xGW3AtRlc2JC1GIzYoLUYjNiYtRlc2JC1GIzYmLUYjNigtRmhuNihGW1t1RmNhdEZhb0Zkb0Znb0Zpb0ZbcC1GIzYkLUZhcDYlRmNwRmNjd0ZgckY5RltyRl5yRjlGY3ItRiM2KC1GaG42KEZiY3JGW2dwRmFvRmRvRmdvRmlvRltwLUYjNiQtRmFwNiVGaHMtRiM2KkZlYWxGanBGXWN3RmpwRmB1RltyRl5yRjlGYHJGOUZbckZeckY5RjlGOUZbcEZec0Y5RmNyLUZhcDYlRmhzRltjd0ZgckZjci1GIzYoLUZobjYoRmBobUZlZWxGYW9GZG9GZ29GaW9GW3AtRiM2JC1GYXA2JUZjcC1GIzYqRmVhbEZqcEZlYWxGanBGaHBGW3JGXnJGOUZgckY5RltyRl5yRjlGOUY5RltwRmNhbEY5RmNyLUYjNiYtRlc2JC1GIzYwLUYjNiYtRlc2JC1GIzYoLUYjNiYtRlc2JC1GIzYnRmJxLUYjNiYtRltvNiRRJjQyNDMyRidGOUZbcEZgYndGOUZjci1GIzYmRl9fbkZbcEZpYndGOUY5RjlGW3BGXnNGOUZddC1GIzYmRlxhc0ZbcEZhY3dGOUZjci1GIzYmRmZgbkZbcEZnY3dGOUY5RjlGW3BGaF1sRjlGY3ItRiM2Ji1GVzYkLUYjNiYtRiM2Ji1GW282JFEmNjM2NDhGJ0Y5RltwRmBid0Y5Rl10LUYjNiYtRltvNiRRJjE4NzIwRidGOUZbcEZpYndGOUY5RjlGW3BGXWVtRjlGY3ItRiM2Ji1GVzYkLUYjNiYtRiM2JkZdW3BGW3BGYWN3RjlGXXQtRiM2JkZcYHJGW3BGZ2N3RjlGOUY5RltwRmdgbEY5RmNyLUYjNiYtRlc2JC1GIzYqLUYjNiZGXV1uRltwLUZhcDYlRmhzRmZmd0ZgckY5Rl10LUYjNiYtRltvNiRRJjQwNzY4RidGOUZbcEZgYndGOUZjci1GIzYmRmZec0ZbcEZpYndGOUZddC1GIzYmRmRqb0ZbcC1GYXA2JUZjcC1GIzYqRmFzRmpwRl1jd0ZqcEZhdkZbckZeckY5RmByRjlGOUY5RltwRl5zRjlGXXQtRiM2JkZpY3BGW3BGYWN3RjlGY3ItRiM2Ji1GW282JFElMTE0NEYnRjlGW3BGZ2N3RjlGXXQtRiM2Ji1GW282JFEkMjA4RidGOUZbcC1GYXA2JUZjcC1GIzYqRmVhbEZqcEZdY3dGanBGYXZGW3JGXnJGOUZgckY5RjlGOUZbcEZbaGxGOUZjci1GIzYqRmFnbkZbcEZqW2xGW3AtRlc2JC1GIzYwLUYjNiYtRlc2JC1GIzYoLUYjNiYtRlc2JC1GIzYmLUYjNigtRmhuNihGZmdsRmBlb0Zhb0Zkb0Znb0Zpb0ZbcEZeZXdGW3JGXnJGOUZjci1GIzYoLUZobjYoRmdncEZocUZhb0Zkb0Znb0Zpb0ZbcEZmZXdGW3JGXnJGOUY5RjlGW3BGXnNGOUZjckZcZndGY3ItRiM2KC1GaG42KEZocEZceUZhb0Zkb0Znb0Zpb0ZbcEZiZndGW3JGXnJGOUY5RjlGW3BGaF1sRjlGY3ItRiM2Ji1GVzYkLUYjNiYtRiM2KC1GaG42KEZbXm1GYGhtRmFvRmRvRmdvRmlvRltwRl5ld0ZbckZeckY5RmNyLUYjNigtRmhuNihGYV90RmBobUZhb0Zkb0Znb0Zpb0ZbcEZmZXdGW3JGXnJGOUY5RjlGW3BGXWVtRjlGY3ItRiM2Ji1GVzYkLUYjNiYtRiM2KC1GaG42KEZeW3RGYGhtRmFvRmRvRmdvRmlvRltwLUYjNiRGXGZ3RjlGW3JGXnJGOUZjci1GIzYoRmFeb0ZbcEZiZndGW3JGXnJGOUY5RjlGW3BGZ2BsRjlGY3ItRiM2Ji1GVzYkLUYjNitGYnEtRiM2KEZqZ21GW3BGXmV3RltyRl5yRjlGY3ItRiM2KEZmaG5GW3AtRiM2JC1GYXA2JUZjcC1GIzYqRmFzRmpwRmVhbEZqcEZhdkZbckZeckY5RmByRjlGW3JGXnJGOUZjci1GIzYoLUZobjYoRl54RmBobUZhb0Zkb0Znb0Zpb0ZbcC1GIzYkLUZhcDYlRmhzRmljd0ZgckY5RltyRl5yRjlGXXQtRiM2KC1GaG42KC1GW282JFEjOThGJ0Y5RmBobUZhb0Zkb0Znb0Zpb0ZbcEZmZXdGW3JGXnJGOUY5RjlGW3BGXnNGOUZddC1GIzYoLUZobjYoRmRlbkZgaG1GYW9GZG9GZ29GaW9GW3BGXGB4RltyRl5yRjlGXXQtRiM2KC1GaG42KEZfW2xGYGVvRmFvRmRvRmdvRmlvRltwRmJmd0ZbckZeckY5RmNyLUYjNigtRmhuNihGaHBGYmJ0RmFvRmRvRmdvRmlvRltwLUYjNiQtRmFwNiVGY3AtRiM2KkZlYWxGanBGZWFsRmpwRmF2RltyRl5yRjlGYHJGOUZbckZeckY5RjlGOUZbcEZgXm1GOUZddC1GIzYqRl1kd0ZbcEZoXWxGW3AtRlc2JC1GIzYwLUYjNiYtRlc2JC1GIzYoLUYjNiYtRlc2JC1GIzYmLUYjNigtRmhuNigtRltvNiRRJDQ5M0YnRjlGW2dwRmFvRmRvRmdvRmlvRltwLUYjNiRGYGJ3RjlGW3JGXnJGOUZddC1GIzYoLUZobjYoRmZnbEZeeEZhb0Zkb0Znb0Zpb0ZbcC1GIzYkRmlid0Y5RltyRl5yRjlGOUY5RltwRl5zRjlGY3ItRiM2KC1GaG42KC1GW282JFEjNTNGJ0Y5RmVlbEZhb0Zkb0Znb0Zpb0ZbcC1GIzYkRmFjd0Y5RltyRl5yRjlGXXQtRiM2KEZgZndGW3AtRiM2JEZnY3dGOUZbckZeckY5RjlGOUZbcEZoXWxGOUZjci1GIzYmLUZXNiQtRiM2Ji1GIzYoLUZobjYoRmFfdEZeeEZhb0Zkb0Znb0Zpb0ZbcEZqZHhGW3JGXnJGOUZddC1GIzYoLUZobjYoRltebUZeeEZhb0Zkb0Znb0Zpb0ZbcEZgZXhGW3JGXnJGOUY5RjlGW3BGXWVtRjlGY3ItRiM2Ji1GVzYkLUYjNiYtRiM2KC1GaG42KEZeW3RGXnhGYW9GZG9GZ29GaW9GW3BGaWV4RltyRl5yRjlGXXQtRiM2KC1GaG42KEZeZG5GZWVsRmFvRmRvRmdvRmlvRltwRl1meEZbckZeckY5RjlGOUZbcEZnYGxGOUZjci1GIzYmLUZXNiQtRiM2KkZnandGXXQtRiM2JkZeW21GW3BGYGJ3RjlGY3ItRiM2KC1GaG42KEZeZG5GXlttRmFvRmRvRmdvRmlvRltwRmBleEZbckZeckY5Rl10LUYjNihGX2B3RltwLUYjNiRGYlt4RjlGW3JGXnJGOUY5RjlGW3BGXnNGOUZddC1GIzYoLUZobjYoRmRlbkZeeEZhb0Zkb0Znb0Zpb0ZbcEZpZXhGW3JGXnJGOUZjci1GIzYoLUZobjYoRl9bbEZlZWxGYW9GZG9GZ29GaW9GW3BGXWZ4RltyRl5yRjlGXXQtRiM2KC1GaG42KEZocEZeW21GYW9GZG9GZ29GaW9GW3AtRiM2JEZiXHhGOUZbckZeckY5RjlGOUZbcEZpeEY5Rl10LUYjNigtRltvNiRRJTQ5OTJGJ0Y5RltwRmdibEZbcC1GVzYkLUYjNjAtRiM2Ji1GVzYkLUYjNigtRiM2Ji1GVzYkLUYjNiYtRiM2KC1GaG42KEZbXm1GYGNxRmFvRmRvRmdvRmlvRltwRl5ld0ZbckZeckY5RmNyLUYjNigtRmhuNihGXWNxRmVhbEZhb0Zkb0Znb0Zpb0ZbcEZmZXdGW3JGXnJGOUY5RjlGW3BGXnNGOUZjckZcZndGY3ItRiM2KC1GaG42KEZgaG1GZmhxRmFvRmRvRmdvRmlvRltwRmJmd0ZbckZeckY5RjlGOUZbcEZoXWxGOUZjci1GIzYmLUZXNiQtRiM2Ji1GIzYoLUZobjYoRmZnbEZlYWxGYW9GZG9GZ29GaW9GW3BGXmV3RltyRl5yRjlGY3JGYlt5RjlGOUZbcEZdZW1GOUZjci1GIzYmLUZXNiQtRiM2Ji1GIzYmRmhxRltwRlxmd0Y5RmNyLUYjNigtRmhuNihGYGhtRl5vRmFvRmRvRmdvRmlvRltwRmJmd0ZbckZeckY5RjlGOUZbcEZnYGxGOUZjci1GIzYmLUZXNiQtRiM2K0ZicS1GIzYoRltjdEZbcEZeZXdGW3JGXnJGOUZjci1GIzYoRl9jdEZbcEZqYHhGW3JGXnJGOUZjci1GIzYoLUZobjYoRl54RmVlckZhb0Zkb0Znb0Zpb0ZbcEZkYXhGW3JGXnJGOUZddC1GIzYoLUZobjYoLUZbbzYkUSM0OUYnRjlGXHlGYW9GZG9GZ29GaW9GW3BGZmV3RltyRl5yRjlGOUY5RltwRl5zRjlGXXQtRiM2KEZhXm9GW3BGXGB4RltyRl5yRjlGXXQtRiM2KC1GaG42KEZfW2xGZmhxRmFvRmRvRmdvRmlvRltwRmJmd0ZbckZeckY5RmNyLUYjNigtRmhuNihGaHBGXFtsRmFvRmRvRmdvRmlvRltwRltjeEZbckZeckY5RjlGOUY5RjlGOUZbcEZbeEY5RmNyLUYjNiYtRlc2JC1GIzYnRmJxLUYjNigtRltvNiRRJjc3NzkyRidGOUZbcEZec0ZbcC1GYXA2JUZocy1GIzYqRmVhbEZqcEZgdUZqcEZgdUZbckZeckY5RmByRjlGY3ItRiM2JkZlYHJGW3AtRmFwNiVGY3AtRiM2KkZlYWxGanBGZnpGanBGaHBGW3JGXnJGOUZgckY5RjlGOUZbcEZqXGxGOUZddC1GIzYqLUZbbzYkUScyODI4ODBGJ0Y5RltwLUZXNiQtRiM2Ji1GIzYmLUZhcDYlRmhzLUYjNipGZWFsRmpwRmZ6RmpwRmB1RltyRl5yRjlGYHJGW3BGXnNGOUZddC1GIzYoLUZobjYoRl5kbi1GW282JFElMTM2MEYnRjlGYW9GZG9GZ29GaW9GW3AtRiM2JC1GYXA2JUZjcC1GIzYqRmVhbEZqcEZgdUZqcEZocEZbckZeckY5RmByRjlGW3JGXnJGOUY5RjlGW3BGaltsRltwRmNhbEY5RmNyLUYjNiYtRlc2JC1GIzYuLUYjNiYtRlc2JC1GIzYmLUYjNigtRltvNiRRJzI1NDU5MkYnRjlGW3BGXnNGW3BGal95RjlGY3ItRiM2Ji1GW282JFEmMjE2MzJGJ0Y5RltwRmBgeUY5RjlGOUZbcEZoXWxGOUZjci1GIzYoLUZbbzYkUScyOTcwMjRGJ0Y5RltwRmpfeUZbcEZdZW1GOUZddC1GIzYoRmFhb0ZbcEZgYHlGW3BGZ2BsRjlGY3ItRiM2Ji1GVzYkLUYjNiYtRiM2JkZhW29GW3AtRmFwNiVGaHNGXmJ5RmByRjlGXXQtRiM2Ji1GW282JFEmMjMyOTZGJ0Y5RltwRmpfeUY5RjlGOUZbcEZec0Y5Rl10LUYjNiZGalt4RltwRmBgeUY5RmNyLUYjNiZGX1x4RltwLUZhcDYlRmNwLUYjNipGZWFsRmpwRmZ6RmpwRmF2RltyRl5yRjlGYHJGOUY5RjlGW3BGW2hsRjlGXXQtRiM2Ki1GW282JFEmMTEyMzJGJ0Y5RltwRmpbbEZbcC1GVzYkLUYjNi4tRiM2Ji1GVzYkLUYjNiYtRiM2KC1GaG42KC1GW282JFEkMzc0RidGOUZqZG1GYW9GZG9GZ29GaW9GW3BGXWF5RltyRl5yRjlGY3ItRiM2KC1GaG42KEZgaG1GY2RtRmFvRmRvRmdvRmlvRltwRmpheUZbckZeckY5RjlGOUZbcEZoXWxGOUZjci1GIzYoLUZobjYoRmBqc0ZkZW5GYW9GZG9GZ29GaW9GW3AtRiM2JkZfYXlGW3BGXWVtRjlGW3JGXnJGOUZddC1GIzYoLUZobjYoRmBobUZocUZhb0Zkb0Znb0Zpb0ZbcC1GIzYmRlxieUZbcEZnYGxGOUZbckZeckY5RmNyLUYjNiYtRlc2JC1GIzYmLUZhcDYlRmhzRmJgeUZgckZddC1GIzYmRl5bbUZbcEZfYXlGOUY5RjlGW3BGXnNGOUZjci1GIzYoLUZobjYoRl9bbEZlW3RGYW9GZG9GZ29GaW9GW3BGamF5RltyRl5yRjlGXXQtRiM2KC1GaG42KEZocEZkZW5GYW9GZG9GZ29GaW9GW3AtRiM2JC1GYXA2JUZjcC1GIzYqRmVhbEZqcEZgdUZqcEZhdkZbckZeckY5RmByRjlGW3JGXnJGOUY5RjlGW3BGYF5tRjlGY3ItRiM2Ji1GVzYkLUYjNigtRiM2Ji1GVzYkLUYjNiYtRiM2KC1GW282JFEnMzMyMzg0RidGOUZbcEZec0ZbcEZqX3lGOUZjci1GIzYmRmFhb0ZbcEZgYHlGOUY5RjlGW3BGaWhsRjlGY3ItRiM2Ji1GVzYkLUYjNiwtRiM2KC1GW282JFEoMTEwMzIzMkYnRjlGW3BGal95RltwRl1lbUY5RmNyLUYjNigtRltvNiRRJjM2NTA0RidGOUZbcEZgYHlGW3BGZ2BsRjlGY3ItRiM2Ji1GVzYkLUYjNiYtRiM2Ji1GW282JFEmMjc0NTZGJ0Y5RltwRmVkeUY5Rl10LUYjNiYtRltvNiRRJzM4NDM4NEYnRjlGW3BGal95RjlGOUY5RltwRl5zRjlGXXQtRiM2Ji1GW282JFEmMTcxNjBGJ0Y5RltwRmBgeUY5RmNyLUYjNiZGW1xuRltwRmBleUY5RjlGOUZbcEZoXWxGOUZjci1GIzYoRl9cc0ZbcC1GVzYkLUYjNi4tRiM2KC1GaG42KEZcYXRGZWVsRmFvRmRvRmdvRmlvRltwLUYjNiZGal95RltwRl5gcEY5RltyRl5yRjlGXXQtRiM2KC1GaG42KEZoXW9GY2F0RmFvRmRvRmdvRmlvRltwLUYjNiZGYGB5RltwRl1lbUY5RltyRl5yRjlGY3ItRiM2Ji1GVzYkLUYjNiZGZWR5Rl10LUYjNiZGXlttRltwRmpfeUY5RjlGOUZbcEZnYGxGOUZjci1GIzYmLUZXNiQtRiM2Ji1GIzYoLUZobjYoRmdebEZjYXRGYW9GZG9GZ29GaW9GW3AtRiM2JEZgYHlGOUZbckZeckY5Rl10LUYjNigtRmhuNihGaHFGZWVsRmFvRmRvRmdvRmlvRltwLUYjNiRGYGV5RjlGW3JGXnJGOUY5RjlGW3BGXnNGOUZddC1GIzYoLUZobjYoRmFzRl5bbUZhb0Zkb0Znb0Zpb0ZbcC1GIzYkRmVkeUY5RltyRl5yRjlGY3ItRiM2KC1GaG42KEZiaHRGZWVsRmFvRmRvRmdvRmlvRltwLUYjNiRGal95RjlGW3JGXnJGOUY5RjlGW3BGXnNGOUY5RjlGW3BGaXhGOUZjci1GIzYoRmBdd0ZbcEZqW2xGW3AtRlc2JC1GIzYoLUYjNiYtRlc2JC1GIzYmLUYjNigtRmhuNigtRltvNiRRJDMwNkYnRjlGZHRGYW9GZG9GZ29GaW9GW3BGXWF5RltyRl5yRjlGXXQtRiM2KC1GaG42KEZiYnRGZHRGYW9GZG9GZ29GaW9GW3BGamF5RltyRl5yRjlGOUY5RltwRmlobEY5RmNyLUYjNiYtRlc2JC1GIzYsLUYjNigtRmhuNigtRltvNiRRJTE2ODNGJ0Y5RmR0RmFvRmRvRmdvRmlvRltwRmJneUZbckZeckY5Rl10LUYjNigtRmhuNihGXmRuRmpfbUZhb0Zkb0Znb0Zpb0ZbcEZoZ3lGW3JGXnJGOUZjckZqZ3lGY3ItRiM2KEZjX3dGW3BGamF5RltyRl5yRjlGXXQtRiM2KEZpX3dGW3BGXGl5RltyRl5yRjlGOUY5RltwRmhdbEY5RmNyLUYjNigtRmhuNihGZWVyRmFzRmFvRmRvRmdvRmlvRltwLUYjNiYtRlc2JC1GIzYuLUYjNihGZF16RltwLUYjNiZGX2F5RltwRl5gcEY5RltyRl5yRjlGY3ItRiM2KEZqXXpGW3AtRiM2JkZcYnlGW3BGXWVtRjlGW3JGXnJGOUZjci1GIzYmRlxoeUZbcEZnYGxGOUZjci1GIzYmLUZXNiQtRiM2J0ZicS1GIzYoRl5fekZbcEZqYXlGW3JGXnJGOUZjci1GIzYoRmRfekZbcEZcaXlGW3JGXnJGOUY5RjlGW3BGXnNGOUZddC1GIzYoRmpfekZbcC1GIzYkRmBoeUY5RltyRl5yRjlGY3ItRiM2KEZgYHpGW3AtRiM2JEZfYXlGOUZbckZeckY5RjlGOUZbcEZec0Y5RltyRl5yRjlGOUY5RjlGOUY5RltwLUZceDYjRmFzRjlGW3JGXnJGOUZjci1GIzYoRmV2RltwLUYjNiYtRlc2JC1GIzZQLUYjNiYtRlc2JC1GIzY2LUYjNigtRltvNiRRJTI1MzVGJ0Y5RltwRmd4RltwLUZhcDYlRmNwLUYjNipGaHFGanBGYHFGanBGYHVGW3JGXnJGOUZgckY5RmNyLUYjNiotRltvNiRRJjI1MzUwRidGOUZbcEZqXGxGW3BGaltsRltwLUZhcDYlRmNwLUYjNipGaHFGanBGaHBGanBGYHVGW3JGXnJGOUZgckY5RmNyLUYjNiYtRlc2JC1GIzYsLUYjNigtRltvNiRRJjMyOTU1RidGOUZbcEZoXWxGW3BGW2d6RjlGXXQtRiM2KC1GW282JFEmMTUyMTBGJ0Y5RltwRmdgbEZbcEZbZ3pGOUZddC1GIzYoRmlob0ZbcEZec0ZbcC1GYXA2JUZoc0ZmZ3pGYHJGOUZjci1GIzYmLUZbbzYkUSQ1NzJGJ0Y5RltwLUZhcDYlRmNwLUYjNipGaHFGanBGYHFGanBGaHBGW3JGXnJGOUZgckY5Rl10LUYjNiYtRltvNiRRJTM3MThGJ0Y5RltwRltnekY5RjlGOUZbcEZjYWxGOUZjci1GIzYqLUZbbzYkUSU1NzIwRidGOUZbcEZqW2xGW3AtRlc2JC1GIzYsLUYjNigtRmhuNihGW1t1RmFkbkZhb0Zkb0Znb0Zpb0ZbcC1GIzYmRmRnekZbcEZoXWxGOUZbckZeckY5RmNyLUYjNigtRmhuNihGXFtyRmFkbkZhb0Zkb0Znb0Zpb0ZbcC1GIzYmRmRnekZbcEZnYGxGOUZbckZeckY5Rl10LUYjNigtRmhuNigtRltvNiRRJDIwNEYnRjlGX1tsRmFvRmRvRmdvRmlvRltwLUYjNiZGXnNGW3AtRmFwNiVGaHNGXWd6RmByRjlGW3JGXnJGOUZjci1GYXA2JUZjcC1GIzYqRmhxRmpwRmhwRmpwRmhwRltyRl5yRjlGYHJGXXQtRiM2KEZlX3BGW3AtRiM2JEZkZ3pGOUZbckZeckY5RjlGOUZbcEZbaGxGOUZjci1GIzYmLUZXNiQtRiM2NC1GIzYoLUZbbzYkUSY1ODMwNUYnRjlGW3BGaWhsRltwRltnekY5RmNyLUYjNiYtRlc2JC1GIzYqLUYjNigtRltvNiRRJzEyMTY4MEYnRjlGW3BGZ2BsRltwRltnekY5Rl10LUYjNihGY151RltwRl5zRltwRmpoekY5RmNyLUYjNiZGXV5wRltwRmFpekY5Rl10LUYjNiYtRltvNiRRJjQ0NjE2RidGOUZbcEZbZ3pGOUY5RjlGW3BGaF1sRjlGXXQtRiM2KC1GW282JFEmODg3MjVGJ0Y5RltwRl5gcEZbcEZbZ3pGOUZddC1GIzYoRmdmbkZbcEZdZW1GW3BGamh6RjlGY3ItRiM2Ji1GVzYkLUYjNidGYnEtRiM2JkZfW3ZGW3BGYWl6RjlGY3ItRiM2JkZkW3ZGW3BGW2d6RjlGOUY5RltwRmdgbEY5RmNyLUYjNiYtRlc2JC1GIzYnRmJxLUYjNiZGaWNwRltwLUZhcDYlRmhzRlxcW2xGYHJGOUZjci1GIzYmRl5kcEZbcEZqaHpGOUY5RjlGW3BGXnNGOUZddC1GIzYmLUZbbzYkUSQ0NjhGJ0Y5RltwRmFpekY5RmNyLUYjNiYtRltvNiRRJTEyODdGJ0Y5RltwRltnekY5RmNyLUYjNiYtRltvNiRRJDEwNEYnRjlGW3AtRmFwNiVGY3AtRiM2KkZocUZqcEZgcUZqcEZhdkZbckZeckY5RmByRjlGOUY5RltwRmBebUY5RmNyLUYjNipGXGp6RltwRmpbbEZbcC1GVzYkLUYjNjQtRiM2KC1GaG42KEZbW3UtRltvNiRRIzQ0RidGOUZhb0Zkb0Znb0Zpb0ZbcC1GIzYmRmRnekZbcEZpaGxGOUZbckZeckY5RmNyLUYjNiYtRlc2JC1GIzYqRmlqekZddEZfW1tsRmNyRmpbW2xGXXRGXlxbbEY5RjlGW3BGaF1sRjlGY3ItRiM2KC1GaG42KC1GW282JFEkOTc1RidGOUZbYltsRmFvRmRvRmdvRmlvRltwLUYjNiZGZGd6RltwRl5gcEY5RltyRl5yRjlGXXQtRiM2KC1GaG42KEZpaHNGX1tsRmFvRmRvRmdvRmlvRltwLUYjNiZGXWVtRltwRmhbW2xGOUZbckZeckY5RmNyLUYjNiYtRlc2JC1GIzYmLUYjNiZGaHFGW3BGaltbbEY5Rl10LUYjNigtRmhuNihGXmRuRmB1RmFvRmRvRmdvRmlvRltwRmBcW2xGW3JGXnJGOUY5RjlGW3BGZ2BsRjlGY3ItRiM2Ji1GVzYkLUYjNidGYnEtRiM2KC1GaG42KC1GW282JFEjNzJGJ0Y5RmJodEZhb0Zkb0Znb0Zpb0ZbcC1GIzYkLUZhcDYlRmhzRmNpekZgckY5RltyRl5yRjlGY3ItRiM2KC1GaG42KC1GW282JFEkODY0RidGOUZiaHRGYW9GZG9GZ29GaW9GW3AtRiM2JEZoW1tsRjlGW3JGXnJGOUY5RjlGW3BGXnNGOUZddC1GIzYoRmJlbkZbcC1GIzYkRmpbW2xGOUZbckZeckY5RmNyLUYjNigtRmhuNihGZGVuRmVhbEZhb0Zkb0Znb0Zpb0ZbcEZgXFtsRltyRl5yRjlGY3ItRiM2KEZbYWxGW3AtRiM2JC1GYXA2JUZjcC1GIzYqRmhxRmpwRmhwRmpwRmF2RltyRl5yRjlGYHJGOUZbckZeckY5RjlGOUZbcEZpeEY5RmNyLUYjNigtRltvNiRRJjI3ODg1RidGOUZbcEZlXHFGW3BGW2d6RjlGY3ItRiM2Ji1GVzYkLUYjNiotRiM2KC1GW282JFEnMTM2ODkwRidGOUZbcEZnYGxGW3BGW2d6RjlGY3ItRiM2KEZnZm5GW3BGXnNGW3BGamh6RjlGY3ItRiM2Ji1GW282JFElNjI5MkYnRjlGW3BGYWl6RjlGXXQtRiM2Ji1GW282JFEmNDA4OThGJ0Y5RltwRltnekY5RjlGOUZbcEZpaGxGOUZjci1GIzYmLUZXNiQtRiM2MC1GIzYoRl1pdUZbcEZeYHBGW3BGW2d6RjlGY3ItRiM2KC1GW282JFEnMTc0NzIwRidGOUZbcEZdZW1GW3BGamh6RjlGY3ItRiM2Ji1GVzYkLUYjNiYtRiM2Ji1GW282JFEmMTIwMTJGJ0Y5RltwRmFpekY5Rl10LUYjNiYtRltvNiRRJjc4MDc4RidGOUZbcEZbZ3pGOUY5RjlGW3BGZ2BsRjlGY3ItRiM2Ji1GVzYkLUYjNiZGaF9bbEZddEZcYFtsRjlGOUZbcEZec0Y5Rl10Rl5fW2xGY3ItRiM2Ji1GW282JFEmMTQxNTdGJ0Y5RltwRltnekY5RmNyLUYjNiZGalt4RltwRl1hW2xGOUY5RjlGW3BGaF1sRjlGXXQtRiM2KC1GW282JFEmMTE0NDBGJ0Y5RltwLUZXNiQtRiM2MC1GIzYoLUZobjYoRmJmcEZbYltsRmFvRmRvRmdvRmlvRltwLUYjNiZGW2d6RltwRltzRjlGW3JGXnJGOUZddC1GIzYoLUZobjYoRmJcdEZfW2xGYW9GZG9GZ29GaW9GW3AtRiM2JkZeYHBGW3BGamh6RjlGW3JGXnJGOUZjci1GIzYmLUZXNiQtRiM2JkZhaXpGXXQtRiM2KEZlX3BGW3AtRiM2JEZbZ3pGOUZbckZeckY5RjlGOUZbcEZdZW1GOUZjci1GIzYmLUZXNiQtRiM2J0ZicS1GIzYoLUZobjYoRmZocUZiaHRGYW9GZG9GZ29GaW9GW3AtRiM2JEZqX1tsRjlGW3JGXnJGOUZjci1GIzYoLUZobjYoLUZbbzYkUSQ1NzZGJ0Y5RmJodEZhb0Zkb0Znb0Zpb0ZbcC1GIzYkRmpoekY5RltyRl5yRjlGOUY5RltwRmdgbEY5RmNyLUYjNiYtRlc2JC1GIzYpRmJxLUYjNigtRmhuNihGamRtRmJodEZhb0Zkb0Znb0Zpb0ZbcC1GIzYkRmFpekY5RltyRl5yRjlGY3ItRiM2KC1GaG42KEZqZG1GXWdsRmFvRmRvRmdvRmlvRltwRl5dXGxGW3JGXnJGOUZjci1GIzYoLUZobjYoRlx5RmJodEZhb0Zkb0Znb0Zpb0ZbcC1GIzYkRl1hW2xGOUZbckZeckY5RjlGOUZbcEZec0Y5RmNyLUYjNigtRmhuNihGXm9GYmh0RmFvRmRvRmdvRmlvRltwRmpdXGxGW3JGXnJGOUZddC1GIzYoRmlkW2xGW3BGY15cbEZbckZeckY5RjlGOUZbcEZec0Y5RjlGOUZbcEZbW25GOUZjci1GIzYmLUZXNiQtRiM2Ni1GIzYoRmdhc0ZbcEZneEZbcC1GYXA2JUZocy1GIzYqRlx5RmpwRmhwRmpwRmhwRltyRl5yRjlGYHJGOUZjci1GIzYqRmlfbkZbcEZqXGxGW3BGaltsRltwLUZhcDYlRmhzLUYjNipGXHlGanBGYHFGanBGaHBGW3JGXnJGOUZgckY5RmNyLUYjNiYtRlc2JC1GIzYqLUYjNigtRltvNiRRJjE5NTAwRidGOUZbcEZoXWxGW3BGaWBcbEY5Rl10LUYjNigtRltvNiRRJjExNzAwRidGOUZbcEZnYGxGW3BGaWBcbEY5Rl10LUYjNigtRltvNiRRJDUyMEYnRjlGW3BGXnNGW3AtRmFwNiVGY3AtRiM2KkZceUZqcEZgcUZqcEZhdkZbckZeckY5RmByRjlGXXQtRiM2Ji1GW282JFElOTEwMEYnRjlGW3BGaWBcbEY5RjlGOUZbcEZjYWxGOUZjci1GIzYqRmhjb0ZbcEZqW2xGW3AtRlc2JC1GIzYqLUYjNiZGX2FcbEZbcEZoXWxGOUZjci1GIzYoRmFeb0ZbcC1GIzYmRl9hXGxGW3BGZ2BsRjlGW3JGXnJGOUZddC1GIzYoLUZobjYoRmB1RmhxRmFvRmRvRmdvRmlvRltwLUYjNiZGXnNGW3AtRmFwNiVGY3AtRiM2KkZceUZqcEZocEZqcEZhdkZbckZeckY5RmByRjlGW3JGXnJGOUZddC1GIzYoRlxeeUZbcC1GIzYkRl9hXGxGOUZbckZeckY5RjlGOUZbcEZbaGxGOUZjci1GIzYmLUZXNiQtRiM2LC1GIzYoLUZbbzYkUSYxMzI2MEYnRjlGW3BGaWhsRltwRmlgXGxGOUZjci1GIzYmLUZXNiQtRiM2KUZicS1GIzYoRl9nb0ZbcEZnYGxGW3BGaWBcbEY5Rl10LUYjNihGZmJ3RltwRl5zRltwRmhiXGxGOUZddC1GIzYmRmhgb0ZbcEZpYFxsRjlGOUY5RltwRmhdbEY5Rl10LUYjNigtRltvNiRRJzE0NjY0MEYnRjlGW3BGaWBcbEZbcEZeYHBGOUZjci1GIzYoRmRnb0ZbcEZdZW1GW3BGaGJcbEY5RmNyLUYjNigtRltvNiRRJjY1NTIwRidGOUZbcEZpYFxsRltwRmdgbEY5RjlGOUZbcEZgXm1GOUZjci1GIzYqRmlfbkZbcC1GVzYkLUYjNiwtRiM2JkZfYVxsRltwRmlobEY5RmNyLUYjNiYtRlc2JC1GIzYoLUYjNihGamdtRltwRltkXGxGW3JGXnJGOUZddC1GIzYoLUZobjYoRmVhbEZocUZhb0Zkb0Znb0Zpb0ZbcEZhZFxsRltyRl5yRjlGXXQtRiM2KC1GaG42KEZeeEZceUZhb0Zkb0Znb0Zpb0ZbcEZpZFxsRltyRl5yRjlGOUY5RltwRmhdbEY5Rl10LUYjNihGXGdtRltwRl9hXGxGW3BGXmBwRjlGY3ItRiM2KC1GaG42KEZndEZocUZhb0Zkb0Znb0Zpb0ZbcC1GIzYmRl1lbUZbcEZjZFxsRjlGW3JGXnJGOUZjci1GIzYoRl54RltwRl9hXGxGW3BGZ2BsRjlGOUY5RltwRmpbbEZbcEZpeEY5RmNyLUYjNigtRltvNiRRJTIzNDBGJ0Y5RltwRmVccUZbcEZpYFxsRjlGY3ItRiM2Ji1GVzYkLUYjNilGYnEtRiM2KC1GW282JFEmMjEwNjBGJ0Y5RltwRmdgbEZbcEZpYFxsRjlGXXQtRiM2KC1GW282JFElODg0MEYnRjlGW3BGXnNGW3BGaGJcbEY5Rl10LUYjNiYtRltvNiRRJTE4MjBGJ0Y5RltwRmlgXGxGOUY5RjlGW3BGaWhsRjlGXXQtRiM2KkZfX25GW3AtRlc2JC1GIzYoLUYjNiZGaWBcbEZbcEZnYGxGOUZddC1GIzYoLUZobjYoRl1nbEZqZG1GYW9GZG9GZ29GaW9GW3AtRiM2JkZec0ZbcEZoYlxsRjlGW3JGXnJGOUZddC1GIzYoLUZobjYoRl54RmRlbkZhb0Zkb0Znb0Zpb0ZbcC1GIzYkRmlgXGxGOUZbckZeckY5RjlGOUZbcEZnYGxGW3BGaF1sRjlGY3ItRiM2KC1GW282JFEmMjYyMDhGJ0Y5RltwLUZXNiQtRiM2KEZgW11sRl10LUYjNigtRmhuNihGYHVGW2dwRmFvRmRvRmdvRmlvRltwRmZbXWxGW3JGXnJGOUZddC1GIzYoLUZobjYoRmFzRmRlbkZhb0Zkb0Znb0Zpb0ZbcEZcXF1sRltyRl5yRjlGOUY5RltwRl5gcEY5RjlGOUZbcEZbeEY5Rl10LUYjNigtRltvNiRRJjM5NzgwRidGOUZbcEZneEZbcC1GYXA2JUZocy1GIzYqRmB1RmpwRmhwRmpwRmhxRltyRl5yRjlGYHJGOUZjci1GIzYmLUZXNiQtRiM2KUZicS1GIzYoLUZbbzYkUScxNTkxMjBGJ0Y5RltwRmpbbEZbcC1GYXA2JUZocy1GIzYqRmB1RmpwRmBxRmpwRmhxRltyRl5yRjlGYHJGOUZjci1GIzYoLUZbbzYkUSczOTc4MDBGJ0Y5RltwRl5zRltwLUZhcDYlRmhzLUYjNipGYHVGanBGYHVGanBGaHFGW3JGXnJGOUZgckY5Rl10LUYjNiYtRltvNiRRJTc0MzZGJ0Y5RltwLUZhcDYlRmNwLUYjNipGYHVGanBGZnpGanBGYHVGW3JGXnJGOUZgckY5RjlGOUZbcEZqXGxGOUZjci1GIzYmLUZXNiQtRiM2Li1GIzYoRmFdXWxGW3BGaF1sRltwRmRdXWxGOUZjci1GIzYmLUZXNiQtRiM2Ji1GIzYoLUZbbzYkUSY3OTU2MEYnRjlGW3BGXnNGW3AtRmFwNiVGaHMtRiM2KkZgdUZqcEZmekZqcEZocUZbckZeckY5RmByRjlGY3ItRiM2JkZiX11sRltwLUZhcDYlRmNwLUYjNipGYHVGanBGYHVGanBGYHVGW3JGXnJGOUZgckY5RjlGOUZbcEZqW2xGOUZjci1GIzYoRmRdc0ZbcEZnYGxGW3BGZF1dbEY5Rl10LUYjNihGZ19xRltwLUZhcDYlRmNwLUYjNipGYHVGanBGYHFGanBGYHVGW3JGXnJGOUZgckZbcEZec0Y5Rl10LUYjNiZGZmBuRltwLUZhcDYlRmhzLUYjNipGYHVGanBGaHBGanBGYHVGW3JGXnJGOUZgckY5RmNyLUYjNiYtRltvNiRRJjI3MzAwRidGOUZbcEZkXV1sRjlGOUY5RltwRmNhbEY5RmNyLUYjNiYtRlc2JC1GIzYzRmJxLUYjNigtRltvNiRRJzMxODI0MEYnRjlGW3BGZ2JsRltwRmNeXWxGOUZjci1GIzYmLUZXNiQtRiM2Ji1GIzYoLUZbbzYkUSgxNDMyMDgwRidGOUZbcEZec0ZbcEZcX11sRjlGXXQtRiM2JkZnX3FGW3BGZV9dbEY5RjlGOUZbcEZoXWxGOUZjci1GIzYmLUZXNiQtRiM2K0ZicS1GIzYoLUZbbzYkUSc5NTQ3MjBGJ0Y5RltwRmdgbEZbcEZjXl1sRjlGY3ItRiM2KEZfam9GW3BGXnNGW3AtRmFwNiVGY3BGYmJdbEZgckY5Rl10LUYjNiZGY2N5RltwLUZhcDYlRmhzRlxiXWxGYHJGOUZjci1GIzYmLUZbbzYkUScyMTg0MDBGJ0Y5RltwRmNeXWxGOUY5RjlGW3BGaltsRjlGY3ItRiM2KC1GW282JFEoMTExMzg0MEYnRjlGW3BGXWVtRltwRlxfXWxGOUZddC1GIzYoRl5eW2xGW3BGZ2BsRltwRmVfXWxGOUZjci1GIzYmLUZXNiQtRiM2Ji1GIzYmLUZbbzYkUSY1NDA4MEYnRjlGW3AtRmFwNiVGaHNGZGFdbEZgckY5Rl10LUYjNiYtRltvNiRRJzU0NjAwMEYnRjlGW3BGXF9dbEY5RjlGOUZbcEZec0Y5Rl10LUYjNiZGYmFwRltwLUZhcDYlRmNwLUYjNipGYHVGanBGZnpGanBGaHBGW3JGXnJGOUZgckY5RmNyLUYjNiZGYFtxRltwRmVfXWxGOUY5RjlGW3BGW2hsRjlGY3ItRiM2Ji1GVzYkLUYjNjgtRiM2KEZmanZGW3BGaWhsRltwRmRdXWxGOUZjci1GIzYmLUZXNiQtRiM2Ji1GIzYoLUZbbzYkUSc3OTU2MDBGJ0Y5RltwRl5zRltwRlxhXWxGOUZjci1GIzYmRmdfcUZbcEZiYV1sRjlGOUY5RltwRmdibEY5RmNyLUYjNiYtRlc2JC1GIzYoLUYjNigtRltvNiRRKDExOTM0MDBGJ0Y5RltwRmdgbEZbcEZkXV1sRjlGY3ItRiM2JkZhZ25GW3BGYGJdbEY5Rl10LUYjNiYtRltvNiRRJzE2MzgwMEYnRjlGW3BGZF1dbEY5RjlGOUZbcEZoXWxGOUZjci1GIzYmLUZXNiQtRiM2LC1GIzYoRmpoXWxGW3BGXWVtRltwRlxhXWxGOUZjci1GIzYoRl5eW2xGW3BGYmFdbEZbcEZnYGxGOUZjci1GIzYmLUZXNiQtRiM2Ji1GIzYmLUZbbzYkUSYzMjQ0OEYnRjlGW3AtRmFwNiVGaHNGZ19dbEZgckY5Rl10LUYjNiYtRltvNiRRJzMyNzYwMEYnRjlGW3BGXGFdbEY5RjlGOUZbcEZec0Y5RmNyLUYjNiZGYmFwRltwLUZhcDYlRmNwLUYjNipGYHVGanBGYHVGanBGaHBGW3JGXnJGOUZgckY5Rl10LUYjNiZGYFtxRltwRmJhXWxGOUY5RjlGW3BGaltsRjlGY3ItRiM2KC1GW282JFEnOTk0NTAwRidGOUZbcEZeYHBGW3BGZF1dbEY5Rl10LUYjNihGY2lwRltwRl1lbUZbcEZqYV1sRjlGY3ItRiM2Ji1GVzYkLUYjNiYtRiM2Ji1GW282JFEmNDg2NzJGJ0Y5RltwRmBiXWxGOUZddC1GIzYmLUZbbzYkUSc0OTE0MDBGJ0Y5RltwRmRdXWxGOUY5RjlGW3BGZ2BsRjlGY3ItRiM2Ji1GVzYkLUYjNidGYnEtRiM2JkZpY3BGW3AtRmFwNiVGY3AtRiM2KkZgdUZqcEZgcUZqcEZocEZbckZeckY5RmByRjlGY3ItRiM2Ji1GW282JFEmMjA1OTJGJ0Y5RltwRmphXWxGOUY5RjlGW3BGXnNGOUZjci1GIzYmRmd2RltwLUZhcDYlRmhzLUYjNipGYHVGanBGaHBGanBGaHBGW3JGXnJGOUZgckY5Rl10LUYjNiZGZGdvRltwRmBiXWxGOUZjci1GIzYmLUZbbzYkUSYxNzMxNkYnRjlGW3BGZF1dbEY5RjlGOUZbcEZgXm1GOUZjci1GIzYmLUZXNiQtRiM2PUZicS1GIzYoRmBeXWxGW3BGXl9tRltwRmNeXWxGOUZjci1GIzYmLUZXNiQtRiM2Ji1GIzYoLUZbbzYkUSgxMDM0MjgwRidGOUZbcEZec0ZbcEZcX11sRjlGXXRGYF9dbEY5RjlGW3BGaWhsRjlGY3ItRiM2JkZjZF1sRltwRmdibEY5RmNyLUYjNiYtRlc2JC1GIzYsLUYjNigtRltvNiRRKDE3NTAzMjBGJ0Y5RltwRl1lbUZbcEZcX11sRjlGXXRGXmZdbEZjci1GIzYmLUZXNiQtRiM2Ji1GIzYmLUZbbzYkUSY5NzM0NEYnRjlGW3BGW2ddbEY5Rl10LUYjNiYtRltvNiRRJzk4MjgwMEYnRjlGW3BGXF9dbEY5RjlGOUZbcEZec0Y5Rl10RmJnXWxGY3JGaGddbEY5RjlGW3BGaF1sRjlGY3ItRiM2Ji1GVzYkLUYjNjFGYnEtRiM2KEZqaF1sRltwRl5gcEZbcEZjXl1sRjlGY3ItRiM2KEZfam9GW3BGXmVdbEZbcEZdZW1GOUZjci1GIzYmLUZXNiQtRiM2J0ZicS1GIzYmLUZbbzYkUSY2NDg5NkYnRjlGW3BGYmVdbEY5RmNyLUYjNiYtRltvNiRRJzY1NTIwMEYnRjlGW3BGY15dbEY5RjlGOUZbcEZnYGxGOUZjci1GIzYmLUZXNiQtRiM2Ji1GIzYmRmljcEZbcC1GYXA2JUZjcEZhX15sRmByRjlGXXQtRiM2JkZqXl5sRltwRl5lXWxGOUY5RjlGW3BGXnNGOUZddC1GIzYmRmFbb0ZbcC1GYXA2JUZoc0ZmXl5sRmByRjlGY3ItRiM2JkZcaW5GW3BGYmVdbEY5Rl10LUYjNiYtRltvNiRRJjY5MjY0RidGOUZbcEZjXl1sRjlGOUY5RltwRmpbbEY5RmNyLUYjNigtRltvNiRRJzcxNjA0MEYnRjlGW3BGW3NGW3BGXF9dbEY5Rl10LUYjNigtRltvNiRRJjM3MTgwRidGOUZbcEZeYHBGW3BGZV9dbEY5RmNyLUYjNiYtRlc2JC1GIzYmLUYjNiYtRltvNiRRJjc1NzEyRidGOUZbcEZbZ11sRjlGXXQtRiM2Ji1GW282JFEnNzY0NDAwRidGOUZbcEZcX11sRjlGOUY5RltwRl1lbUY5RmNyLUYjNiYtRlc2JC1GIzYnRmJxLUYjNiYtRltvNiRRJTU2MTZGJ0Y5RltwRmRnXWxGOUZjci1GIzYmLUZbbzYkUSYzMDg4OEYnRjlGW3BGZV9dbEY5RjlGOUZbcEZnYGxGOUZjci1GIzYmLUZXNiQtRiM2KC1GIzYmRmRnb0ZbcC1GYXA2JUZoc0ZhXF5sRmByRjlGXXQtRiM2Ji1GW282JFEmNDE2MDBGJ0Y5RltwRltnXWxGOUZjci1GIzYmLUZbbzYkUScxNzMxNjBGJ0Y5RltwRlxfXWxGOUY5RjlGW3BGXnNGOUZjci1GIzYmRltob0ZbcEZkZ11sRjlGXXQtRiM2Ji1GW282JFElMzI3NkYnRjlGW3BGZV9dbEY5Rl10LUYjNiZGZ3ZGW3AtRmFwNiVGY3AtRiM2KkZgdUZqcEZmekZqcEZhdkZbckZeckY5RmByRjlGOUY5RltwRml4RjlGY3ItRiM2KEZkXXNGW3BGZVxxRltwRmRdXWxGOUZjci1GIzYmLUZXNiQtRiM2Ji1GIzYoRl1mXmxGW3BGXnNGW3BGXGFdbEY5RmNyRmBhXWxGOUY5RltwRl5fbUY5RmNyLUYjNiYtRlc2JC1GIzYqLUYjNigtRltvNiRRKDEwNzQwNjBGJ0Y5RltwRmdgbEZbcEZkXV1sRjlGY3ItRiM2KEZnX3FGW3BGXnNGW3BGamFdbEY5RmNyLUYjNiZGXmFyRltwRmBiXWxGOUZddC1GIzYmLUZbbzYkUScxOTExMDBGJ0Y5RltwRmRdXWxGOUY5RjlGW3BGaWhsRjlGY3ItRiM2Ji1GVzYkLUYjNiwtRiM2KEZcZF1sRltwRl1lbUZbcEZcYV1sRjlGY3JGaWpdbEZjci1GIzYmLUZXNiQtRiM2Ji1GIzYmRl1nXmxGW3BGZltebEY5Rl10LUYjNiZGYmdebEZbcEZcYV1sRjlGOUY5RltwRl5zRjlGY3JGXVxebEZddEZjXF5sRjlGOUZbcEZnYmxGOUZjci1GIzYmLUZXNiQtRiM2Li1GIzYoLUZbbzYkUSgxNzkwMTAwRidGOUZbcEZeYHBGW3BGZF1dbEY5Rl10LUYjNihGX2pvRltwRl1lbUZbcEZqYV1sRjlGY3ItRiM2Ji1GVzYkLUYjNiYtRiM2Ji1GW282JFEnMTEzNTY4RidGOUZbcEZgYl1sRjlGXXQtRiM2Ji1GW282JFEoMTE0NjYwMEYnRjlGW3BGZF1dbEY5RjlGOUZbcEZnYGxGOUZjci1GIzYmLUZbbzYkUSUyMDgwRidGOUZbcEZfX15sRjlGXXQtRiM2Ji1GW282JFEmMjA4MDBGJ0Y5RltwRmBiXWxGOUZjci1GIzYmLUZbbzYkUSY4NjU4MEYnRjlGW3BGZF1dbEY5RjlGOUZbcEZoXWxGOUZjci1GIzYmLUZXNiQtRiM2Mi1GIzYoRl1mXmxGW3BGW3NGW3BGXGFdbEY5RmNyLUYjNihGYmZebEZbcEZiYV1sRltwRl5gcEY5RmNyLUYjNiZGXl1fbEZbcEZdZW1GOUZjci1GIzYmLUZXNiQtRiM2Ji1GIzYmRl1oXmxGW3BGX1xebEY5Rl10LUYjNiZGYmhebEZbcEZiYV1sRjlGOUY5RltwRmdgbEY5RmNyLUYjNiYtRlc2JC1GIzYoLUYjNiZGZGdvRltwLUZhcDYlRmhzRmZnXWxGYHJGOUZddC1GIzYmRmFpXmxGW3BGZltebEY5RmNyLUYjNiZGZmlebEZbcEZcYV1sRjlGOUY5RltwRl5zRjlGXXQtRiM2JkZbaG9GW3BGX1xebEY5RmNyLUYjNiZGXWpebEZbcEZiYV1sRjlGY3ItRiM2JkZndkZbcC1GYXA2JUZjcC1GIzYqRmB1RmpwRmB1RmpwRmF2RltyRl5yRjlGYHJGOUY5RjlGW3BGaltsRjlGY3ItRiM2KC1GW282JFEnODM1MzgwRidGOUZbcC1GXHM2JUZec0ZceUZkc0ZbcEZkXV1sRjlGXXQtRiM2KEZeXltsRltwRltzRltwRmphXWxGOUZjci1GIzYmLUZXNiQtRiM2Ji1GIzYmLUZbbzYkUSY5NDY0MEYnRjlGW3BGYGJdbEY5Rl10LUYjNiYtRltvNiRRJzk1NTUwMEYnRjlGW3BGZF1dbEY5RjlGOUZbcEZeYHBGOUZjci1GIzYmLUZXNiQtRiM2J0ZicS1GIzYmRl5qcEZbcEZkXl5sRjlGY3ItRiM2Ji1GW282JFEmNDExODRGJ0Y5RltwRmphXWxGOUY5RjlGW3BGXWVtRjlGY3ItRiM2Ji1GVzYkLUYjNigtRiM2JkZpX25GW3BGX19ebEY5Rl10LUYjNiYtRltvNiRRJjYyNDAwRidGOUZbcEZgYl1sRjlGY3ItRiM2Ji1GW282JFEnMjU5NzQwRidGOUZbcEZkXV1sRjlGOUY5RltwRmdgbEY5RmNyLUYjNiYtRlc2JC1GIzYoLUYjNiZGXV1uRltwRmReXmxGOUZddC1GIzYmRmFfc0ZbcEZqYV1sRjlGXXQtRiM2JkZlW3FGW3AtRmFwNiVGY3AtRiM2KkZgdUZqcEZgcUZqcEZhdkZbckZeckY5RmByRjlGOUY5RltwRl5zRjlGXXQtRiM2JkZkam9GW3BGX19ebEY5RmNyLUYjNiZGZ1x3RltwRmBiXWxGOUZddC1GIzYmLUZbbzYkUSU5ODI4RidGOUZbcEZkXV1sRjlGOUY5RltwRl1pcUY5RltyRl5yRjlGY3ItRiM2KEZldkZbcC1GIzYmLUZXNiQtRiM2Pi1GIzYmLUZXNiQtRiM2Ki1GIzYmLUZXNiQtRiM2KUZicS1GIzYmRl1mXmxGW3AtRmFwNiVGaHMtRiM2KkZgdUZqcEZhdkZqcEZocUZbckZeckY5RmByRjlGY3ItRiM2Ji1GW282JFEnMTA2MDgwRidGOUZbcC1GYXA2JUZocy1GIzYqRmVhbEZqcEZhdkZqcEZgdUZbckZeckY5RmByRjlGY3ItRiM2Ji1GW282JFEmOTgyODBGJ0Y5RltwLUZhcDYlRmhzLUYjNipGXHlGanBGYXZGanBGaHBGW3JGXnJGOUZgckY5RjlGOUZbcEZec0Y5Rl10LUYjNiZGXmhwRltwLUZhcDYlRmhzLUYjNipGaHBGanBGYXZGanBGaHFGW3JGXnJGOUZgckY5Rl10LUYjNiZGYml3RltwLUZhcDYlRmhzLUYjNipGaHFGanBGYXZGanBGYHVGW3JGXnJGOUZgckY5RmNyLUYjNiZGZ1x6RltwLUZhcDYlRmhzLUYjNipGYXNGanBGYXZGanBGaHBGW3JGXnJGOUZgckY5RjlGOUZbcEZpaGxGOUZddC1GIzYqLUZbbzYkUScyNDMzNjBGJ0Y5RltwRmdibEZbcEZec0ZbcC1GYXA2JUZoc0ZmcEZgckY5RmNyLUYjNiYtRlc2JC1GIzYyLUYjNiYtRlc2JC1GIzYpRmJxLUYjNiYtRltvNiRRKDIzODY4MDBGJ0Y5RltwRmdpX2xGOUZddC1GIzYmLUZbbzYkUSc4ODQwMDBGJ0Y5RltwRmBqX2xGOUZjci1GIzYmLUZbbzYkUScyNjIwODBGJ0Y5RltwRmlqX2xGOUY5RjlGW3BGXWVtRjlGY3ItRiM2Ji1GVzYkLUYjNilGYnEtRiM2Ji1GW282JFEnMzY1MDQwRidGOUZbcEZfW2BsRjlGXXQtRiM2Ji1GW282JFEnMzkzMTIwRidGOUZbcEZlW2BsRjlGY3ItRiM2Ji1GW282JFEmMzc0NDBGJ0Y5RltwRltcYGxGOUY5RjlGW3BGZ2BsRjlGY3ItRiM2Ji1GVzYkLUYjNi1GYnEtRiM2JkZiYl5sRltwLUZhcDYlRmhzLUYjNipGYHVGanBGYXZGanBGYHVGW3JGXnJGOUZgckY5RmNyLUYjNiZGZ2JebEZbcEZnaV9sRjlGXXQtRiM2JkZpX25GW3AtRmFwNiVGaHMtRiM2KkZlYWxGanBGYXZGanBGaHBGW3JGXnJGOUZgckY5RmNyLUYjNiZGXWh1RltwRmBqX2xGOUZddC1GIzYmLUZbbzYkUScxMzEwNDBGJ0Y5RltwRmlqX2xGOUY5RjlGW3BGXnNGOUZddC1GIzYmRl5pcEZbcC1GYXA2JUZocy1GIzYqRmhwRmpwRmF2RmpwRmB1RltyRl5yRjlGYHJGOUZjci1GIzYmLUZbbzYkUSY3ODQxNkYnRjlGW3BGX1tgbEY5Rl10LUYjNiZGaWNwRltwLUZhcDYlRmhzLUYjNipGaHFGanBGYXZGanBGaHBGW3JGXnJGOUZgckY5RmNyLUYjNiZGXmRwRltwRmVbYGxGOUZddC1GIzYmRmJpd0ZbcEZbXGBsRjlGOUY5RltwRmhdbEY5Rl10LUYjNipGYVxgbEZbcC1GVzYkLUYjNigtRiM2JkZnYGxGW3BGZFxgbEY5RmNyLUYjNigtRmhuNihGW2JbbEZcW3JGYW9GZG9GZ29GaW9GW3AtRiM2JC1GYXA2JUZoc0ZedUZgckY5RltyRl5yRjlGXXQtRiM2KC1GaG42KC1GW282JFEjMjlGJ0Y5RltebUZhb0Zkb0Znb0Zpb0ZbcC1GIzYkRmRcYGxGOUZbckZeckY5RjlGOUZbcEZec0ZbcEZqW2xGOUZjci1GIzYmLUZXNiQtRiM2KUZicS1GIzYmLUZbbzYkUSgxNjcwNzYwRidGOUZbcEZnaV9sRjlGXXQtRiM2Ji1GW282JFEoMTQ4NTEyMEYnRjlGW3BGYGpfbEY5Rl10LUYjNiYtRltvNiRRJzM2NjkxMkYnRjlGW3BGaWpfbEY5RjlGOUZbcEZbc0Y5RmNyLUYjNiYtRlc2JC1GIzYpRmJxLUYjNiYtRltvNiRRJzMwNDIwMEYnRjlGW3BGX1tgbEY5Rl10LUYjNiYtRltvNiRRJzU2MTYwMEYnRjlGW3BGZVtgbEY5Rl10LUYjNiYtRltvNiRRJzE4NzIwMEYnRjlGW3BGW1xgbEY5RjlGOUZbcEZeYHBGOUZjci1GIzYmLUZXNiQtRiM2LUZicS1GIzYmLUZbbzYkUScxNjIyNDBGJ0Y5RltwRl5gYGxGOUZjci1GIzYmLUZbbzYkUSgxNjM4MDAwRidGOUZbcEZnaV9sRjlGXXQtRiM2Ji1GW282JFEmODMyMDBGJ0Y5RltwRmZgYGxGOUZjci1GIzYmLUZbbzYkUSgxMTY0ODAwRidGOUZbcEZgal9sRjlGY3ItRiM2JkZhaVtsRltwRmlqX2xGOUY5RjlGW3BGXWVtRjlGY3ItRiM2Ji1GVzYkLUYjNi1GYnEtRiM2JkZdXHpGW3BGY2FgbEY5RmNyLUYjNiYtRltvNiRRJzIzNTI0OEYnRjlGW3BGX1tgbEY5Rl10LUYjNiZGYGBxRltwRl5iYGxGOUZjci1GIzYmLUZbbzYkUSczNTk0MjRGJ0Y5RltwRmVbYGxGOUZjci1GIzYmRmppdUZbcEZbXGBsRjlGOUY5RltwRmdgbEY5RmNyLUYjNiYtRlc2JC1GIzYtRmJxLUYjNiZGXmpwRltwLUZhcDYlRmhzLUYjNipGYHVGanBGYXZGanBGaHBGW3JGXnJGOUZgckY5RmNyLUYjNiZGaml1RltwRl5gYGxGOUZddC1GIzYmLUZbbzYkUSczMTE2ODhGJ0Y5RltwRmdpX2xGOUZjci1GIzYmRmdmbkZbcEZmYGBsRjlGXXQtRiM2Ji1GW282JFEnMTM3MjgwRidGOUZbcEZgal9sRjlGOUY5RltwRl5zRjlGXXQtRiM2JkZlW3FGW3AtRmFwNiVGaHMtRiM2KkZocEZqcEZhdkZqcEZocEZbckZeckY5RmByRjlGY3ItRiM2JkZlYHFGW3BGY2FgbEY5Rl10LUYjNiYtRltvNiRRJjIyNTY4RidGOUZbcEZfW2BsRjlGY3ItRiM2JkZbanhGW3BGXmJgbEY5Rl10LUYjNiZGXl1wRltwRmVbYGxGOUY5RjlGW3BGaXhGOUZbckZeckY5RmNyLUYjNihGZXZGW3AtRiM2Ji1GVzYkLUYjNjlGYnEtRiM2KC1GW282JFEmNTU3NzBGJ0Y5RltwRmlobEZbcEZgcEY5RmNyLUYjNiYtRlc2JC1GIzYqLUYjNiYtRlc2JC1GIzYoLUYjNiYtRltvNiRRJzIyMzA4MEYnRjlGW3AtRmFwNiVGY3BGYVtgbEZgckY5RmNyLUYjNiZGZV1bbEZbcC1GYXA2JUZjcEZnW2BsRmByRjlGXXQtRiM2Ji1GW282JFEnMjU3NDAwRidGOUZbcC1GYXA2JUZjcEZdXGBsRmByRjlGOUY5RltwRl5zRjlGY3ItRiM2JkZeXltsRltwLUZhcDYlRmNwRmBgYGxGYHJGOUZddC1GIzYmRmFjb0ZbcC1GYXA2JUZjcEZoYGBsRmByRjlGY3ItRiM2JkZoYG9GW3AtRmFwNiVGY3AtRiM2KkZceUZqcEZhdkZqcEZhdkZbckZeckY5RmByRjlGOUY5RltwRmdibEY5RmNyLUYjNiYtRlc2JC1GIzYrRmJxLUYjNigtRltvNiRRJzMzNDYyMEYnRjlGW3BGZ2BsRltwRmBwRjlGY3ItRiM2KC1GW282JFEnNzMwMDgwRidGOUZbcEZec0ZbcEZmc0Y5Rl10LUYjNiZGYFtxRltwRlx1RjlGY3ItRiM2Ji1GW282JFEmNjY5MjRGJ0Y5RltwRmBwRjlGOUY5RltwRmhdbEY5RmNyLUYjNiYtRlc2JC1GIzYwLUYjNiYtRlc2JC1GIzYoRl9eYWxGY3ItRiM2Ji1GW282JFEnNDI1ODgwRidGOUZbcEZoXmFsRjlGXXQtRiM2JkZeaW9GW3BGX19hbEY5RjlGOUZbcEZdZW1GOUZjci1GIzYmLUZXNiQtRiM2KC1GIzYmLUZbbzYkUScxMzM4NDhGJ0Y5RltwRmNfYWxGOUZjci1GIzYmRmFhb0ZbcEZnX2FsRjlGXXQtRiM2JkZbZ1xsRltwRltgYWxGOUY5RjlGW3BGZ2BsRjlGY3ItRiM2Ji1GVzYkLUYjNjAtRiM2JkZqXl5sRltwLUZhcDYlRmNwRmVhYGxGYHJGOUZddC1GIzYmRmFjYWxGW3BGZF5hbEY5RmNyLUYjNiZGal5ebEZbcC1GYXA2JUZjcEZgYmBsRmByRjlGXXQtRiM2JkZhY2FsRltwRmheYWxGOUZjci1GIzYmRmVdW2xGW3BGX19hbEY5Rl10LUYjNiZGYml3RltwLUZhcDYlRmNwLUYjNipGYXNGanBGYXZGanBGYXZGW3JGXnJGOUZgckY5RmNyLUZbbzYkUScxODkwMDBGJ0Y5RjlGOUZbcEZec0Y5RmNyLUYjNiZGXWhebEZbcC1GYXA2JUZjcEZlamBsRmByRjlGXXQtRiM2JkZiaF5sRltwRmNfYWxGOUZjci1GIzYmRmdcekZbcEZnX2FsRjlGXXQtRiM2JkZbXG5GW3AtRmFwNiVGY3AtRiM2KkZlYWxGanBGYXZGanBGYXZGW3JGXnJGOUZgckY5RjlGOUZbcEZqW2xGOUZddC1GIzYoLUZbbzYkUScyNzg4NTBGJ0Y5RltwRl5gcEZbcEZgcEY5RmNyLUYjNihGXGFhbEZbcEZdZW1GW3BGZnNGOUZjci1GIzYmLUZXNiQtRiM2J0ZicS1GIzYmRmJoXmxGW3BGXHVGOUZjci1GIzYmLUZbbzYkUScyMDA3NzJGJ0Y5RltwRmBwRjlGOUY5RltwRmdgbEY5RmNyLUYjNiYtRlc2JC1GIzYmLUYjNiYtRltvNiRRJjM2NjA4RidGOUZbcC1GYXA2JUZocy1GIzYqRmhwRmpwRmhwRmpwRmB1RltyRl5yRjlGYHJGOUZddC1GIzYmLUZbbzYkUSczMTM2NjRGJ0Y5RltwRmZzRjlGOUY5RltwRl5zRjlGXXQtRiM2JkZbaG9GW3BGaXVGOUZjci1GIzYmRmFfc0ZbcEZcdUY5Rl10LUYjNiYtRltvNiRRJjE4MDE4RidGOUZbcEZgcEY5RjlGOUZbcEZgXm1GOUZbckZeckY5RmNyLUYjNihGZXZGW3AtRiM2Ji1GVzYkLUYjNjYtRiM2Ji1GVzYkLUYjNiotRiM2Ji1GVzYkLUYjNilGYnEtRiM2JkZcZF1sRltwRmdpX2xGOUZjci1GIzYmLUZbbzYkUScyMTIxNjBGJ0Y5RltwRmBqX2xGOUZjci1GIzYmLUZbbzYkUScxOTY1NjBGJ0Y5RltwRmlqX2xGOUY5RjlGW3BGXnNGOUZddC1GIzYmRmVdW2xGW3BGX1tgbEY5Rl10LUYjNiZGY19gbEZbcEZlW2BsRjlGY3ItRiM2Ji1GW282JFEmMzQzMjBGJ0Y5RltwRltcYGxGOUY5RjlGW3BGaF1sRjlGXXQtRiM2KkZhXGBsRltwRmpbbEZbcEZec0ZbcEZkXGBsRjlGY3JGXF1gbEZjckZhXmBsRmNyRmZfYGxGXXRGYWFgbEZjckZnYWBsRl10RlxiYGxGY3JGYmJgbEZddEZkYmBsRjlGOUZbcEZbaGxGOUZbckZeckY5RmNyLUYjNihGZXZGW3AtRiM2Ji1GVzYkLUYjNi9GYnEtRiM2KEZgXWFsRltwRmhdbEZbcEZgcEY5RmNyLUYjNiYtRlc2JC1GIzYqLUYjNiYtRlc2JC1GIzYoLUYjNiYtRltvNiRRJzExMTU0MEYnRjlGW3BGZF5hbEY5RmNyLUYjNiZGXmhwRltwRmheYWxGOUZddC1GIzYmLUZbbzYkUScxMjg3MDBGJ0Y5RltwRl9fYWxGOUY5RjlGW3BGXnNGOUZjci1GIzYmLUZbbzYkUSYyMjMwOEYnRjlGW3BGY19hbEY5Rl10RmRjYWxGY3ItRiM2Ji1GW282JFElNTQ2MEYnRjlGW3BGW2BhbEY5RjlGOUZbcEZqW2xGOUZddC1GIzYoLUZbbzYkUScxNjczMTBGJ0Y5RltwRmdgbEZbcEZgcEY5RmNyLUYjNihGYVxgbEZbcEZec0ZbcEZmc0Y5Rl10LUYjNiZGX1t2RltwRlx1RjlGY3ItRiM2JkZkW3ZGW3BGYHBGOUY5RjlGW3BGY2FsRjlGW3JGXnJGOUZjci1GIzYoRmV2RltwLUYjNiZGW2lfbEZbcEZqXGxGOUZbckZeckY5RmNyLUYjNihGZXZGW3AtRiM2Ji1GVzYkLUYjNi4tRiM2Ji1GVzYkLUYjNiYtRiM2KC1GW282JFEmMjkwMTZGJ0Y5RltwRl5zRltwLUZhcDYlRmhzLUYjNipGXHlGanBGZWFsRmpwRmhwRltyRl5yRjlGYHJGOUZjci1GIzYmRl5edkZbcC1GYXA2JUZjcC1GIzYqRlx5RmpwRl1jd0ZqcEZhdkZbckZeckY5RmByRjlGOUY5RltwRmpcbEY5RmNyLUYjNipGW2dcbEZbcEZqW2xGW3AtRlc2JC1GIzYmLUYjNiYtRmFwNiVGaHMtRiM2KkZceUZqcEZdY3dGanBGaHBGW3JGXnJGOUZgckZbcEZec0Y5RmNyLUYjNigtRmhuNihGaHAtRltvNiRRIzg0RidGOUZhb0Zkb0Znb0Zpb0ZbcC1GIzYkLUZhcDYlRmNwLUYjNipGXHlGanBGZWFsRmpwRmF2RltyRl5yRjlGYHJGOUZbckZeckY5RjlGOUZbcEZjYWxGOUZjci1GIzYmLUZXNiQtRiM2Ki1GIzYmLUZXNiQtRiM2Ji1GIzYoRl9fbkZbcEZec0ZbcEZdYWJsRjlGY3ItRiM2JkZpX25GW3BGY2FibEY5RjlGOUZbcEZoXWxGOUZjci1GIzYoLUZbbzYkUScxMTIzMjBGJ0Y5RltwRl1hYmxGW3BGXWVtRjlGXXQtRiM2KEZmYndGW3BGZ2BsRltwRmNhYmxGOUZddC1GIzYoRmVicEZbcEZdYWJsRltwRl5zRjlGOUY5RltwRltobEY5RmNyLUYjNipGZmZgbEZbcC1GVzYkLUYjNiYtRiM2Ji1GVzYkLUYjNiZGXWJibEZddC1GIzYoLUZobjYoRl54Rl5dbUZhb0Zkb0Znb0Zpb0ZbcEZqYmJsRltyRl5yRjlGOUY5RltwRmhdbEY5RmNyLUYjNigtRmhuNihGZGVuRmFzRmFvRmRvRmdvRmlvRltwLUYjNiYtRlc2JC1GIzYoLUYjNiZGX2JibEZbcEZnYGxGOUZjci1GIzYoLUZobjYoRmhwRmVlckZhb0Zkb0Znb0Zpb0ZbcC1GIzYmRl5zRltwRlxjYmxGOUZbckZeckY5Rl10LUYjNigtRmhuNihGXnhGZVt0RmFvRmRvRmdvRmlvRltwLUYjNiRGX2JibEY5RltyRl5yRjlGOUY5RltwRl5zRjlGW3JGXnJGOUY5RjlGW3BGaltsRltwRmBebUY5Rl10LUYjNipGZmlebEZbcEZoXWxGW3AtRlc2JC1GIzYmLUYjNiYtRlc2JC1GIzYmLUYjNiZGXWFibEZbcEZec0Y5RmNyLUYjNigtRmhuNihGYXMtRltvNiRRJDExMUYnRjlGYW9GZG9GZ29GaW9GW3AtRiM2JEZjYWJsRjlGW3JGXnJGOUY5RjlGW3BGaF1sRjlGY3ItRiM2KC1GaG42KEZbZVtsRmFgbUZhb0Zkb0Znb0Zpb0ZbcC1GIzYmLUZXNiQtRiM2KC1GIzYmRl1hYmxGW3BGZ2BsRjlGXXQtRiM2KEZnZmJsRltwLUYjNiZGXnNGW3BGY2FibEY5RltyRl5yRjlGXXQtRiM2KEZdZ2JsRltwLUYjNiRGXWFibEY5RltyRl5yRjlGOUY5RltwRl5zRjlGW3JGXnJGOUY5RjlGW3BGaXhGOUZddC1GIzYoLUZbbzYkUSY1MDU0NEYnRjlGW3BGZ2JsRltwLUZXNiQtRiM2Ji1GIzYmLUZXNiQtRiM2JkZdYmJsRl10LUYjNigtRmhuNihGYGhtLUZbbzYkUSQzMjRGJ0Y5RmFvRmRvRmdvRmlvRltwRmpiYmxGW3JGXnJGOUY5RjlGW3BGaF1sRjlGY3ItRiM2KC1GaG42KEZdZ2xGZGVuRmFvRmRvRmdvRmlvRltwRl1mYmxGW3JGXnJGOUY5RjlGOUY5RjlGW3BGW3hGOUZbckZeckY5RmNyLUYjNihGZXZGW3AtRiM2Ji1GVzYkLUYjNigtRiM2JkZkX25GW3AtRmFwNiVGaHMtRiM2KkZocEZqcEZocEZqcEZocEZbckZeckY5RmByRjlGXXQtRiM2Ji1GW282JFEmMjY2MjRGJ0Y5RltwRmJoYWxGOUZjci1GIzYmLUZbbzYkUSY5MDI3MkYnRjlGW3BGZnNGOUY5RjlGW3BGXnNGOUZbckZeckY5RmNyLUYjNihGZXZGW3AtRiM2Ji1GVzYkLUYjNjItRiM2Ji1GVzYkLUYjNihGZV1ibEZjci1GIzYmRmleYGxGW3BGaF5hbEY5RmNyLUYjNiYtRltvNiRRJzI4MDgwMEYnRjlGW3BGX19hbEY5RjlGOUZbcEZbc0Y5RmNyLUYjNiYtRlc2JC1GIzYoLUYjNiZGZ11ibEZbcEZjX2FsRjlGY3ItRiM2Ji1GW282JFEnMTM1MjAwRidGOUZbcEZnX2FsRjlGY3ItRiM2JkZlYnBGW3BGW2BhbEY5RjlGOUZbcEZeYHBGOUZjci1GIzYmLUZXNiQtRiM2MEZeZGFsRl10RmJkYWxGY3ItRiM2Ji1GW282JFEmNTQ5MTJGJ0Y5RltwRmZkYWxGOUZddC1GIzYmLUZbbzYkUSczNTY5MjhGJ0Y5RltwRmheYWxGOUZddC1GIzYmRmFnYGxGW3BGX19hbEY5RmNyLUYjNiZGZ2ZuRltwRl5lYWxGOUZjci1GW282JFEnMTU3NTAwRidGOUY5RjlGW3BGXWVtRjlGY3ItRiM2Ji1GVzYkLUYjNiotRiM2Ji1GW282JFEmMTY4NDhGJ0Y5RltwRmdlYWxGOUZddC1GIzYmLUZbbzYkUSY5MjY2NEYnRjlGW3BGY19hbEY5Rl10LUYjNiYtRltvNiRRJjY4NjQwRidGOUZbcEZnX2FsRjlGY3ItRiM2JkZoY29GW3BGX2ZhbEY5RjlGOUZbcEZnYGxGOUZjci1GIzYmLUZXNiQtRiM2MC1GIzYmRl1dbkZbcC1GYXA2JUZjcEZpW2FsRmByRjlGXXQtRiM2Ji1GW282JFEmMTMxMDRGJ0Y5RltwRmBkYWxGOUZjci1GIzYmLUZbbzYkUSYzNjAzNkYnRjlGW3BGZF5hbEY5Rl10LUYjNiZGXl1wRltwRmZkYWxGOUZjci1GIzYmLUZbbzYkUSY2MTc3NkYnRjlGW3BGaF5hbEY5RmNyLUYjNiZGW2p4RltwLUZhcDYlRmNwLUYjNipGaHFGanBGYXZGanBGYXZGW3JGXnJGOUZgckY5Rl10LUZbbzYkUScxMzIzMDBGJ0Y5RjlGOUZbcEZec0Y5Rl10LUYjNiZGZ1x3RltwRmdlYWxGOUZjci1GIzYmRl5oX2xGW3BGY19hbEY5RmNyLUYjNiZGZGpvRltwLUZhcDYlRmNwLUYjNipGYHVGanBGYXZGanBGYXZGW3JGXnJGOUZgckY5RjlGOUZbcEZqW2xGOUZbckZeckY5RmNyLUYjNihGZXZGW3AtRiM2Ji1GVzYkLUYjNidGYnEtRiM2JkZiXXZGW3BGXHVGOUZjci1GIzYmRl1fYmxGW3BGYHBGOUY5RjlGW3BGXmBwRjlGW3JGXnJGOUZjci1GIzYoRmV2RltwLUYjNiYtRlc2JC1GIzYmLUYjNiZGal9jbEZbcEZiaGFsRjlGXXQtRiM2Ji1GW282JFEnNDcwNDk2RidGOUZbcEZmc0Y5RjlGOUZbcEZdZW1GOUZbckZeckY5RmNyLUYjNihGZXZGW3AtRiM2Ji1GVzYkLUYjNilGYnEtRiM2JkZnXHdGW3BGaXVGOUZjci1GIzYmLUZbbzYkUSYxOTY1NkYnRjlGW3BGXHVGOUZddC1GIzYmLUZbbzYkUSY1NDA1NEYnRjlGW3BGYHBGOUY5RjlGW3BGZ2BsRjlGW3JGXnJGOUZjci1GIzYoRmV2RltwLUYjNiYtRlc2JC1GIzYxRmJxRmNmYWxGY3ItRiM2KC1GW282JFEnOTczNDQwRidGOUZbcEZdZW1GW3BGZnNGOUZjckZqZmFsRmNyLUYjNiZGXmZjbEZbcEZec0Y5Rl10RltpYWxGY3JGXWlhbEZddEZfaWFsRjlGOUZbcEZoXWxGOUZbckZeckY5RmNyLUYjNihGZXZGW3AtRiM2Ji1GVzYkLUYjNjBGXGJhbEZjckZpYmFsRmNyLUYjNiYtRlc2JC1GIzYwRl5kYWxGXXRGYmRhbEZjckZkZGFsRl10RmhkYWxGY3JGamRhbEZddEZcZWFsRmNyLUZbbzYkUScxMjYwMDBGJ0Y5RjlGOUZbcEZec0Y5RmNyRmVlYWxGXXRGaWVhbEZjckZbZmFsRl10Rl1mYWxGOUY5RltwRmdibEY5RltyRl5yRjlGY3ItRiM2KEZldkZbcC1GIzYmRltdYmxGW3BGXl9tRjlGW3JGXnJGOUZjci1GIzYoRmV2RltwLUYjNiYtRlc2JC1GIzYrRmJxRltfYmxGY3ItRiM2KC1GW282JFEnNDg2NzIwRidGOUZbcEZec0ZbcEZmc0Y5Rl10RmJfYmxGY3JGZF9ibEY5RjlGW3BGaWhsRjlGW3JGXnJGOUZddC1GIzYoLUZobjYoLUZbbzYkUSQ3MTVGJ0Y5Rl5vRmFvRmRvRmdvRmlvRltwLUYjNiZGZ3hGW3BGYHBGOUZbckZeckY5Rl10LUYjNigtRmhuNigtRltvNiRRJTUwMDVGJ0Y5Rl5vRmFvRmRvRmdvRmlvRltwLUYjNiZGZWNfbEZbcEZgcEY5RltyRl5yRjlGXXQtRiM2KEZgW2RsRltwLUYjNiZGZVxxRltwRmBwRjlGW3JGXnJGOUY5RjktRmFwNiUtSSZtb3ZlckdGJDYlLUYsNiVRImVGJ0YvRjItRjY2LVEiX0YnRjlGO0Y+RkBGQkZERkZGSC9GS1EsMC4xMTExMTExZW1GJy9GTkZgXWRsRkhGaXhGYHJGW3JGXnJGOUZjci1GIzYnLUZXNiQtRiM2VC1GIzYoRmV2RltwLUYjNiYtRlc2JC1GIzY0LUYjNiYtRlc2JC1GIzZBRmJxLUYjNiotRltvNiRRJTIxMDZGJ0Y5RltwRlt4RltwLUZXNiQtRiM2MUZicS1GIzYoLUZobjYoRl9bbEZkZW5GYW9GZG9GZ29GaW9GW3AtRiM2JkZkW2xGW3BGZVxxRjlGW3JGXnJGOUZjci1GIzYmLUZXNiQtRiM2KUZicS1GIzYoRmpoXGxGW3AtRiM2JkZpeEZbcEZfeUY5RltyRl5yRjlGXXQtRiM2KC1GaG42KC1GW282JFEkMTEwRidGOUZqZG1GYW9GZG9GZ29GaW9GW3BGZFxsRltyRl5yRjlGXXQtRiM2KC1GaG42KEZocC1GW282JFEjODFGJ0Y5RmFvRmRvRmdvRmlvRltwRmB6RltyRl5yRjlGOUY5RltwRl5fbUY5RmNyLUYjNiYtRlc2JC1GIzYtRmJxLUYjNihGXV1dbEZbcC1GIzYmRmBebUZbcEZkW2xGOUZbckZeckY5RmNyLUYjNiYtRlc2JC1GIzYmLUYjNigtRmhuNihGZF9sRmpgZGxGYW9GZG9GZ29GaW9GW3BGZ19sRltyRl5yRjlGY3ItRiM2KC1GaG42KEZkXmxGamRtRmFvRmRvRmdvRmlvRltwRmpebEZbckZeckY5RjlGOUZbcEZpeEY5Rl10LUYjNihGXV1dbEZbcEZlZGxGW3JGXnJGOUZddC1GIzYoLUZobjYoRmB1RmRlbkZhb0Zkb0Znb0Zpb0ZbcEZbZWxGW3JGXnJGOUZjci1GIzYoLUZobjYoRmR0RmpkbUZhb0Zkb0Znb0Zpb0ZbcEZoZWxGW3JGXnJGOUY5RjlGW3BGaWhsRjlGY3ItRiM2Ji1GVzYkLUYjNitGYnEtRiM2KC1GaG42KEZiYmxGZGVuRmFvRmRvRmdvRmlvRltwLUYjNiZGW2hsRltwRl95RjlGW3JGXnJGOUZjci1GIzYmLUZXNiQtRiM2J0ZicS1GIzYoLUZobjYoRmpjbEZqYGRsRmFvRmRvRmdvRmlvRltwRmB6RltyRl5yRjlGXXQtRiM2KEZjaWxGW3BGZFxsRltyRl5yRjlGOUY5RltwRmBebUY5RmNyLUYjNiYtRlc2JC1GIzYoLUYjNigtRmhuNihGZWVsRmRlbkZhb0Zkb0Znb0Zpb0ZbcEZhYGxGW3JGXnJGOUZddC1GIzYoRmNpbEZbcEZlYGxGW3JGXnJGOUZddC1GIzYoLUZobjYoRmd0RmpkbUZhb0Zkb0Znb0Zpb0ZbcEZdYWxGW3JGXnJGOUY5RjlGW3BGaXhGOUZddC1GIzYoLUZobjYoRl5mbEZqZG1GYW9GZG9GZ29GaW9GW3BGYWZsRltyRl5yRjlGOUY5RltwRmdibEY5RmNyLUYjNiYtRlc2JC1GIzYsLUYjNihGZGZ2RltwLUYjNiZGY2FsRltwRmRbbEY5RltyRl5yRjlGY3ItRiM2Ji1GVzYkLUYjNidGYnEtRiM2KC1GaG42KEZgdUZqYGRsRmFvRmRvRmdvRmlvRltwRmdfbEZbckZeckY5RmNyLUYjNigtRmhuNigtRltvNiRRJDIyMEYnRjlGamRtRmFvRmRvRmdvRmlvRltwRmpebEZbckZeckY5RjlGOUZbcEZbaGxGOUZjci1GIzYmLUZXNiQtRiM2KUZicS1GIzYoLUZobjYoRl5bbUZkZW5GYW9GZG9GZ29GaW9GW3BGaGVsRltyRl5yRjlGY3ItRiM2KC1GaG42KEZoY3VGaHFGYW9GZG9GZ29GaW9GW3BGZWRsRltyRl5yRjlGXXQtRiM2KEZkW2NsRltwRltlbEZbckZeckY5RjlGOUZbcEZgXm1GOUZjci1GIzYoLUZobjYoRmVbbUZqZG1GYW9GZG9GZ29GaW9GW3AtRiM2KEZqW21GW3BGXnNGW3BGaXhGOUZbckZeckY5RmNyLUYjNigtRmhuNihGYmJsRmhxRmFvRmRvRmdvRmlvRltwLUYjNiZGamJtRltwRmdgbEY5RltyRl5yRjlGOUY5RltwRmhdbEY5RmNyLUYjNiYtRlc2JC1GIzYvRmJxLUYjNigtRmhuNihGXm9GZGVuRmFvRmRvRmdvRmlvRltwLUYjNiZGalxsRltwRl95RjlGW3JGXnJGOUZjci1GIzYmLUZXNiQtRiM2J0ZicS1GIzYoLUZobjYoRmFgbUZqYGRsRmFvRmRvRmdvRmlvRltwRmB6RltyRl5yRjlGXXQtRiM2KC1GaG42KEZqX21GamRtRmFvRmRvRmdvRmlvRltwRmRcbEZbckZeckY5RjlGOUZbcEZjYWxGOUZjci1GIzYmLUZXNiQtRiM2KC1GIzYoLUZobjYoRmVlbEZqZG1GYW9GZG9GZ29GaW9GW3BGYWBsRltyRl5yRjlGY3ItRiM2KC1GaG42KEZeYW1GZGVuRmFvRmRvRmdvRmlvRltwRmVgbEZbckZeckY5RmNyLUYjNihGamhcbEZbcEZdYWxGW3JGXnJGOUY5RjlGW3BGW2hsRjlGY3ItRiM2KEZpZWRsRltwLUYjNihGW2JtRltwRmdgbEZbcEZgXm1GOUZbckZeckY5RmNyLUYjNigtRmhuNihGYGJ2RmhxRmFvRmRvRmdvRmlvRltwLUYjNihGY11tRltwRmdgbEZbcEZpeEY5RltyRl5yRjlGY3ItRiM2KC1GaG42KEZgY3FGaHFGYW9GZG9GZ29GaW9GW3BGaWNtRltyRl5yRjlGOUY5RltwRmpbbEY5RmNyLUYjNiYtRlc2JC1GIzYuLUYjNiZGalxsRltwRmRbbEY5RmNyLUYjNiYtRlc2JC1GIzYmLUYjNihGX1xsRltwRmpebEZbckZeckY5Rl10LUYjNigtRmhuNihGXGdtRmpgZGxGYW9GZG9GZ29GaW9GW3BGZ19sRltyRl5yRjlGOUY5RltwRmNhbEY5RmNyLUYjNiYtRlc2JC1GIzYpRmJxLUYjNihGYXNGW3BGZFtsRltwRmdgbEY5RmNyLUYjNigtRmhuNihGYmJ0RmpkbUZhb0Zkb0Znb0Zpb0ZbcEZbZWxGW3JGXnJGOUZddC1GIzYoRmpbXWxGW3BGaGVsRltyRl5yRjlGOUY5RltwRltobEY5Rl10LUYjNigtRmhuNigtRltvNiRRJDIyNEYnRjlGamBkbEZhb0Zkb0Znb0Zpb0ZbcC1GIzYoRmNpbUZbcEZec0ZbcEZgXm1GOUZbckZeckY5Rl10LUYjNihGXmlkbEZbcC1GIzYoRmpibUZbcEZnYGxGW3BGaXhGOUZbckZeckY5Rl10LUYjNihGaFxlbEZbcEZham1GW3JGXnJGOUY5RjlGW3BGaXhGOUY5RjlGW3BGW1tuRjlGY3ItRiM2Ji1GVzYkLUYjNi4tRiM2Ji1GVzYkLUYjNidGYnFGaVtuRmNyRmJcbkY5RjlGW3BGXl9tRjlGXXQtRiM2KkZdXW5GW3BGYF1uRltwRml4RltwRmlobEY5RmNyLUYjNiYtRlc2JC1GIzYsLUYjNiYtRlc2JC1GIzYnRmJxRl1fbkZjckZiX25GOUY5RltwRmBebUY5RmNyRmdfbkZjckZcYG5GY3ItRiM2Ji1GVzYkLUYjNiZGZGBuRl10RmlgbkY5RjlGW3BGXnNGOUZddEZfYW5GOUY5RltwRmdibEY5Rl10LUYjNipGZmFuRltwLUZXNiQtRiM2LC1GIzYmRl9ibkZbcEZgXm1GOUZddEZlYm5GY3JGW2NuRmNyRmRjbkZddEZgZW5GOUY5RltwRml4RltwRmhdbEY5RmNyLUYjNiYtRlc2JC1GIzYoLUYjNiYtRlc2JC1GIzYnRmJxRmVmbkZjckZqZm5GOUY5RltwRmNhbEY5Rl10LUYjNipGYWduRltwRmRnbkZbcEZec0ZbcEZgXm1GOUZddEZqaG5GOUY5RltwRmpbbEY5Rl10LUYjNihGYVtvRltwLUZXNiQtRiM2KC1GIzYmRmpbb0ZbcEZjYWxGOUZjci1GIzYmRmRcb0ZbcEZgXm1GOUZddEZjXm9GOUY5RltwRml4RjlGOUY5RltwRlt4RjlGY3ItRiM2KEZpX29GW3BGZVxxRltwRlthb0Y5RmNyLUYjNiYtRlc2JC1GIzYoLUYjNihGaGBvRltwRml4RltwRlxgb0Y5RmNyRl9hb0ZddEZoYW9GOUY5RltwRl5fbUY5RmNyLUYjNiYtRlc2JC1GIzYuLUYjNihGZmJvRltwRmBebUZbcEZbYW9GOUZjci1GIzYmRltjb0ZbcEZpeEY5Rl10LUYjNihGX2RvRltwRmdgbEZbcEZbYW9GOUZddC1GIzYoRmRkb0ZbcEZec0ZbcEZnZ29GOUZddC1GIzYmRltlb0ZbcEZbYW9GOUZjci1GIzYmRmBlb0ZbcEZeaG9GOUY5RjlGW3BGaWhsRjlGY3ItRiM2Ji1GVzYkLUYjNjItRiM2KEZfZm9GW3BGW2hsRltwRlxgb0Y5Rl10LUYjNihGZGZvRltwRmBebUZbcEZqYW9GOUZjci1GIzYmLUZXNiQtRiM2K0ZicS1GIzYoRl9nb0ZbcEZnYGxGW3BGXGBvRjlGXXQtRiM2KEZkZ29GW3BGXnNGW3BGZ2RvRjlGY3ItRiM2JkZbaG9GW3BGY2VvRjlGXXQtRiM2JkZkaG9GW3BGXGBvRjlGOUY5RltwRml4RjlGY3JGZ2hvRl10Rlxpb0Zjci1GIzYmLUZXNiQtRiM2JkZnaW9GXXRGXWpvRjlGOUZbcEZec0Y5Rl10RmJqb0ZjckZbW3BGOUY5RltwRmdibEY5RmNyLUYjNiYtRlc2JC1GIzYyLUYjNihGaFtwRltwRmNhbEZbcEZbYW9GOUZjci1GIzYmRl1ccEZbcEZbaGxGOUZjci1GIzYmLUZXNiQtRiM2K0ZicS1GIzYoRmlccEZbcEZnYGxGW3BGW2FvRjlGXXQtRiM2KEZeXXBGW3BGXnNGW3BGZ2dvRjlGY3ItRiM2JkZjXXBGW3BGXmhvRjlGXXQtRiM2JkZoXXBGW3BGW2FvRjlGOUY5RltwRmBebUY5RmNyLUYjNipGXV5wRltwRmBecEZbcEZec0ZbcEZpeEY5Rl10LUYjNihGW2BwRltwRlthb0ZbcEZeYHBGOUZddC1GIzYoRmJgcEZbcEZnZ29GW3BGXWVtRjlGY3ItRiM2Ji1GVzYkLUYjNiYtRiM2JkZdYXBGW3BGW2FvRjlGXXQtRiM2JkZiYXBGW3BGXmhvRjlGOUY5RltwRmdgbEY5RmNyRmdoZWxGOUY5RltwRmhdbEY5RmNyLUYjNiYtRlc2JC1GIzY6LUYjNihGaGBvRltwRmpcbEZbcEZcYG9GOUZjci1GIzYmLUZXNiQtRiM2J0ZicUZfYW9GXXRGY2JwRjlGOUZbcEZjYWxGOUZjci1GIzYmRmNmZWxGW3BGW2hsRjlGY3ItRiM2Ji1GVzYkLUYjNipGYGNwRl10RmJjcEZddEZnY3BGY3JGXGRwRjlGOUZbcEZgXm1GOUZddC1GIzYqRmNkcEZbcC1GVzYkLUYjNiotRiM2KEZcZXBGW3BGZmFxRltyRl5yRjlGY3JGaGFxRmNyLUYjNiYtRlc2JC1GIzYnRmJxLUYjNihGYGZwRltwRmdicUZbckZeckY5RmNyLUYjNihGaWZwRltwRmNjcUZbckZeckY5RjlGOUZbcEZec0Y5Rl10LUYjNihGZWdwRltwRmdjcUZbckZeckY5RjlGOUZbcEZec0ZbcEZpeEY5RmNyRlxocEZddEZhaHBGY3ItRiM2Ji1GVzYkLUYjNiZGXGlwRl10RmFpcEY5RjlGW3BGXWVtRjlGY3ItRiM2Ji1GVzYkLUYjNidGYnFGXGpwRmNyRmFqcEY5RjlGW3BGZ2BsRjlGY3ItRiM2Ji1GVzYkLUYjNilGYnFGXFtxRmNyRl5bcUZjckZjW3FGOUY5RltwRl5zRjlGY3JGXFxxRl10Rl5ccUY5RjlGW3BGaltsRjlGY3ItRiM2KEZiXHFGW3BGZ3hGW3BGW2FvRjlGY3ItRiM2KEZnZm5GW3BGalxsRltwRltkb0Y5RmNyLUYjNiYtRlc2JC1GIzYrRmJxLUYjNihGYV1xRltwRmdgbEZbcEZbYW9GOUZddC1GIzYoRl5pcEZbcEZec0ZbcEZnZ29GOUZjci1GIzYmRmhdcUZbcEZeaG9GOUZddC1GIzYmRl1ecUZbcEZbYW9GOUY5RjlGW3BGY2FsRjlGY3ItRiM2JkZiXnFGW3BGW2hsRjlGXXQtRiM2KkZlYHFGW3AtRlc2JC1GIzYqLUYjNihGXmFxRltwRmRlcEZbckZeckY5RmNyRmZlcEZjci1GIzYmLUZXNiQtRiM2J0ZicS1GIzYoRmJicUZbcEZlZnBGW3JGXnJGOUZjci1GIzYoRltjcUZbcEZhZ3BGW3JGXnJGOUY5RjlGW3BGXnNGOUZddC1GIzYoRmVpbkZbcEZqZ3BGW3JGXnJGOUY5RjlGW3BGXnNGW3BGYF5tRjlGY3ItRiM2JkZbZHFGW3BGaXhGOUZjci1GIzYoRl1ncUZbcC1GVzYkLUYjNiotRiM2KEZmZ3FGW3BGZGVwRltyRl5yRjlGY3JGZmVwRmNyLUYjNiYtRlc2JC1GIzYnRmJxLUYjNihGYGhxRltwRmVmcEZbckZeckY5RmNyLUYjNihGZGhxRltwRmFncEZbckZeckY5RjlGOUZbcEZec0Y5Rl10LUYjNihGW2lxRltwRmpncEZbckZeckY5RjlGOUZbcEZdZW1GOUY5RjlGW3BGXWlxRjlGY3ItRiM2Ji1GVzYkLUYjNjgtRiM2Ji1GVzYkLUYjNjAtRiM2Ji1GVzYkLUYjNidGYnEtRiM2JkZjanFGW3BGXFxyRjlGY3ItRiM2JkZcW3JGW3BGZlxyRjlGOUY5RltwRmVccUY5Rl10LUYjNipGZVtyRltwRml4RltwLUZXNiQtRiM2JkZmanFGXXQtRiM2KEZiXHJGW3BGal90RltyRl5yRjlGOUY5RltwRl5fbUY5RmNyLUYjNiYtRlc2JC1GIzYwLUYjNiYtRlc2JC1GIzYnRmJxLUYjNiZGaF1yRltwRlxcckY5RmNyLUYjNiZGXV5yRltwRmZcckY5RjlGOUZbcEZgXm1GOUZjci1GIzYmLUZXNiQtRiM2J0ZicS1GIzYmRmheckZbcEZcXHJGOUZddC1GIzYmRl1fckZbcEZmXHJGOUY5RjlGW3BGZ2BsRjlGY3ItRiM2Ji1GVzYkLUYjNidGYnEtRiM2JkZpY3BGW3BGamVyRjlGXXQtRiM2JkZcYHJGW3BGaGZyRjlGOUY5RltwRl5zRjlGY3ItRiM2JkZeYXJGW3BGXFxyRjlGXXQtRiM2JkZjYXJGW3BGZlxyRjlGY3ItRiM2JkZoYXJGW3BGW2hyRjlGXXQtRiM2JkZlYHJGW3BGZWhyRjlGOUY5RltwRmlobEY5Rl10LUYjNipGYWJyRltwLUZXNiQtRiM2MC1GIzYmLUZXNiQtRiM2JkZmanFGY3ItRiM2KEZgY3JGW3BGal90RltyRl5yRjlGOUY5RltwRmBebUY5RmNyLUYjNiYtRlc2JC1GIzYmLUYjNihGXWRyRltwRmRfdEZbckZeckY5Rl10LUYjNihGY2RyRltwRmpfdEZbckZeckY5RjlGOUZbcEZnYGxGOUZjci1GIzYmLUZXNiQtRiM2Ji1GIzYoRmNlckZbcEZeZXRGW3JGXnJGOUZddC1GIzYoRl5mckZbcEZlYnRGW3JGXnJGOUY5RjlGW3BGXnNGOUZjci1GIzYoRmFockZbcEZcaHRGW3JGXnJGOUZddC1GIzYoRlxnckZbcEZkX3RGW3JGXnJGOUZjci1GIzYoRmNnckZbcEZqX3RGW3JGXnJGOUZddC1GIzYoRmdnckZbcEZhY3RGW3JGXnJGOUY5RjlGW3BGaXhGW3BGZ2JsRjlGY3ItRiM2Ji1GVzYkLUYjNjItRiM2Ji1GVzYkLUYjNidGYnEtRiM2JkZlaXJGW3BGXFxyRjlGY3ItRiM2JkZqaXJGW3BGZlxyRjlGOUY5RltwRmNhbEY5RmNyLUYjNiYtRlc2JC1GIzYuLUYjNiYtRlc2JC1GIzYnRmJxLUYjNiZGW1tzRltwRlxcckY5RmNyLUYjNiZGYFtzRltwRmZcckY5RjlGOUZbcEZnYGxGOUZjci1GIzYmLUZXNiQtRiM2J0ZicS1GIzYmRl1bcEZbcEZqZXJGOUZjckZnZWZsRjlGOUZbcEZec0Y5RmNyLUYjNiZGX1xzRltwRlxcckY5Rl10LUYjNiZGZFxzRltwRmZcckY5RmNyLUYjNiZGaVxzRltwRltockY5Rl10LUYjNiZGYWFuRltwRmVockY5RjlGOUZbcEZgXm1GOUZjci1GIzYmLUZXNiQtRiM2J0ZicS1GIzYmRmRdc0ZbcEZcXHJGOUZddC1GIzYmRmldc0ZbcEZmXHJGOUY5RjlGW3BGXmBwRjlGY3ItRiM2Ji1GVzYkLUYjNidGYnEtRiM2JkZdZ3FGW3BGamVyRjlGXXQtRiM2JkZmXnNGW3BGaGZyRjlGOUY5RltwRl1lbUY5RmNyLUYjNiYtRlc2JC1GIzYqLUYjNiZGZl9zRltwRlxcckY5RmNyLUYjNiZGXWFwRltwRmZcckY5Rl10LUYjNiZGYmFwRltwRltockY5Rl10LUYjNiZGYV9zRltwRmVockY5RjlGOUZbcEZnYGxGOUZjci1GIzYmLUZXNiQtRiM2KC1GIzYmRl5qcEZbcEZqZXJGOUZjci1GIzYmRmdgc0ZbcEZoZnJGOUZddC1GIzYmRlxhc0ZbcEZiXXRGOUY5RjlGW3BGXnNGOUZddC1GIzYmRmdhc0ZbcEZcXHJGOUZjci1GIzYmRmNdcEZbcEZlaHJGOUY5RjlGW3BGaF1sRjlGXXQtRiM2KkZcYnNGW3AtRlc2JC1GIzYyLUYjNiYtRlc2JC1GIzYmRmZqcUZjci1GIzYoRltjc0ZbcEZqX3RGW3JGXnJGOUY5RjlGW3BGY2FsRjlGY3ItRiM2Ji1GVzYkLUYjNi4tRiM2Ji1GVzYkLUYjNiYtRiM2KEZeZHNGW3BGZF90RltyRl5yRjlGY3ItRiM2KEZlZHNGW3BGal90RltyRl5yRjlGOUY5RltwRmdgbEY5RmNyLUYjNiYtRlc2JC1GIzYmLUYjNihGX2VzRltwRl5ldEZbckZeckY5Rl10LUYjNihGaWVzRltwRmVidEZbckZeckY5RjlGOUZbcEZec0Y5RmNyLUYjNihGXGdzRltwRlxodEZbckZeckY5Rl10LUYjNihGXWZzRltwRmRfdEZbckZeckY5Rl10LUYjNihGYWZzRltwRmpfdEZbckZeckY5RmNyLUYjNihGZWZzRltwRmFjdEZbckZeckY5RjlGOUZbcEZgXm1GOUZjci1GIzYmLUZXNiQtRiM2Ji1GIzYoRmZnc0ZbcEZkX3RGW3JGXnJGOUZddC1GIzYoRmpnc0ZbcEZqX3RGW3JGXnJGOUY5RjlGW3BGXmBwRjlGY3ItRiM2Ji1GVzYkLUYjNiYtRiM2KEZnaHNGW3BGXmV0RltyRl5yRjlGXXQtRiM2KEZeaXNGW3BGZWJ0RltyRl5yRjlGOUY5RltwRl1lbUY5RmNyLUYjNiYtRlc2JC1GIzYqLUYjNihGY1t0RltwRlxodEZbckZeckY5Rl10LUYjNihGW2pzRltwRmRfdEZbckZeckY5RmNyLUYjNihGZWpzRltwRmpfdEZbckZeckY5Rl10LUYjNihGXFt0RltwRmFjdEZbckZeckY5RjlGOUZbcEZnYGxGOUZjci1GIzYmLUZXNiQtRiM2KUZicS1GIzYoRmBcdEZbcEZeZXRGW3JGXnJGOUZjci1GIzYoRmdcdEZbcEZlYnRGW3JGXnJGOUZddC1GIzYoRl5ddEZbcEZmZ3RGW3JGXnJGOUY5RjlGW3BGXnNGOUZddC1GIzYoRlxedEZbcEZcaHRGW3JGXnJGOUZjci1GIzYoRmhddEZbcEZkX3RGW3JGXnJGOUY5RjlGW3BGaXhGW3BGaltsRjlGY3ItRiM2KEZiZ3ZGW3AtRlc2JC1GIzYyLUYjNiYtRlc2JC1GIzYmRlxcckZddC1GIzYoLUZobjYoRmR0RmNbW2xGYW9GZG9GZ29GaW9GW3BGZFxyRltyRl5yRjlGOUY5RltwRmNhbEY5RmNyLUYjNiYtRlc2JC1GIzYuLUYjNiYtRlc2JC1GIzYmLUYjNiZGXHlGW3BGXFxyRjlGY3ItRiM2KC1GaG42KEZhc0ZeW3VGYW9GZG9GZ29GaW9GW3BGZFxyRltyRl5yRjlGOUY5RltwRmdgbEY5RmNyLUYjNiYtRlc2JC1GIzYmLUYjNigtRmhuNihGY2F0RmFfdEZhb0Zkb0Znb0Zpb0ZbcEZoZXJGW3JGXnJGOUZjci1GIzYoLUZobjYoRmBlb0ZcYXRGYW9GZG9GZ29GaW9GW3BGZmZyRltyRl5yRjlGOUY5RltwRl5zRjlGXXQtRiM2KC1GaG42KC1GW282JFEkMTk2RidGOUZhX3RGYW9GZG9GZ29GaW9GW3BGX2RyRltyRl5yRjlGY3ItRiM2KC1GaG42KEZgZnItRltvNiRRJDYxMkYnRjlGYW9GZG9GZ29GaW9GW3BGZFxyRltyRl5yRjlGXXQtRiM2KC1GaG42KEZeeEZkYXpGYW9GZG9GZ29GaW9GW3BGaWdyRltyRl5yRjlGY3ItRiM2KC1GaG42KEZeW21GYV90RmFvRmRvRmdvRmlvRltwRmNockZbckZeckY5RjlGOUZbcEZgXm1GOUZjci1GIzYmLUZXNiQtRiM2Ji1GIzYmRmFzRltwRlxcckY5RmNyLUYjNigtRmhuNihGaGN1Rl1jcUZhb0Zkb0Znb0Zpb0ZbcEZkXHJGW3JGXnJGOUY5RjlGW3BGXmBwRjlGY3ItRiM2Ji1GVzYkLUYjNiYtRiM2KC1GaG42KC1GW282JFEkMTI4RidGOUZhX3RGYW9GZG9GZ29GaW9GW3BGaGVyRltyRl5yRjlGY3ItRiM2KC1GaG42KEZgZW9GYV90RmFvRmRvRmdvRmlvRltwRmZmckZbckZeckY5RjlGOUZbcEZdZW1GOUZjci1GIzYmLUZXNiQtRiM2K0ZicS1GIzYoLUZobjYoRmNoZ2xGXWNxRmFvRmRvRmdvRmlvRltwRl9kckZbckZeckY5Rl10LUYjNigtRmhuNihGYmJ0Rl1jcUZhb0Zkb0Znb0Zpb0ZbcEZkXHJGW3JGXnJGOUZjci1GIzYoLUZobjYoRmVhbEZdY3FGYW9GZG9GZ29GaW9GW3BGaWdyRltyRl5yRjlGY3ItRiM2KC1GaG42KEZeW21GXWNxRmFvRmRvRmdvRmlvRltwRmNockZbckZeckY5RjlGOUZbcEZnYGxGOUZjci1GIzYmLUZXNiQtRiM2KUZicS1GIzYoLUZobjYoRl5vRl1jcUZhb0Zkb0Znb0Zpb0ZbcEZoZXJGW3JGXnJGOUZddC1GIzYoLUZobjYoRmFkbkZhX3RGYW9GZG9GZ29GaW9GW3BGZmZyRltyRl5yRjlGY3ItRiM2KC1GaG42KEZlYWxGYV90RmFvRmRvRmdvRmlvRltwRmBddEZbckZeckY5RjlGOUZbcEZec0Y5RmNyLUYjNigtRmhuNihGYmh0RmFfdEZhb0Zkb0Znb0Zpb0ZbcEZfZHJGW3JGXnJGOUZddC1GIzYoLUZobjYoRmFcbEZhX3RGYW9GZG9GZ29GaW9GW3BGY2hyRltyRl5yRjlGOUY5RltwRmBebUY5RjlGOUZbcEZbeEY5RmNyLUYjNiYtRlc2JC1GIzYnRmJxLUYjNiZGXWl0RltwRmNqdEY5Rl10LUYjNiZGZml0RltwRmNbdUY5RjlGOUZbcEZlXHFGOUZddC1GIzYqRmVbckZbcEZpeEZbcC1GVzYkLUYjNiZGYGl0Rl10LUYjNihGaWp0RltwLUYjNiRGaWl0RjlGW3JGXnJGOUY5RjlGW3BGXl9tRjlGY3ItRiM2Ji1GVzYkLUYjNjAtRiM2Ji1GVzYkLUYjNidGYnEtRiM2JkZlXHVGW3BGY2p0RjlGXXRGal5obEY5RjlGW3BGYF5tRjlGY3ItRiM2Ji1GVzYkLUYjNidGYnEtRiM2JkZgXXVGW3BGY2p0RjlGXXQtRiM2JkZhXXFGW3BGY1t1RjlGOUY5RltwRmdgbEY5RmNyLUYjNiYtRlc2JC1GIzYnRmJxLUYjNiZGXGByRltwRmRjdUY5Rl10LUYjNiZGY151RltwRltkdUY5RjlGOUZbcEZec0Y5Rl10LUYjNiZGXGByRltwRl1kdUY5RmNyLUYjNiZGYF91RltwRmNqdEY5Rl10LUYjNiZGZV91RltwRmdkdUY5RmNyLUYjNiZGXmB1RltwRmNbdUY5RjlGOUZbcEZpaGxGOUZddC1GIzYqLUZbbzYkUSYxMDYwOEYnRjlGW3AtRlc2JC1GIzYwLUYjNiZGXl9obEZbcEZgXm1GOUZjci1GIzYmLUZXNiQtRiM2Ji1GIzYmLUZbbzYkUSMzMUYnRjlGW3BGYGl0RjlGXXQtRiM2KC1GaG42KEZcW3JGXlt1RmFvRmRvRmdvRmlvRltwRmRfaGxGW3JGXnJGOUY5RjlGW3BGZ2BsRjlGY3ItRiM2Ji1GVzYkLUYjNiYtRiM2KC1GaG42KEZoXW9GZ2dwRmFvRmRvRmdvRmlvRltwRmVfd0ZbckZeckY5RmNyLUYjNigtRmhuNihGY2psRmRfbEZhb0Zkb0Znb0Zpb0ZbcC1GIzYkRmZedUY5RltyRl5yRjlGOUY5RltwRl5zRjlGY3ItRiM2KC1GaG42KEZocUZkX2xGYW9GZG9GZ29GaW9GW3BGYWB3RltyRl5yRjlGXXQtRiM2KC1GaG42KEZfY25GZF9sRmFvRmRvRmdvRmlvRltwRmdgd0ZbckZeckY5Rl10LUYjNigtRmhuNihGX1tsRmdncEZhb0Zkb0Znb0Zpb0ZbcC1GIzYkRmhfdUY5RltyRl5yRjlGY3ItRiM2KC1GaG42KEZfZXVGXlt1RmFvRmRvRmdvRmlvRltwRmRfaGxGW3JGXnJGOUY5RjlGW3BGaXhGW3BGZ2JsRjlGY3ItRiM2Ji1GVzYkLUYjNjgtRiM2Ji1GVzYkLUYjNidGYnEtRiM2JkZgZnVGW3BGY2p0RjlGY3JGal5obEY5RjlGW3BGY2FsRjlGY3ItRiM2Ji1GVzYkLUYjNitGYnEtRiM2KEZbZ3VGW3BGY2p0RltwRmdgbEY5RmNyLUYjNiYtRlc2JC1GIzYnRmJxLUYjNiZGZmd1RltwRmRjdUY5Rl10RmZhaGxGOUY5RltwRl5zRjlGXXQtRiM2JkZpX25GW3BGXWR1RjlGY3ItRiM2JkZdaHVGW3BGY2p0RjlGOUY5RltwRmBebUY5RmNyLUYjNiYtRlc2JC1GIzYnRmJxLUYjNiZGaGh1RltwRmNqdEY5Rl10LUYjNiZGXWl1RltwRmNbdUY5RjlGOUZbcEZeYHBGOUZjci1GIzYmLUZXNiQtRiM2Ji1GIzYmRmZgbkZbcEZkY3VGOUZddC1GIzYmRmppdUZbcEZbZHVGOUY5RjlGW3BGXWVtRjlGY3ItRiM2Ji1GVzYkLUYjNitGYnEtRiM2JkZlanVGW3BGXWR1RjlGY3ItRiM2JkZqanVGW3BGY2p0RjlGXXQtRiM2JkZfW3ZGW3BGZ2R1RjlGY3ItRiM2JkZkW3ZGW3BGY1t1RjlGOUY5RltwRmdgbEY5RmNyLUYjNiYtRlc2JC1GIzYqLUYjNiZGZ2BzRltwRmRjdUY5Rl10LUYjNiZGXGFzRltwRmZkdkY5Rl10LUYjNiZGaWNwRltwRlxldkY5RmNyLUYjNiZGXmRwRltwRltkdUY5RjlGOUZbcEZec0Y5RmNyLUYjNiZGXV12RltwRl1kdUY5Rl10LUYjNiZGYl12RltwRmNqdEY5RmNyLUYjNiZGaVxzRltwRmdkdUY5Rl10LUYjNiZGaV12RltwRmNbdUY5Rl10LUYjNiZGXl52RltwRlxmdkY5RjlGOUZbcEZoXWxGOUZddC1GIzYqRmVbckZbcC1GVzYkLUYjNjgtRiM2JkZeX2hsRltwRmNhbEY5RmNyLUYjNiYtRlc2JC1GIzYuLUYjNiYtRlc2JC1GIzYnRmJxLUYjNigtRmhuNihGXFtyRmdncEZhb0Zkb0Znb0Zpb0ZbcEZkX2hsRltyRl5yRjlGY3ItRiM2Ji1GW282JFEjNjJGJ0Y5RltwRmBpdEY5RjlGOUZbcEZnYGxGOUZjci1GIzYmLUZXNiQtRiM2Ji1GIzYoLUZobjYoRmhdb0ZkX2xGYW9GZG9GZ29GaW9GW3BGZV93RltyRl5yRjlGY3ItRiM2KC1GaG42KC1GW282JFEkNTQwRidGOUZkX2xGYW9GZG9GZ29GaW9GW3BGaGRobEZbckZeckY5RjlGOUZbcEZec0Y5Rl10LUYjNigtRmhuNihGZ2JibEZkX2xGYW9GZG9GZ29GaW9GW3BGZ2B3RltyRl5yRjlGY3ItRiM2KC1GaG42KEZceUZkX2xGYW9GZG9GZ29GaW9GW3BGYWB3RltyRl5yRjlGY3ItRiM2KC1GaG42KEZfZXVGZ2dwRmFvRmRvRmdvRmlvRltwRmRfaGxGW3JGXnJGOUZddC1GIzYoLUZobjYoRl9bbEZkX2xGYW9GZG9GZ29GaW9GW3BGZmVobEZbckZeckY5RjlGOUZbcEZgXm1GOUZjci1GIzYmLUZXNiQtRiM2J0ZicS1GIzYoLUZobjYoRmpiW2xGXlt1RmFvRmRvRmdvRmlvRltwRmRfaGxGW3JGXnJGOUZjci1GIzYoLUZobjYoLUZbbzYkUSQyOTVGJ0Y5RmhxRmFvRmRvRmdvRmlvRltwRmdgd0ZbckZeckY5RjlGOUZbcEZeYHBGOUZjci1GIzYmLUZXNiQtRiM2Ji1GIzYoLUZobjYoLUZbbzYkUSQ0ODBGJ0Y5RmRfbEZhb0Zkb0Znb0Zpb0ZbcEZoZGhsRltyRl5yRjlGY3ItRiM2KC1GaG42KEZgaXNGZF9sRmFvRmRvRmdvRmlvRltwRmVfd0ZbckZeckY5RjlGOUZbcEZdZW1GOUZjci1GIzYmLUZXNiQtRiM2K0ZicS1GIzYoLUZobjYoRmdebEZkX2xGYW9GZG9GZ29GaW9GW3BGZmVobEZbckZeckY5RmNyLUYjNigtRmhuNigtRltvNiRRJDQyOUYnRjlGZ2dwRmFvRmRvRmdvRmlvRltwRmRfaGxGW3JGXnJGOUZddC1GIzYoLUZobjYoLUZbbzYkUSUxMDM2RidGOUZkX2xGYW9GZG9GZ29GaW9GW3BGZ2B3RltyRl5yRjlGY3ItRiM2KC1GaG42KC1GW282JFEjNzRGJ0Y5RmRfbEZhb0Zkb0Znb0Zpb0ZbcEZhYHdGW3JGXnJGOUY5RjlGW3BGZ2BsRjlGY3ItRiM2Ji1GVzYkLUYjNiotRiM2KC1GaG42KEZlZXJGZF9sRmFvRmRvRmdvRmlvRltwRltgd0ZbckZeckY5RmNyLUYjNigtRmhuNihGXFtsRmRfbEZhb0Zkb0Znb0Zpb0ZbcC1GIzYkRmdcdkY5RltyRl5yRjlGXXQtRiM2KC1GaG42KEZpXHRGZF9sRmFvRmRvRmdvRmlvRltwRmVfd0ZbckZeckY5Rl10LUYjNigtRmhuNigtRltvNiRRJDI4OEYnRjlGZF9sRmFvRmRvRmdvRmlvRltwRmhkaGxGW3JGXnJGOUY5RjlGW3BGXnNGOUZddC1GIzYoLUZobjYoRmB1RmRfbEZhb0Zkb0Znb0Zpb0ZbcC1GIzYkRmFedkY5RltyRl5yRjlGY3ItRiM2KC1GaG42KEZkZW5GZF9sRmFvRmRvRmdvRmlvRltwRmZlaGxGW3JGXnJGOUZddC1GIzYoLUZobjYoRl16Rl5bdUZhb0Zkb0Znb0Zpb0ZbcEZkX2hsRltyRl5yRjlGXXQtRiM2KC1GaG42KEZhXGxGZF9sRmFvRmRvRmdvRmlvRltwRmFgd0ZbckZeckY5RmNyLUYjNigtRmhuNihGYmh0RmRfbEZhb0Zkb0Znb0Zpb0ZbcEZnYHdGW3JGXnJGOUY5RjlGW3BGaXhGW3BGaltsRjlGY3ItRiM2Ji1GVzYkLUYjNidGYnEtRiM2JkZiZ3ZGW3BGY2p0RjlGY3JGal5obEY5RjlGW3BGZ3hGOUZjci1GIzYmLUZXNiQtRiM2Li1GIzYmLUZXNiQtRiM2J0ZicS1GIzYmRmNodkZbcEZjanRGOUZjckZcYWhsRjlGOUZbcEZnYGxGOUZjci1GIzYmLUZXNiQtRiM2J0ZicS1GIzYmRl5pdkZbcEZkY3VGOUZjckZgaWhsRjlGOUZbcEZec0Y5Rl10LUYjNiZGYF50RltwRl1kdUY5RmNyLUYjNiZGZWl2RltwRmNqdEY5RmNyRlxiaGxGXXRGXmJobEY5RjlGW3BGY2FsRjlGY3ItRiM2Ji1GVzYkLUYjNjQtRiM2Ji1GVzYkLUYjNiYtRiM2JkZmanZGW3BGY2p0RjlGY3JGZmhobEY5RjlGW3BGXmBwRjlGY3ItRiM2Ji1GVzYkLUYjNidGYnEtRiM2JkZhW3dGW3BGZGN1RjlGY3JGYGlobEY5RjlGW3BGXWVtRjlGY3ItRiM2Ji1GVzYkLUYjNipGZmhpbEZddEZoaGlsRmNyRlxqaGxGXXRGXmpobEY5RjlGW3BGZ2BsRjlGY3ItRiM2Ji1GVzYkLUYjNiotRiM2JkZiXHdGW3BGZGN1RjlGXXQtRiM2JkZnXHdGW3BGZmR2RjlGY3JGampobEZddEZcW2lsRjlGOUZbcEZec0Y5RmNyLUYjNiZGY11wRltwRl1kdUY5Rl10LUYjNiZGZ2FzRltwRmNqdEY5Rl10RmJbaWxGY3JGZFtpbEZjckZmW2lsRjlGOUZbcEZgXm1GOUZjci1GIzYoRmBdd0ZbcC1GVzYkLUYjNi4tRiM2KEZpXXdGW3AtRiM2JkZjanRGW3BGXmBwRjlGW3JGXnJGOUZjci1GIzYoRl9ed0ZbcC1GIzYmRmRjdUZbcEZdZW1GOUZbckZeckY5RmNyLUYjNiYtRlc2JC1GIzYmRl1kdUZddEZfZHVGOUY5RltwRmdgbEY5RmNyLUYjNiYtRlc2JC1GIzYnRmJxLUYjNihGY193RltwRmJjdUZbckZeckY5RmNyLUYjNihGaV93RltwLUYjNiRGZmR2RjlGW3JGXnJGOUY5RjlGW3BGXnNGOUZddC1GIzYoRl9gd0ZbcEZdY3ZGW3JGXnJGOUZjci1GIzYoRmVgd0ZbcEZhYXVGW3JGXnJGOUY5RjlGW3BGZ2BsRjlGOUY5RltwRltbbkY5RmNyLUYjNiYtRlc2JC1GIzYuLUYjNiZGYWF3RltwRl5fbUY5Rl10LUYjNipGXWR3RltwRml4RltwRmBkd0ZbcEZpaGxGOUZjci1GIzYmLUZXNiQtRiM2MC1GIzYmRmBnd0ZbcEZgXm1GOUZjckZlaHdGY3JGZWl3RmNyRl9qd0ZddEZmW3hGY3JGaFt4Rl10Rl1ceEY5RjlGW3BGZ2JsRjlGXXQtRiM2KkZhZ25GW3AtRlc2JC1GIzYwLUYjNiZGXl14RltwRmBebUY5RmNyRmReeEZjckZiX3hGY3JGYGB4Rl10Rl9ieEZddEZjYnhGY3JGZ2J4RjlGOUZbcEZpeEZbcEZoXWxGOUZddC1GIzYqLUZbbzYkUScyMDUwODhGJ0Y5RltwRmBebUZbcC1GVzYkLUYjNjAtRiM2Ji1GVzYkLUYjNigtRiM2Ji1GVzYkLUYjNiZGYGJ3Rl10LUYjNigtRmhuNihGW15tRmdkeEZhb0Zkb0Znb0Zpb0ZbcEZgZXhGW3JGXnJGOUY5RjlGW3BGXnNGOUZjci1GIzYoLUZobjYoLUZbbzYkUSQxNTlGJ0Y5LUZbbzYkUSUxOTcyRidGOUZhb0Zkb0Znb0Zpb0ZbcEZpZXhGW3JGXnJGOUZddC1GIzYoLUZobjYoRl5kbkZiYWpsRmFvRmRvRmdvRmlvRltwRl1meEZbckZeckY5RjlGOUZbcEZgXm1GOUZjci1GIzYmLUZXNiQtRiM2Ji1GIzYoLUZobjYoRmpkbUZqY2BsRmFvRmRvRmdvRmlvRltwRmpkeEZbckZeckY5Rl10LUYjNigtRmhuNihGXmltRmdkeEZhb0Zkb0Znb0Zpb0ZbcEZgZXhGW3JGXnJGOUY5RjlGW3BGXWVtRjlGY3ItRiM2Ji1GVzYkLUYjNiYtRiM2KC1GaG42KC1GW282JFEkMTA4RidGOUZnZHhGYW9GZG9GZ29GaW9GW3BGaWV4RltyRl5yRjlGXXQtRiM2KC1GaG42KC1GW282JFEkMTE3RidGOUZiYWpsRmFvRmRvRmdvRmlvRltwRl1meEZbckZeckY5RjlGOUZbcEZnYGxGOUZjci1GIzYmLUZXNiQtRiM2Ki1GIzYoLUZobjYoRltncEZnZHhGYW9GZG9GZ29GaW9GW3AtRiM2JEZnandGOUZbckZeckY5Rl10LUYjNigtRmhuNigtRltvNiRRJDI5NEYnRjlGZ2R4RmFvRmRvRmdvRmlvRltwRmpkeEZbckZeckY5RmNyLUYjNigtRmhuNihGaGNqbC1GW282JFEkOTg2RidGOUZhb0Zkb0Znb0Zpb0ZbcEZgZXhGW3JGXnJGOUZddC1GIzYoLUZobjYoRmRlbkZnZHhGYW9GZG9GZ29GaW9GW3BGaWh4RltyRl5yRjlGOUY5RltwRl5zRjlGXXQtRiM2KC1GaG42KEZqZG1GZ2R4RmFvRmRvRmdvRmlvRltwRmlleEZbckZeckY5RmNyLUYjNigtRmhuNihGZ15sRmJhamxGYW9GZG9GZ29GaW9GW3BGXWZ4RltyRl5yRjlGXXQtRiM2KC1GaG42KEZocUZiZWpsRmFvRmRvRmdvRmlvRltwRmdpeEZbckZeckY5RjlGOUZbcEZqW2xGOUZjci1GIzYoRltqeEZbcC1GVzYkLUYjNjAtRiM2JkZkanhGW3BGYF5tRjlGY3JGalt5RmNyRmRceUZjckZgXXlGXXRGZV55Rl10RmdeeUZjckZbX3lGOUY5RltwRltobEY5RjlGOUZbcEZbeEY5RmNyLUYjNiYtRlc2JC1GIzYmRmVfeUZddEZeYHlGOUY5RltwRl5fbUY5Rl10LUYjNipGZmB5RltwRmlgeUZbcEZpeEZbcEZpaGx
[truncated: 664,471 more chars]
